# Supplementary material for: Plastid proteome prediction for diatoms and other algae with secondary plastids of the red lineage
Source: Plant J. 2015 Jan 6;81(3):519–28. doi: 10.1111/tpj.12734 (PMC4329603; doi:10.1111/tpj.12734)
Supplement: Table S1 — Initial sequence set. [file tpj0081-0519-sd3.tab]

				manual prediction: 166 signal peptides						SignalP 3.0-NN euk predictions: 163 predicted signal peptides													SignalP 3.0-HMM euk predictions: 165 predicted signal peptides						SignalP-4.1 euk predictions default cut-off: 141 predicted signal peptides											SignalP-4.1 euk predictions sensitive cut-off: 161 predicted signal peptides
Organism	genome version	Protein ID	Full sequence	motif	cleavage position	same as SignalP 3.0 NN? (150 times)	same as SignalP 3.0 HMM? (139 times)	same as SignalP 4.1 default? (148 times)	same as SignalP 4.1 sensitive? (148 times)	Cmax	pos	?	Ymax	pos	?	Smax	pos	?	Smean	?	D	?	!	Cmax	pos	?	Sprob	?	Cmax	pos	Ymax	pos	Smax	pos	Smean	D	?	Dmaxcut	Networks-used	Cmax	pos	Ymax	pos	Smax	pos	Smean	D	?	Dmaxcut
Thalassiosira pseudonana	Thaps3	1936	MISTQLLSLLTIYSTVCVCNAYTPPSLPSKSPLTQPKISINSRRAFINHATSIATGTITTSALFLPRLSNAASSSPLSLGSPAPSFTLPNSKGQQVTLDSLSSSGKWTVLYFFPGAFTSGCTLEARKFQEDVDKYHALNSQIVGVSVDSVDKNSAFCREEKLDFFMLTDEGGSISKAYGSSLSIPGFGTFSNRQTYIIDPQQNVRWVFVDVESHIPRHSAEVLEKLKELQAV*	CVCNAYTPPSLPSKSPLTQPKISIN	22	Y	Y	Y	Y	0.751	22	Y	0.745	22	Y	0.947	6	Y	0.813	Y	0.779	Y	S	0.942	22	Y	0.990	Y	0.658	22	0.714	22	0.887	2	0.770	0.744	Y	0.450	SignalP-noTM	0.658	22	0.714	22	0.887	2	0.770	0.744	Y	0.340
Thalassiosira pseudonana	Thaps3	2342	MMKIAALSLLAAGSASAFAPANNGAAVKTSLDAMPDRMWNKMVDKTQRSKAMPFLPRPINLDGSYVGDVGFDPFYLSSIDKNFAGFIQPPSWEETNGLPTLYWMREAELKHGRIAMMAFAGWLATDFGVRFPGAGEPYTSVPNAFSAHNIMVDSGAMWVMLSLIGFIEISTAAVLVEVSKGENDREAGDFCFDPLGFCKGKSADAINTMKLKELQNGRAAMMAFGGLATQTALGGVDFPYLVPYPNVADVTW*	GSASAFAPANNGAAVKTSLDAMPDR	18	Y	Y	Y	Y	0.275	18	N	0.461	18	Y	0.962	13	Y	0.876	Y	0.669	Y	S	0.679	18	Y	0.999	Y	0.535	18	0.667	18	0.885	7	0.824	0.752	Y	0.450	SignalP-noTM	0.535	18	0.667	18	0.885	7	0.824	0.752	Y	0.340
Thalassiosira pseudonana	Thaps3	2950	MAVLNRTTSSSIIYTVLSLMLLSTKNVASFSGHYQPTSTTQWQRNSKSPAEVDVSVGSTTSSSPFVVALTREEGKNDKLRKALLSNEHIQQLSQSSGVAVDIHEIPCIEHADGPDTDKLVPTLASTQFDYVAITSPEAAKVLVNAWIEAGRPQLGKVAAVGKATQESLKEFGIEVAFVPSKATAATLVKELPLSDAATKEGRSSTLFYPASNKAADTLQNGLEERGFDVMRLNTYDTVPASWDEEQTLLAQSANVACFASPSAVKAWLKNTDGMNKPARAKAACIGETSAEACRKNQWDESDIFYPEKPGVDGWAVSVADALDYLSSITE*	KNVASFSGHYQPTSTTQWQRNSKSP	30	Y	Y	N	N	0.115	30	N	0.293	30	N	0.974	11	Y	0.738	Y	0.516	Y	S	0.284	30	N	0.568	Y	0.192	29	0.350	29	0.827	26	0.651	0.512	Y	0.450	SignalP-noTM	0.192	29	0.350	29	0.827	26	0.651	0.512	Y	0.340
Thalassiosira pseudonana	Thaps3	3974	MKVVQHLLSIGLLSTAVAFTPATTSRSPTALHSSTEAVVESTANGVNKGDRDILVRCASGQQVERTPVWLMRQAGRYMSAFRQYSDKYPFRERSETPSMAIELSLQCHRAYGMDGIIMFSDILTPLPTLGIEFDVVKGLGPVISTEVRTEADVAKLKDVESVNFDETLPFIREILGSLSKEAEEANTSLIGFVGAPFTLAAYTIEGKSSKHCLSTKKMMMADEDGSSKAVSQFLDKLAVMIGNYACHQIECGAQVIQVFESWAHQLSPRQFEAFAKPAAQKAIRIIKEKYPDVPVIYFANGGSSYLELQKDMGCDMIAVDWSVDMKEARKILGPDIPISGNIDPTILFGTKEQIEQAVRDCIDKAGGPGKHLLNLGHGVMQGTPEEAVGWLVDECKRYR…	STAVAFTPATTSRSPTALHSSTEAV	19	Y	N	Y	Y	0.511	19	Y	0.613	19	Y	0.992	13	Y	0.913	Y	0.763	Y	S	0.285	25	N	0.991	Y	0.378	19	0.559	19	0.894	4	0.842	0.712	Y	0.450	SignalP-noTM	0.378	19	0.559	19	0.894	4	0.842	0.712	Y	0.340
Thalassiosira pseudonana	Thaps3	4331	MHLSISTFTCRSIGAVALLLCIVCQSAAFTPPHRGESRFFLDTADTNEWDELLPRGLFHGVTTNPTLLERAKEPCTIDNLHLLASKALSYTEEFMCQTWGGTVEEMYENGMRISDYDRDRVVVKVPVTVDGVVAAAMLAKSGVRICLTACYNSKQALIAASAGVEYIAPYLGRMTDNGKDGFGECQRMQNIVDGLGSDTRILVASIRDADTIARLGIEGLDTYTFSPAVARELFDEPLTDEAAAEFEKAAARGSDSETLDRQPPFL*	CQSAAFTPPHRGESRFFLDTADTNE	29	Y	Y	Y	Y	0.827	29	Y	0.806	29	Y	0.993	12	Y	0.822	Y	0.814	Y	S	0.837	29	Y	0.984	Y	0.675	29	0.765	29	0.955	8	0.876	0.825	Y	0.450	SignalP-noTM	0.675	29	0.765	29	0.955	8	0.876	0.825	Y	0.340
Thalassiosira pseudonana	Thaps3	4376	MKFLVASLIASASAFSTINTPTLRGNSALAALKDGEVPIVIGLAADSGCGKSTFMRRVTSTFGGETCGPLGGGFGNGGWETNTLVSDMATVICLDDYHLNDREGRKVSGLTALNTAEQKFDLMFEHVKALKEGKTIMKPIYNHVNGTLDTPEEIEPTPVIIIEGLHPFVDERVRELIDFSLYLDISPDVKLNWKIQRDMEERGHSLESIMASIEARKPDFDAFIEPQKKFADYVIEVLPTDLDKEDKKTLKVRAIQKKGVADFTPTYLFDEGSEIEWAPSADKLSSPAPGIKLSYKQEQYFGADVAVVEMDGTFDNIQELVYVESNLGNTNSKFYGEVTQAMLSLADSPGSNNGTGLMQTLAAFAIRELYNKKSAAAKLAATKETAASA*	ASASAFSTINTPTLRGNSALAALKD	15	Y	N	Y	Y	0.185	15	N	0.374	15	Y	0.954	2	Y	0.910	Y	0.642	Y	S	0.513	17	Y	0.991	Y	0.188	15	0.363	15	0.757	2	0.682	0.535	Y	0.450	SignalP-noTM	0.188	15	0.363	15	0.757	2	0.682	0.535	Y	0.340
Thalassiosira pseudonana	Thaps3	4748	MKCVLPLLVTSAVAFSPAPRSFVGVQQRSSSLSMLPTKQQTDSFYPFDKESSSKLSAVPPKSNEEVSDGSADVRQLLGVKGASGTTDIWKIRLQLTKPVTWIPLVWGVMCGAAASGNYHWIWNPFDPNDRNVMLGLEDMAKGFVAMILAGPFLTGYTQTINDWYDRDIDAINEPYRPIPSGAISEGQVIFQIWFLLLGGLGIAYGLDVWAGHDFPTVLALSIFGSWVSYIYSAPPLKLKQNGWAGNYALGCSYISLPWWCGQAVFGELDRPVYFVLPILYSIAGLGIAIVNDFKSIEGDRELGLQSLPVAFGVDGAKYICAGSVTLTQLGVAAYLQSIGETTYAAILLGLLLPQIYFQATLLLPDPVANDVKYQASSQPFFVFGILATALCLGHHDFSA*	TSAVAFSPAPRSFVGVQQRSSSLSM	15	Y	Y	Y	Y	0.079	15	N	0.221	15	N	0.874	2	Y	0.751	Y	0.486	Y	S	0.376	15	N	0.953	Y	0.128	15	0.285	15	0.774	7	0.665	0.490	Y	0.450	SignalP-noTM	0.128	15	0.285	15	0.774	7	0.665	0.490	Y	0.340
Thalassiosira pseudonana	Thaps3	5601	MALQSKHQPQRRLWCSLLLMTSSCLVNLPVSTTAWSTPPLANTKYTSSSLQQQPQPLASSTSSNVDQLYYSPTFSDRLDSAEDMETAAQKYGGNAGGGTKITLTRWLSAKVQDYPELRDMESLHLSIQMACKTISNLIHSSSGIAPTKPPSTTNTNSNNPRDNSMKRLDQISKNVLQNALRFTGRLRVVEAARNENNDEEGPADHQPGVTIAYALDQYGLGKDGARKKASMSGGENKKWGNTRRLAACFDPLDGSGNADAAICTGTVFGVFDADAGFKGGESPDLGDEKSLVRAVLQPGNKLLAAGYCLYSSTTILVFSLGGGTHGFTLDPNLNEFVLTHPNMRIPNRGSIYSCNEAYSEGWDDNFKRYLKTLKTGKGQTGQRYTQRYIGSMVGDVHRT…	MTSSCLVNLPVSTTAWSTPPLANTK	25	Y	N	N	N	0.273	25	N	0.352	25	Y	0.992	23	Y	0.777	Y	0.564	Y	S	0.808	35	Y	0.995	Y	0.253	35	0.440	35	0.911	21	0.767	0.617	Y	0.450	SignalP-noTM	0.253	35	0.440	35	0.911	21	0.767	0.617	Y	0.340
Thalassiosira pseudonana	Thaps3	6770	MAPRRYAVAAAALLASASVTAFAPQQSAFTPQALTSSPNRNIFGALKSAFFPNNDVATSTSLWAATLDETTASSSSSGTTQTVEEYVKARGGNRPIRKVLIANNGMAATKSILSMRQWAYMEFGDERAIQFVAMATPEDLKANAEFVRLADSFVEVPGGKNLNNYANVDVITKIAQEQGVDAVWPGWGHASENPKLPNTLDKMGIKFIGPTGPVMSVLGDKIAANILAQTAKVPSIPWSGSFGGPDDGPLQANLNAEGTIPQEIFEKGLVRSADEAVVAANKIGWENGIMIKASEGGGGKGIRFVDNEADLRNAYVQVSNEVIGSPIFLMQLCKNARHIEVQIVGDQHGNAVALNGRDCSTQRRFQKIFEEGPPVIVPPETFHEMELAAQRLTQNIGYQ…	ASVTAFAPQQSAFTPQALTSSPNRN	22	Y	Y	Y	Y	0.317	22	N	0.466	22	Y	0.955	11	Y	0.845	Y	0.655	Y	S	0.779	22	Y	0.999	Y	0.310	22	0.483	22	0.854	13	0.756	0.630	Y	0.450	SignalP-noTM	0.310	22	0.483	22	0.854	13	0.756	0.630	Y	0.340
Thalassiosira pseudonana	Thaps3	7341	MKISSIAFLSCLGAVSAFGLPFSAPAASSSVKTFGGRQRRVAGVNNGHHHVHSSASPSSSSSALAAATSASSSSALSTRGGGALDNIDVPLMLYFLFWYVGNYYYNITNKLALKAAGGSAGFPMLISSLQLAVGSIYAIFLWLAPDARDRPHVTMDDIIKMLPVAFCFMGAHSASVFALSAGAVSFGQIVKAAEPAFAAVLSQFVYNKPVSSAKWACLPIIIGGVILASVKELDFAWSALISACIANLFAAFKGNENKKLMETDGLKDRMGSVGNQFALTTILGFLMSIPLVLLREGSKLGQFADLWKTNPILKTNLIASGLWFYGYNELATMTLKKTGAVTQSVANTAKRVIVIVGVAIVLGESLDPIKLLGCGIGIGGVFLYSIIDQLLSKKAEKTA*	GAVSAFGLPFSAPAASSSVKTFGGR	18	Y	Y	Y	Y	0.803	18	Y	0.680	18	Y	0.985	13	Y	0.845	Y	0.763	Y	S	0.407	18	N	0.998	Y	0.541	18	0.677	18	0.878	13	0.845	0.768	Y	0.450	SignalP-noTM	0.541	18	0.677	18	0.878	13	0.845	0.768	Y	0.340
Thalassiosira pseudonana	Thaps3	7677	MKLFLSLVLAAAPVSSFAPSNPVVSRTHSSVHSQQHNHVLEAHNDNMDDITFSLSARNINNEIVERIGKVTTSALLALTLSFSAITSPISGPNGDVLSSIPSANAADGAKIGLCLVKKCRVPLAKCITNPNCLANVICINSCNGKEDETGCQINCGNVFENDVVGEFNKCAVTDMTCVPQKKDDGSYPVPSKDVLVQSFDTKLWNGRWFITAGQNKLFDTFPCQVHFFTETAPGKFVGKLNWRIEEPDGEFFTRDAVQEFVQDPNNPAHLINHDNEYLHYQDDWYIVDYAADDNKEGVPPFAFVYYRGENDAWIGYGGAVVYTRDSKLPESLLPRLREAAKKVNFDFDKDFDLTDNSCKALEKGEEVVLREKFAGKMAIQTEKQLQQQAVLARTAASNT…	APVSSFAPSNPVVSRTHSSVHSQQH	17	Y	Y	Y	Y	0.325	17	Y	0.504	17	Y	0.964	5	Y	0.890	Y	0.697	Y	S	0.728	17	Y	1.000	Y	0.255	17	0.471	17	0.928	10	0.861	0.682	Y	0.450	SignalP-noTM	0.255	17	0.471	17	0.928	10	0.861	0.682	Y	0.340
Thalassiosira pseudonana	Thaps3	9467	MKLTLLFASIIGSAAAFTSRSSPIATSRVSASSSSSALSATIAVFGASGLTASECVYQALKEGDKVVGLTRNPSNLVIPKGSGGSDADKPLTDPNLTLIGGSVTNPADVAKVFETPIDGVIVALGGKTSDVGDTMLTVGTNNIMAAMKENGVKRIAVVTSIGAGDSKDQAPFAFKLLMMTVMKKIFNDKNNQEAAVESSGLEYCIIRPGGLTVDAPTGVINVIEGEAGSIPRADVAQFCLEAVKDADFPYIGKCPCISSVGGTSWVKDRSKAARGEM*	GSAAAFTSRSSPIATSRVSASSSSS	17	Y	Y	Y	Y	0.770	17	Y	0.761	17	Y	0.969	13	Y	0.863	Y	0.812	Y	S	0.512	17	Y	0.998	Y	0.616	17	0.701	17	0.883	12	0.801	0.755	Y	0.450	SignalP-noTM	0.616	17	0.701	17	0.883	12	0.801	0.755	Y	0.340
Thalassiosira pseudonana	Thaps3	10102	MTKRTTTLLALLLTASSAYSNAFSLPSITQQQQRQSSPRSLSTSLTSLSATEAETEAEISSILRPSYAIESIPLRIGHGFDIHRMVPLEEAGQPVVIGGVVIDHEDQKWTDKEGTYTGTPNSIYKTQLGVIAHSDGDVIYHSLVDAIFGALTLPDIGQVFQDTDPRWKGCDSSKFMEHAYEVMKYYGYQIGNVDVTLILERPKVAGFKPRMKENIVRLLHTTDGRVNIKARTHERVDSVGELRSLSCHVVVTLEKVVGAEEED*	AYSNAFSLPSITQQQQRQSSPRSLS	23	Y	Y	Y	Y	0.815	23	Y	0.761	23	Y	0.982	14	Y	0.789	Y	0.775	Y	S	0.669	23	Y	1.000	Y	0.481	23	0.620	23	0.928	15	0.801	0.718	Y	0.450	SignalP-noTM	0.481	23	0.620	23	0.928	15	0.801	0.718	Y	0.340
Thalassiosira pseudonana	Thaps3	10378	MARSTSFLLLISIALNIAHGFVLTRPTPINLSPSTATSLNAAPATKVHILSTESEVNAAVHTIVECAAKDAIAKRGHFALAIPGGSVLKVLSTLDPSFDWPTKTTLAFVNHKCVDVTDVSSAIEAQAREKFVDRWGLTDVISLGGTSDGEKEATEYEAKLRALPESKLPRDDDGFPMFDLCLVGVGDDGHIGSLYPNRDEIDIINGPWITSSYKKEPPGISLTLPVMQRASKTVISAAGKSPKYPNGKASAMRLAIADENVTPKEFPASALRENAVWILDEPNGSEMKEMGLSSVEKAVGDD*	NIAHGFVLTRPTPINLSPSTATSLN	21	Y	Y	Y	Y	0.911	21	Y	0.829	21	Y	0.988	14	Y	0.926	Y	0.878	Y	S	0.899	21	Y	1.000	Y	0.753	21	0.819	21	0.928	16	0.895	0.860	Y	0.450	SignalP-noTM	0.753	21	0.819	21	0.928	16	0.895	0.860	Y	0.340
Thalassiosira pseudonana	Thaps3	10943	MKLSLAFSTILLSQSSAFTTLTSTKSTTTTTSSSLNVFSPPGSAGTGAGWIDPSAPVNTPESLQKTLSESLKGSTFQKRISILGSTGSIGTQTLDIVDACPDNFVVDALSAGNNAELMCEQVLKYKPKVASLGTPEAAKKLKELLVKAGCTDMPEIVHGAEGIVEAATVSTADTVVTGIVGAAGLLPTIEAIKLGKDIALANKETLISGGPVINPLVEKHGINMLPADSEHSAIFQCLQGVPPGGLRRVILTASGGAFRDLSKDELFEMCERDPRAVQKKATTHPNWDMGAKITLDSATMMNKGLEVIEAHYLFGASYDDIDIVIHPQSIVHSMVETQDTSCIAQLGWADMRLPIVYSVSWPHRLKMPYKPLNLAEIGSLTFKAPDVEKYPCIRLAYEA…	SQSSAFTTLTSTKSTTTTTSSSLNV	18	Y	Y	Y	Y	0.374	18	Y	0.543	18	Y	0.993	13	Y	0.897	Y	0.720	Y	S	0.795	18	Y	0.998	Y	0.341	18	0.520	18	0.847	13	0.794	0.668	Y	0.450	SignalP-noTM	0.341	18	0.520	18	0.847	13	0.794	0.668	Y	0.340
Thalassiosira pseudonana	Thaps3	11506	MPSRRSTLLLLAPLPFSSLGFSFHGRPVASSLVVGRSPSSSYNFDLSFVSSTQQHEQYHPQQHERSNCITLHATSDDDKDLDSLLDNDEDSSSTTPLAPQRENLPFQQRQQASSSSLIPEGGTNPCIIKVLGVGGGGGNAVNRMIQTRIDGVSFWAVNTDAQALAKSLAPNVLNIGRMVTRGLGAGGVPDVGKKSALENGEEIKQICKGADMVFITAGMGGGTGSGAGPVVAEIARDEGCLTVGVVTKPFAFEGKKRMQQAEGAIKELRKHVDTLIVVSNDKLLRIVPENTPVTDAFLVADDILRQGVVGISEIIIKTGLVNVDFADVRAVMKDAGTALMGVGTGVGKTRATDAAVAAISSPLLDFPISEAKRIVFNVVGGPGLGLSEINAASEVIYEN…	FSSLGFSFHGRPVASSLVVGRSPSS	21	Y	Y	Y	Y	0.412	21	Y	0.494	21	Y	0.913	11	Y	0.769	Y	0.632	Y	S	0.351	21	N	0.998	Y	0.261	21	0.432	21	0.839	17	0.705	0.579	Y	0.450	SignalP-noTM	0.261	21	0.432	21	0.839	17	0.705	0.579	Y	0.340
Thalassiosira pseudonana	Thaps3	11822	MKVVFAALLAAVASNNASAFSTSSCTVTRTSSLSMSASEEDRRSFVTKSATTAAAATLATLGSASAPLPASAAASRQWRQVKVPFEDTVYDIDFDSPTHGYIVGARGSFAETNDGGATWEPRSFSNLDAEEEITYRFQVVSFNNGEGWVLGKPTLLLHTKDGGKTWERIPLSPKLPGEPTGILATGPNSAEMITSSGAVYTTENAGRNWKAQVKETIDATLNRISSSGVSGASYFTGSIVNEQRDSKGAYIAVSSRGNFFLTWEPGQDFWIPHNRGTPRRIQNMGFVRGDIKNGLWMTLNGGKLLVSSSDSVDLSSEEFPFDEANIKTGGYGLTDVAWRDDNEVWAVGGSNTMYVSKDNGRNFVFDKSANDIPGNLYNVKFFREFGNAGWALGSNGLLL…	NNASAFSTSSCTVTRTSSLSMSASE	20	Y	Y	Y	Y	0.671	20	Y	0.650	20	Y	0.959	1	Y	0.723	Y	0.687	Y	S	0.677	20	Y	1.000	Y	0.525	20	0.610	20	0.854	8	0.699	0.658	Y	0.450	SignalP-noTM	0.525	20	0.610	20	0.854	8	0.699	0.658	Y	0.340
Thalassiosira pseudonana	Thaps3	20607	MKFSILSFLLATSSTTPSDAFTLTMGTGNSFGRLFRISTWGESHGGGVGVTLDGCPPRIPITREEIQIDLDRRRPGQSRITTPRNEADAVEILSGLNPEDITLGTPIGMLVRNKDQRSGDYLENDMSVAYRPSHADATYDAKYGVRAIAGGGRSSARETIGRVAAGAVARKILRMYNGIEVLAYVSKVQDIEATNVNHDTFTMEEVDANIVRCPDEASAERMLERIDEIRKSGNSIGGVVTCVARNVPAGLGAPVFDKLEADLAKACMSIPAAKGFESGDGFGGTLLTGKDHNDEFYIDEETGATRTRTNRSGGIQGGISNGENVVVHVAFKPTSTIAQSQKTVTRDGQEVELRGKGRHDPCVLPRAVPMVEAMVALTLVDALLCQKAQCELFPNEAPM…	TPSDAFTLTMGTGNSFGRLFRISTW	21	Y	Y	Y	Y	0.703	21	Y	0.634	21	Y	0.959	1	Y	0.725	Y	0.680	Y	S	0.613	21	Y	0.998	Y	0.572	21	0.598	21	0.776	1	0.611	0.605	Y	0.450	SignalP-noTM	0.572	21	0.598	21	0.776	1	0.611	0.605	Y	0.340
Thalassiosira pseudonana	Thaps3	20928	MRIYAASLALALSYACSTSAFTPSKHPSVTRSTHRPAAAVIAIASRSPTTTSLSSSISEDPAIQELYRRRPRPEYIPGKISDPDYVRIFDTTLRDGEQSPGATLTSSEKLEIARNLAKLGVDIIEAGFPIASPDDFNGVKQIADVVGNEVFEDGYVPVIAGLSRANEKDIARAWDAVKGAMRPRIHTFIATSEIHMKSKLNKTPDEVVEIAVNAVTFAKGLGCDDIEFSPEDAGRSDPEFLYRILGRVIEAGATTLNIPDTTGWNMPWEFGELIKKLRENVPGAENVVFSTHCQNDLGLATANSLSGALNGARQLECTINGIGERAGNASLEEVVMSLALKGDEQFKGGPGTGKLYTAINPVYITPTSKMVSEYTGMKCQPHKAIVGANAFQHESGIHQ…	CSTSAFTPSKHPSVTRSTHRPAAAV	21	Y	Y	Y	Y	0.309	21	N	0.436	21	Y	0.926	3	Y	0.725	Y	0.580	Y	S	0.610	21	Y	0.998	Y	0.431	21	0.536	21	0.770	3	0.664	0.605	Y	0.450	SignalP-noTM	0.431	21	0.536	21	0.770	3	0.664	0.605	Y	0.340
Thalassiosira pseudonana	Thaps3	20940	MMRQASILIVALAGAIGSVDGFKFMSNWQPPKILTNEQKVEIAKTEERFGDKKLVVITGCSSGLGRETVKNLLATDKYHVVGAVRDVDKMEAVAELDGFNMDNFKIMELELNSFESVDKFCDNLKDYQLAKPIDRLICNAGVYQPSLDYAKWSVDGHEQTMQINFLSHFLMISKLMPGMSVAPDPRVIMVGSVTGNDNTVGGGGVYPIADLKNLDGFKAGFKNPIAMADGYGFIGAKAYKDSKLCLMMTSNFLHSKYHRNTGIAFSSIYPGCIAETPLFREKRAWFRKYFPIFMKYITGGYVGVDEAGQRLFQVAHDPRCSKSGVYWSWNGGPREGRGAAALEKSGQISGGGGAGGGWDSIYENDQSDKVNNLELSVKLFETATQITGAQWPEAKSFVS…	GSVDGFKFMSNWQPPKILTNEQKVE	22	Y	Y	Y	Y	0.947	22	Y	0.756	22	Y	0.967	13	Y	0.719	Y	0.738	Y	S	0.728	22	Y	0.997	Y	0.817	22	0.746	22	0.835	12	0.675	0.708	Y	0.450	SignalP-noTM	0.817	22	0.746	22	0.835	12	0.675	0.708	Y	0.340
Thalassiosira pseudonana	Thaps3	21813	MRTLSSALLALLATSSSCLAFIAPQNNVVSSISSTQRLQKQQSCAGSLFMSTTDVSTDIGAPGTADLPWSELGFEFRPTKSHLRMIYKDGKWGEAELVESPYINVHIGATALHYGQACFEGLKAFAHDDGSVYMFRPDENAKRINASSGRVMMPEIPVETFIKACNDVVKDNIAYVPPYGSGGALYLRPLLFGSGPRIGLQPAEEYTFIVLVIPVGDYYKGGLAKPVNGLIVDDYDRAAPKGVGAAKVAGNYAADLVPNMEAKKKGFPICLYLDAATHSKIEEFSTSNFIGIDNDNKKYVTPRSPSVLPSITNKSLQTIAKDEGMTVEQREISISELSEFDEVVACGTAVVVTPVGSLTRFDASGEETEKFQFSEDVGITTRRLYDTVRSIQNGEVEDT…	SSCLAFIAPQNNVVSSISSTQRLQK	21	Y	Y	Y	Y	0.734	21	Y	0.772	21	Y	0.989	13	Y	0.924	Y	0.848	Y	S	0.924	21	Y	1.000	Y	0.527	21	0.699	21	0.962	3	0.925	0.821	Y	0.450	SignalP-noTM	0.527	21	0.699	21	0.962	3	0.925	0.821	Y	0.340
Thalassiosira pseudonana	Thaps3	21978	MNLFTATSTLLAIIGTSTITQLNAFSPSSPLASTTRSTATLYAESNPFVENAKTIASSVHSLNGQTIVVKYGGNAMTTPELAYGFCQDIATLQKLGMRIVVVHGGGPMINAMLEKVGVESRFEGGMRVSTKEVVDVAAMVLCGDVNKSISGGVVLAGGRALGLSGRDDGLLQCEKLWGGDDGSLDLGNVGQVKVVNTELINELLDQGITPVIAPIGMGVKGAEDAAVVYNINADVAAGRIAGELKAARVLFLTDIAGVLDKEMQLMESLTCDDIDGLIKDETITGGMIPKVTYATDAVKLGVQGAFITDGRVPHALLNEILAGGEEGLGSGGGGTVVTL*	TQLNAFSPSSPLASTTRSTATLYAE	25	Y	Y	Y	Y	0.603	25	Y	0.550	25	Y	0.977	12	Y	0.691	Y	0.621	Y	S	0.600	25	Y	0.954	Y	0.296	25	0.411	25	0.788	4	0.585	0.505	Y	0.450	SignalP-noTM	0.296	25	0.411	25	0.788	4	0.585	0.505	Y	0.340
Thalassiosira pseudonana	Thaps3	22196	MVSFKAISISNALLLSAVLSAPSSQAFVPVSLGKITTSIQLNEGATATYEKVDKRTGKPTGTSFLPAEAIERAAAGNPIEKTKLAKDGTSAFVDIYEYAAKFRSGEMTWEEVEAADMNTRLKFVGMLHRDKRTPGQFMMRLKVPNGIVNADQMRFYADCVEKYGEEKGVVDITTRQNIQLRGVKIEDAPDIIDGLHARNQTSFQSALDSVRNMVGNPLAGIDDQEMVDTREFCNALNDLVSLDPVTQTRGNPQWGNLPRKFNIAVSGTRDDFSHTHINDIGLQACPHATTGEMGFNVVLGGYMSIKRVAESISGDMWIPANREAVVTLSEAILRIFRDESERKDRQKARLMWLVEKYGVAEFKAEVIKEINSYDRGVTVFDAQPAPSGAYERRELLGVH…	PSSQAFVPVSLGKITTSIQLNEGAT	27	Y	Y	Y	Y	0.547	27	Y	0.606	27	Y	0.961	8	Y	0.796	Y	0.701	Y	S	0.845	27	Y	0.999	Y	0.285	27	0.459	27	0.877	14	0.748	0.615	Y	0.450	SignalP-noTM	0.285	27	0.459	27	0.877	14	0.748	0.615	Y	0.340
Thalassiosira pseudonana	Thaps3	22546	MKSHALLLALSAPTSLHAFAPPSLKASHHAFTSKLSMVDPSMLAHHDITPHVETINNFFSSLVLSDLNVDSVTSVAAPVQPLGASPSPEATKAAIEAVTASSADPNAQNGWFGFLTLPIEGLLKLIHGGLDSMGMSSNAWGISIIAMTVVIKALTFPLTKSQLESTNKMQALQPTIKSLQAKYQSNPEVMNQKIAEVYQTNEVNPLAGCIPSLVQIPVFIGLYRAVLNLAKENALDEPFLFLPNLEGPTYGADPAHGSDWLFKNWVDGVPGLGWEDTIAFLSIPVFLTISQVISMNMMQPKTDDPQQQQANVILKVLPFMIGWFALNVPAALGVYWVVNNIVTTATTLYVRNSMPKPDVSSVGGGAAGASVMEARTTDFNPTPMNERAVGFGGSSSDSG…	TSLHAFAPPSLKASHHAFTSKLSMV	19	Y	Y	Y	Y	0.322	19	Y	0.476	19	Y	0.894	16	Y	0.803	Y	0.639	Y	S	0.906	19	Y	0.999	Y	0.422	19	0.527	19	0.787	16	0.640	0.588	Y	0.450	SignalP-noTM	0.422	19	0.527	19	0.787	16	0.640	0.588	Y	0.340
Thalassiosira pseudonana	Thaps3	22768	MRISSIVAATLITCDVASAWSSSAFTSPLSIKTQHRSQASTKRRDGSILMSAVSQKESSSSSSSGQGRTTKEISNELALGVTLDGGPVIDFASVKDTTSRAEIALADSRKKYEASGATISPNPGGRLMGINDEVVAEVGYEIGEFAEEYLDKESGETVDELVQKVARYLRSKSNTDTFPEMEEEEAPFTNQEKIRFNRLLSRAYEESGIVTSAFAKTFYLGTQVLPEPSMKAIWAIYVWCRRTDEIVDAPRPAAHDPNAEMLTDLSEWEIRLERLFDRGEVVDVLDLPLLDCKVKYPTLPITPFSDMIRGMLMDIPGLGQERYDTWDELHLYCYRVAGTVGLMSMPVFGCAEGYTDEVAKEPALSLGVAFQITNILRDVGEDAEKRERVYLPQRDMERF…	DVASAWSSSAFTSPLSIKTQHRSQA	20	Y	Y	Y	Y	0.386	20	Y	0.451	20	Y	0.837	1	N	0.637	Y	0.544	Y	S	0.539	20	Y	0.993	Y	0.502	20	0.541	20	0.729	16	0.565	0.554	Y	0.450	SignalP-noTM	0.502	20	0.541	20	0.729	16	0.565	0.554	Y	0.340
Thalassiosira pseudonana	Thaps3	24399	MRLLLASTVLSAAIAFAPQQASRLRSTATSSLEASKCGTYDYDVIIIGCGVGGHGAALHSRSQSLTTAVFSGNDVGGTCVNRGCVPSKALLAASGRVREMQNEGHLSEFGITVEGGKESIKYDREGVAGHARQLAERVKGNLEGSLVALGVDIVEGRGVLTGVGHEVKDGTSGKVYTAKDIILAPGSIPFVPPGVTVDEKTVYTSDGALKLQSVPEWVAIIGSGYIGLEFSDVYTALGSEVTFIEALPNIMPTFDREIAKQAERLLIRDRAIDYRTGVEHVETLEVDAAMVATGRVPNTKDMGLEEAGIETQRGFIAVNEKMQVLTKHEDGEVVPNVWCIGDANGKMMLAHAASAQGISAIENICGRDHAVNHDAIPAACFTHPEIAMVGPTEEQAIER…	SAAIAFAPQQASRLRSTATSSLEAS	16	Y	Y	Y	Y	0.248	16	N	0.424	16	Y	0.976	4	Y	0.905	Y	0.664	Y	S	0.674	16	Y	0.999	Y	0.170	22	0.367	16	0.893	1	0.815	0.608	Y	0.450	SignalP-noTM	0.170	22	0.367	16	0.893	1	0.815	0.608	Y	0.340
Thalassiosira pseudonana	Thaps3	24501	MSSAQAHRRPLALMAITFTAFAASPIYSFVPSAVRPVSSPHTASPATTTSLDAIGVFVRKAKEADVRKYCEEGPSESVLALLKQINDAPDEAADDATTTVGEVQGLLTKRKGTISIIAEYKRKLEGSGFLSEILPPEILSPVFREFGATAVAVLADERTGGCTYDDIVEMVEEQQEAMGEVPGPLPVISSDLIVDEIQIARAADAGAKAVTVTHGVVGEEKVSQFIKNARVLGLETIVNVGTAEEAQSAVDVGASIISVTGVDGADNKFAVIESLSVPEGRTVCTIANILAKDNKALEEVEEAWICRDRGFNCVWVSDALYKSGNDPVEHPGAIISSMRAKSSVKYASPKARSGKGEGAREYLGDILM*	SPIYSFVPSAVRPVSSPHTASPATT	29	N	Y	N	N	0.344	23	Y	0.464	23	Y	0.956	19	Y	0.788	Y	0.626	Y	S	0.661	29	Y	0.983	Y	0.217	29	0.325	23	0.617	19	0.481	0.388	N	0.500	SignalP-TM	0.217	29	0.325	23	0.617	19	0.481	0.388	Y	0.340
Thalassiosira pseudonana	Thaps3	24832	MRLSTAFLVGCVLPATHSFHLPSASTSLRRPVTVATTSSLSMSAATSEGEFTSESAKQQIGNDSFLNENLMARAQNGPGKVNDEKLKIGVVGAGLAGMVAAMDLADAGHDVEMFELRPFVGGKVSSWKDKEGNHIEMGLHVFFGCYYNLFGIMKRTGSFDTELRIKEHIHTFVNEGGILGALDFKFPIGAPISGLQAFARTEQLGWDDKFHNALRLGTSPIVRALFDFDGGMDMVRDLDDITFTEWFTQLGGSRGSLDRMWDPIAYALGFIDCDHISARCMLTIFMLFAIRTEASVLRMLEGSPQTCLHDPILKYLGDRGVKINTSMGCREIVHDVDENGKPIRVTGIKVGPKEELKEFDAVVCALDVPGIKKVLPQSFRDHYPMFDNIYNLDTVPIAT…	PATHSFHLPSASTSLRRPVTVATTS	19	Y	Y	Y	Y	0.818	19	Y	0.637	19	Y	0.922	3	Y	0.717	Y	0.677	Y	S	0.916	19	Y	0.999	Y	0.532	19	0.548	19	0.674	1	0.539	0.543	Y	0.450	SignalP-noTM	0.532	19	0.548	19	0.674	1	0.539	0.543	Y	0.340
Thalassiosira pseudonana	Thaps3	24914	MAKFLPLLSLALSQGTHAFTTPYTSLSSRTRPLSVKLEGREIDGVLTPTNNFVLVKVAEIEEETAGGILLTGSAKIKKTEGTVISTGPGKTHQESGILFPMPVTPGNGVVYGKYDGTEIVYDGDRHTLIRDDDILVKFDGKLTLDNVDVVSDNVLVKVNDDQEATSGGLLIAATSKKGSKPSTGEVVKVGPGRMASNGEIMTVDISVGDEVKFRDFAGNEVQIEGEEYAVVRMTDILAKF*	QGTHAFTTPYTSLSSRTRPLSVKLE	19	Y	Y	Y	Y	0.869	19	Y	0.780	19	Y	0.937	12	Y	0.791	Y	0.786	Y	S	0.963	19	Y	1.000	Y	0.782	19	0.732	19	0.832	5	0.673	0.700	Y	0.450	SignalP-noTM	0.782	19	0.732	19	0.832	5	0.673	0.700	Y	0.340
Thalassiosira pseudonana	Thaps3	25437	MKRLLLCAVGSLSSLSCSSVIAFQSPRIEPLTSRQRRSPSPSSPPSETTSLASSIYDDGTDPFSAPTSPSPSAKMKKKDLRTLQRFLEVECWKLPSLRNLDRTLLGVSDACKQINRIVQRAQTDDLYGAAVDPLTGLQADTNVQGEVQQQLDVLCNTLMLRAFCGASNNVICAVASEEEPLPRSCADVMGYDTSSSDGYNIYQSGEYVAVFDPIDGSKNIDSSLPVGTVFGIYRSPEGVKVGKDGWSLDSFLQRGTKMVAAGYCLYSATTVLVLTLGSGVHGFTLDPDKQTFLQTHPNMRIPDSGSLYSFNEANSREFSEPVQKFLEKMKEAGKIGGKKISSRYVGALVADVHNVLINGGIYGYPSTRDNPSGKLRLLYESAPMAMIMEQAGGAGSTGY…	SSVIAFQSPRIEPLTSRQRRSPSPS	23	Y	Y	Y	Y	0.372	23	Y	0.428	23	Y	0.917	9	Y	0.650	Y	0.539	Y	S	0.697	23	Y	0.999	Y	0.363	23	0.490	23	0.855	2	0.663	0.583	Y	0.450	SignalP-noTM	0.363	23	0.490	23	0.855	2	0.663	0.583	Y	0.340
Thalassiosira pseudonana	Thaps3	26051	MKLSIALLSMAATATAFAPSLTTPSRTTSLSMVNPLEIRTGKAQLDHSVIDRFNALPYPADKVLAEYVWVDAKGECRSKTRTLPVARTTAVDNLPRWNFDGSSTGQAPGDDSEVILRPCRIFKDPFRPRNDGVDNILVMCDTYTPAGEALPTNTRAIAAKAFEGKEDEEIWFGLEQEFTLFNLDQRTPLGWPKGGVPARAQGPYYCSVGPENSFGRAITDTMYRACLYAGIEISGTNGEVMPGQQEYQVGPCVGIDAGDQLQMSRYILQRVCEEFQVYCTLHPKPIVEGDWNGAGMHTNVSTKSMREEGGLEVIKKAIYKLGAKHQEHIAVYGEGNELRLTGKHETASIDQFSFGVANRGASVRIGRDTEAEGKGYFEDRRPSSNADPYLVTGKIMATI…	ATATAFAPSLTTPSRTTSLSMVNPL	17	Y	N	Y	Y	0.387	17	Y	0.535	17	Y	0.979	13	Y	0.933	Y	0.734	Y	S	0.337	23	N	0.999	Y	0.376	17	0.563	17	0.897	3	0.833	0.709	Y	0.450	SignalP-noTM	0.376	17	0.563	17	0.897	3	0.833	0.709	Y	0.340
Thalassiosira pseudonana	Thaps3	26364	MGRFTTPIVCLLALLLQSTHGFSPAGRTGSLVCPVSTASSSVRFANKYDGKRSRLYMSEGGEAAALPPKKGFLEKIKSSMPPAKERKKLVPLAMMFFFILFNYTILRDTKDVLMVTAKKSGAEVIPFIKTYVNLPAAIGFTALYSKLCDKMEQKDVFYACTVPFLIFFLAFAFVIFPNVGALHPHAFVDKIALALPEGFGAPLAIVRNWSFAVFYVMAEMWGSVVASLLFWSFANEVTTVDEAKKYYPLFGLGANVALIFSGQYVRFVSKMRAGLPPGVDPWGVSLKYLMGAVVASGGCLISIFSYMQRKVMTDPECVDQEKQAAKKKKKRVKMGLRESAKFLMSSPYIKDLAMLVISYGMCINLVEVSWKSKLKAAYPDPNAYSAFMGNFSSATGSVT…	QSTHGFSPAGRTGSLVCPVSTASSS	22	Y	Y	Y	Y	0.874	22	Y	0.806	22	Y	0.974	6	Y	0.908	Y	0.857	Y	S	0.943	22	Y	1.000	Y	0.843	22	0.868	22	0.924	5	0.895	0.883	Y	0.450	SignalP-noTM	0.843	22	0.868	22	0.924	5	0.895	0.883	Y	0.340
Thalassiosira pseudonana	Thaps3	26405	MISIRSALLTIIPLIWALNTEAFAPSSSLVASTRTYKTSQLTKCYESKDANMTDEEREIAMEKALKAMTAFSNKYTENTGTYYCSDLSVPAVVIKGLAEHKVTLGAPLCPCRFYDDKEKEAKEGYWNCPCVPMRERHECHCMLFLTEDNDFAGKDTVSI*	LNTEAFAPSSSLVASTRTYKTSQLT	23	N	Y	N	N	0.827	18	Y	0.700	18	Y	0.985	5	Y	0.952	Y	0.826	Y	S	0.517	23	Y	0.988	Y	0.758	18	0.798	18	0.913	17	0.848	0.825	Y	0.450	SignalP-noTM	0.758	18	0.798	18	0.913	17	0.848	0.825	Y	0.340
Thalassiosira pseudonana	Thaps3	27191	MKLSTALLAVCVGGGAAFIPTSLSAPKSSSLSMVSSAPKVANGSTSSGEGGEWSPSSWKNAVAKQMPIYEDEAELEDAIKALDRVAPLVFAGEVRSLHEKLARVSQGQGFVLMGGDCAESFKEFHVNHIRDTFRVIMQMALVMTFGSSMPVVKIGRMAGQFAKPRSEPNEVIDGVSLPSYRGDNVNREEFTPEARRNDPHLMVDAYYQSAQTLNILRAFSTGGFADISRLHAWNLDFVENTEEGSRYRLLAAKVDESLRFMKAIGIDTSKPEFTSVDFYTAHECLLLPYEQALTRQDSTTGKWYDCSSHMLWVGERTRDLDGAHLEFTRGIGNPLGVKVSDKCTPEELIRIIETMNPQNVPGKLSIIVRMGAEKLRKNLPGLIRAVQREGKAVVWISDP…	GGGAAFIPTSLSAPKSSSLSMVSSA	18	Y	Y	Y	Y	0.729	18	Y	0.682	18	Y	0.972	13	Y	0.787	Y	0.735	Y	S	0.520	18	Y	0.999	Y	0.365	18	0.513	18	0.808	1	0.698	0.613	Y	0.450	SignalP-noTM	0.365	18	0.513	18	0.808	1	0.698	0.613	Y	0.340
Thalassiosira pseudonana	Thaps3	38667	MFKSVLIAASLASAAAFQSASPVAKTTALNAFENELGVQPPIGFFDPLGLLDGADQERFDRLRYVEIKHGRIAQLAFLGNIITRAGVHLPGNIDYAGNSFDSFPNGWAAINGPDAITGTGLGQIVAFIGFLELFVMKDIEGTGNEFVGDFRNGAIDFGWDTFSDEVKLQKRAIELNNGRAAMMGILGLMMHEQLGGSIPIVGEL*	ASAAAFQSASPVAKTTALNAFENEL	17	Y	N	Y	Y	0.312	17	N	0.483	17	Y	0.957	13	Y	0.876	Y	0.679	Y	S	0.285	21	N	0.998	Y	0.289	17	0.483	17	0.853	12	0.803	0.656	Y	0.450	SignalP-noTM	0.289	17	0.483	17	0.853	12	0.803	0.656	Y	0.340
Thalassiosira pseudonana	Thaps3	40156	MKFLVVAVSALATASAFTTSPASFTTVSSPSVNNVFGQEGNAHRNRRATIVMDGKANAIRDRITSVNNTKKITSAMKLVAAAKVRRAQDSVLATRPFSETLQSVFGGLINRLGGEAADLPLLTQREVNKVTITVITGDRGLCGGYNSFMIKKAEARYKELTAQGIECDFILIGKKGASYFARREYPIRKVFDCGQNPNSKEALAISEEIINSFLSGETDAVELLYTKFVSLIASSPSVRTLVPFSASEISQKGDEVFQLTSQDGDFGVERKELEVAEPQDFPNDMIFEQDPLQIVNSILPLYLNGQILRTLQESVASELAARMQSMQSASDNAKALAKRLSQEYNRARQAAVTQEILEIVSGATALE*	ATASAFTTSPASFTTVSSPSVNNVF	17	Y	Y	Y	Y	0.556	17	Y	0.643	17	Y	0.978	13	Y	0.931	Y	0.787	Y	S	0.737	17	Y	1.000	Y	0.445	17	0.617	17	0.890	2	0.850	0.743	Y	0.450	SignalP-noTM	0.445	17	0.617	17	0.890	2	0.850	0.743	Y	0.340
Thalassiosira pseudonana	Thaps3	257595	MKFSAAFLACVATANAFTVPSSIKTTRAVTSLAVSQKDLDGAQAAIDEIIKEKNCGPVFVRLAWHDSGTFDVNINEAWPAAGGAIGSIRFEPEINHGANAGLAGAVKLLEPVKEAFPEVSYADIFQMASARSIELAAGPKIDMKYGRKDATSPEQCSPEGNLPDAEAGPEGKFGGTSGTKPTEDTSVAWHLRKVFYRMGLGDEEIVALSGAHTFGRAYEDRSGLGAWKTKFTDGSKVKLADGSETDKYTPGGSPWVENWLVFDNSYFTTIPDASTDEELLKLTSDKILFEDHGFKPFAEKFRDDKDAFFASYAKAHKALSELGSEFEKIE*	ATANAFTVPSSIKTTRAVTSLAVSQ	17	Y	Y	Y	Y	0.787	17	Y	0.714	17	Y	0.944	1	Y	0.781	Y	0.747	Y	S	0.929	17	Y	0.999	Y	0.677	17	0.684	17	0.796	1	0.653	0.668	Y	0.450	SignalP-noTM	0.677	17	0.684	17	0.796	1	0.653	0.668	Y	0.340
Thalassiosira pseudonana	Thaps3	258111	MKFATASFILAVCGTASAFTAAPSAGIKSALKSTATETYTFTKSEEIFKEAQDLMPGGVSSPVRAFKSVGGNPIVFDRVKGAYAWDVDGNKFIDYVGTWGPAILGHADDDVLDAVKKTMDKGTSFGAPCALENELAKAVIAAVPSVEMVRFTNSGTEACMGMIRLCRAYTGREKVIKFEGCYHGHADSFLVQAGSGVATLGLPDSPGVPSSATKATLCAEYNNLDAVKAIFEENKDEIAALILEPVVGNSGFIKPDIEFLEGLRKLATDNGAVLVFDEVMTGFRVAYGGAQQYFGVTPDLTTMGKVIGGGLPVGAYGGKKEIMQMVAPAGPMYQAGTLSGNPLAMVAGIETMKKLQQPGVHDELERKSKKLVDGIVATAKKHGLPISGDQAGGMFGWYF…	GTASAFTAAPSAGIKSALKSTATET	19	Y	Y	Y	Y	0.355	19	Y	0.520	19	Y	0.986	12	Y	0.887	Y	0.704	Y	S	0.629	19	Y	0.998	Y	0.368	19	0.557	19	0.887	3	0.839	0.709	Y	0.450	SignalP-noTM	0.368	19	0.557	19	0.887	3	0.839	0.709	Y	0.340
Thalassiosira pseudonana	Thaps3	259791	MKFITALSLLAGASAFTPSSFTKSTPVAHRVAQSSSTSLDMKYKVAVVGGGPSGACAAEIFAQEKGIDTVMFERKMDNAKPCGGAIPLCMIGEFDIPESTVDRKVRRMKLISPSNNEVDIGDTLQPNEYIGMCRREIMDKYLRDRAISYGAEPINGLVTAIDVPEDHKTTEKQYTLHYQEFQAGSSAGVPKSMNVDLIIGADGANSRVAKAMDAGEYNFAIAFQERIKITDEQMSFYEEMAEMYVGDDVSPDFYGWVFPKYDHVGVGTGTVVNRPAIKQYQKAMRDRAGDKIAGGKIIKVEAHPIPEHYRPNRVQGRMALVGDAAGYVTKCSGEGIYFAAKSGRMAAEAIVKLMDGGKRLPTQNEIERTYLADYDKLYGPTYTVLDILQKVFYSNNGAR…	AGASAFTPSSFTKSTPVAHRVAQSS	16	Y	Y	Y	Y	0.709	16	Y	0.737	16	Y	0.947	4	Y	0.877	Y	0.807	Y	S	0.898	16	Y	0.999	Y	0.531	16	0.657	16	0.845	7	0.803	0.736	Y	0.450	SignalP-noTM	0.531	16	0.657	16	0.845	7	0.803	0.736	Y	0.340
Thalassiosira pseudonana	Thaps3	260604	MSHRHRIVAVLALALPAVSFVSHVPSSRTTRTTISKQPSPIDHRRNSSPHENDVQAKDNSNRDISYGLYVHIPYCRRRCKYCDFAIVPIGKDQTHNIGFQQMDLTYRQSVVDEISLIGSTTPNKIPLRSIYFGGGTPSLAPLTTLREIMRALLEPDDAPFYLENEGDAEITIEMDPGTFNLTYLEAIKAMGFNRISLGVQSFDDDILATMGRVHRSADVYRSIEMIQEVFGEEDSNYSIDLISGVPGLTLAGWTETLYNAVRLHPRPLHISLYDLQVEQGTYFGKIYGDGRKEDSSTAAPVVVASSKSGNATTHPFLPSSEDCAFMYRYASGYLRSKRYQHYEISSYAYVDDDGLAHRSKHNQIYWEVGGQWYAIGLGSTSNVDGVRFARPRALSDYIS…	LPAVSFVSHVPSSRTTRTTISKQPS	20	Y	N	Y	Y	0.212	20	N	0.388	20	Y	0.953	8	Y	0.908	Y	0.648	Y	S	0.386	27	N	0.976	Y	0.215	20	0.436	20	0.928	5	0.889	0.680	Y	0.450	SignalP-noTM	0.215	20	0.436	20	0.928	5	0.889	0.680	Y	0.340
Thalassiosira pseudonana	Thaps3	261226	MKTAALLALAAATSTEAFAPQTTIHRPTSLTATSPNNNENSLTSQLTSLASLSILTSTLLLSPLPSHADGQTKDFKLPPIDYSDKSRCVLNSSKMGQANAARDKLYDLRECDLRGVKGNEYDLSGVIMTKTDVSNGQFKEAQFSKGYLRDSNFDGADFTNAIVDRASFKGSSLKGAVFKNAVLTATSFEGADVENADFTDAYIGDFDIRTLCKNPTLKVSRFYRMTYRNAQRIQPLFNVLTMHIL*	TSTEAFAPQTTIHRPTSLTATSPNN	18	Y	Y	Y	Y	0.420	18	Y	0.525	18	Y	0.934	2	Y	0.734	Y	0.630	Y	S	0.851	18	Y	1.000	Y	0.392	18	0.509	18	0.753	2	0.635	0.577	Y	0.450	SignalP-noTM	0.392	18	0.509	18	0.753	2	0.635	0.577	Y	0.340
Thalassiosira pseudonana	Thaps3	264013	MRIFTAAVAILVATSSQQASAISGKGYNYHLRSFWGVIPYGGDDAPCTNDDTNSTATATPWNGKSTKPKSTSSKILDSVSAGGAFPSDAAFVGSTNTPGVRATMNKSPPFGTGDTPMEKSMSSMSVATNHQRDVDTVTSASEDSSRTGEETPSPVERKKGPLKILFLSSDTGGGHRASAEALANQFQRHYPGTTYDLMDVWSDIDSSWPYCTIKETYKSFSATPWKWRALYHISNNAAYAKFADLHSYYMNEEKIRQKMEEYDPDVIVSVHPTMNYVPLFSIRKISEKSGKDVPFFTVVTDFGSGHCTWFNKDVDKMYLASEPIKKIAQARSGVPDEKIVMSGLPIRYDFAAQDRTTEQGKAHQKKIREQLNIDTNKRMVLVMGGGEGVGSLSDIVNEL…	QQASAISGKGYNYHLRSFWGVIPYG	22	Y	Y	Y	Y	0.543	22	Y	0.608	22	Y	0.984	2	Y	0.789	Y	0.699	Y	S	0.654	22	Y	0.999	Y	0.449	22	0.569	22	0.845	2	0.714	0.647	Y	0.450	SignalP-noTM	0.449	22	0.569	22	0.845	2	0.714	0.647	Y	0.340
Thalassiosira pseudonana	Thaps3	268061	MRAFPLAISLICASVSSISAFSSARSVQPIQTSTNNVVTNSPYTRTTTSKTTTTTLYMSSRSPSRDFYSMLGVSRSADKAEIKSAYRKLAKQLHPDANPNKDTTQEFQDINRAYEVLSDEDKRKKYDMFGEAGVGSSAASEGGGPYGYGSPFGGGGFSQEVDLGDIFDTFFGGGGGPGGPGAGFAGGRGARGGRRSGPMAGDDLRFDLELDFKKAVFGGEEKVRIRHLETCGTCTGSGVKPGAKVNTCSTCNGVGVTMQVTRTPLGNFQTQQTCASCRGTGQKIEEYCGTCSGDGTVSKTKQIKVDIPPGVEDGNKLRVRSEGDAGPNGGPAGDLYIFLKVKADPNFRREGPEIYSDATISYVDAILGASKKVPVVDGEVTIKVPPGTQPEQVMRLKGN…	SSISAFSSARSVQPIQTSTNNVVTN	21	Y	Y	Y	Y	0.457	21	Y	0.560	21	Y	0.983	12	Y	0.834	Y	0.697	Y	S	0.366	21	N	0.998	Y	0.478	21	0.619	21	0.871	12	0.802	0.718	Y	0.450	SignalP-noTM	0.478	21	0.619	21	0.871	12	0.802	0.718	Y	0.340
Thalassiosira pseudonana	Thaps3	268301	MARYLLAAIYAALSLASTTDGFTTPHSSLSRLSPLYTTSSSNNIDYNAVYVPKSGGTGVKSASEMMGQKGNTRSLGAPPPRPPRGGSFVTEGGVTIDATVRPLRYTHGGFDECDVDENCEEYVSSFFMEGESELVWGSEGAIERLIDLLDYRRGAVLTSGYEFPGRYARWSLGFVDPPLEISGNGNKCKITALNTRGQVLLQPVLDAMNNLQASGTLSDVRKEGDVIDVVVAPPAEVGSFSEEERSRQPSLFSVVRALVDLFGYDSDESGNLQLGLYGSFGYDLTFQFESIKLAQERDPNQRDLLLYLADELVVVDQSRHSAWTVSLDFSYDSKSTKGLPHEGNDAPFLAYDENPNNNGMEFLPRDTPKGEFKESVAKAKHEFKMGNLFEAVLSQTFRK…	STTDGFTTPHSSLSRLSPLYTTSSS	22	Y	Y	Y	Y	0.809	22	Y	0.705	22	Y	0.984	3	Y	0.774	Y	0.739	Y	S	0.828	22	Y	0.999	Y	0.633	22	0.642	22	0.826	4	0.645	0.644	Y	0.450	SignalP-noTM	0.633	22	0.642	22	0.826	4	0.645	0.644	Y	0.340
Thalassiosira pseudonana	Thaps3	268875	MKFITASLCLLGTTSAFTTPSRYASSTLLSPPSAGTTTAVAPLAAVSKKDTYQITLLPGDGIGPEIMTATKQVLASLQSRCGFTLEMTEALIGGAAIDAVNDPFPDESLQQCLKSDSVLLSCIGGYKWDSNPRELRPESGLLKMRKSMGLFANLRPAKVLDQLIDASTLKREVVEGVDVMVVRELTGDVYFGTPKGIDVVDGKRIGYNNMIYSEDEIVRIARVAGDVASKRGGKLCSVDKANVLDVSQLWRDVTTDIITKEFPDVELSHMYVDNAAMQLIRWPKQFDTMVTGNIFGDILSDEASMLVGSLGMLPSASIGESGPGVFEPCHGSAPDIAGEDKANPLALILSAAMMLRYDLDRAEEADILERAVEAVLDQGLRTADIKQEGDNCKLVGCIE…	GTTSAFTTPSRYASSTLLSPPSAGT	17	Y	Y	Y	Y	0.824	17	Y	0.770	17	Y	0.953	1	Y	0.893	Y	0.831	Y	S	0.890	17	Y	0.999	Y	0.708	17	0.730	17	0.846	1	0.717	0.723	Y	0.450	SignalP-noTM	0.708	17	0.730	17	0.846	1	0.717	0.723	Y	0.340
Thalassiosira pseudonana	Thaps3	269371	MTNEKLTSTAAVLLLALSASLTTIGAFSPTPLNRLTNQRSLIVKYDVPSSSSSVVSPLGLQRRIVYEKESNQTGLFMSEDDDDGEANEIDNDGEETASTEQSSSDVEADAAAQISSYKSSLNPRRSFSSSSSSRPGSSAITPLDVTMKFGGSSLANSERVDRVAHLIQDRIRPPPNEDGTPSDEIPVRPRAVICSAMGKTTNSLLSAGEMALEGRVDVEALRTLHLGTCRDFDLPERTREDVEKLLDECEDMLNGVRLIQELSPKSLDQLVSYGERCSVRIMAARLNQIGVPAQAFDAWDVGVVTDDNYGDAKLLPSCIESIRGRFSSRIDPNVVAVVTGFIGHNTKGRITTLGRGGSDLTATAIGAALKVDEVQVWKDVDGILTADPRLVKNAVPVSK…	TTIGAFSPTPLNRLTNQRSLIVKYD	27	Y	Y	Y	Y	0.433	27	Y	0.597	27	Y	0.981	18	Y	0.833	Y	0.715	Y	S	0.665	27	Y	0.994	Y	0.388	27	0.575	27	0.942	18	0.850	0.723	Y	0.450	SignalP-noTM	0.388	27	0.575	27	0.942	18	0.850	0.723	Y	0.340
Thalassiosira pseudonana	Thaps3	269393	MKLLLLLTTTTLSTAFTGFTPAASRTTFTLSRPSTFTTRLSAVEEGTTPDNIGVNGTSEKKKVIILGADGFCGWPTSLYLSDMGHDVVMVDNLSRRNIDVELGCDSLTPIQSPDVRVQAWKEVSGKEMKFVNLDVAKEYDLLVQLIKEEKPDSIVHFAEQRAAPYSMKTSKTKRYTIDNNVGGSNNLCCAVIDSEVDAHIVHLGTMGVYGYGTSGGEIPEGYIDVILPGGREANILHPAYPGSVYHATKCLDALLWQFYQKNDGLRVTDLHQGIVWGTNTPQTIKDERLINRFDYDGDYGTVLNRFLMQGAMGVPLTVYGTGGQTRAFIHITDTARCIEIAINNPPKTGERVEIFNQVAETRRVRDVAKLVADQTGVEMNLLPNPRQEAAENELDVSNR…	TLSTAFTGFTPAASRTTFTLSRPST	16	Y	N	Y	Y	0.308	16	N	0.462	16	Y	0.969	7	Y	0.939	Y	0.700	Y	S	0.371	18	N	0.999	Y	0.436	16	0.625	16	0.918	3	0.892	0.769	Y	0.450	SignalP-noTM	0.436	16	0.625	16	0.918	3	0.892	0.769	Y	0.340
Thalassiosira pseudonana	Thaps3	269395	MYSALPLTITILLALQTNSSFITPMNRGIRWSSSNRLTRGPTSPLFIHSPSSVDADIDGSSQPINDDDDDGFTTSESAYVDSKCRRKMLTLAPAASLALLVGKLDAVDAAEVDTLPSTTTTPIITSTPQVNTALTTQLSSSRALLCAEEENRIAIFERVAPSVVYIDTFSEKRDVFSTNVMEVPIGSGSGYIWDKEGHIVTNFHVVQEAKSAQVAILTSVYKARVIGVDPTKDIAVLKIDAPINELRPIEVGTSQGLRVGQSSLAIGNPFGLDHTLTTGVISGIGREVKSPTGRPISNVIQTDAAINPGNSGGPLLDSAGRMIGMATAIYSPSGASAGVGFAIPADTVKYVVAMLIENGQIVRPLLGVSILDSKQARQALGISKGVLILEVKDGTPAAK…	QTNSSFITPMNRGIRWSSSNRLTRG	21	N	Y	N	N	0.628	20	Y	0.659	20	Y	0.968	13	Y	0.840	Y	0.749	Y	S	0.517	21	Y	0.988	Y	0.316	20	0.469	20	0.773	7	0.703	0.595	Y	0.450	SignalP-noTM	0.316	20	0.469	20	0.773	7	0.703	0.595	Y	0.340
Thalassiosira pseudonana	Thaps3	270219	MMKIAALSLLAAGSASAFAPASNSVKSSALNAERSPSLPFMNKPALLDPSMPGYKGFDPLGLSNIDDVGIDLYWLREAEIKHARVAMLAVAGAVWVEAFGPAPGCEAATAKNQMDAFWQIWNSHPQYIAASLVFIMIAEAVSGISTTTGRESGEREPGFFGFGSNFPKTDADMKKMQDKELENGRLAMWAAMGLIFQGSANHMGGLEALGATFN*	GSAYSFCPAANSVRSSALNAEKSQA	6	N	N	N	N	0.275	18	N	0.462	18	Y	0.944	13	Y	0.865	Y	0.663	Y	S	0.625	18	Y	1.000	Y	0.534	18	0.664	18	0.872	9	0.821	0.749	Y	0.450	SignalP-noTM	0.534	18	0.664	18	0.872	9	0.821	0.749	Y	0.340
Thalassiosira pseudonana	Thaps3	270221	MKTTAILSCIGIASVSAFAPVQNANKVTSLGATNIQDLPGATAPLKGFDPLNLATLGSESTLAWFRAAELKHSRVAMLATTGYIVQAAGIHFPGMLSSDVSFESLSAMKPLDAWDAVPDLGKAQIYFTIFFAEFVSEFSGTHYMKGGDFPTIVFPPINFASSDAEKEKLQMSRELNNGRLAMISIMSFVAAANIPGSVPALAGNPHF*	ASVSAFAPVQNVITSLGATNIQDLP	6	N	N	N	N	0.351	18	Y	0.493	18	Y	0.896	13	Y	0.753	Y	0.623	Y	S	0.853	18	Y	0.983	Y	0.360	18	0.497	18	0.750	9	0.669	0.590	Y	0.450	SignalP-noTM	0.360	18	0.497	18	0.750	9	0.669	0.590	Y	0.340
Thalassiosira pseudonana	Thaps3	270227	MKYSIAIAALLSSSYVSISCAFVTVAPSSRAASTSTLSSSGPLLASSNNCNNADEDISFITAVANGWQPERGSFAGIRRNSNATPSTTSSSYSSHLNTRSALSSRVSSTQRTMVNDRNAVIPDGGLSPCVIKVVGVGGGGCNAVDRMLDTRVSGVDFWAINTDAQALGRSKAKGARVLNIGTTATRGLGAGGNPDIGQLAAEESRAEIAAMVEGTDLCFVTSGMGGGTGSGAAPVVAEVSKEAGALTIGIVTKPFRFEGKRRMRQAVEAIGRLRDHVDTVIVVSNDRLLDIIPEDTPMNRAFAVADDILRQGVVGISEIIVKPGLINVDFADVRSVMSDAGTALMGIGIGSGKTGAEDAATAAISSPLLDSSIDNAKGVVFNISGGEGLSLTDVNRAAR…	SISCAFVTVAPSSRAASTSTLSSSG	22	Y	Y	Y	Y	0.496	22	Y	0.485	22	Y	0.973	12	Y	0.726	Y	0.605	Y	S	0.580	22	Y	0.986	Y	0.394	22	0.508	22	0.749	12	0.653	0.586	Y	0.450	SignalP-noTM	0.394	22	0.508	22	0.749	12	0.653	0.586	Y	0.340
Thalassiosira pseudonana	Thaps3	270230	MTRLLTTLCLAAAAASTHAFAPTSLPLRTAISQPLMAVVDVNSEAEFDAKVSGAGDKLVVIDYSTTWCGPCKVIAPKFDELSDQYPDSVFIKVIGDASPDASKLMKREGVRSVPSFHYFKNGSKVDVVNGANAEAIEAAIKKHE*	ASTHAFAPTSLPLRTAISQPLMAVV	20	Y	Y	Y	Y	0.634	20	Y	0.598	20	Y	0.964	12	Y	0.826	Y	0.712	Y	S	0.893	20	Y	1.000	Y	0.577	20	0.682	20	0.916	11	0.793	0.742	Y	0.450	SignalP-noTM	0.577	20	0.682	20	0.916	11	0.793	0.742	Y	0.340
Thalassiosira pseudonana	Thaps3	270231	MKFIAALSLVAGASAYAPSAFSGSSLRATSNGSSMSMATGMGVNGFGRIGRLVTRIMMEDDDIKLSAINAGSATPDYMAYQYKYDTIHGIAKGTVDIDGDFLVLNGEKIQTSRCRDPKEVGWGALGADYVCESTGVFLTKEKAQAIIDGGAKKVIYSAPAKDDSQTIVMGVNQGEYDGSEDFISCASCTTNGLAPMVKAIHDEFDIQEALMTTVHAMTATQAVVDSSSRKDWRGGRAASGNIIPSSTGAAKAVTKVIPSLQGKLTGMAFRVPTIDVSVVDLTCKLGKATTYEEICAVIKAKSEGEMKGILGYCDEPLVSTDFESDSRSSIFDAGAGIMLNPTFVKLVAWYDNEWGYSGRVVDLMKHVAAVDAKIAA*	AGASAYAPSAFSGSSLRATSNGSSM	16	Y	Y	Y	Y	0.512	16	Y	0.609	16	Y	0.928	13	Y	0.837	Y	0.723	Y	S	0.722	16	Y	0.999	Y	0.360	16	0.506	16	0.758	1	0.687	0.604	Y	0.450	SignalP-noTM	0.360	16	0.506	16	0.758	1	0.687	0.604	Y	0.340
Thalassiosira pseudonana	Thaps3	270240	MSLKQPLMATAALLLVASPLAHSFSFAPVTTTHQHALSNPQLTANYSPRRISTGRKSSSLAMTTAEASIDDKNTPLFESPFKGIARDYKMRLPLYKSDITDGLNTQCLAAICFLFFACLAPAVGFGALFGTATNGAIGTMEMVSSTAMCGMIYALTSAQPLTIIGSTGPVLAFVAALAKLAEVQALPFLPLYAWTGIWTSGILLASSVTSASNLVKYLTRFTDEIFSTLISFIFVVEAVQNIGKSFTNPASSFTKGLMTVIVAVSTYFTANTLRGLRNTVYFTKGIRKNISNFGPTLGVVTGALIARWARLSQGAAATLPALSIPATFATTSGRPW*	PLAHSFSFAPVTTTHQHALSNPQLT	24	Y	Y	Y	Y	0.512	24	Y	0.620	24	Y	0.981	8	Y	0.897	Y	0.758	Y	S	0.680	24	Y	1.000	Y	0.658	24	0.736	24	0.897	16	0.825	0.784	Y	0.450	SignalP-noTM	0.658	24	0.736	24	0.897	16	0.825	0.784	Y	0.340
Thalassiosira pseudonana	Thaps3	270280	MKITLLAITLACSNAFAPVSVSRTTSLSMGAGNMEPVDRTMNGIDDNLGYEAFDPTAGENPAVARNNQGGVWVQQRARPRRNRKSAGVRAMVRENIVTPSNFIYPLFIHDEDFCQDISSMPGCQRHSLPSMLNEVGEALELGVKAFVLFPKVDDALKTNLACEAYNPEGIVHRSIRMIKEKYPEAIVCTDVALDPYSDQGHDGVVEDGVILNDVTVNQLCKQAVSQARAGADIVAPSDMQDGRVKAIRDALDSEGFTNVSILSYTAKYASAYYGPFRDALDSHPGFGDKKTYQQDPANGREALIEAALDAAEGADMLMVKPGMPYLDIIRRLKDNSDLPIAAYHVSGEYAMLKAAVEKGWLDEKAVVLETLTCFKRAGADIILTYYAKQAAKWIKEDGL…	ACSNAFAPVSVSRTTSLSMGAGNME	16	Y	Y	Y	Y	0.339	16	Y	0.490	16	Y	0.947	8	Y	0.903	Y	0.697	Y	S	0.616	16	Y	0.996	Y	0.236	16	0.438	16	0.890	2	0.780	0.623	Y	0.450	SignalP-noTM	0.236	16	0.438	16	0.890	2	0.780	0.623	Y	0.340
Thalassiosira pseudonana	Thaps3	270281	MARFSLAIAAIAYVASIDAFAPTSSQIRTQRLTTSNNNNIIAMPTNTYSQSPTILSEMLTTAELPQKLYFPKEDKEPAKVLGGLKIGTRKLTVITGASSGLGLNCAATLAKTGRHFVVMACRDVEKGKRVAKEFGMPDDSYVVMKLELGSLQSVRDFVFNLKAFKSARPVNNLICNAAVYKPTDPEPAWTDDGFEQSMGINHFGHFLLVNLMVDDLAKAKGARCCIVGSITGNSNTVGLVYPRADLGNLQGFAQGAKEPIAMADGKPFFGAKAYKDSKVCNMMTVSELHRRYHDSTGIAFSSMYPGCIAETQLFREKRPWFQKAFPWFMKYVTGGYVGMEEAGERLAQVVDDPQCTKSDVYWSWNGGAQQVGRWSDDGKPKGAGGSGGEIFENEQSDAV…	ASIDAFAPTSSQIRTQRLTTSNNNN	20	Y	Y	Y	Y	0.300	20	N	0.465	20	Y	0.961	4	Y	0.808	Y	0.636	Y	S	0.576	20	Y	0.996	Y	0.274	20	0.441	20	0.794	3	0.701	0.581	Y	0.450	SignalP-noTM	0.274	20	0.441	20	0.794	3	0.701	0.581	Y	0.340
Thalassiosira pseudonana	Thaps3	270308	MKFIAAAFAAVATQNVAAFAPMTQRSRVSTSIRMALSQDELKKMVGYKSVDDYVKSGMVVGLGTGSTAYFAVERLGEKLKSGELKDIVAIPTSVRTKEQAEELGIPLVTLDTHSKLDVAIDGADEVDPDLNLVKGGGGALLREKMVEVCADKFIVIVDESKLCDGLGPGFPLPVEITPFCHIHTLNTIAALPSCAGCKAVLRMGSSSTNKPDGDEIAVTDNGNYIVDLHFTEPIKDAPTMAKELKNTVGVVDHGLFCGMTTAVIIAGSDGISVKEA*	QNVAAFAPMTQRSRVSTSIRMALSQ	19	Y	Y	Y	Y	0.371	19	Y	0.457	19	Y	0.904	10	Y	0.667	Y	0.562	Y	S	0.749	19	Y	0.991	Y	0.321	19	0.404	19	0.614	1	0.485	0.448	N	0.450	SignalP-noTM	0.321	19	0.404	19	0.614	1	0.485	0.448	Y	0.340
Thalassiosira pseudonana	Thaps3	270314	MSSIAIIVLISILETALPFGLGVSAFSSSISPRVASPSSLSRPPQHVHASAPPSSTSSYRSATTTKLAAATALDLSDESITLPSWDKNDDTSTDTIAKLKDPKVGVLLLNLGGPETGEDVEGFLYNLFADPDIIRLPSILSPLQSLVALLISKRRAPKSREAYDSIGGGSPILQYTRAQADLMAESLKSRYGIEAKTYIGMRYWYPFTEEALAQIREDGINALVILPLYPQFSISTSGSSLRVLQEEFARNSDFYGPQRMFHTVVPSWYDRPGYVKSVANLINKELESFTPEEIAEGTSDGQPIPKHVLFSAHGVPASYIEAGDPYKDQIIDCVERISALLPSEEDGVKVHLSFQSRVGPVEWLRPYTDDVLPSLGEQGVKNLVVVPISFVSEHIETLE…	ETALPFGLGVSAFSSSISPRVASPS	19	Y	Y	Y	Y	0.536	19	Y	0.574	19	Y	0.986	13	Y	0.872	Y	0.723	Y	S	0.443	19	N	0.990	Y	0.292	19	0.496	19	0.904	4	0.834	0.679	Y	0.450	SignalP-noTM	0.292	19	0.496	19	0.904	4	0.834	0.679	Y	0.340
Thalassiosira pseudonana	Thaps3	270323	MKLSSALSLFAVLGGVSAFAPTPAGRVATHINQSSNQNPFGNAASLEYTGGTDANNKNYSKLSEKLNEADIERRKIAEEAERRERAAEIRREERLAKIQYMKDMPENQPAGTVDEFMFKEGVQDQLDKLDNDLVGLLAVKRRVKEIAALLVLDKMRRKLGFETSVPSLHMSFTGAPGTGKTTVAVRMGQILAKMGYARRGHVVLATRDDLVGQYVGHTAPKTKEMIKKAMGGVLLVDEAYYLYNAANDRDYGQESIEILLNVMENNQDDLVVAVAGYKDRMDKFFSYIPGMMSRIGNHIDFPNYSSDELVQIAAVMARDLEYDITPEAYTTFQRYIEARMELPFFSNARTVRNAMDRARMNSAIRTFEKYAIQGYNGGECTVDDLKNISAEDFQILLDD…	GGVSAFAPTPAGRVATHINQSSNQN	19	Y	Y	Y	Y	0.844	19	Y	0.831	19	Y	0.982	13	Y	0.930	Y	0.880	Y	S	0.940	19	Y	1.000	Y	0.669	19	0.770	19	0.914	14	0.888	0.834	Y	0.450	SignalP-noTM	0.669	19	0.770	19	0.914	14	0.888	0.834	Y	0.340
Thalassiosira pseudonana	Thaps3	270328	MKLSTALFLATTVGVTAAFQSPSLSRTVRSINNTNQQKKSNVGGGSVKSSSAMWAATMDGTANDVDVAGGVAGRRKKTKQERLELASKGLQVHVIGLSIHHAQVEVREKLAIPEAEWNEQSNIICSTGQVEEAAILSTCNRFEIYFAASDAHEANARVMEYLAERSGLPVSVLRRNIFMLEGDDAVWHLMRVAGGLDSLVVGEGQILSQVRQCHLHSIEEDGCGGKVLSRLLNNAVAAGKRVRSETNISKGSVSISSAAVELSEHMCMQDLNLPFSEARLAVVGAGTMTRLLVTHLASRGLERIAIVNRSMQRPQELQEQFPDVDIEIALVDQLWDVVGKSDIVYTATSSTDYVIDENLLEQNGQTGGRPLMLVDIAVPRNVGPGSGKIDGVVPYNVDD…	GVTAAFQSPSLSRTVRSINNTNQQK	19	Y	Y	Y	Y	0.831	19	Y	0.822	19	Y	0.986	13	Y	0.893	Y	0.857	Y	S	0.639	19	Y	0.998	Y	0.662	19	0.735	19	0.874	15	0.804	0.773	Y	0.450	SignalP-noTM	0.662	19	0.735	19	0.874	15	0.804	0.773	Y	0.340
Thalassiosira pseudonana	Thaps3	270332	MDNTKKYLQAVLLTAPMLMALAFTPSISTVMSVHQYSSNQCDGFLPPSRARIRHYSSPRQRCCYQPTLLHHYKSSDDSHKNSTTPSTWQSSLKDLVSQIDSKPSTDDEQPQSRMDLVPQIDAKSSQEDQEHRRPKYQLGLGKNRPLKSSNASMSTADVDVQSKQPDSSPSENKDESDVASAPFQYWNAPQPVAKPITPQHLNKTSRQRYDMGMGKHAPLGETTNRRGNTVTKQHLLTTGDEESARLTKAVWDKGHFHKDGASSLENGSVVVQKSSLPIASPDPIANSAEDVHIGDDSQSTGVTNYQQIDLSIPPSVYSLRCNNETASSQPVDLVWDLMRHEAQIEAQREPLLVSFLYSTILNHPTLEAALAFHLANRLESSAMLSTQVMELVREALDGD…	LMALAFTPSISTVMSVHQYSSNQCD	23	Y	N	Y	Y	0.357	23	Y	0.409	23	Y	0.990	18	Y	0.668	Y	0.539	Y	S	0.329	29	N	0.893	Y	0.309	23	0.388	23	0.683	19	0.472	0.422	N	0.500	SignalP-TM	0.309	23	0.388	23	0.683	19	0.472	0.422	Y	0.340
Thalassiosira pseudonana	Thaps3	270340	MPRPRRTAAALTIAAAVGLTAAFSPSPFGRISRNAIHTPSSQWKLNSAVVSEAEERARAAMAAEEAAKNVGPAIGKQADQMVSGGRPFPLSMIVGQDNIKQALLLSAVNNRMGGVVISGGKGTGKSVMARALHQLLPPIEVIKDSPFNIDPAGEFGIDDFLRTDLDNGGVPLEERETEVIAAPFVQVPLNVMEDRLIGSADLEESVKSGKSVFSPGLLAKAHRGVLYVDDINLLDEETANILLNVVTEGKVIVEREGISLTYPCRPLLIATFNPDEGELRDHLLDRIAIALSADAEKMDIASRVSATDSVLGFSPGAKQATPEAEKALEEAIENEDDLKTAIVFAREFLRDLTIAPSQIQYLCEEAIRAGCQGHRAEIFACEVARAAAALEGRQVTSDD…	GLTAAFSPSPFGRISRNAIHTPSSQ	23	Y	Y	Y	Y	0.798	23	Y	0.703	23	Y	0.917	10	Y	0.687	Y	0.695	Y	S	0.823	23	Y	0.990	Y	0.503	23	0.495	23	0.639	7	0.504	0.499	N	0.500	SignalP-TM	0.503	23	0.495	23	0.639	7	0.504	0.499	Y	0.340
Thalassiosira pseudonana	Thaps3	270343	MKFPVAILFSFFTTSNGFVPAPFTQQSRVSIHRSNNNSNASPQSSAHTSFNNYNIESALFSSTEADSSTTTATTDNNEQFPPILTELRDVAMKLHTREQAPKEGQAAAPSKPKEPYVPTQADYLQFLVDSHEVYMALEEVVNRPDLDAELGRFRNNGIERTKELEKDIDWMCTQFSLDKPAVGGAGSRYANELRNMVTMNDEGENVGVPEFVCHYYNYYFAHLAGGRMIGKQMSKMLLDGETLEFYKWGEDVNDLKARVKDDIEELAKTWSREERDECINATPATFRGGGAINGYLYGGNPH*	TTSNGFVPAPFTQQSRVSIHRSNNN	18	Y	Y	Y	Y	0.598	18	Y	0.659	18	Y	0.932	1	Y	0.818	Y	0.738	Y	S	0.926	18	Y	0.982	Y	0.540	18	0.580	18	0.698	15	0.606	0.594	Y	0.450	SignalP-noTM	0.540	18	0.580	18	0.698	15	0.606	0.594	Y	0.340
Thalassiosira pseudonana	Thaps3	270346	MKFAAALFLLASGANGFSATTNTQPVPTTNIDANGKTIDPLLIRAARGETTERVPVWMMRQAGRHIKEYRDLCKKYPTFRERSEIPEVAVEVSLQPWRNYQTDGCILFSDILTPLPGMGVEFDIDEKVGPVVKPMRTWDDVNKMHLIDPSKSIPFTAEALRILRQEVTPETAVLGFVGCPYTLATYLVEGKTSKEYLEIKKMAFTEPKLLHAILKNLSESIAEYALFQIENGAQLIQIFDSWAGHLSPRDYDEFAAPYQKVILDKIKEKYPTVPTVTYIKHSGALIERMAATGVDVVSLDWTVDMAEGRERIAAGRAKAGLEGPGGVQGNLDPGVLFGDFATIKERAEEIMKKAGPTGHVMNLGHGIEAATPEENAAYFIETVRNYRHEGQE*	SGANGFSATTNTQPVPTTNIDANGK	17	Y	Y	Y	Y	0.699	17	Y	0.711	17	Y	0.974	1	Y	0.858	Y	0.784	Y	S	0.734	17	Y	1.000	Y	0.488	17	0.647	17	0.890	13	0.854	0.759	Y	0.450	SignalP-noTM	0.488	17	0.647	17	0.890	13	0.854	0.759	Y	0.340
Thalassiosira pseudonana	Thaps3	270348	MKFITATAAIVAAFSVTTEAFARPSFGLSSSSSSSAPRTLPCNVAASIRGGTASSSLQMSSSSEVTSVPTTPIEGMKPGTSGLRKKVEVWQGEHYVENFIQSLIDTAVEKNGGKMLDTIVVAGDGRYYNNEAIQTISKLLAANGISNIWIPQHGIMSTPAVSAVIRRRTLDGDGEDGEGVAQGGIVLTASHNPGGPGEDFGIKYNEGLGQPAGEDFTDALYDKTLEISSYKTISNSPSIDLSAPIGTQYKLTPTSTVTIIDPYRNYLDALKSCFDFDSLKEFGKREGFSMLFDGMHGAGGQFAQRVLVEELGLPESSLMRCNPLSDFGKCHPDPNLTYASELVKKMGLLADGSADLSLDATTLPALGAANDGDGDRNLIAGAGFFVTPSDSMALICDNW…	VTTEAFARPSFGLSSSSSSSAPRTL	21	N	N	N	N	0.771	23	Y	0.552	23	Y	0.932	9	Y	0.620	Y	0.586	Y	S	0.627	23	Y	0.995	Y	0.468	23	0.472	23	0.792	2	0.476	0.474	Y	0.450	SignalP-noTM	0.468	23	0.472	23	0.792	2	0.476	0.474	Y	0.340
Thalassiosira pseudonana	Thaps3	270352	MRTAFLLAAALSTTATTTEAFSLFRPQSSVVPTTTATALCAASDSHDANHSSNSAVYDSLLDSEAPKSLGPKRSFLGMRRESGVLRRMMAEQQGLVGGGVTKTTAARQSSTALSSSMSALMPDGGLSPCVIKVLGVGGGGSNAVDRMLDTRISGVEFWSINTDAQALGRSKAKGAQILNIGSSVTRGLGAGGDPEIGRLAAEESREEINAMVSGADLCFITSGMGGGTGSGAAPVVAEVSKESGALTVAIVTKPFAFEGRRRMRQATEAIDRLRQNVDTVIIVSNNKLLDIIPENTPLEASFRVADDILRQGVVGISEIIVRPGLINVDFADVRSVMQDAGTALMGIGTGSGKTSAEDAAVAAISSPLLDAPVDEATGVVFNIIGGESLSLQEVDRAAK…	TTTEAFSLFRPQSSVVPTTTATALC	21	Y	Y	Y	Y	0.826	21	Y	0.689	21	Y	0.965	2	Y	0.764	Y	0.727	Y	S	0.778	21	Y	1.000	Y	0.723	21	0.694	21	0.844	1	0.648	0.670	Y	0.450	SignalP-noTM	0.723	21	0.694	21	0.844	1	0.648	0.670	Y	0.340
Thalassiosira pseudonana	Thaps3	270357	MVAVNPLHAVALAVLPSAAYAFVSPTPVVLSPSSARVTPLSGAPYCTSYRVRHSHSFPTTSIQSRTTSSTIFASASNPTLTPTSQDTCDVLVLGSGPAARSIATLLSSKANDKAYDVLLADSNYDRRWAPNYGVWQDEWQSICKLYESFNQPIGNEVIDRLWMSTDCFFGGSFDIAAEQRMRLDRPYCRIERDVLRRVLSPASECTSVNIYSPSGSMVHDESGTSVLIQSKDGDISQVRAKLVVDCTGHESKIVLKDDRMKSIPPGFQIAYGILAEVDETSIPNNDFCGPYFKEAMTLFDYRTDHFPEGSNELAKAEKAPTFMYAMPLNGNRIFFEETSLVARPALSFQECKDRCMTRLEHLGITVTKVEEEEFCYIPMGGPLPAKDQRVIGFGGAAAM…	SAAYAFVSPTPVVLSPSSARVTPLS	22	Y	Y	Y	Y	0.844	22	Y	0.689	22	Y	0.937	5	Y	0.775	Y	0.732	Y	S	0.867	22	Y	0.996	Y	0.643	22	0.659	22	0.817	18	0.679	0.670	Y	0.450	SignalP-noTM	0.643	22	0.659	22	0.817	18	0.679	0.670	Y	0.340
Thalassiosira pseudonana	Thaps3	270359	MKKALIYIYCFGSATAFVPGGGRSVALRPSQLSPTQTHPLALEDPRRKSSTSILSSLLSKEDVTASTPESINSPDTINVVLVTGFESFNRDLYEQSAALLPPELSVNLSVFSDSDIRTSKRFASAVQTADIFIGSLIFDYDDVVAVSKLLDNVRGPRLVFESATELMTYNRVGKFSMETAGDEPSGPPPAIKAVLNKFSSGKEEDKISGYLKMLKFGPDLLKYIPGEKASDLRTWLESYRFWNQGGVNNVKAMLQIIAQQYLLEKSNGKSKEIESLPVPELEVTPDVGLIHPLQLAKQHKFKLAPNDAPRIAILLYRKHVITNQRYIQDLIRMFEEQGFVPVPVFINGVEAHTIVRDWLTSQHEIDGVKKREIVRDATYKPSEALEVDGIVSTIGFPLV…	GSATAFVPGGGRSVALRPSQLSPTQ	17	Y	Y	Y	Y	0.857	17	Y	0.657	17	Y	0.786	9	N	0.575	Y	0.616	Y	S	0.872	17	Y	0.952	Y	0.457	17	0.408	17	0.490	12	0.366	0.385	N	0.450	SignalP-noTM	0.457	17	0.408	17	0.490	12	0.366	0.385	Y	0.340
Thalassiosira pseudonana	Thaps3	270361	MHFNNESTNRPPRSSAKKYVSPTSLFITACVLFFSAASLVNAFPTSKLSAVQGGLHGDRHSLCGRSSCSSYTRPRPQISTINGDARQSMVLRGRVYRSLTRRLGSGANERVTSGTRSVSGERLLGVLYGAEASSDSTVSSDVDDNAEGQDVKVAITNENKDDTNNNTAEELEKVHQLEKEAVEQQINQEKEEFQAAVKEVTEAVVEVSKSAVNLGGAVITKSPGIFTRFFTLLATSEMRNDFARRRKWYISDWTDAFKKKRQVIPAVLFLYFACLAPAVSFGTIASEITNGSIGVVEFLLSSGMAGMLYSITCGQPMAFLAPTGLTLAFISGLFRFCTLRNLPFFPVYAWVGLWSSAFMMILGLSGSSKLIRYCTRFTDEVFNGLLSVNFIYEAFSSLR…	SLVNAFPTSKLSAVQGGLHGDRHSL	43	Y	Y	Y	Y	0.726	43	Y	0.725	43	Y	0.937	35	Y	0.404	N	0.565	Y	S	0.919	43	Y	0.930	Y	0.641	43	0.412	43	0.371	36	0.193	0.324	N	0.500	SignalP-TM	0.641	43	0.412	43	0.371	36	0.193	0.324	N	0.340
Thalassiosira pseudonana	Thaps3	270364	MLGFSSWLVATSILLSPHRTTSFTQSPTLHHTMKSSSSPFAPNTSHADRVKSSPLHVTASSTDYDIVKVDLADGRDYPIYIGSGFSDEESSSLLRSHVNGKRVLLITNDRIAPMYLERYQKLLEGDGIQVDTVVLPDGEEHKTFDDMSMILDRALELGLDRKSTFVALGGGVIGDMVGFASAIYQRGVNFIQIPTTVMAMVDSSVGGKTGVNHPLGKNMIGAFHQPQCVFIDTTVLDTLPDRELKSGLSEVVKYGLIRDAPFFEWQEENMNKLLERDPAATRYAIKRSCENKAEVVADDEKEAGMRATLNLGHTFGHAIENGSGYGTWLHGEGVSIGTAMAATMSAKMGWIDDGLKQRIYDILESADLPVKLPKDSPMTIETFNKLMSLDKKVADGQLR…	HRTTSFTQSPTLHHTMKSSSSPFAP	23	Y	Y	Y	Y	0.721	23	Y	0.642	23	Y	0.962	2	Y	0.714	Y	0.678	Y	S	0.590	23	Y	0.994	Y	0.391	23	0.455	23	0.705	8	0.530	0.496	Y	0.450	SignalP-noTM	0.391	23	0.455	23	0.705	8	0.530	0.496	Y	0.340
Thalassiosira pseudonana	Thaps3	270367	MTPINRLLTVLVLVASHQSSVTSFSPSPITTAVRTTSHHSSLFASSTAPENERADTNPSTKFGSPLSDSVKEANRFAIGFLKGTIFDTFFVGEDRAYARFYALETIARVPYFSYLSVLHLYETLGKWRRVKYLKLHFAESWNEMHHLLIMEELGGSERFFDRFLAQHCAFGYFLIVITLYLINPVQAYNLNQDVEEHAFATYDTFLKENAEMLKTKPAPKVAIEYYRHGDMYMFDEFQTECELRRPEINNLYDVFVAIRDDEMAHVKTMEKLQTELDVSSINEGECDVEGVF*	SSVTSFSPSPITTAVRTTSHHSSLF	24	Y	Y	Y	Y	0.482	24	Y	0.558	24	Y	0.968	13	Y	0.754	Y	0.656	Y	S	0.754	24	Y	0.998	Y	0.555	24	0.636	24	0.854	14	0.729	0.687	Y	0.450	SignalP-noTM	0.555	24	0.636	24	0.854	14	0.729	0.687	Y	0.340
Thalassiosira pseudonana	Thaps3	270370	MTVRRIASLAIGISLSTLTCAFVTISSSRTTIKPLNVVGEQASSIGPATLLRNLKQNLPQIDWLAEGKGSPSNKIDIPDHVATVLAQPNAPKREAESEERTHKIRSRAKQASEDAMALRGMLIGDDDANAWWREQRSIPEGGRVVTTDDPLTVLVAGGGLAGLVVAAACHSKGMKVALFEQASSYAPYGGPIQIQSNALRALQQINPEIFQELVTAGTCTADRVSGLKIGYKKGNKLAGLYDAGDWLVRFDTIGPALEAGLPATVVVDRPVIQQILVKYGFPEGTVRIKSRIQSYEDLGKGRGVSVTLEDGTKAYADVLVGADGIWSQVRKNLHGLDDGAGGFAASGAAGGALDDAEARKLARDTVAIAAKADRRFSGFTCYAALAPHRASNIENVSYQ…	TLTCAFVTISSSRTTIKPLNVVGEQ	22	Y	Y	Y	Y	0.579	22	Y	0.629	22	Y	0.984	12	Y	0.892	Y	0.760	Y	S	0.526	22	Y	0.960	Y	0.369	22	0.409	22	0.617	1	0.476	0.436	N	0.500	SignalP-TM	0.369	22	0.409	22	0.617	1	0.476	0.436	Y	0.340
Thalassiosira pseudonana	Thaps3	270372	MRTLSAAVTAVLFAPQMTTSFSVLPSSTQCHATSSLSAMTFDVDAEKNQLTVTPIATLEGTVTLPGSKSLSNRCLLLAALSSGNTRVENLLESDDIRYMLEALDTLKVPVERDAIDKTSVTVTGQAGPINSPTPEEVVELFLGNAGTAMRPLAAALCMGEGKFVLDGVPRMRERPISDLIDGLKQLGADVSCVEETGCPPVTINASGLKGGKASISGKMSSQFLSSLLMASPAVDGDVTISIKDELISAPYVSLTIGLMKKFGVNVKIEGDMDGTPSFIIGADEKYTSPESILVEGDASSASYFLAGAAITGGTVTVRGCGSDSVQGDVAFANVMEQMGATVTWAPESITITRDPNTKLKGVDVDCGKIPDAAMTLAVAALFAEGPTTIRNVYSWRLKE…	QMTTSFSVLPSSTQCHATSSLSAMT	21	Y	Y	Y	Y	0.345	21	Y	0.450	21	Y	0.960	12	Y	0.783	Y	0.617	Y	S	0.396	21	N	0.997	Y	0.296	21	0.411	21	0.682	1	0.559	0.491	Y	0.450	SignalP-noTM	0.296	21	0.411	21	0.682	1	0.559	0.491	Y	0.340
Thalassiosira pseudonana	Thaps3	270373	MKFSNPVITTCALILSSVSSSYAFTCATTRGTPSSFALASTTDKVETTPPTTTSTAHSEGRFPLTPSFQSALDQSTAAISTKLADSPLRRPLVHFMEEYFAALCRAAHEGEKNPDGSDITAQQAVKEMMGTLGFGMKFGLGEDKFVFTDVRHRALRGEETGGDERYEDEAFRNMLGSDVNTDFYAAGCNFFRPAMDMERSIIAGRDNLDKAMEQIKNGENVVFLANHQSEADPQVVSCLFEKAGEEYGQLAADITYVAGHKVTTDPLAVPFSMGRNLLCIHSKKHIDADPETKPAKSKQNMAAMNEMLQGLKEGGMAIWVAPSGGRDRRDIKSSKIPIASFDQKTVDMFRLMGNKSKKPTHFYPMAMVSYDLCPPPDFVDPGVGEQRNVRFTPVGIAVM…	SSSYAFTCATTRGTPSSFALASTTD	24	Y	Y	Y	Y	0.663	24	Y	0.655	24	Y	0.930	12	Y	0.740	Y	0.697	Y	S	0.780	24	Y	0.994	Y	0.666	24	0.670	24	0.806	14	0.669	0.669	Y	0.450	SignalP-noTM	0.666	24	0.670	24	0.806	14	0.669	0.669	Y	0.340
Thalassiosira pseudonana	Thaps3	270374	MKFTTGLIASFACGATAFAPSSTITKQSTALNLAVGDTAPDFSLVDQNGKTFTRSKNKKPLVVYFYPADSTPGCTVQAKEFQKEIQAIRKEFKADVVELITLTDFLHFFVFYCSCVGISGQGAESKQKFAQELGLDFSILADEGDAVRSAFKVPKAAFGFLPGRVTYVLDKNGVCTSVYDNIADAASHIGAAKEALAAMKPAKKGGFEFSLPF*	CGATAFAPSSTITKQSTALNLAVGD	18	Y	Y	Y	Y	0.153	18	N	0.314	18	N	0.926	10	Y	0.760	Y	0.537	Y	S	0.392	18	N	0.985	Y	0.175	18	0.336	18	0.745	3	0.627	0.493	Y	0.450	SignalP-noTM	0.175	18	0.336	18	0.745	3	0.627	0.493	Y	0.340
Thalassiosira pseudonana	Thaps3	270376	MKFTSSVILAALAVGSTQAFAPSIHSSTATRSSSSLHMSTEATEEVKKNPTKKEKRLQYMKSPTFYRQGFKDVRPAVEKSMEDQFKSSLVDELKTNDFVIEKDGVKVYLAKDFGFCWGVERSIALAYEAVEHFPGKTVHITNELIHNPEVNDKLHDMNVQFIEKLGEGKKDFSKIGEGDVVILPAFGASFEEMTLMNNKNVEVVDTTCPWVSKVWNTVDQHQRKGLTSVIHGKYGHEETVATVSFCEDYICVKDIKEAEMVADYIINGGDKEKFLKYFEKAVSKGFDPDTMLDKVGLANQTTMYKKETRAIGQLMQKAMMKKFGPVNAKDHYLEFDTICDATQERQDAISDLVENSDELGLDFILVVGGWDSSNTAHLLEIPEKAGVRSFHINKSECIG…	GSTQAFAPSIHSSTATRSSSSLHMS	20	Y	Y	Y	Y	0.778	20	Y	0.744	20	Y	0.928	13	Y	0.780	Y	0.762	Y	S	0.857	20	Y	0.999	Y	0.593	20	0.670	20	0.854	2	0.741	0.708	Y	0.450	SignalP-noTM	0.593	20	0.670	20	0.854	2	0.741	0.708	Y	0.340
Thalassiosira pseudonana	Thaps3	270378	MKSFSTTVLALVATIAVVPTSAFAPVSSNTRVAAPSSTTTSLASAVDDKTEVREYFNNEGFNRWNKIYSESDEVNSVQLDIRNGHDQTIQKILNWIKDDGDIKGKTVCDCGCGVGSLAIPLAQMGAEISASDISDAMATEAAARAKAMGIENAKFYTSDLESVTGKYNTVTCVDVAIHYPTEKMAEMVGHLCSLADERVLISFAPKTWYYDLLKKFGELFPGPSKTTRAYLHEESVVREALKKAGFEVAREEMTGTNFYFSRLLEAKRV*	VPTSAFAPVSSNTRVAAPSSTTTSL	23	Y	Y	Y	Y	0.333	23	Y	0.513	23	Y	0.991	13	Y	0.919	Y	0.716	Y	S	0.782	23	Y	0.997	Y	0.381	23	0.580	23	0.925	15	0.882	0.743	Y	0.450	SignalP-noTM	0.381	23	0.580	23	0.925	15	0.882	0.743	Y	0.340
Thalassiosira pseudonana	Thaps3	270379	MALPPRLLLLTALLGTSLSFTPSHHPLHKVTTLPSTSTTVLSAGGFEWDDPNSDLADPGVDNPFKNPTLLDTTSSNDGDDDTNGTTTLKVDPARLLSPRLQGCNLYFIGMMGSGKSAVGDALARRMGTYNFLDTDVILERAAGMSIPKIFQTEGEEAFREAEAQVLDSVHAHVRCVVSTGGGMILRNQNWSKLQTGLVVYLKVEPEVIMKRIEGTDRPLLQTEDPLETLRSLMEERRERYEQADVVVEVEEGVDVEGAADAVVRALHDFIDDNPPAWKVAKAKAQSDGLDWVN*	GTSLSFTPSHHPLHKVTTLPSTSTT	20	Y	Y	Y	Y	0.731	20	Y	0.749	20	Y	0.981	2	Y	0.945	Y	0.847	Y	S	0.857	20	Y	0.999	Y	0.516	20	0.667	20	0.930	3	0.860	0.771	Y	0.450	SignalP-noTM	0.516	20	0.667	20	0.930	3	0.860	0.771	Y	0.340
Thalassiosira pseudonana	Thaps3	270381	MKHPTSSLAAIAIALILITHYASGFASPSFLTSTSSQLVSPSPSSYPLSLHRHTFQLHSFNGNKQDATSTTTKIQSHAKSTLLSLSILSILITTTLSPLPSSATDYGSFTPEQRFIAEAWRTVDNSYIDRTFNNQNWFQMRQDALSKKYKSMDATRDEVEKMLATLGDRYTRYLSPSKYDSIVNAATGNVFGVGVELAFNSNGDRVIASDVEVSGPAAKGGLKPKDVFIEVDGVRFDDGKATPDDVALVVRGPEGSKVGVVVEREGKTVDFILTREPIKITSVKSYVGDKVGLDGKVGVVRIKNFSGTTADTVKSALEDLKKKGAKYYVLDLRGNPGGLLPGGVDTASLFLESNKPVVFVVNKNGVVDAQTTLTDGIDLDTPLVLLVDKNTASAAEVMT…	HYASGFASPSFLTSTSSQLVSPSPS	25	Y	Y	Y	Y	0.747	25	Y	0.737	25	Y	0.959	19	Y	0.845	Y	0.791	Y	S	0.426	25	N	0.996	Y	0.686	25	0.761	25	0.906	21	0.845	0.806	Y	0.450	SignalP-noTM	0.686	25	0.761	25	0.906	21	0.845	0.806	Y	0.340
Thalassiosira pseudonana	Thaps3	270386	MTVAVSSFPTAAIALAIIAKCFVSVEGFSSVHSPLSRQVVGSVTASQSYTTHLSPIGRRSSVLVYSSAGGDSADTSSDEEAEDPINTDSDPRLRRLRLPRATGIEWGTDLSFSFVYVRDLEPSGAASLSGEVEIGDQICELRAVSDSTGVGEVINLIGAPFDKVMEAFASLKKDVRDVDLVFFRGTKDELKAACAGGSFSEENEKITITVIQNKGSNDEELRTIEAKAGCNLRQVLTDNGINVYQSFTRWTNCKGKQLCGTCIVNIANGSGDTNRKSLDEASTLRENPESYRLSCVTFAYGDITVETFPPIEASQWTR*	VSVEGFSSVHSPLSRQVVGSVTASQ	28	Y	Y	Y	Y	0.558	28	Y	0.515	28	Y	0.934	12	Y	0.666	Y	0.590	Y	S	0.643	28	Y	0.929	Y	0.484	28	0.435	28	0.545	12	0.411	0.425	N	0.500	SignalP-TM	0.484	28	0.435	28	0.545	12	0.411	0.425	Y	0.340
Thalassiosira pseudonana	Thaps3	270396	MKLAAALLISASAVNAFAPAATHVRSSALNMATETAEKAFAKLPATVKPGVVTGKALTDLLDAAKEQGYAIPGVNIVGSNSINACMEAAAKYGGPIMVTFSKGGGQFIAGKSLSNEADSASIAGTIAGAKHVHEVAKLYGVPVVLHTDHCQKAWLPWIDGLLAASEEHFAATGEPLFSSHMLDLSEEPLEENISICKTYLEKFAKVGILLEFELGVTGGEEDGVDNSDVDSSRLYTQPEEVFYAYEQLSQVEGGAFTCAASFGNVHGVYAPGNVDLQPIILYNSQKYIQEKIGSDDDKPMKFVFHGGSGSSVEDIQYAIGAGVIKMNIDTDTQWAFWDGVRAYEAKYHDYLQGQIGNPEGDDKPNKKYYDPRMSLRAGEESMAARLVKAAEDLKCVNVL…	SAVNAFAPAATHVRSSALNMATETA	17	Y	Y	Y	Y	0.349	17	Y	0.487	17	Y	0.945	13	Y	0.848	Y	0.668	Y	S	0.544	17	Y	0.999	Y	0.383	17	0.552	17	0.851	2	0.773	0.671	Y	0.450	SignalP-noTM	0.383	17	0.552	17	0.851	2	0.773	0.671	Y	0.340
Thalassiosira pseudonana	Thaps3	270417	MPSHQRCHEHPSSQRRRQQPLSLSTTNILLLGAVSLLATLQSTYAFLPATSNQHLQSNHYPTSSSSRTPSNNNINYLAPLSMIAKSGGRMITTNEQFEQEVLSNKSSLSPDETEYPVLVLFTAPWCGPCRLTNPVVKEVMKQYQNKLTVVEVSTDDLPEVASVAGVLSIPTIQLYHGGKVMDTIVGCVAKNVLARSVDKVLEDLGLLEDEEEEV*	QSTYAFLPATSNQHLQSNHYPTSSS	46	Y	Y	Y	Y	0.127	46	N	0.272	46	N	0.979	32	Y	0.403	N	0.337	N	A	0.258	46	N	0.296	N	0.497	46	0.372	46	0.444	35	0.248	0.323	N	0.500	SignalP-TM	0.497	46	0.372	46	0.444	35	0.248	0.323	N	0.340
Thalassiosira pseudonana	Thaps3	270418	MHRSTMLLAALATISSASAFVAPASSSSFITSSTSSSACTISAQKIRASTRSSTQLFMGDDTKKAAPLVSGEELEQMLQEWDQPLVVDAYATWCGPCLLMAPEFEQAAQELAGRVRFVKLDTDLEPQMATRLSIMGLPTLLFLDKNDDKEAVEEGKAPVAVLKERIEGALRKKSIVDLCEFHFFGGPQPTQLS*	SSASAFVAPASSSSFITSSTSSSAC	20	Y	Y	Y	Y	0.809	20	Y	0.775	20	Y	0.972	12	Y	0.864	Y	0.820	Y	S	0.691	20	Y	1.000	Y	0.499	20	0.661	20	0.933	5	0.877	0.777	Y	0.450	SignalP-noTM	0.499	20	0.661	20	0.933	5	0.877	0.777	Y	0.340
Phaeodactylum tricornutum	Phatr2_unmapped	825_bd	MKLSTAALFFIPAVVAFAPPQAAFRSNPALFATETAAEKTTFSKMPASVKPGVVTGKALVDLLQHAKKEGFAIPGVNIVGTNSINACMEAAKKYGGPIMVTFSKGGGQFIAGKAADNSDDAASIAGCVAGAKHVREVAKLYGVPVVLHTDHCQKAWLPWFDGLIEANEEYYKEHGEPLFSSHMLDLSEESLEENIGICKQYMERMAKIDLLLEFELGVTGGEEDGVDNSDVDSSRLYTQPEEVYYAYKELGSVPNAAFTCAASFGNVHGVYAPGNVELKPEILHNTQAYIQEKEGSDDSKPMLFVFHGGSGSDVKDIQYAIEAGVVKMNIDTDTQWAFWDGVREYEATNREYLQGQIGNPDGADKPNKKYYDPRMSLRAGEEAMAARLCQAAEDLKCNG…	PAVVAFAPPQAAFRSNPALFATETA	17	Y	Y	Y	Y	0.656	17	Y	0.692	17	Y	0.972	13	Y	0.913	Y	0.803	Y	S	0.549	17	Y	0.998	Y	0.450	17	0.614	17	0.923	15	0.832	0.732	Y	0.450	SignalP-noTM	0.450	17	0.614	17	0.923	15	0.832	0.732	Y	0.340
Phaeodactylum tricornutum	Phatr2	17238	MRYLFLSLVAWIATTSSSSAFVPLARRIGWATPPTTSSPTLRFSTNTQSSSATNNNVVVVKEGGRGVPTAGQQAAEQGLTLGAPPVRPQGGHFLTKGGVQVTAHVSRLEFSPQLQAGTSAQAIEDLVTQLDSQKGVLLTSSYEFPGRYARWSLGFVDPPLEISGRGQACTITALNARGRVLMPAIEAAMKTLREQEILEQVKIVKEHEETTRVEVQVVPPSEVGTFNEEERSRQPSLFSVVRALVDLFSYQAGDRQLGLYGAFGYDLTFQFEPIDLAQERDSEQRDLLLYLPDTMLVVDQDKRDAWRVCYDFNVDQKSTQGIPRTGTPQPFQAYATSTDFVERDTPPSEFANSVLKAKEEFKVGNLFEAVLSQTFREKLTVEQPPSTLFRRLRARNPAP…	SSSSAFVPLARRIGWATPPTTSSPT	21	Y	N	Y	Y	0.761	21	Y	0.702	21	Y	0.987	12	Y	0.878	Y	0.790	Y	S	0.405	20	N	1.000	Y	0.652	21	0.735	21	0.900	3	0.825	0.783	Y	0.450	SignalP-noTM	0.652	21	0.735	21	0.900	3	0.825	0.783	Y	0.340
Phaeodactylum tricornutum	Phatr2	18049	MKFAVFAFLLASAAAFAPAQQSARTSVATNMAFENEIGAQQPLGYWDPLGLVADGDQEKFDRLRYVEIKHGRICMLAVAGYLTQEAGIRLPGDIDYSGTSFESIPNGFAALSAVPGAGIAQIIAFIGFLEIAVMKDITGGEFVGDFRNNYLDFGWDTFSEDKKLQKRAIELNQGRAAQMGILALMVHEQLGVSILP*	ASAAAFAPAQQSARTSVATNMAFEN	16	N	N	N	N	0.441	20	Y	0.585	20	Y	0.979	3	Y	0.888	Y	0.736	Y	S	0.330	20	N	1.000	Y	0.416	20	0.611	20	0.968	10	0.889	0.761	Y	0.450	SignalP-noTM	0.416	20	0.611	20	0.968	10	0.889	0.761	Y	0.340
Phaeodactylum tricornutum	Phatr2	18246	MVQIQSLTPVVLILSALAGAQAFTTDRFGSMRSSPLALATTTGATETLTVKPIKSLDGTVTLPGSKSLSNRCLLLAALSEGKTRVNNLLDSDDICYMLQALEQLAVPVERHSDDSVTVTGKAGPINSPTPEKVCELFLGNAGTAMRPLAAALCMGKGKFLLDGVSRMRERPIADLVDGLKQLGADVSCVEESGCPPVTINANGLQGGCASISGKMSSQFLSSLLMAAPLVDGDINISIKDELISAPYVALTIGLMKKFGVNVDIEGDMDGAPSFKIASSEKYISPKSILVEGDASSASYFVAGAAITGGTVTVRGCGSESVQGDVAFANVMEQMGATITWAPESITVTRDPSVKLKGVDVDCGKIPDAAMTLAVAALFAEGPTTIRNVYSWRLKETERM…	AGAQAFTTDRFGSMRSSPLALATTT	23	Y	Y	Y	Y	0.993	23	Y	0.870	23	Y	0.985	13	Y	0.885	Y	0.877	Y	S	0.959	23	Y	1.000	Y	0.828	23	0.804	23	0.901	18	0.781	0.792	Y	0.450	SignalP-noTM	0.828	23	0.804	23	0.901	18	0.781	0.792	Y	0.340
Phaeodactylum tricornutum	Phatr2	18872	MKQAGAVFLALLSSASAFVPSVHSVSSAGSALFSSADDKTEVREYFNTEGFSRWNKIYSDTDDVNSVQMDIRNGHDQTIQKILKWIAADGDIDGKSVCDCGCGVGSLAIPLAQMGAKVSASDISDAMSTEAARRAGELGVKADFYTSDLESVSGKYHTVTCVDVAIHYPDDKFKEMVTHLCSLAEDRVLISFAPKTWYYVFLKKIGELFPGPSKTTRAYLHEESIVREALQQAGFEVARDEMTATNFYFSRLLEAKRV*	SSASAFVPSVHSVSSAGSALFSSAD	18	Y	Y	Y	Y	0.666	18	Y	0.664	18	Y	0.990	13	Y	0.911	Y	0.788	Y	S	0.567	18	Y	1.000	Y	0.597	18	0.706	18	0.904	11	0.845	0.781	Y	0.450	SignalP-noTM	0.597	18	0.706	18	0.904	11	0.845	0.781	Y	0.340
Phaeodactylum tricornutum	Phatr2	19188	MKVSHVAFSLFLAGSQTTAFTNPVSNSAKQQSFRLPSSASSAADTTSSANVAQKSTQDPLLIRAARGEKTERTPVWMMRQAGRHIAEYRDLCKKYPTFRERSEIPEVAVEVSLQPWRNYQTDGCILFSDILTPLPGIGCEFTIDEKVGPLMEPMRSYDDIKKMHPMDPYKSTPFVAEALKALRQEVGPETAVLGFVGCPYTLATYIVEGKTSKEYLEIKKMALNEPDLLHAILQQLADNIGDYALFQIENGAQLIQIFDSWAGHLSPRDYNTFAAPYQKQILDKIKEKYPDVPTVIYIKHSGALIERMAATGVDVVSLDWTVDMADGRDRIEAGRKSAGLEGRGGVQGNLDPAVLFANHDVIEERAIEILKKAGSVGHVMNLGHGIEAATPEENAHHFI…	SQTTAFTNPVSNSAKQQSFRLPSSA	20	Y	Y	Y	Y	0.472	20	Y	0.545	20	Y	0.892	13	Y	0.653	Y	0.599	Y	S	0.648	20	Y	0.996	Y	0.333	20	0.463	20	0.769	10	0.642	0.560	Y	0.450	SignalP-noTM	0.333	20	0.463	20	0.769	10	0.642	0.560	Y	0.340
Phaeodactylum tricornutum	Phatr2	20657	MRSFCIAALLAVASAFTTQPTSFTVKTANVGERASGVFPEQSSAHRTRKATIVMDGKANAIRDRITSVKNTRKITMAMKLVAAAKVRRAQDAVLATRPFSETLQSVFGGLIQRLGGESVDLPLLTEREVKKVTLLVITGDRGLCGGYNSFMIKKAEARFNELKKNGVEADLILVGKKGIAYFERRGFPIRKKYETGQNPTAKQALAIAEEVSSTFLSGESDAVELLYTKFVSLIASSPSIRTLVPFSASDITAKGDEVFQLTSESGQFGVERTELDVAAPQEFPNDMIFEQDPIQIVNAILPLYLNGQILRTLQESVASELAARMQSMQSASDNAGSLAKQLNLEYNRARQAAVTQELLEIVSGASALE*	AVASAFTTQPTSFTVKTANVGERAS	16	Y	Y	Y	Y	0.627	16	Y	0.701	16	Y	0.982	4	Y	0.953	Y	0.827	Y	S	0.595	16	Y	1.000	Y	0.411	16	0.608	16	0.918	12	0.893	0.762	Y	0.450	SignalP-noTM	0.411	16	0.608	16	0.918	12	0.893	0.762	Y	0.340
Phaeodactylum tricornutum	Phatr2	20757	MRFSSTSVWTIALLAVSSSPTAMTNAWMTTPVTSSSSSHLRTTTNRTPLRLSSSSATTTAAADERVVWGKVKSHDHCREPHDRDILVRAARGETVERTPVWMMRQAGRYMEAFREYSDVLPFRERSETPDYAVELSLQCHRAYGMDGIIMFSDILTPLPTLGIDFDVVKGTGPVITTKVRTEEDVNNMPRHEFDDKVPFIKEILNRLSQEAEDANTSLIGFVGAPFTLAAYTIEGKSSKDCLTTKKLLMADERGDNACISLFLDKLADMIGDYACYQIEHGAQVIQVFESWAHQLSPHWFETYAKPAAQKAIRKIKSQYPDTPVIYFANGGSSYLELQRDMGADMIAVDWAVNLSQARTILGPDVPVSGNLDPTVLFGSKEQIEQAVRDCIDQAGGPGR…	PTAMTNAWMTTPVTSSSSSHLRTTT	25	Y	Y	N	N	0.429	25	Y	0.542	25	Y	0.990	14	Y	0.821	Y	0.682	Y	S	0.258	25	N	0.998	Y	0.297	27	0.467	27	0.903	14	0.750	0.620	Y	0.450	SignalP-noTM	0.297	27	0.467	27	0.903	14	0.750	0.620	Y	0.340
Phaeodactylum tricornutum	Phatr2	20779	MAISRSRRRSNGLGIVLVWTIFISAVWGWTPPLRGSSRLFLDSADPNVWNEILPTGMFYGITTNPTLLERSNQPCTVANLQRLANLALRPPTPDGFAVEEFMCQAWGETVEELYTVGMQLTDDQRVVDQDRIVVKVPVTFYGTQAAAKLIRAGRRVCLTACYDPSQVLIAANLGADYLAPYVGRMDDTGRNGAAEVSAMLEMVDGLQADTRILVASVRDVLVWKELAAEGCDTFTVAPEVVAQLFREPLTDEAAAVFQAAAWRNAR*	SAVWGWTPPLRGSSRLFLDSADPNV	29	Y	Y	Y	Y	0.972	29	Y	0.825	29	Y	0.966	24	Y	0.818	Y	0.821	Y	S	0.886	29	Y	0.899	Y	0.597	29	0.438	29	0.487	12	0.345	0.401	N	0.500	SignalP-TM	0.597	29	0.438	29	0.487	12	0.345	0.401	Y	0.340
Phaeodactylum tricornutum	Phatr2	20809	MTRRDVLFQILWCLGSATVSDAFIPGTVGRFPIVPPVASTAIRGNDLGSNTVHKENFDIVRVDLDDGRDYPIYIGTGYSEEQATEILQSHIKGNKVLIVTNDRIAPMYLEKYANLLKAGDKLSVETLVVPDGEEHKNMEIMQTILDKCLETSLDRKATLVALGGGVIGDMVGFAAAIYQRGVNFVQVPTTVMAMVDSSVGGKTGVNHPGGKNMIGAFHQPQCVFVDTETLSTLPDRELQSGISEIVKYGLIRDKEFFEWQEDHMERMMARDPEALRFAITRSCQNKAAVVKADEKEAGLRATLNLGHTFGHAIENHSGYGTWLHGEAVAIGTAMAATMSARMGWIEPQLVQRIYKLLERAKLPVELPPDSPMDRDSFLKLMSVDKKVENGNLRLILLKG…	TVSDAFIPGTVGRFPIVPPVASTAI	23	Y	Y	Y	Y	0.772	23	Y	0.690	23	Y	0.973	13	Y	0.770	Y	0.730	Y	S	0.938	23	Y	0.995	Y	0.709	23	0.669	23	0.850	15	0.630	0.648	Y	0.450	SignalP-noTM	0.709	23	0.669	23	0.850	15	0.630	0.648	Y	0.340
Phaeodactylum tricornutum	Phatr2	20934	MGLLTKSPLALIVVLGVASLSDAFVPQHSRFARHPSVKDAVSKKDSYDITLLPGDGIGPEITESTKKVLTALCEKCGFDMNLKVALIGGAAIDAVNDPFPQESLEQCQASDSVLLACIGGYKWDSNPRELRPESGLLKMRKEMGLFANLRPAKVLPQLIDASTLKREVVEGVDVMVVRELTGDVYFGTPKGIETINGERVGYNNMIYSESEIDRIARVAGDVASKRGKKLCSVDKANVLDVSQLWREVVTDVITKDFPDVELSHMYVDNAAMQLIRWPKQFDTIVCGNIFGDILSDEASMLVGSLGMLPSASIGESGPGVFEPCHGSAPDIAGEDKANPLAMILSAAMMLKYDLDRPDEALLLENAVEAVLDQGLRTPDIKQEGDGCKLVGCSEMGEAV…	SLSDAFVPQHSRFARHPSVKDAVSK	24	Y	Y	Y	Y	0.868	24	Y	0.829	24	Y	0.978	7	Y	0.879	Y	0.854	Y	S	0.939	24	Y	0.998	Y	0.685	24	0.742	24	0.923	5	0.807	0.777	Y	0.450	SignalP-noTM	0.685	24	0.742	24	0.923	5	0.807	0.777	Y	0.340
Phaeodactylum tricornutum	Phatr2	21201	MKLLIFLSLVTSAHSFVPVLHLSAQSTPSRTKLFAEGANGDSSAASKKKVIVLGGDGFCGWPTSLYLSDQGHEVVIVDNLSRRNIDIELGCDSLTPIRSPEVRCQAWKEVSGKEIRFVNLDVAKEYDLLVDLIKQEKPDSIVHFAEQRAAPYSMKSAKTKRYTVDNNVGGSNNLCCAVIDSEVDAHIIHLGTMGVYGYGTSGGEIPEGYIDVTLPGGRDANILHPAHPGSVYHATKCLDALLWQFYQKNDQLRITDLHQGIVWGTNTPQTALDERLINRFDYDGDYGTVLNRFLMQAAMGVPLTVYGTGGQTRAFIHISDTARCIDLAISNPPTAGDRVEIFNQVAETRRVRDIAELVASMTDVEVNFIPNPRQEAAENDLDVANRKFCNLGLDPITLD…	TSAHSFVPVLHLSAQSTPSRTKLFA	16	Y	Y	Y	Y	0.857	16	Y	0.742	16	Y	0.969	7	Y	0.921	Y	0.832	Y	S	0.928	16	Y	1.000	Y	0.766	16	0.821	16	0.944	12	0.879	0.852	Y	0.450	SignalP-noTM	0.766	16	0.821	16	0.944	12	0.879	0.852	Y	0.340
Phaeodactylum tricornutum	Phatr2	21736	MLRLAFLTTALVCTLVSGFAPVAPSTASSALRLAVGETAPDFALTDQNGKVVKRSGIRKPLVVYFYPADSTPGCTKQATAFNDKVKELRAKYGADLVGISGQDTASKQKFASELGLTFSILADEGDKVRKEFNVPRAAFGLLPGRVTYVLDKKGVCQKVYNELANAESHVDEAIEVLADLKQSQGPLAGFLG*	TLVSGFAPVAPSTASSALRLAVGET	19	Y	Y	Y	Y	0.388	19	Y	0.500	19	Y	0.983	13	Y	0.957	Y	0.728	Y	S	0.447	19	N	0.999	Y	0.391	19	0.607	19	0.971	3	0.941	0.787	Y	0.450	SignalP-noTM	0.391	19	0.607	19	0.971	3	0.941	0.787	Y	0.340
Phaeodactylum tricornutum	Phatr2	22122	MKFSAATFAALVGSAAAYSSSSFTGSALKSSASNDASMSMATGMGVNGFGRIGRLVTRIMMEDDECDLVGINAGSATPDYMAYQYKYDTIHGKAKQTVEIDGDFLVLDGKKIITSRCRDPKEVGWGALGADYVCESTGVFLTKESAQSIIDGGAKKVIYSAPAKDDSLTIVMGVNQEAYDGSEDFISCASCTTNGLAPMVKAIHDEFVIEEALMTTVHAMTATQAVVDSSSRKDWRGGRAASGNIIPSSTGAAKAVTKVIPSLVGKITGMAFRVPTIDVSVVDLTAKLEKSTTYEEICAVIKAKSEGEMKGFLGYSDEPLVSTDFEGDLRSSIFDADAGIMLNPNFVKLIAWYDNEYGYSGRVVDLMKHVAAVDAKIKA*	GSAAAYSSSSFTGSALKSSASNDAS	18	Y	Y	Y	Y	0.291	18	N	0.439	18	Y	0.946	13	Y	0.760	Y	0.600	Y	S	0.390	18	N	0.998	Y	0.327	18	0.435	18	0.679	7	0.560	0.503	Y	0.450	SignalP-noTM	0.327	18	0.435	18	0.679	7	0.560	0.503	Y	0.340
Phaeodactylum tricornutum	Phatr2	22956	MMKFAVLTATLAASASAFAPAQSNTRVVTSLNAERSKSLPFMNRPDLLDGSMAGDVGFDPLGLSTIEGVGVDLYWLREAEIKHCRVAMMAVAGVLWVELFGPAPGCEMATAKSQTDAFWQLWQAHPQYIAFGFIMTGLVEMITGIAITTGRESGQRAPGDFGLDPLKIKNNPAKWEKYSLNEVKNGRLAMFAAAGQLMQSWTTHEGAFENLSATFN*	ASASAFAPAQSNTRVVTSLNAERSK	18	Y	N	Y	Y	0.309	18	N	0.492	18	Y	0.967	13	Y	0.885	Y	0.688	Y	S	0.286	24	N	1.000	Y	0.408	18	0.581	18	0.885	12	0.830	0.715	Y	0.450	SignalP-noTM	0.408	18	0.581	18	0.885	12	0.830	0.715	Y	0.340
Phaeodactylum tricornutum	Phatr2	23257	MKSSAVLALAMAGSTAAFAPTSSTQASTSSTSLQAAMPDRLWNTMVDKTERSRAVPFLPRPINLDGSSPGDQGFDPFYLSSIPKNFAGFLQPPSWEETGGISTLYWMREAEIKHCRVAMLAVTGWIATDFGVRFPGAGAPYTDIPNAYNAHNILVDQGTMTVMLLAIGFVEFCTGAALVQVSKGELTDRDAGDFGFDGGLLKGKSAEAIKTMKTKEVNNGRLAMLAFGGIATQTALGEATQSFPYF*	GSTAAFAPTSSTQASTSSTSLQAAM	18	Y	Y	Y	Y	0.273	18	N	0.436	18	Y	0.944	13	Y	0.767	Y	0.602	Y	S	0.259	18	N	0.999	Y	0.262	18	0.429	18	0.769	16	0.700	0.575	Y	0.450	SignalP-noTM	0.262	18	0.429	18	0.769	16	0.700	0.575	Y	0.340
Phaeodactylum tricornutum	Phatr2	24353	MMLKLASALLLLASSEAFTPQSLVGRRQSALSVATEPPASTAATTGGNTDWSPRSWREREVQQGPNYEDEEELEQAIDTIKKFSPLVFAGEVRSLHEQLARACSGQGFLLMGGDCAEAFNEFNVDHVRDSFRVLLQMALVLTFGSAMPVIKVGRMAGQFAKPRSEPDEVRDGVALPSYRGDIINREEFTPEARRHNPNNMVEAYHQSAQTLNILRAFSTGGYADMSRLHAWNLDFVETTDEGSRYRKFATKVDESLRFMKAIGVDTSSPTFTKTEFYTAHECLLLPYEEALTRKDSTTGRYYDCSGHMLWVGERTRQLDGAHLEFVRGIGNPLGVKISDKCTPEELIRIIDTMNPQNIPGRLTIVVRMGAEKVRKNLPALIRAVQREGKSVLWISDPVH…	ASSEAFTPQSLVGRRQSALSVATEP	18	Y	Y	Y	Y	0.802	18	Y	0.789	18	Y	0.989	13	Y	0.925	Y	0.857	Y	S	0.968	18	Y	1.000	Y	0.742	18	0.816	18	0.939	4	0.888	0.855	Y	0.450	SignalP-noTM	0.742	18	0.816	18	0.939	4	0.888	0.855	Y	0.340
Phaeodactylum tricornutum	Phatr2	24610	MKVATTLTLAFICCASAFGLNGQTTSVMKKVGFDAGSKPMVQAIDVQGNRLGSNMQPLKSAVANEDAPRGGATKSPVDIGLLLYFGLWYLGNYYYNITNKLALNAAGGKVGFPMTISSLQLGVGSIYALFLWLAPDARSRPKISMDDIVKMLPVALCFMGAHSASVFAMGMGAVSFAQIVKASEPAFAAVLSQFVYGKKVSTAKWLCLPIVIGGVILASVKELDFAWSALIAACIANMFAAVRGNENKKLMETPGLKDRIGTVGNQFAITTVLGFILSLPVLFLREGSRFGEFVQLAKTTPAIWMNLVASGLWFYGYNECATMTLKKTGAVTQSVANTAKRVIVIVGVALVLGESLSPIKLIGCSIGIGGVFLYSIIDNLVKPKK*	CCASAFGLNGQTTSVMKKVGFDAGS	18	N	N	N	N	0.582	20	Y	0.673	20	Y	0.978	13	Y	0.888	Y	0.781	Y	S	0.511	20	Y	0.999	Y	0.431	20	0.606	20	0.920	5	0.846	0.735	Y	0.450	SignalP-noTM	0.431	20	0.606	20	0.920	5	0.846	0.735	Y	0.340
Phaeodactylum tricornutum	Phatr2	27757	MRSELSKFMLVCIGSATLLSACSNAFVSIASFKSSVSRSDRAYGTSHSSSALFSTEAKAKTLFDTVDERTGKPTGTSFLPADVVELAAKGNPIEKAKLAKDGTSAFIDVYEYARKIREGEMTWEEVEKADLDTRLKYVGMLHRGKRTPGQFMMRLKVPNGIVNADQMRFYADCVSKYDEELGVVDITTRANIQLRGVKIEDAPDIIDGLHARNQTSFQSALDSVRNMVGSPLAGIDDQEMVDTREFCNALNDLVSLDPVTETRGNPMWGNLPRKFNIAVSGSRDDFAHTHINDIGLQPCPHAKTGEMGFNVVLGGYMSIKRVAEAISANMWIKADRESVVTLSEAILRIFRDESERKDRQKARLMWLVEKYGVEEWKKAVTKEITSYDRGVSVEDAQPA…	ACSNAFVSIASFKSSVSRSDRAYGT	26	Y	Y	Y	Y	0.176	26	N	0.303	26	N	0.942	13	Y	0.654	Y	0.478	Y	S	0.783	26	Y	0.949	Y	0.167	26	0.327	26	0.800	1	0.656	0.505	Y	0.450	SignalP-noTM	0.167	26	0.327	26	0.800	1	0.656	0.505	Y	0.340
Phaeodactylum tricornutum	Phatr2	30113	MKFGVSATLVAAVSLPTTTLAFAPLLLSTSSSSSAIASSRAHYSRIASTSLSLSTPADDSAFDFDVAIIGCGVGGHGAALHARAQSLRTAVFAGNDVGGTCVNRGCVPSKALLAASGRVREMRDSAHLESLGIQVDADAVQYSREGIAAHAKNLANRVKGNLEASLVGLGVSVVEGRGVLTGKPHQVKDETTGKVYTAKDIILAPGSIPFVPPGVTVDEKTVYTSDGALELPFVPEWVAIVGSGYIGLEFSDVYTALGSEVTFIEALDNLMPTFDREIAKQAERLLIRDRPIDYRTGVFASEVTPGIPGEKPVTIKMIDAKTKEHVETLEVDACMVATGRVPNTANMGLEEIGVATQRGFVAVNEKMQVLTSHEDGQVVPNVWCIGDANGKMMLAHAAS…	TTTLAFAPLLLSTSSSSSAIASSRA	22	Y	N	Y	Y	0.424	22	Y	0.343	22	Y	0.989	12	Y	0.855	Y	0.599	Y	S	0.338	42	N	0.999	Y	0.351	22	0.395	22	0.556	4	0.462	0.422	N	0.500	SignalP-TM	0.351	22	0.395	22	0.556	4	0.462	0.422	Y	0.340
Phaeodactylum tricornutum	Phatr2	33356	MRSLMAAFLCFMTAAEAFVHCKQNSRTLGLRSVAFFRSEGVLWMGEGTEEKAAPLVTGEQLEIMLQEWDTPLVVDAYATWCGPCLLMAPEFEAAASELKGKVRFVKLDTDKEEAMAARLNIMGLPTLLFLDKYAPKEGEENVGARAVLKGRIEGALRKQNILDLVEHHFFEGPAPKMM*	TAAEAFVHCKQNSRTLGLRSVAFFR	18	Y	Y	Y	Y	0.823	18	Y	0.755	18	Y	0.974	2	Y	0.852	Y	0.803	Y	S	0.913	18	Y	1.000	Y	0.749	18	0.783	18	0.913	1	0.792	0.788	Y	0.450	SignalP-noTM	0.749	18	0.783	18	0.913	1	0.792	0.788	Y	0.340
Phaeodactylum tricornutum	Phatr2	34536	MKSVAAILAIASTAAAFAPSSKSKAPTTVTRVALDDLAGSTAPLKRFDPLGLAQVGSEQTFAWFQAAELKHSRAAMLATTGFIVQAAGIHFPGMLSKDISFESLSGMNPVEQWAGVPDAGKWQIILTIFIAEIATEAKKPHYMMGGDLPTMVFPPIDFSKVDAATLKTKRSRELNNGRLAMIGIMSFISEYNIPGSVPVLSGLDAF*	STAAAFAPSSKSKAPTTVTRVALDD	17	Y	Y	Y	Y	0.289	17	N	0.442	17	Y	0.878	7	Y	0.777	Y	0.609	Y	S	0.616	17	Y	0.998	Y	0.272	17	0.440	17	0.808	14	0.703	0.582	Y	0.450	SignalP-noTM	0.272	17	0.440	17	0.808	14	0.703	0.582	Y	0.340
Phaeodactylum tricornutum	Phatr2	38631	MIACSTNIRNLQLLLCLTWTTLCHGFVPSPIPRSEAFLQLLAHKTPVVLSSNVEILPDASAVGARIRAIVEDAAEQALAEKGSFALAIPGGSILQMLCVPVTDSALATHAKACKLFLDDWKGCATIVMDGTEDGPAEAVSYESKIRALSPEILPVVDGLPVFDLALIGVGDDGHIGSLYPGREEALVGCDGSWVLSVGMKQPPSITLSLPVMKAAKQVVVAACGVSDKYPQGKSDGMRRAIADENETISTFPAVGLRDVATWVLDQAAASKLGVSYGS*	TLCHGFVPSPIPRSEAFLQLLAHKT	26	Y	Y	Y	Y	0.728	26	Y	0.671	26	Y	0.959	10	Y	0.800	Y	0.735	Y	S	0.908	26	Y	0.987	Y	0.788	26	0.800	26	0.899	9	0.817	0.809	Y	0.450	SignalP-noTM	0.788	26	0.800	26	0.899	9	0.817	0.809	Y	0.340
Phaeodactylum tricornutum	Phatr2	42659	MVRVFSAVALLATCCGAFQQSSFLGRQSLSVLSHLSDSALCMKTIAVFGASGLTASECVYQALKNGDNVVGLTRNPSNLVIPKGSGGSNAENPLNDPKLTMISGDVTKQADVDKVFAQKIDGVIVALGGKTSDVGETMLTDGTTNIINAMKDKGVKRLAVVTSIGAGDSENQAPFFFKVLMWTAMKKIFLDKNAQEEVVKRSGLEWCIVRPGGLTVEPPTGIINVIEGEAGSIARADVAQFCLDALEVEDFPYIGKAPCISSVGGTGWTKDRSAAARGQQEA*	TCCGAFQQSSFLGRQSLSVLSHLSD	18	Y	N	Y	Y	0.263	18	N	0.404	18	Y	0.979	5	Y	0.871	Y	0.638	Y	S	0.292	17	N	0.999	Y	0.248	18	0.445	18	0.908	2	0.771	0.621	Y	0.450	SignalP-noTM	0.248	18	0.445	18	0.908	2	0.771	0.621	Y	0.340
Phaeodactylum tricornutum	Phatr2	42728	MKFATAVTILSLATASAFVPTTISTSRATCLYSGVPGGWTPGSGGGGGWDDNSSSGGGTGWGAPAAPAPAPAAPSGWGAPPAPAPAPANGGWGAPMGGAAPADNGWGGGGMGAAAPAVAPPAPAPASNEGNANPFGTKSLDWGGNDNDPSSKTVRLRDRLNEVDTERRKNEEEAANRERAAEIRKEERQKKIDYMNNMPDSQPAGTVEEFMFKEGVQDQLDKLDRELVGLVPVKKRVKEIASLLVLDKMRRKLGFETAVPSLHMCFTGAPGTGKTTVAVRMGQILAKMGYSRKGHVVLATRDDLVGQYVGHTAPKTKEMIKKAMGGVLLVDEAYYLYNAANDRDYGQESIEILLNVMENQQEDLVVALAGYKDRMDKFFSYIPGMMSRIGNHIDFPNYS…	ATASAFVPTTISTSRATCLYSGVPG	18	Y	Y	Y	Y	0.464	18	Y	0.549	18	Y	0.997	13	Y	0.954	Y	0.751	Y	S	0.815	18	Y	0.999	Y	0.249	18	0.466	18	0.916	3	0.873	0.686	Y	0.450	SignalP-noTM	0.249	18	0.466	18	0.916	3	0.873	0.686	Y	0.340
Phaeodactylum tricornutum	Phatr2	42886	MEKWGFSRGQVPLLLSVIALSFVLLPTTNSFQTSTGQSQPQRLPASSASLHMSDPLAGPSAKRAPLQRKKDLKQFSRFLEVECWKRAELRDLEPVLASVAEACRQINRIVQRAQTDDIYGVAVKIDGSPLDDTNVQGEVQQKLDVLCNTIMLRAFCGSSRSVHSVASEEEDEPRCCSDVMNDSAFAVGNFIAVFDPLDGSKNIDASLPVGSIFGIYKKIPGKSVDDQTFLQDGSGLVAAGYCLFSATTVLVLTLGSGVDGFTLDPDTGRFLHTHQDIRIPSSGPIYSFNEANFKDFDPPVKHFLNALKEGSSSTGIRSNARYIGALVADVHNVLINGGIYGYPSTRANRNGKLRLLYESAPMAMILEQAGGAGSTGRGRILDVVATKIHQRIPTFLGSI…	PTTNSFQTSTGQSQPQRLPASSASL	31	Y	Y	Y	Y	0.709	31	Y	0.762	31	Y	0.984	21	Y	0.802	Y	0.782	Y	S	0.884	31	Y	0.977	Y	0.557	31	0.522	31	0.698	10	0.555	0.535	Y	0.500	SignalP-TM	0.557	31	0.522	31	0.698	10	0.555	0.535	Y	0.340
Phaeodactylum tricornutum	Phatr2	43194	MKQSSKRHRKDGALQHTVLWIGILSAFCTTGSAFTSSALGRTKPSSLHLVPGSAAVLNLGRRPGKRSNYLRLSLPADRRTSVGSSKNKDNTDSTNNDATQSIEGTKEDVKEKIQFSPSYLEQIDRMRGYRRKRQWKRVLEEYSNGNSTETTAQKHAKNLFDTIVSQEMRDDIRRRKKVYWSDWEDGFKNKRKVIPAILFLYFACLSPAVSFGTIASEITQGSIGIVEFLLSSGLSGMAYAMMCGQPMAFIAPTGLTLAFISGLYRFCMVKALPFFPIYAWVGLWTSFFFVLLGLGGSSQLIRFCTRFTDEVFNALLSVNFIYEAVASLKRNFDLADPMNLTMPFVSLAMALSTFWCTAKVAAFESSKYLNQKIRSIVKDFGPVTIFILMSIFNQRAWMK…	TTGSAFTSSALGRTKPSSLHLVPGS	34	Y	Y	Y	Y	0.439	34	Y	0.557	34	Y	0.967	25	Y	0.470	N	0.514	Y	S	0.495	34	N	0.793	Y	0.463	34	0.365	34	0.378	30	0.272	0.328	N	0.500	SignalP-TM	0.463	34	0.365	34	0.378	30	0.272	0.328	N	0.340
Phaeodactylum tricornutum	Phatr2	43204	MRLTELSVSLIVGSAAAFAPTTGISATRTTSASTVRLQLVSGSQGTGEGWIDPSAPVNSKASLEKTLSKSLEGSNFQKRLSLLGSTGSIGTQTLEIVDACPDNFVVDALSAGTNVELMTQQVLKYSPKVASMSTPEAAKELKRRLQDEGCKSMPLILSGQEGIVAAATVDTADTVVTGIVGAAGLEPTIEAIKMKKDIALANKETLISGGPVINPLVEKYGINMLPADSEHSAIFQCLQGVPPGGLRRVILTASGGAFRDFSKDELFRLCEDNPRAVQAKATTHPNWDMGAKITLDSATMMNKGLEVIEAHYLFGASYDDIDIVIHPQSIVHSMVETQDTSCIAQLGWADMRLPLVYSVSWPHRLKMPYKPLDLAELGSLTFSKPDHAKYPCIGLAYAA…	GSAAAFAPTTGISATRTTSASTVRL	18	Y	N	Y	Y	0.372	18	Y	0.491	18	Y	0.980	13	Y	0.753	Y	0.622	Y	S	0.369	24	N	0.986	Y	0.300	27	0.383	18	0.796	14	0.642	0.523	Y	0.450	SignalP-noTM	0.300	27	0.383	18	0.796	14	0.642	0.523	Y	0.340
Phaeodactylum tricornutum	Phatr2	43249	MQFSLWLSSMLLFSANFVFASAFVAPFRTPFLRFSALQVADSFADSALTIADAAATLRGETIVVKYGGNAMTSQDLKDMFCQDVAALQNLGIRVVVVHGGGPQINAMLEKVGVESRFEGGMRVSSPEVVEVAEMVLCGSVNKEISSKICSAGGQAIGLSGRDNSLLQCTKQINKDGIDLGNVGAVKTVNTKLLQDLLDMGICPVVSPIGTGIDEECDVAYNVNADVAAGRIAGELKAARVLFLTDIAGVLDKEMQLLKSLSVKDIEDLIEDETITGGMIPKVSYATSAVQLGVKGAFITDGRVPHALIKEVLGGGSDGMGSGDGGTVVTL*	VFASAFVAPFRTPFLRFSALQVADS	23	Y	Y	Y	Y	0.903	23	Y	0.691	23	Y	0.994	12	Y	0.881	Y	0.786	Y	S	0.639	23	Y	0.999	Y	0.616	23	0.570	23	0.868	2	0.615	0.588	Y	0.500	SignalP-TM	0.616	23	0.570	23	0.868	2	0.615	0.588	Y	0.340
Phaeodactylum tricornutum	Phatr2	43429	MRILASVWGVVTLFPSALAFSLTMGTGNSFGRVFRISTWGESHGGGVGVVLDGCPPRIPVSREEIQMDLDRRRPGQSRITTPRNEADAVEIISGLSPDGLTLGTPIAMLVRNKDQRSQDYLDNDMKVAYRPSHADATYDAKYGVRAVAGGGRSSARETIGRVAAGAIARKLLHKYNGIEILAYVSKVQDIGCSVDDDTFTMEDVDANMVRCPDQAAAETMLARIDDIRKSGNSIGGVVTCVARNVPAGLGAPVFDKLEADLAKACLSIPAAKGFESGDGFAGTLLTGKDHNDEFYVDPETGATRTKTNRSGGIQGGISNGENIVIHVAFKPTSTIGQAQSTVTRDGQEVELRGKGRHDPCVLPRAVPMVEAMVALTLVDHLMMQQAQCELFPNEAAAED…	PSALAFSLTMGTGNSFGRVFRISTW	20	Y	Y	Y	Y	0.908	20	Y	0.817	20	Y	0.988	13	Y	0.963	Y	0.890	Y	S	0.903	20	Y	0.999	Y	0.818	20	0.854	20	0.936	6	0.896	0.877	Y	0.450	SignalP-noTM	0.818	20	0.854	20	0.936	6	0.896	0.877	Y	0.340
Phaeodactylum tricornutum	Phatr2	43572	MKATVLAASIHTVLSLQTPSQGLVSSTRRPRNTRSLRQPTRLLAVTEDLPKILSTPVSTRTEFASCAPEPVGLYIHIPYCQRRCRYCNFAIVPIGSAAAARAQSDEGERPINAQLSGFLEMDHMYTQTILKELQWTLSKMPQDQKVSLTSIYFGGGTPSLAPVATIRTILHAILAEDTPFTLKGGAEITMEMDPCTFSKDQLQELKELGVNRISLGVQALDDGILESLGRIHRVQDIYKSLSMMQEVYGDELSYSLDLISGLPGLSLAAWTETLQKVVTLEPKPCHLSLYDLQVESGTVFAKWYGNGDEESGWDRVRGNLPTPAVALPSDAESAFMYQYAAGYLRSRGYEHYEVSSYALRDETQTGPSPWRSRHNQIYWATNSQWYALGLGATSFVANE…	HTVLSLQTPSQGLVSSTRRPRNTRS	16	Y	Y	Y	Y	0.686	16	Y	0.590	16	Y	0.828	13	N	0.651	Y	0.620	Y	S	0.579	16	Y	0.978	Y	0.380	16	0.420	16	0.619	15	0.467	0.446	N	0.450	SignalP-noTM	0.380	16	0.420	16	0.619	15	0.467	0.446	Y	0.340
Phaeodactylum tricornutum	Phatr2	43657	MRLTLPLFLCVAGTQAFAPASRSSLALPSAATRWTRSTSGTTTARSFGLDPSVFHDLPQQMSLLQDAFSSISVADAVAATADVAQDVAAESDSGWFGFLTIPIKLLLQAIHSLLLTVGLNTNSWGVAIVLLTILIKVVTFPLTKTQLESTNKMQAMQPAIKELQAKYQSNPEVMNQKIAEFYQTNEINPLAGCLPSIVQIPVFIGLYRAVLELAQANKLDESFLFLPNLEGPTYGAEPGSAADWILKGWTDGVPSLGWPDTIAFLILPVFLVISQYLSMELMQPKTDDPAQQQSNAILKVLPIMIGWFSLSVPAALSVYWVINNIITTGTSLIIRNSMSVETVTPSGTATASAPPRANQADTIFSPPRDKPAGFGDASGSSSAASDGVKPLTAIDAEIV…	AGTQAFAPASRSSLALPSAATRWTR	17	Y	Y	Y	Y	0.690	17	Y	0.680	17	Y	0.947	8	Y	0.833	Y	0.756	Y	S	0.669	17	Y	0.999	Y	0.363	17	0.535	17	0.856	1	0.761	0.657	Y	0.450	SignalP-noTM	0.363	17	0.535	17	0.856	1	0.761	0.657	Y	0.340
Phaeodactylum tricornutum	Phatr2	43938	MVWSRSPSRGRIWLATFMALTSMTGSGFVLLTNAHTGPHHHQPRGGSNTSFRQISGPPSATSTSVSAPADDGAEEIANNICTDETPSRPIPLQATNEAVASAKMPKNQGALKVLFLSADTGGGHRASAESLAKQFLIHYPGSTYDLLDVWTEDGVYPYKTLVESYKHLSAHPQQWKMLYHLSNTRPWEVLMDWHSAFMCEAKIRARIASYNPDVIVSVHPAMQYVPMKSVRHLSRERGRHIPFFTVVTDLGSGHCTWFQKHPDKIYIASERIRRLTKRRGGTEDCKIVSTGLPIRHDFAVHSKAMGDRTTPSGQAYVQKMKLDLGLPGDKPMVLLMGGGEGVGSLSEIVEQVYRSLVSEGVDATICVVCGRNENLRLSLEQRDWDAVLEARPKFSKRRF…	MTGSGFVLLTNAHTGPHHHQPRGGS	28	Y	N	N	N	0.128	35	N	0.294	28	N	0.984	11	Y	0.878	Y	0.586	Y	S	0.320	35	N	0.912	Y	0.171	35	0.276	27	0.630	3	0.529	0.377	N	0.500	SignalP-TM	0.171	35	0.276	27	0.630	3	0.529	0.377	Y	0.340
Phaeodactylum tricornutum	Phatr2	44610	MWLVVVLVGIVTSTSNAYEFSLPRIPRRSKSLSPRLAMTSTSSAEDSIAVAVTREDGNNKKLLKALESRLAGRISVLEVPCIAHADGEDYALLAEKLRSERWDYVAVTSPQAAIILNSAWDSVRDDPIPVTAVGKATSEALEEYGIAVSFCPSKAIATTLMLELPATRVTDATRVLYPASAKARTTLENGLRERGFEVVRLNAYDTVSAHWTHIQRTNAEKCQVACFGSPSAVDGWLRNSNNNTTVLAACIGKTSADVCRDRGWPKECIFFPDKPGIEGWINVVEEAVDALVSETV*	STSNAYEFSLPRIPRRSKSLSPRLA	18	Y	Y	Y	Y	0.751	18	Y	0.718	18	Y	0.956	1	Y	0.771	Y	0.744	Y	S	0.907	18	Y	0.996	Y	0.773	18	0.744	18	0.809	7	0.696	0.718	Y	0.450	SignalP-noTM	0.773	18	0.744	18	0.809	7	0.696	0.718	Y	0.340
Phaeodactylum tricornutum	Phatr2	44618	MKFILTASIVVTVWLASSPKTISAFTPINLRNGALKASKVRSSQSPTIRRNGLAAMPEDANNELDTHIVLKQRQPRPAYIPGKIDDPDYVRIFDTTLRDGEQSPGATLTSAEKLEIAQMLAKLGVDVIEAGFPIASPDDFNAVKQIADIVGNDVFEDGYVPVICGLSRANQKDIQTAWDAVKGAKLPRVHTFIATSQIHMETKLNKTPDQVVEIAVEAVKFAKSLGCNDIEFSPEDAGRSDPVFLYRILSEVIVAGATTLNIPDTTGWNMPWEFGDLIKQLRENVKGAENVVFSTHCQNDLGLATANSLSGALNGARQLECTINGIGERAGNASLEEIVMSLALKGATKFSGGPGTGKLFTAVNPVYITPTSKMVSEYTGMACQPHKAIVGANAFQHES…	KTISAFTPINLRNGALKASKVRSSQ	25	Y	Y	Y	Y	0.767	25	Y	0.630	25	Y	0.983	3	Y	0.724	Y	0.677	Y	S	0.585	25	Y	0.996	Y	0.652	25	0.629	25	0.865	15	0.623	0.626	Y	0.450	SignalP-noTM	0.652	25	0.629	25	0.865	15	0.623	0.626	Y	0.340
Phaeodactylum tricornutum	Phatr2	44635	MKFLGVTSLLCLWSVVNRENVSEAFAPRHQSLSRPSSRTTSAFSRAPILSLRKYDSDSEVENDLLSKLNPFQNWQTALQSTALALTIGVASWTSLPTIVPPAFAATTDSKSIVSCLFQKCPLPLAKCIANPKCLANVVCINTCTGRPDEIECQIECGNLFENEVVGEFNKCVLTDMKCVPKQGDDGSYPVPAPEIVVPKFDTKFFDGRLYISAGQNKLFDVFPCQVHFFTETEKGKFFGKLNWRVEQPDGNFFTRDALQEFVQDPNQPGHLINHDNEYLHYEDDWWVIDYEYDGNKDGVPPFAFVYYRGNNDAWEGYGGVVVYTRAAQLPESLLPRLRVAAEKIGFDFDKDFVITDNTCPTDLSGKEKQILREKFAGKVALQTEQQLQAQVTRLRGNAV…	NVSEAFAPRHQSLSRPSSRTTSAFS	25	N	Y	N	N	0.597	19	Y	0.614	19	Y	0.960	2	Y	0.744	Y	0.679	Y	S	0.737	25	Y	0.902	Y	0.577	19	0.641	19	0.795	7	0.704	0.675	Y	0.450	SignalP-noTM	0.577	19	0.641	19	0.795	7	0.704	0.675	Y	0.340
Phaeodactylum tricornutum	Phatr2	45357	MHKHRHIAHSIDSMRLLHRQRSVSGSLLCVLLVFLSAVSKCQCFSTHSSSRRDSLQLPLQSTMPLKVAAAPILEASPLVIEPTNPKVGVLLLNLGGPETGDDVEGFLYNLFADPDIIRLPGPLAPLQNLIALFISKRRAPKSRAAYESIGGGSPILKYSNAQADLLCQSLQRRYGMDVKAYIGMRYWHPFTEEALDQIQNDRIEALVILPLYPQFSISTSGSSLRVLQEEFSKHSEKYSKMMHTVVPSWYDRPGYVKAMADLLKKELDSFTDAQIAEAKQTSPDQKPLHVLFSAHGVPQSYIEAGDPYQRQIQECVAKISAELPYENVQVHLSYQSRVGPIEWLRPYTDDVLPELGASGVRNLVVVPISFVSEHIETLEEIDIEYRELAEESGISNWRR…	SKCQCFSTHSSSRRDSLQLPLQSTM	44	Y	Y	Y	Y	0.587	44	Y	0.639	44	Y	0.981	33	Y	0.450	N	0.545	Y	S	0.705	44	Y	0.836	Y	0.746	44	0.585	44	0.709	35	0.379	0.503	Y	0.500	SignalP-TM	0.746	44	0.585	44	0.709	35	0.379	0.503	Y	0.340
Phaeodactylum tricornutum	Phatr2	45371	MNMRYSLSSTSALLAAVSWTCFSASFAFVPSTVASTVTTSFISVRPCTPHTVSSSTSLCAVGALVKKAKEQELRKYIESGVEEHVMEKYNLLKENLATINDETLADQVVGPLQESLTRRKGTITVIAEYKRKCGFNPTGLIHEMHVPELLSPSFREYGASAIAVMADPRMGGCDYDDIRHFVEEQRRAKMEVPGPLPVINNDLIVDELQVARSAAYGCAALVLNLPTLGVEQTKVLLKATKAVDLEAIVAVSSKEEAQTAIDSGARMLSILHLGTVEDMVAAVDGLVIPEGQQVCKIANILANNDQQLQEIEDAWSVRDQGFNSVWVGEALYKGGADPNEQPGGIIKSMKSKSSLKFASPKAARGRGEGAREYLGDILM*	SASFAFVPSTVASTVTTSFISVRPC	28	N	Y	N	N	0.444	35	Y	0.505	35	Y	0.948	12	Y	0.718	Y	0.612	Y	S	0.451	28	N	0.994	Y	0.424	35	0.498	35	0.848	13	0.649	0.580	Y	0.450	SignalP-noTM	0.424	35	0.498	35	0.848	13	0.649	0.580	Y	0.340
Phaeodactylum tricornutum	Phatr2	45656	MTNLVSRAYIVALLCMSSCWHSAAFHTTSFGKTSLGLKISSSRSPTFSSLKKAKVIASVTTKPLTKLSDSMSVVSPPVDERENNKDDETLFEGPFKGIIRDYKARLPLFASDIKDGLNVQCLAATMFLFFACLAPAVGFGGLFDVATGGAIGTVEMVSSTALCGLIYAITSAQPLTIIGSTGPVLAFVACLAQLAKMLNLPFLQLYSWTGLWTSAILFVSSITSASNLVKYLTRFTDEIFSLLISCIFVFEAVSDVGRTFSSPASTFTKALLTLTCAASTFTIATLLKGLRKTSLFPSRVRNTISNFAPTIGVVTASLIARWARVVHGTKLAGLPSLSIPAVFGTTSGRPWLVPILDFPVWARWAAFLPALMATVLLFLDQNITVRLVNNPRWKMEKGR…	WHSAAFHTTSFGKTSLGLKISSSRS	25	Y	Y	Y	Y	0.371	25	Y	0.469	25	Y	0.948	12	Y	0.778	Y	0.623	Y	S	0.740	25	Y	0.989	Y	0.320	25	0.462	25	0.853	21	0.669	0.574	Y	0.450	SignalP-noTM	0.320	25	0.462	25	0.853	21	0.669	0.574	Y	0.340
Phaeodactylum tricornutum	Phatr2	45845	MKFSTTVSSALFLIASVSTTTSFTPVQSFGVHRRTLLVTPRHATVEPPVREPETSDRVRQVRDRFRKASQDAANAKGCVAQDDGDESSWWRKPLPEDNDVISNQRPLRVVIAGGGVAGLVTAAACHAKGMQVAIFEQASQYAPYGGPIQIQSNALRALERINPVICEEIRKAGTVTADRVSGLKIGYKKGVFLGLGKQYEKGDWLVRFDTLQPALDAGLYPTVVVDRPVIQQILLEHGIPEKTVRIKSRIANYEELGPGKGVRILLEDGTVAYADVLIGSDGIWSSVRRIMHGLDQGADGFAASGAAGGALNEAEARRMAKDSVLMANNANRRYSKFTCYAALTEHRASNIEEVSYQILLGKDKYFVSTDGGGERQQWFALIREPAGGVDPEPTPENPT…	STTTSFTPVQSFGVHRRTLLVTPRH	23	Y	Y	Y	Y	0.551	23	Y	0.619	23	Y	0.941	10	Y	0.803	Y	0.711	Y	S	0.499	23	N	0.997	Y	0.293	23	0.469	23	0.875	11	0.751	0.621	Y	0.450	SignalP-noTM	0.293	23	0.469	23	0.875	11	0.751	0.621	Y	0.340
Phaeodactylum tricornutum	Phatr2	46085	MRFLFTIAFLSSVTTTRGFTVGTTRASVVKAPGLAMLPSNKNANHARHKSLRPPKTSSFYPFDESSTTSTKRPTTSGVSLQAKPGPNAEAEDGSAGVRQLLGLKGASAESNIWKIRLQLTKPVTWIPLVWGVMCGAAASGNYHWIWNPLDPNDRNVMLGLEDALKGFVAMILAGPFLTGYTQTINDWYDREIDAINEPYRPIPSGAISEGEVIAQIWILLLGGLGIAYGLDVWAGHETPTVLLLSIFGSFISYIYSAPPLKLKQNGWAGNYALGASYISLPWWCGQAVFGTLDKPVYFILPILYSIAGLGIAIVNDFKSIEGDRALGLQSLPVAFGIDKAKWICAGSVTLTQLGVAAYLQTLGESLYAGILIALILPQMYFQATLLLPDPVENDVKYQA…	TTTRGFTVGTTRASVVKAPGLAMLP	19	Y	Y	Y	Y	0.822	19	Y	0.752	19	Y	0.966	3	Y	0.845	Y	0.798	Y	S	0.917	19	Y	0.999	Y	0.684	19	0.721	19	0.854	2	0.743	0.733	Y	0.450	SignalP-noTM	0.684	19	0.721	19	0.854	2	0.743	0.733	Y	0.340
Phaeodactylum tricornutum	Phatr2	46206	MLRQVIFGSFLALFASSIAAFSLDRRAFVRDVALTTAAVATGVTVSAPLPAFAVPVTGAKAPFFELPNSRGSGSTSLKNLINSGKWTVLYFYPGAFSKGCTLEARGFQRDIERYRALNAQIVGVSVDPVEKNAQFCSAEGLDFYMLSDTGGRVSNLYGSALSVPGFGMFSNRQTYIIDPEGNLRWVFTDVESRIARHSVEVLEKLNELETVKA*	SSIAAFSLDRRAFVRDVALTTAAVA	21	Y	Y	Y	Y	0.818	21	Y	0.741	21	Y	0.974	8	Y	0.903	Y	0.822	Y	S	0.714	21	Y	0.995	Y	0.427	21	0.464	21	0.680	4	0.539	0.494	N	0.500	SignalP-TM	0.427	21	0.464	21	0.680	4	0.539	0.494	Y	0.340
Phaeodactylum tricornutum	Phatr2	46280	MMQQQQQQQHAAQRRAGVGTILLSLWFVPAATAFAPSTPLAFRTQTPVVTTIAKVARTPLTLSAVVDIGSESAFDQTIASAGGSLVVVDYSTTWCGPCKVIAPKFEELSEKYGDAVFLKVIGDASPDASKLMKREGVRSVPSFHYFKNGEKVDVVNGANAEAIEAAIAKHGAER*	PAATAFAPSTPLAFRTQTPVVTTIA	34	Y	Y	Y	Y	0.673	34	Y	0.739	34	Y	0.995	27	Y	0.536	Y	0.637	Y	S	0.738	34	Y	0.977	Y	0.493	34	0.504	34	0.771	30	0.437	0.477	N	0.500	SignalP-TM	0.493	34	0.504	34	0.771	30	0.437	0.477	Y	0.340
Phaeodactylum tricornutum	Phatr2	46665	MVAWLVLLTLSSLELVNGWIHQCTVMSLYIRRPTVSASLAFSHVTTHLDEHDHEFGANRTLETSTGTTRYDLGIGKNAPLGSASNTTIPAMLAGPSDPNVPTPVATESTQSVPFSAASRGENWVALDPVHKPSTPASRTRHSPHPVSEQTAKPVNGLSSTQKPAPTTSRRMVARDNRSAKLRAALWDEGHYQKHESPLLPSHPHDPTTSTAVADTTKQSSSTVPNVHEIVQRSTTITADGPSPPTAFYPDIDLSIPDSVYADDGSVDLVWDLLRWDAYQEAQREPLLVSFLYSTILNHPSLESSLSFLLANRLQSPAMMISTQLQSLIYASLQRCPIFRRALRADLMAVRDRDPAVQSLPDVFLYFKGFHALESHRVAHTLWKKQNKRVLAQYLQSQVS…	ELVNGWIHQCTVMSLYIRRPTVSAS	19	Y	Y	Y	Y	0.890	19	Y	0.754	19	Y	0.990	13	Y	0.928	Y	0.841	Y	S	0.980	19	Y	0.999	Y	0.693	19	0.799	19	0.971	10	0.915	0.862	Y	0.450	SignalP-noTM	0.693	19	0.799	19	0.971	10	0.915	0.862	Y	0.340
Phaeodactylum tricornutum	Phatr2	46670	MKILTAVLIATVGLLLEGEAFTGNPTFGSRRALRSVGVKQQSGPTDANTNTNSLHAYRCQPLPPKESNTSRKPLSLVLPTASLSISLVFLAVFAPFATPAVASDYGSFTPEQKVVAEAWRLVDNSFLDRTFNGQDWFQLRQKYVKQKYKNMAEARDAIDTMVGSLGDRYTRYLSPAKYQSLVDSATGTLAGVGVEISTNKAGKIMASDVEDNSPAKNSGIQPNDVFLEVDGIQFDGKATPDDVALRLRGPEGSRVGVVMERDGKTIDFILTRERITVTSVKSYLSNVPSVGKVGVIRIKSFSGTTAATVAEQFKDLKKKGAQSVVIDVRGNPGGLLPGGVDTAALFLEANKPVVFVVNKQGVVDAQATLADGIDVDTPLVILVDSGTASAAEVFTAALQ…	LEGEAFTGNPTFGSRRALRSVGVKQ	21	Y	Y	Y	Y	0.324	21	Y	0.489	21	Y	0.988	3	Y	0.857	Y	0.673	Y	S	0.518	21	Y	0.996	Y	0.341	21	0.533	21	0.924	3	0.828	0.692	Y	0.450	SignalP-noTM	0.341	21	0.533	21	0.924	3	0.828	0.692	Y	0.340
Phaeodactylum tricornutum	Phatr2	46791	MKLFCAAISLLVIESAFGFTSLAPGSRPAFSLTQCSATTLDGRKITGDVKPLNNFVLVKIGEAREQTEGGILLTGKAKIKKTEGTVVAIGPGRTHQDSGIVFDMPVSEGQGVVYGKFDGTEINIGGAKHVLIRDDDILVKFTGDLSLDSVDMVRDNVLVYVENDESETDGGILIAKSSSADKKPSTGIVVKVGPGKMASDGSLMSMDVAVDDMVKFRDFAGMDVEIDGKEYSVVKMADILAQF*	ESAFGFTSLAPGSRPAFSLTQCSAT	19	Y	Y	Y	Y	0.413	19	Y	0.501	19	Y	0.990	12	Y	0.900	Y	0.701	Y	S	0.510	19	Y	0.999	Y	0.582	19	0.708	19	0.923	3	0.857	0.788	Y	0.450	SignalP-noTM	0.582	19	0.708	19	0.923	3	0.857	0.788	Y	0.340
Phaeodactylum tricornutum	Phatr2	46875	MRALVWGFLFLATAHAWVLRQRPPSLQVSVLPQLQQTPRSDADKCADETTTRETSRRKLLQTSAAMAWLSACGSPAWALDDSENKRITVFEKTAPSVVFIDTFTERRDVFSTNVMEVPLGSGSGFVWDTEGHIVTNFHVVRNAQSAQIAFLTDGKDIANLSLPPASAAINNPYSSMRGFGSMSANVKRSVYKARVVGVDPGKDIAILRVDAPKEILAPMALGTSKGLKVGQYSMAIGNPFGLDHTLTAGIISGIGREVKSPIGRPITNVIQTDAAINPGNSGGPLLDSSGKCIGMNTAIYSPSGASAGIGFAIPIDTVKFIVETLIRDGRVVRPVLGISYLEYKQARALGINSGVLVLEAPAGSPPALAGLKGTRRTESGLVEIGDIITKVGDKVITVE…	ATAHAWVLRQRPPSLQVSVLPQLQQ	17	Y	Y	Y	Y	0.941	17	Y	0.815	17	Y	0.979	8	Y	0.945	Y	0.880	Y	S	0.950	17	Y	1.000	Y	0.722	17	0.817	17	0.949	14	0.925	0.875	Y	0.450	SignalP-noTM	0.722	17	0.817	17	0.949	14	0.925	0.875	Y	0.340
Phaeodactylum tricornutum	Phatr2	47395	MKFTSFAFLALAASANAFTQPASFGAARSFSTSLDVSKKDLEGAQTMIDKIIDDTNANPVFVRLAWHDSGTFDVNVEKEWPASGGAIGSIRFDPEINHGANAGLSGAVKLLEPVKESFPDVSFADIFQMASARSIELAGGPKIDMKYGRVDASGPENCSAEGNLPDAEPGPDGKYGGPGGSASTEDKTPNGHLRKVFYRMGLNDEEIVALSGAHSFGRAYKDRSGLGAEKTKFTDGSKQIRADGKEAKYNPGGSAWTKNWLVFDNSYFTTIPDESADPELLKLSTDKTLFGDEDFKPFAEKFRDSQDEFFASYAKAHKKLSELGSKFEAVE*	ASANAFTQPASFGAARSFSTSLDVS	18	Y	Y	Y	Y	0.555	18	Y	0.616	18	Y	0.961	2	Y	0.826	Y	0.721	Y	S	0.548	18	Y	1.000	Y	0.513	18	0.644	18	0.873	12	0.797	0.726	Y	0.450	SignalP-noTM	0.513	18	0.644	18	0.873	12	0.797	0.726	Y	0.340
Phaeodactylum tricornutum	Phatr2	47413	MKFSLTLVAVFVSGSAAFVPNTFSATARTDALRMTTPGYEIESESSGARRAFVQTTSAAAVVSVASASGLVTPPPAEAASSQLWSKVPLPFEDTLFDIDFDSPTHGYLVGARGAFAETNDGGKTWEARSFSNLDPEEEVTYRFQVLSFKDGEGWVLGKPTLLLHTKDSGKTWERIPLSPKLPGEPTAIVALGPSRAEMTTSSGAVYVTDNAGRNWKAQVKETIDATLNRISSSGVSGASYFTGSIINQVRDDLGAYLAVSSRGNFFLTWEPGQDFWIPHNRGTPRRIQNMGFVEGDIKKGLWMTLNGGKLFISSEEPDLTKDVFDFQEADIKTGGYGITDVAWRNPKEVWAVGGSNTMYVSFDGGKKFQFDKSGNAYPGNLYNVKFFPQYGNAGWALGS…	SGSAAFVPNSFSATARTDALRMTSP	6	N	N	N	N	0.685	18	Y	0.718	18	Y	0.979	13	Y	0.887	Y	0.803	Y	S	0.688	18	Y	0.999	Y	0.453	18	0.614	18	0.886	11	0.826	0.729	Y	0.450	SignalP-noTM	0.453	18	0.614	18	0.886	11	0.826	0.729	Y	0.340
Phaeodactylum tricornutum	Phatr2	47716	MRQLSLSPLLLLTYAGVSFSLHPTLLPARTRRSAFKFRTTAPIPVQHFSRISLSATDDDDQSAESPDKSGEATPIDVDQDDRLYRIRLPRAAGIEWGTDLSFAFVYVRGLEPAQPADIAGVEVRDQLCELQAVQEGSSPVPLIGAPFDYVMEAFATLDKTVTTVDLVFFRGAKEELKALCAGTAVTKEPETITVTVIENKGANNERKRTLTAPVGVNVRELCVDNGINVYQSVTRWTNCKGKQLCGTCIVNVSDGAIQTNRKSMDEDSTLRENPDSYRLSCVTFAYGDVTIETFPPVQASQWTR*	GVSFSLHPTLLPARTRRSAFKFRTT	21	Y	Y	Y	Y	0.482	21	Y	0.543	21	Y	0.978	13	Y	0.818	Y	0.680	Y	S	0.708	21	Y	0.990	Y	0.351	21	0.500	21	0.826	1	0.703	0.610	Y	0.450	SignalP-noTM	0.351	21	0.500	21	0.826	1	0.703	0.610	Y	0.340
Phaeodactylum tricornutum	Phatr2	47956	MKSSLVLVAVVLTFSAEAFIPHVRRPALLRPVAVSSSIKIFTAKNASEIAFEEVESYRDGMSITRSGTNENKVMDVVMKFGGSSLADKDRIDHVANLIKNQIEAGYRPRAVVCSAMGKTTNSLLSAGEFALEGRVNVDAIRTLHQSTMNHFEYSQHIIDDVNALLDECQDMLNGVRMIQELSPKSLDQLVSYGERCSVRIMAARLNQLGVPAQAFDAWDVGMITDSEFGDAKILAESEDAIRNAFDRIDPNIVSVVTGFIGHDPNKRITTLGRGGSDLTATQIGAALKLDEIQVWKDVDGILTSDPRLVPNAVPVGDVSYEEASELAYFGAQVLHPIAMQPAMKHNVPVRVKNSYNPSAVGTIIRNRKETERLVTAITYKRDIKLMDIESTQMLGAYGF…	FSAEAFIPHVRRPALLRPVAVSSSI	19	Y	Y	Y	Y	0.582	19	Y	0.636	19	Y	0.947	10	Y	0.887	Y	0.762	Y	S	0.967	19	Y	1.000	Y	0.462	19	0.597	19	0.868	15	0.755	0.682	Y	0.450	SignalP-noTM	0.462	19	0.597	19	0.868	15	0.755	0.682	Y	0.340
Phaeodactylum tricornutum	Phatr2	48063	MKLPGSLSPLALGSIAFVTVLSTVRGFTPTVRLSLASTPFVRSTRTRPPTSLGVSNPLRTERTQPVVSANTVSTLPETKPSSPSSVFGRPLDESTKQRNRQLVHQLKSVLFDQVYRGDTMDRAFARFYALETIARMPYFSYLSVLHLWETLGMWRRAEYLQVHFAESWNELHHLLIMEELGGNGRWGDRFVAQHIAFFYYWIVVTLYAVNPTMAYNLNQAVEEEAYETYDGFLQTHAEYLQSQPAPQAAIRYYTGDDLYLFHAMHWDTRQPKEPESPVEQRRPTCETLYDTIRNIRDDELEHVKTMACLQDESV*	STVRGFTPTVRLSLASTPFVRSTRT	27	Y	Y	Y	Y	0.709	27	Y	0.596	27	Y	0.979	12	Y	0.707	Y	0.652	Y	S	0.937	27	Y	0.995	Y	0.454	27	0.379	27	0.522	3	0.380	0.379	N	0.500	SignalP-TM	0.454	27	0.379	27	0.522	3	0.380	0.379	Y	0.340
Phaeodactylum tricornutum	Phatr2	48370	MKSPCRLLVLLSSSACLLLPITTTAGFVVRSAPSRSTTPGALAVASSDDHGDAPRRPQQPLVTSRKPHQLANGRGTFLGFRNVKDVPGLRSSNQPLMPDGGLSPCVIRVLGVGGGGCNAVDRMLETAVGGVEYWAINTDAQALGRSKALGANVLNIGSAVTRGLGAGGDPDVGRMAAEESAQDIAAMIQGTDLCFVTSGMGGGTGSGAAPVVSEIAKESGALTVAIVTKPFAFEGRRRMRQATDAIDRLRQHVDTVIIVSNNKLLEIIPDDTPVTAAFRVADDILRQGVVGISEIIVRPGLINVDFADVRSVMKDAGSALMGIGTGVGKTSAEDAAIAAISSPLLDEPVQDATGVVFNILGPRNLSLQEVNRAARVIYDNVHEDANVIFGALVDDDIED…	TTTAGFVVRSAPSRSTTPGALAVAS	27	N	Y	Y	Y	0.386	26	Y	0.499	26	Y	0.982	12	Y	0.832	Y	0.666	Y	S	0.547	27	Y	0.997	Y	0.459	27	0.623	27	0.955	9	0.854	0.748	Y	0.450	SignalP-noTM	0.459	27	0.623	27	0.955	9	0.854	0.748	Y	0.340
Phaeodactylum tricornutum	Phatr2	49363	MLTIQSFLIALACTSACFYTHVSAFAPLTLGRAPAFVLSAGGFEWEDPSEAFDQGVENPFKSEVLVGSDEKIKSSAGRLLGPRLNGSNVYFVGIMGSGKSAVGDILARRMGTYNFLDTDEIIERATGMTIPEIFKAEGEEGFRTVEAQVLDSVHPYVRCIISTGGGIVIKLENWSKLQTGLVVWLDCEPEVIMRRIEGTDRPLLQTDNPLQKLKDLLAEREDKYSQADIRIKVTEDMDTEHVADLAIRELHNFIDENPPAWKLAKSKAQAEGLDWVK*	THVSAFAPLTLGRAPAFVLSAGGFE	25	Y	Y	Y	Y	0.634	25	Y	0.427	25	Y	0.965	4	Y	0.720	Y	0.573	Y	S	0.504	25	Y	0.991	Y	0.542	25	0.595	25	0.909	4	0.674	0.638	Y	0.450	SignalP-noTM	0.542	25	0.595	25	0.909	4	0.674	0.638	Y	0.340
Phaeodactylum tricornutum	Phatr2	49533	MIPTTSVASHRSVVLVGLACTTLLLAVLSPSSTEAFAPSAHRYSPNQAVPYSGSLVLPRARGLAMGNPQNSALHMQTPWSKAGANKRKPRPTMVSPIQMSDAAIESNDDESDSKKKGFLQKIKSIVPPQEERQKLVPLALMFFCILFNYTILRDTKDVLMVTAPKSGAEVIPFIKTYCNLPVAIGFTGVYAKMTDSMELKNVFYACVIPFLIFFASFAFFIYPNRAILHPHALVDVLAARLPANFAAPLAIVRNWSFAVFYVMAEMWGSVVASLLFWSLANQITTVEEAKKYYPLFGLGANVALIFSGQYVKFVSNMRASLAPGVDAWAVSLNYLMGAVVASGGVLLATYKYIQDNVVAKSEAMKALKKYPSKKKPKMTLKESAKFLFSSPYIRDLALL…	SSTEAFAPSAHRYSANQAVPYSGSL	6	N	N	N	N	0.255	36	N	0.453	36	Y	0.991	23	Y	0.798	Y	0.626	Y	S	0.746	36	Y	0.953	Y	0.443	36	0.591	36	0.925	24	0.806	0.707	Y	0.450	SignalP-noTM	0.443	36	0.591	36	0.925	24	0.806	0.707	Y	0.340
Phaeodactylum tricornutum	Phatr2	50031	MIEFRRNAYHRTTILCLVLTVSASISAWTLPRLPMRTHRSSIGSLPATVDDSITASTISASGTTITSNNVVTTKLLPEFQAVTDAAQAKLLASIPEAYHAKIVPLLAHFVNEYMTASQNAYLATGNPSSAPEQAASRILQGVGYGVRLGLLEPFQFSTSHVALRGKNPELEQGNEIDFYEFGCEFFRTVMDLERSVVLGQDQIPTILQQLADGENVVLLANHQSEADPQVVSCCLEAIGYGDLAADAVYVAGHKVTTDPLAIPFSMGRNLICIHSKKHINADPETKSVKQRENLKAMGALLNKFKEGGALLWVAPSGGRDRRDVNTGKVPLAPFDSKTIDMFRLMGNKSKKTTHFYTLAMVSYDLCPPPDVIEPGTGEPRNVRFGPVGIALGAECISVG…	ASISAWTLPRLPMRTHRSSIGSLPA	28	Y	Y	N	N	0.717	28	Y	0.697	28	Y	0.976	22	Y	0.767	Y	0.732	Y	S	0.546	28	Y	0.835	Y	0.330	24	0.364	24	0.572	23	0.416	0.385	N	0.500	SignalP-TM	0.330	24	0.364	24	0.572	23	0.416	0.385	Y	0.340
Phaeodactylum tricornutum	Phatr2	50650	MKFTLALTTLTSVSAFTASSFVGQNLASVPVSKSALDMKYKVAVVGGGPAGACAAEIFAQEKGIDTVLFERKLDNAKPCGGAIPLCMVGEFDLPESVVDRKVRRMNLISPKGVEVDIGETLKPDEYIGMTRREILDGYLRDRAIDYGAEIVNGLVTSIDIPADHKVSENQYTINYQAYEEGSSAGTPKNMKVDLIVGADGANSRVAKAMDAGQYNFAIAFQERIKIPDDKMKFYEEMAEMYVGDDVSPDFYGWVFPKYDHVGVGTGTVVNRPAIKQYQKAIRDRAGDKIAGGKIIKVEAHPIPEHYRPRRVQGRIALVGDAAGYVTKCSGEGIYFAAKSGRMAAEEIVKLMKNGSVLPTQADIERTYLKKYDNLYGPTYTVLDLLQKVFYVNNGAREAF…	TSVSAFTASSFVGQNLASVPVSKSA	16	N	Y	Y	Y	0.298	20	N	0.421	20	Y	0.975	13	Y	0.799	Y	0.610	Y	S	0.569	16	Y	0.996	Y	0.287	16	0.474	16	0.854	13	0.804	0.652	Y	0.450	SignalP-noTM	0.287	16	0.474	16	0.854	13	0.804	0.652	Y	0.340
Phaeodactylum tricornutum	Phatr2	50718	MKGYLFATWACLTISSNASTEAFAHRGPRAPCGLHASKLKTMDSGKLVDVPTEPILGMRPGTSGLRKKVEVWQGKSESNKHYVENFIQSLLDTAANENEGCVPDTILVAGDGRYFNSEAIQIICRVLAANGVRRIWVPSKGIMSTPAVSAAIRNREGGKCEGGIILTASHNPGGPGEDFGIKYNLGYGQPAGDDFTDKIYERTLKINSFKTLEGVDDVDINALPGMVHELTEVSSVVIIDPFTEYVTVLKQCFDFSALREFCQRPDFTMLFDGMHGAGGPFARRILVEELGLPESSLMRCNPLPDFGGGHPDPNLTYAADLIKRMGLLSDGSENSSMAISDLPTLGVANDGDGDRNLIAGAGCFVTPSDSLAVICDNWESIPHFSKAGGPRGVARSMPS…	ASTEAFAHRGPRAPCGLHASKLKTM	23	Y	N	Y	Y	0.338	23	Y	0.380	23	Y	0.838	2	N	0.556	Y	0.468	Y	S	0.375	25	N	0.986	Y	0.279	23	0.351	23	0.710	18	0.443	0.401	N	0.450	SignalP-noTM	0.279	23	0.351	23	0.710	18	0.443	0.401	Y	0.340
Phaeodactylum tricornutum	Phatr2	50723	MRFSSIYIASMAVSVSAFMTPSPTSSTRANTALFGAPCFDPVDKTLKGVDADSTGFDPMAGSNPAVIRNNNDEVWVPQRARPRRNRKSAAMRGMVRECIVTPSNFIYPLFIHDEENNQAIASMPGCERHSLDSMLKEVGESFELGVKTFVLFPKVDDALKTNLGVEAYNPDGIVHRAIRMIKEKYPESIVCTDVALDPYSDQGHDGVVENGKILNDVTITQLCKQAVSQARAGADIVAPSDMMDGRVKAIRDALDSEGFTDVSILSYTAKYASAYYGPFRDALDSHPGFGDKKTYQQDPANGREALVEAALDAAEGADMLMVKPGMPYLDVIRRLKDNSDLPIAAYHVSGEYAMIKAACERGWLNEKDVVLETLTCFKRAGADIILTYYAKQAAKWIQE…	VSVSAFMTPSPTSSTRANTALFGAP	18	Y	Y	Y	Y	0.429	18	Y	0.531	18	Y	0.953	12	Y	0.812	Y	0.672	Y	S	0.446	18	N	0.931	Y	0.316	18	0.412	18	0.601	16	0.534	0.478	Y	0.450	SignalP-noTM	0.316	18	0.412	18	0.601	16	0.534	0.478	Y	0.340
Phaeodactylum tricornutum	Phatr2	50740	MVSSSKSTWMMAGACLILMAFQVQSFTFVPATRATSTVKRVAPAFMSAVADDKSETSETEAAARARLVMEAEAAMNGGSSKIGIKDTKLMDLGGRPFPLSMIVGQDSIKQALLLSAINNRMGGVVISGGKGTSKSVMARALHQLLPPIEILKDSAFNIDPEGEFGLDDFTRTEIDNGGTPLADRETEIIPCPFVQVPLNVMEDRLIGSADLEESVKSGKTVFAPGLLAKAHRGVLYVDDINLLDEETANILLNVVSDGYVLVEREGISLRYPCRPLLIATFNPDEGELRDHLLDRIAIALSTNADRLDIGQRVDAVESVLDFASSGKQKTDKAEVALQEAIDNEDDLKTAIVFAHEYIKDLKVAPSQMQYLCEEAIRAGCQGHRAEIFACEVARASAAL…	FQVQSFTFVPATRATSTVKRVAPAF	26	Y	N	Y	Y	0.621	26	Y	0.635	26	Y	0.987	20	Y	0.822	Y	0.728	Y	S	0.486	35	N	0.993	Y	0.598	26	0.713	26	0.927	19	0.844	0.784	Y	0.450	SignalP-noTM	0.598	26	0.713	26	0.927	19	0.844	0.784	Y	0.340
Phaeodactylum tricornutum	Phatr2	50773	MKFAVFASLTATAAAFAPTAFVPSNLRGVAPSASSLNMALKEGQTPIIIGVAADSGCGKSTFMRRLTNIFGGDVVGPLGGGFDKGSWETNTLVSDLTTVICLDDYHLNDRAGRKVTMRTALDPEENNFDLMYEQVKALKDGKTVEKPIYNHVNGTLDTPETIEPTPIIIFEGLHPMHDKRVLDLLDFSLYLDISDDVKLNWKVQRDMEERGHSMESILASIEARKPDFDAYIDPQKQLADLIIEVLPTRLDQDDKKTLRVRCIQKEGVENFDPCFLFDEGSSIEWTPAPTKLSSPAPGIKLAYYPEEFFGKDAQVLEMDGNFDNIQELVYVESALSNTKTKFYGEMTQAMLALATAPGSNNGTGLMQTLAAFAIRDIYEKKTAAAKAKAGVSAAAA*	ATAAAFAPTAFVPSNLRGVAPSASS	16	Y	Y	Y	Y	0.350	16	Y	0.502	16	Y	0.958	13	Y	0.910	Y	0.706	Y	S	0.539	16	Y	0.995	Y	0.254	16	0.439	16	0.822	11	0.765	0.615	Y	0.450	SignalP-noTM	0.254	16	0.439	16	0.822	11	0.765	0.615	Y	0.340
Phaeodactylum tricornutum	Phatr2	50793	MRFLLPSVLALPVLASAFQQPHPQQWLTPSHRHVKGRSPSSSTAATSALSMAVETKKPGTAKLDVAWEELGFEFRPTNSHIKITYKEGSGWGEPELVKEPYVNLHIGATALHYGQSCFEGLKAFTHADDEVYVFRPEENAHRMQSSCERLMMPVMPTETFVNAVNTVVKDNIEYVPPYGSNGALYIRPLLFGSGPRIGLQPADEYTFLILVIPVGDYYKGGLATPVNGLLIQDFDRAAPRGVGAVKVAGNYAADLLPNMLSKKKGFPIGLYLDSKTQNFIEEFSTSNFVGIDNSKNAYVTPKSPSVLPSITNKSLMQIAKDEGMTVEARDVTIAELETFDEVLAVGTAVVVTPVGSITRLDLQEAGDVKRYEFGTKNEIGETTRRLYDRVRAIQNGEAE…	VLASAFQQPHPQQWLTPSHRHVKGR	18	Y	N	Y	Y	0.363	18	Y	0.539	18	Y	0.973	5	Y	0.881	Y	0.710	Y	S	0.651	20	Y	1.000	Y	0.296	18	0.501	18	0.912	15	0.843	0.686	Y	0.450	SignalP-noTM	0.296	18	0.501	18	0.912	15	0.843	0.686	Y	0.340
Phaeodactylum tricornutum	Phatr2	50808	MRFASSAVVFMAVASTVTAFQQTAFKPSRISIVVQQSTSATEAEEKRATKKEERLRMMKSDRFHRRGFKEVREGVESNMEDQFQSPIVNSLRTSNFVMDRDGVKVYLAKDFGFCWGVERSIALAYEAAEHFPDRKLHITNELIHNPEVNENLKAKNVQFIEKLGDGTKNFASVQDGDVVILPAFGASFEEMDYFDKKNVEIVDTTCPWVSKVWNTVDKHQKQGLTSVIHGKYAHEETVATTSFCEDFICVKNFKEAEMVANYILNGGDKDAFMKHFENAVSEGFDPDKHLEKVGLANQTTMYKKETRAIGQLFQKTMMKKFGPVKSKEHYMEFDTICDATQERQDAIHDMVESAQKDGLDFILVIGGWDSSNTAHLLEIPVHAGIRAFHINRAECIGAD…	STVTAFQQTAFKPSRISIVVQQSTS	20	Y	Y	Y	Y	0.813	20	Y	0.735	20	Y	0.953	13	Y	0.761	Y	0.748	Y	S	0.876	20	Y	0.995	Y	0.667	20	0.700	20	0.794	4	0.724	0.713	Y	0.450	SignalP-noTM	0.667	20	0.700	20	0.794	4	0.724	0.713	Y	0.340
Phaeodactylum tricornutum	Phatr2	50907	MKVFLSFVALLVLSLTQAFMPVSKPSFGRVGGTVYMAKEMTPEEEEIAVEKATKAMTAFTNKYLQISDTKLCADKSVPAVVIKGLAEHKVTLGAPLCPCRFYDDKEKEAKDGYWNCPCVPMRERQECHCMLFLTDDNDFVGEETNITFDEVIEGSQGMSM*	SLTQAFMPVSKPSFGRVGGTVYMAK	19	Y	Y	Y	Y	0.866	19	Y	0.799	19	Y	0.994	13	Y	0.966	Y	0.882	Y	S	0.985	19	Y	1.000	Y	0.725	19	0.831	19	0.980	12	0.951	0.896	Y	0.450	SignalP-noTM	0.725	19	0.831	19	0.980	12	0.951	0.896	Y	0.340
Phaeodactylum tricornutum	Phatr2	50966	MKFALASSVLVFTAVASSAFVPHQALARAGSSSLHSAVSDTYTFTKSEEIFAEAKTLMPGGVSSPVRAFKSVGGNPVVFDKVKGAYAWDVDGNQYIDYVGTWGPAILGHADDDVLAAITETMAKGTSFGAPCPLENELAKAVIAAVPSVEMVRFTNSGTEACMGMIRLVRAHTGREKVIKFEGCYHGHADSFLVQAGSGVATLGLPDSPGVPKAATSATFCAEYNNLESVKKILEEHKDEFAAIILEPVVGNSGFIKPTKEFLQGLRDLATENGALLVFDEVMTGFRVAYGGAQEYFGVTPDVTTMGKVIGGGLPVGAYGGRKDIMEMVAPAGPMYQAGTLSGNPLAMRAGIETLKKLSAPGTHEELERKSQKLIDGIAAAAEKHGHDFTSGCAGGMFG…	VASSAFVPHQALARAGSSSLHSAVS	20	Y	N	Y	Y	0.500	20	Y	0.576	20	Y	0.982	13	Y	0.873	Y	0.725	Y	S	0.355	19	N	0.999	Y	0.411	20	0.578	20	0.891	11	0.805	0.701	Y	0.450	SignalP-noTM	0.411	20	0.578	20	0.891	11	0.805	0.701	Y	0.340
Phaeodactylum tricornutum	Phatr2	50995	MRLTAGASILLASSAHAFTNPAFFPRTATFASTSSYTSALILKMGVDQDELKKQVGYKAVDDYVKSGMVVGLGTGSTAYYAVERVGEKLKSGELKDVLAIPTSIRTKEQAESLGIPLVTLDTHSKLDVAIDGADGVDPELNLTKGGGGALFREKIVEICADKFIVIVDESKLCDGLGPGFPIPVEILPFCHEHTMRVIGELPSCKGCKPVLRMGSSTNNQVDGDEIAISDNGNYLVDLHFEDPIKDPAKMAQELKNVVGVVEHGLFCGMSTAVIIAGADGISVKEAK*	SSAHAFTNPAFFPRTATFASTSSYT	18	Y	Y	Y	Y	0.559	18	Y	0.550	18	Y	0.893	2	Y	0.726	Y	0.638	Y	S	0.890	18	Y	0.999	Y	0.481	18	0.485	18	0.589	14	0.475	0.479	Y	0.450	SignalP-noTM	0.481	18	0.485	18	0.589	14	0.475	0.479	Y	0.340
Phaeodactylum tricornutum	Phatr2	50996	MTHFSKVAFSLFLSWSLTGEAFVPSSWTPSRNPVQKDAASPFVTMSRSRASQSPFHQTSRLFMSTRNSTERDFYAILGVGRLADKAAIKAAYRKLAKQYHPDANPGVDTTEKFQELNRAYEVLTDPVLKQKYDRFGERGLGTSAASDAEGSPFGGAGGRGQEVDLGDIFDSFFGGGSSGMGGRNGPRRSGPIVGDDLRFDLQVDFKTAVFGGEEKVRIRHLETCDTCTGSGVKPGSKVSMCTLCNGSGVTVQVTRTPLGNFQTQQTCATCRGTGERVDEYCGTCGGQGVNQKTKQIKVTVPAGVEDGNKLRVRGEGDSGPKGGPAGDLYIFLKVKEDPTFRREGSEIYSDTTVSYLDAILGASIKTPVVDGEVTIKIPAGTQPGQVMRLKGNGAPRLGN…	LTGEAFVPSSWTPSRNPVQKDAASP	22	Y	Y	Y	Y	0.509	22	Y	0.620	22	Y	0.943	10	Y	0.852	Y	0.736	Y	S	0.819	22	Y	0.992	Y	0.372	22	0.564	22	0.922	18	0.858	0.723	Y	0.450	SignalP-noTM	0.372	22	0.564	22	0.922	18	0.858	0.723	Y	0.340
Phaeodactylum tricornutum	Phatr2	51092	MKLNIAAIALFAASASAFAPRFASPRSHATVLSAVLEERTGQSQLDPAVIERYAALPYPDDTVLAEYVWVDAVGNTRSKTRTLPAKKAASVEALPKWNFDGSSTDQAPGDDSEVILRPCRIFKDPFRPRNDGLDNVLVMCDCYTPNGEAIPTNHRAKAMESFESREDEEIWFGLEQEFTLFNLDKRTPLGWPEGGMPNRPQGPYYCSVGPENNFGRHITESMYRACLYAGINISGTNGEVMPGQQEYQVGPCVGIDAGDQLMMSRYILQRVCEDFQVYCTLHPKPIVDGDWNGAGMHTNVSTKSMREEGGLEVIKKAIYKLGAKHLEHIAVYGEGNELRLTGKHETASMDKFCYGVANRGASIRIGRDTEAEGKGYFEDRRPSSNADPYIVTGKIMNTI…	ASASAFAPRFASPRSHATVLSAVLE	18	Y	Y	Y	Y	0.377	18	Y	0.515	18	Y	0.919	6	Y	0.846	Y	0.680	Y	S	0.515	18	Y	0.998	Y	0.378	18	0.528	18	0.810	3	0.740	0.643	Y	0.450	SignalP-noTM	0.378	18	0.528	18	0.810	3	0.740	0.643	Y	0.340
Phaeodactylum tricornutum	Phatr2	51357	MYRAQQYCRSRTLFIHYAIVLVLTRYCSAFCSLEPVLRPSRWISNRSKSLTLLNTIAWTPRPSKTSPRLSMAVGKTGGKLIETVEEYTSIVLEMESQKPVMVFFTAPWCGPCRLSIPVVKDVMKQFAGQIEVVEVCTDDLPEVASDAGVVSIPTIQMYAKDELLDTIVGCVAKSVLAASVEKVLEETLSRYGASDSAVEQ*	RYCSAFCSLEPVLRPSRWISNRSKS	30	Y	Y	Y	Y	0.750	30	Y	0.706	30	Y	0.934	21	Y	0.674	Y	0.690	Y	S	0.472	30	N	0.569	Y	0.644	30	0.481	30	0.507	29	0.331	0.421	N	0.500	SignalP-TM	0.644	30	0.481	30	0.507	29	0.331	0.421	Y	0.340
Phaeodactylum tricornutum	Phatr2	53974	MRLLFASALLCCTVNAFTPASLVQSSSSLSIKPAFAALRSTVTDADFTSEGAKSQVGNQSFLNQNLMARARNGPGKKNRESLSIGIVGAGLAGMVAAMDLADAGHKVEMFEVRPYVGGKVSSWLDKDGNHIEMGLHVFFGCYYNLFGIMKRTGSFDEKLRIKEHLHTFVNEGGKLGALDFRFPIGAPVSGLQAFARTEQLGVEDKFHNAVRLGTSPIVRALVDFDGGMDMVRELDDITFTEWFTAMGGSRGSLDRMWDAIAYALGFLDCDSISARCMLTIFMLFAIRTEASVLRMLDGSPQTGLHDPIIKYLEDRNVKINLSSPCRDIVHDIDPDTGLPTRVKGIKVGAREEFREFDVVIAATDVPGIKKLLPESFRKYDEFDKIYNLDTVPIATVQVR…	CTVNAFTPASLVQSSSSLSIKPAFA	17	Y	Y	Y	Y	0.607	17	Y	0.656	17	Y	0.976	1	Y	0.920	Y	0.788	Y	S	0.750	17	Y	1.000	Y	0.593	17	0.727	17	0.940	3	0.877	0.808	Y	0.450	SignalP-noTM	0.593	17	0.727	17	0.940	3	0.877	0.808	Y	0.340
Phaeodactylum tricornutum	Phatr2	54134	MRFVSIVATLAAVTVPTTSFSVTPSGVGNRLRLRPAVVATSSALAVAADLGEIRKRTREERLEAASKGLQVHCVGLSIHHASVEVREKLAIAEADWNAASNQICEDGVVAEAAVLSTCNRFEVYYAATDPRAAMAHVTSYLANRSGLPVSVLRQNLFMLSGDDAVWHVMRVAGGLDSLIVGEGQILSQVRQCYLHSVEDDGCGGKVLARLLNNALAAGKRVRSETAIAKGSVSISSAAVELSEMLSQQDLQLPFSEARLAVVGAGKMTRLLVTHLASRGLERITIVNRSLGRPQELQEQFPDVDIEVKLMEDLWDVVGRSDIVYTATSAVDYVIDEQKLEANGLVGGHPLMLVDIAVPRNVGDDCKVLPNVAAYNVDDLKAVVAKNTAMRQREMLEAED…	VPTTSFSVTPSGVGNRLRLRPAVVA	20	Y	Y	Y	Y	0.420	20	Y	0.492	20	Y	0.943	2	Y	0.777	Y	0.635	Y	S	0.501	20	Y	0.994	Y	0.425	20	0.540	20	0.800	7	0.674	0.612	Y	0.450	SignalP-noTM	0.425	20	0.540	20	0.800	7	0.674	0.612	Y	0.340
Phaeodactylum tricornutum	Phatr2	54279	MGRGVIIFCVKNFAVWLLIITSAVSIQAWIPLPLSATVKARIDSTTLFFSRYKTPLYHGGNEESYGPPAPAVDSRYYTYVEAPVQSSRSRDTKQPITLSRFLSDAVKENAELRDLESLFMGIQMACKTIASLVNRAGLVYSITEDIRDDITDGRFYSMKRLDHLSTVVLKNALKYTGKCEVLAPKSRLDNESPAQHQPGVLIAKSMDSNYVACLDPLDGSGNADASICTGTVFGVFEKETSTGISLWKKSREDRDRELVDSVLQPGKNMRAAGYCLYSSATVLVFTLGESVQGFTLDPQMQEFVLTHPDLTIPKRGSVYSCNEANSEGWDDAYNSYLRNLKTGKGETGKRYAHRYVGSMVGDIHRTLLYGGIFAYPADRLEHPDGNLQLLYKAAPMAYI…	VSIQAWIPLPLSATVKARIDSTTLF	29	Y	Y	Y	Y	0.482	29	Y	0.523	29	Y	0.981	11	Y	0.875	Y	0.699	Y	S	0.556	29	Y	0.904	Y	0.465	29	0.415	29	0.711	8	0.442	0.426	N	0.500	SignalP-TM	0.465	29	0.415	29	0.711	8	0.442	0.426	Y	0.340
Phaeodactylum tricornutum	Phatr2	54926	MLSRGYATAALALLVAAAAHHASAFTSNSPAAFLSNGLAKVQRQNVVGVSRENDRGLDTALWSTLDEPITLGGVKALEDYVKERGGNLPIRKVLIANNGMAATKSILSMRQWAYMELGDERAIQFVAMATPEDLKANAEFIRLADSFVEVPGGSSANNYGNVDVICKLAQEQGVDAVWPGWGHASEKPALPDGLAKIGVKFIGPPAPVMSVLGDKIAANILAQTANVPSIPWSGSFGGTDDGPLQADLTDEGTIPDDIFEKATCRNVEEAIQAAEKIGYEEGLMIKASEGGGGKGIRFVDNEEDLRNAFIQVQSEVIGSPIFIMQLCKNARHLEVQIVGDEHGNAVALNGRDCSTQRRFQKIFEEGPPTIAKVDTFDEMQKAAQRLTQTIGYVGAGTVE…	HHASAFTSNYMINSIRPAMVGSLPS	6	N	N	N	N	0.744	25	Y	0.722	25	Y	0.987	6	Y	0.839	Y	0.780	Y	S	0.765	25	Y	1.000	Y	0.658	25	0.719	25	0.902	16	0.781	0.752	Y	0.450	SignalP-noTM	0.658	25	0.719	25	0.902	16	0.781	0.752	Y	0.340
Phaeodactylum tricornutum	Phatr2	55176	MRVLSTVLALLAATVSVEAFAPANLKPVRPSLFAQRSDSIDGIQAMKNLAVSAAVAFILVSSPSASLADGQTKDFKLPPIDYADKNRCVLNSSSMGQANAARDKLLDLRECKIAGAKATGYDLSGVIMTNTDASNANFAEAYFSKGYLRDSMLDGADFTNAIVDRATFKGSSLRGAIFANAVLTGTGFEGADVENADFTDAYIGDFDIRLLCKNPTLKGENPKTGADTRMSANCK*	VSVEAFAPANLKPVRPSLFAQRSDS	20	Y	Y	Y	Y	0.657	20	Y	0.728	20	Y	0.970	13	Y	0.925	Y	0.826	Y	S	0.793	20	Y	1.000	Y	0.796	20	0.847	20	0.939	1	0.894	0.872	Y	0.450	SignalP-noTM	0.796	20	0.847	20	0.939	1	0.894	0.872	Y	0.340
Phaeodactylum tricornutum	Phatr2	55416	MRQHIVFGWLALTGAEIGAFAPAFSVSRQTSRRQQVFQPRLHAASADSTATTGSFIDTELRGAAMKLHTRQQAPKEGEAEAKPREPYTPTRDDYLAFLVDSKHVYEAMEEIVNSREELAPFRNTGLERTGPLEADILFMVEEYGLKRPIVGEPSESYARKLRSIETTPEFMCHFYNFYFAHTAGGRMIGKQMSALLLEKRTLEFYKWDGDLNEIKSRVKKSIEEMAANWSQEERQECIDATRDAFQGGGGINSNLAGGQHPHN*	AEIGAFAPAFSVSRQTSRRQQVFQP	20	N	Y	Y	Y	0.198	26	N	0.280	26	N	0.970	13	Y	0.578	Y	0.429	N	S	0.268	20	N	0.925	Y	0.157	20	0.280	20	0.576	6	0.506	0.371	N	0.500	SignalP-TM	0.157	20	0.280	20	0.576	6	0.506	0.371	Y	0.340
Phaeodactylum tricornutum	Phatr2	56243	MRISSKLMAVWLTTTVGIASAFQPATPSRIRQSPRTTVVLAMSDDWKPPAHWKFTGFRYKDSARQSSYDTDGGLMPDGGLSPCVIKVIGVGGGGCNAVDRMLDTAVGGVDFWALNTDAQALGRSKAKGAKVLNIGASATRGLGAGGNPEIGRIAAEESRKEIAAMVTGTDLCFVTSGMGGGTGSGAAPVVAEVAKEEGCLTVGIVTKPFAFEGKRRMKQAIAAIERLRENVDTVIVVSNDRLLEIIPDDTPMERAFAVADDILRQGVVGISDIIVKPGLINVDFADVRSIMSGAGTALMGIGIGAGKTAAEDAAAAAISSPLLDSTIENAKGVVFNISGGQNLSLNEVNQAAKLIYSTVEADANVIFGALVDDTLEDNISITVLATGFVERGREQEMKV…	GIASAFQPATPSRIRQSPRTTVVLA	22	Y	Y	Y	Y	0.693	22	Y	0.729	22	Y	0.954	13	Y	0.857	Y	0.793	Y	S	0.798	22	Y	0.982	Y	0.631	22	0.699	22	0.888	17	0.773	0.739	Y	0.450	SignalP-noTM	0.631	22	0.699	22	0.888	17	0.773	0.739	Y	0.340
Phaeodactylum tricornutum	Phatr2	56481	MKVSTKLCYAVCTCAPLLTRAWIGNKMHFSGVPGTNTYGLSTPTSLFSLATPPQSSGKSSSAAQKSQQHEQIEMGRVLEGGQVIDFSSVKASSHAEHALAQARHHLLQKSPSPTWDGRTILGINDDVIAEVGHDLGTFCTSAQVQEVAAYLRSQAPAGLFEPLPKHLQPQTDNAPSLDSSLVSSNDSAETLKYREIMAQAYFESGEVTSAFAKTFYMGTMLLDEPAREAIWAVYVWCRRTDEIVDAPRDDGDDMLEDLSSWELRLERLWQYGQVQDVFDLCLLDLRIQYPTLDITPFMDMIRGMLMDVPELGVDRYEAFDELHLYCYRVAGTVGLMSLPVFGCADGFNDEVAREPALSLGVAFQLTNILRDVGEDASERGRVYLPQEDLRRFGVTEEQI…	LLTRAWIGNKMHFSGVPGTNTYGLS	22	Y	Y	Y	Y	0.256	22	N	0.314	22	N	0.865	10	N	0.534	Y	0.424	N	S	0.757	22	Y	0.881	Y	0.180	22	0.250	22	0.476	1	0.342	0.300	N	0.450	SignalP-noTM	0.180	22	0.250	22	0.476	1	0.342	0.300	N	0.340
Phaeodactylum tricornutum	Phatr2	56484	MVQRWNLVTYLFVAVAALKSAHCFSLNSRRPIRRGWSTTANVVAHKTLQSTSSPISPRTIVSSSPLTLFATSSSGIASASVDTTIVDEVCDVLVLGSGPAARAIASLLSAPQQGAMKVILADQNVDKVWPANYGVWQDEWQSVVDRFQAAGVPFVGGNVDNAIDRAWNVTDCYFGGSFDIPMEEQMRVNRPYYRVDKYALRDSLTGNEYKIVKANHISKAIGPNLYSPAGSLMHDEDGTTIQLRTKDDQFLTVRSKLVVDCTGHETKLVLRETRPESQPPGFQIAYGCLVDVDESNSPDLSRFGPYDKEAMTLFDYRTDHFLTEEEKIKADRAPTFMYAMPIKDNQVFFEETSLVARPAMSFQECKDRCFRRLEYLGIRVTKVHEEEFCYIPMGGALPA…	KSAHCFSLNSRRPIRRGWSTTANVV	24	Y	Y	Y	Y	0.680	24	Y	0.647	24	Y	0.988	13	Y	0.780	Y	0.714	Y	S	0.901	24	Y	0.994	Y	0.668	24	0.694	24	0.866	16	0.723	0.710	Y	0.450	SignalP-noTM	0.668	24	0.694	24	0.866	16	0.723	0.710	Y	0.340
Phaeodactylum tricornutum	Phatr2	56588	MKILFLLTVCLSSTGAFQFMKNWKMPVHDPYEEAVKDKFGDKKLAILTGASSGLGRKTAMALLRTGEYHVIGAVRDLDKMEAVAEVDGFDLENFTPMYCELNSFESVRSFCENVEEFRMSKPIDRLICNAGVYQPSLEHAKWSLDNHEQTMQINFLSHFLMISTMMKSMMESPDPRVIMVGSVTGNDNTVGGGGVYPIADLHELEGLKQGFKNPIEMADGYGFIGAKAYKDSKLCLMMMANFLHTKYNKLTGISFASMYPGCIAESPLFREKRPWFRKYFPIFMKFITGGYVGEHEAGQRLFQVAHDPRCSKSGVYWSWNGGPREGRGVEAIEKGGQISGGGGAGGGWDSIFENDQSGKVLDVETALNLFKYSTDITGAEWPDLKAITSPCPTLNVISA…	SSTGAFQFMKNWKMPVHDPYEEAVK	17	Y	Y	Y	Y	0.755	17	Y	0.787	17	Y	0.957	6	Y	0.894	Y	0.840	Y	S	0.774	17	Y	0.999	Y	0.590	17	0.722	17	0.910	10	0.879	0.807	Y	0.450	SignalP-noTM	0.590	17	0.722	17	0.910	10	0.879	0.807	Y	0.340
Phaeodactylum tricornutum	Phatr2	56595	MSASNRYTALLLSISCLLHASLAFSSRSLSSQTSTSSHTLLHSDLYNGGPPLFNQGAGEQANVYTQPGAPCVIKVIGVGGGGGNAVNRMIQTRIEGVSFWALNTDAQALSKSLAPNVLNIGRQLTRGLGAGGDPGVGRGAGEENIIEMQHICDNTDLVFITAGMGGGTGSGAAPVLAKIAKQDCGCLTVGVVTKPFAFEGRKRMMQAEAAIEELRKNVDTLIVVSNDKLLRIVPDNTPVTEAFLVADDILRQGVVGISEIILKTGLVNVDFADVRAVMKDAGTALMGVGTGVGKNRASDAALAAISSPLLDFPIQRAKRIVFNIVGGADMGLQEINEASEVIYENADDNANIIFGALVDPQMDGQISITVLACDFDAQPADVYSITEPIGVGIDERNPN…	HASLAFSSRSLSSQTSTSSHTLLHS	24	Y	Y	Y	Y	0.853	24	Y	0.757	24	Y	0.944	19	Y	0.843	Y	0.800	Y	S	0.701	24	Y	0.999	Y	0.671	24	0.755	24	0.922	19	0.845	0.803	Y	0.450	SignalP-noTM	0.671	24	0.755	24	0.922	19	0.845	0.803	Y	0.340
Phaeodactylum tricornutum	Phatr2	56602	MQIDRIIIAFGIVGVTLCGNVVDGLVPVQTRSTRTLLGSVRSARNPAGSRPCHAAPTFTRLAAVAVHDEDHAVSPQPKKHNTARKPKIVLVAGFESFNRELYSQAARDLDVDLTVFADSDIRVPPTTTTTTVRDAHDLAVNPDFASAVRQADAFIGSLIFDYDDVLAVQSVLPAVQGPRLVFESATELMTFNTVGSFSMAPSAEKGGGSAGPPPAVKAILSQFGSGKEEDKLSAYLKLLKVGPTLLRYVPGEKASDLRTWLEAYRYWNQGGKSNVQAMLALIADRCRDQPSAVLTALPPLQVTPDIGLIHPVRSRQQQQDETKAAIFTQPQYFESPAEYLAWRLSANTQTLAAQQGFVLAPDDAPRVAVLLYRKHVITEQRYLGDLIRQMEQDGLLPIP…	GVTLCGNVVDGLVPVQTRSTRTLLG	19	Y	Y	Y	Y	0.664	19	Y	0.652	19	Y	0.907	13	Y	0.770	Y	0.711	Y	S	0.412	19	N	0.701	Y	0.318	19	0.306	19	0.423	3	0.316	0.310	N	0.500	SignalP-TM	0.318	19	0.306	19	0.423	3	0.316	0.310	N	0.340
Phaeodactylum tricornutum	Phatr2	56608	MMRFLVILLTASAVSAFSPSLNTNKVHVPVPSVLTTSLSSPLFRSQASSSSLTQCEAMLQETELPDKLYFEKEKEMPKVLGGLKIGLRKLVVITGASSGLGLNCATTLAKTGRYFVVMACRDVEKGKQVAKEKGLPDNSYVVMKLELGNLQSVRDFVSNLKAFKAARPLTHLICNAAVYKPKDPEPAWTDDGFEMSMGVNHLGHFLLVHLLMDDMSRAKGARVCIVGSITGNTNTVGGGLVYPQADLGKLQGFEKGAKKPVAMADGKPFFGAKAYKDSKVCNMMTVSELNRLYHKDTGIVFSSMYPGCIAETALFREKRPWFRKAFPWFMKYVTGGYVGMEEAGERLAQVIDDPQCTKSGVYWSWNGGAQTVGRWSPDGKPRGAGGSGGEIFENQQSDA…	SAVSAFSPSLNTNKVHVPVPSVLTT	17	Y	Y	Y	Y	0.865	17	Y	0.836	17	Y	0.972	8	Y	0.945	Y	0.890	Y	S	0.936	17	Y	1.000	Y	0.792	17	0.858	17	0.957	11	0.925	0.894	Y	0.450	SignalP-noTM	0.792	17	0.858	17	0.957	11	0.925	0.894	Y	0.340
Phaeodactylum tricornutum	Phatr2	56611	MKSSSFLLYSILSAAVVPYAAFVVGGVTPGGRYLRTITAAVSTGTGTDDLLRPSYAIEKIPLRIGHGFDIHRMAPLAEAGQPVVIGGVVIDHLPQKWTDAEGRYVEKGGVYETELGVVAHSDGDVIYHSIVDAIFGALTLPDIGQVFQDTDPRWKGCDSSKFMEHAHTVMADYGYKVGNIDVTLILERPKVASFKPAMKKNIVNLLQTTPGRVNIKARTHERVDSVGELRSLSCHVVMTLELDT*	VPYAAFVVGGVTPGGRYLRTITAAV	22	Y	N	Y	Y	0.390	22	Y	0.517	22	Y	0.996	13	Y	0.849	Y	0.683	Y	S	0.609	26	Y	0.954	Y	0.170	22	0.311	22	0.746	12	0.580	0.419	N	0.500	SignalP-TM	0.170	22	0.311	22	0.746	12	0.580	0.419	Y	0.340
[truncated: 29 more columns]
