# Supplementary material for: Plastid proteome prediction for diatoms and other algae with secondary plastids of the red lineage
Source: Plant J. 2015 Jan 6;81(3):519–28. doi: 10.1111/tpj.12734 (PMC4329603; doi:10.1111/tpj.12734)
Supplement: Table S2 — Scoring matrix. [file tpj0081-0519-sd4.tab]

amino acid	-5	-4	-3	-2	-1	1	2	3	4	5	6	7	8	9	10	11	12	13	14	15	16	17	18	19	20
A	0.151009115	0.085083382	0.583560009	0.090317708	2.280392482	0	0.347218528	0.059318647	0.097200366	0.074468452	0.033263496	0.041608564	0.056157785	0.095102845	0.071684231	0.043794002	0.079695775	0.085701177	0.044777601	0.057920154	0.059972166	0.114027446	0.075960804	0.061762271	0.047797224
C	0.031243265	0.026179502	0.063661092	0.009507127	0.074159105	0	0.017360926	0.009886441	0.004860018	0.004380497	0.003695944	0	0	0	0.010240604	0	0.004980986	0.005356324	0	0	0	0.004072409	0	0.003250646	0.00896198
D	0.005207211	0	0	0.028521381	0	0	0	0	0.009720037	0.004380497	0	0	0	0	0.005120302	0.0043794	0	0.010712647	0.008141382	0.010860029	0.014993042	0.012217226	0.011394121	0.013002583	0.023898612
E	0.015621633	0.013089751	0	0.06654989	0	0	0.008680463	0	0	0.004380497	0	0.004623174	0.003509862	0	0.005120302	0	0	0	0	0	0.011244781	0.020362044	0.015192161	0.019503875	0.023898612
F	0.015621633	0.006544876	0	0.014260691	0	3.251039844	0	0.059318647	0.009720037	0.017521989	0.059135103	0.023115869	0.031588754	0.02237714	0.005120302	0.0131382	0.029885915	0.032137942	0.016282764	0.014480038	0.011244781	0.012217226	0.015192161	0.016253229	0.011949306
G	0.104144217	0.065448755	0.05305091	0.019014254	0.333715973	0.021819059	0.02604139	0.049432206	0.024300091	0.03066348	0.022175664	0.069347606	0.049138061	0.02237714	0.025601511	0.017517601	0.039847887	0.016068971	0.012212073	0.021720058	0.011244781	0.020362044	0.034182362	0.029255813	0.014936633
H	0.026036054	0.019634627	0	0.057042763	0	0	0.02604139	0.029659324	0.02916011	0.03066348	0.022175664	0.009246348	0.010529585	0.02237714	0.015360907	0.026276401	0.029885915	0.016068971	0.028494837	0.021720058	0.018741302	0.004072409	0.011394121	0.003250646	0.005974653
I	0	0.019634627	0.095491638	0.009507127	0	0.021819059	0.069443706	0	0.019440073	0.008760994	0.01847972	0.023115869	0.017549308	0.039159995	0.010240604	0.017517601	0.029885915	0.021425294	0.020353455	0.025340067	0.011244781	0.016289635	0	0.006501292	0.005974653
K	0.015621633	0.006544876	0	0	0	0	0.008680463	0	0.004860018	0.021902486	0.007391888	0.013869521	0.028078892	0.02237714	0.025601511	0.017517601	0.029885915	0.016068971	0.012212073	0.018100048	0.018741302	0.012217226	0.026586281	0.013002583	0.023898612
L	0.031243265	0.078538506	0.021220364	0.047535636	0	0.065457178	0.008680463	0.138410177	0.048600183	0.03066348	0.070222935	0.046231738	0.031588754	0.039159995	0.051203022	0.061311602	0.039847887	0.117839119	0.093625892	0.061540163	0.063720426	0.03257927	0.053172563	0.052010334	0.023898612
M	0.010414422	0.013089751	0	0.004753564	0	0	0.017360926	0	0.019440073	0.013141491	0.007391888	0	0.007019723	0.016782855	0	0.0087588	0	0	0.008141382	0.00362001	0.018741302	0.012217226	0.00759608	0.013002583	0.014936633
N	0.015621633	0.026179502	0.010610182	0.071303454	0	0.021819059	0.008680463	0.029659324	0.02916011	0.021902486	0.03695944	0.03698539	0.010529585	0.01118857	0.020481209	0.017517601	0.009961972	0.010712647	0.028494837	0.036200096	0.022489562	0.024434453	0.041778442	0.019503875	0.026885939
P	0.041657687	0.045814129	0	0	0.018539776	0	0.008680463	0.781028858	0.136080512	0.078848949	0.066526991	0.07397078	0.056157785	0.04475428	0.061443627	0.035035201	0.044828873	0.085701177	0.04070691	0.039820106	0.029986083	0.044796497	0.041778442	0.032506459	0.026885939
Q	0.036450476	0.039269253	0	0.038028509	0	0	0.086804632	0.049432206	0.034020128	0.043804972	0.025871608	0.018492695	0.031588754	0.03356571	0.030721813	0.056932202	0.029885915	0.032137942	0.024424146	0.018100048	0.022489562	0.024434453	0.026586281	0.026005167	0.026885939
R	0.005207211	0.006544876	0	0.014260691	0	0	0	0.009886441	0.034020128	0.03066348	0.051743216	0.064724433	0.052647923	0.139857124	0.128007556	0.100726203	0.089657746	0.058919559	0.044777601	0.047060125	0.037482604	0.044796497	0.022788241	0.026005167	0.014936633
S	0.182252381	0.340333526	0.275864732	0.209156797	0.352255749	0	0.234372506	0.168069501	0.160380604	0.183980881	0.103486431	0.161811081	0.0912564	0.240554254	0.15872937	0.144520205	0.174334507	0.235678238	0.12619142	0.115840307	0.116196072	0.138461899	0.136729447	0.100770022	0.104556428
T	0.114558639	0.222525767	0.360746187	0.061796326	0.018539776	0	0.329857601	0.177955942	0.087480329	0.087609943	0.051743216	0.11095617	0.052647923	0.111885699	0.143368463	0.100726203	0.144448591	0.085701177	0.089555201	0.065160173	0.078713468	0.069230949	0.056970603	0.065012917	0.05974653
V	0.05727932	0.052359004	0.286474914	0.019014254	0	0	0.243052969	0.069205089	0.05832022	0.026282983	0.025871608	0.055478085	0.0456282	0.061537135	0.076804534	0.048173402	0.044828873	0.042850589	0.065131055	0.028960077	0.071216947	0.061086132	0.041778442	0.029255813	0.023898612
W	0.005207211	0	0	0.004753564	0	0.152733416	0	0.009886441	0	0	0.003695944	0.009246348	0	0.005594285	0.005120302	0.0087588	0	0.016068971	0.004070691	0	0	0	0.00379804	0	0.005974653
Y	0	0.019634627	0.010610182	0.023767818	0	0.087276237	0	0	0	0.013141491	0.003695944	0.004623174	0.007019723	0	0	0.0043794	0.004980986	0	0.008141382	0.014480038	0.00374826	0.008144818	0.00759608	0.009751938	0
