# Supplementary material for: Plastid proteome prediction for diatoms and other algae with secondary plastids of the red lineage
Source: Plant J. 2015 Jan 6;81(3):519–28. doi: 10.1111/tpj.12734 (PMC4329603; doi:10.1111/tpj.12734)
Supplement: Table S4 — Prediction results for native reference sequences. [file tpj0081-0519-sd6.tab]

protein id	Name	location	count	ASAFind, high or low confidence	ASAFind, high confidence only	HECTAR	Identifier	SignalP	SignalP D score	SignalP cleavage position	SignalP 25aa cleavage score	SignalP 25aa sequence	ASAFind cleavage position	ASAFind 25aa cleavage score	ASAFind 25aa sequence	ASAFind cleavage has [FWYL] at +1 position	ASAFind/SignalP cleavage site offset	ASAFind 20aa transit score	ASAFind Prediction	Protein sequence	HECTAR predicted subcellular localisation	Signal peptide score/Type II signal anchor score/Mitochondrial transit peptide score/Score for no N-terminal targeting peptide	Subsequent chloroplast transit peptide Score
17326	Lhl1/RedCAP	Pl (thylakoid membrane, PS I)	positive	TP	TP	TP	17326	Y	0.778	20	9.013394471	VSASAFAPVQNVARKQTSVSAFKID	20	9.013394471	VSASAFAPVQNVARKQTSVSAFKID	F	0	5.542672337	Plastid, high confidence	MAPLRTTFALLLSLVSASAFAPVQNVARKQTSVSAFKIDPQLYDDAVSDWEKQFPAFSKWGWGPSVQAEKWNGRHAMFGWFFICATAYCKGHGLIPDPEMLLDLKQWGTLATISGKDTISNERAIILVANAHFFALSLAATICPLPFGDSLFVDPNHPNYEAMAERNKNGFGYLPALKFGLTEEAEIINGRLAMLGLVMLIGATATSGQNMLDIVNEWVGGAYF*	chloroplast	0.7626	0.7016
17388	salpha7-1	BLS	negative	TN	TN	TN	17388	N	0.406	NA	NA	NA	NA	NA	NA	NA	NA	NA	Not plastid, SignalP negative	MHARHHMKSSGKRRHRFPDRNRVHDPMYQVIFLCLCLAKTWTLVHAAHSRQRVVVRTVAAPKYDRSITTFDPSGRLLQVEYGMEASNRGVPILALKTDHEVFVFIRQAASASMIPGQKVHRIDEHIWIFTAGFAGDARVLASSLRSFCQRHRLSMGEAPTTSEVAREAAALQHELTRVGGARPLGCTAIVAGVDVSMNGETRLFRTDPGGVMEDCNFCAAGKDQDLSMNILEETYDACVAADGSTPALLQAVTKMETKDGVDDRLELWSLKRDSFCRGQVRGCCFLNVRSNSFGRIESSLARAREPVTTI*	Signal peptide	0.5233
17531	unnamed	Pl (thylakoid membrane, PS I)	positive	TP	TP	TP	17531	Y	0.614	16	9.171650907	GSAAAFAPASQIHRGSSSLSAWKDE	16	9.171650907	GSAAAFAPASQIHRGSSSLSAWKDE	F	0	5.772902965	Plastid, high confidence	MKIASLFAIVGSAAAFAPASQIHRGSSSLSAWKDETVVGITAPVGFFDPLGLSKDKNDETMGYYRESELKHGRVAMAACLGWFITAGGTHPAFNSELSSDPLEAARQLPFVAWLQFILGCGAVEWLTEQIKKRPGYVPGDVLGASYWADNSDEGWVDYQNKELNNGRLAMLAIAGIYAQDILFNNYGDMLFKR*	chloroplast	0.57	0.8275
17683	SybA	ER	negative	TN	TN	TN	17683	Y	0.655	17	4.039501382	KTVLAEYTATSGNFPTVTRVLLSKI	17	4.039501382	KTVLAEYTATSGNFPTVTRVLLSKI	No	0	1.18695095	Not plastid, SignalP positive	MTIVYALVSVGKTVLAEYTATSGNFPTVTRVLLSKIPSQDGRMSYAYDEFLFHYVVENSICYLCMSDEPNKHRIPYACLQDIKQRFVAQYGLEEPLTANAFAYNEDFSKTLEVRMNFYNSTDAESSVDNIGMVKSQIDEVKSNMVENIEKILERGEKIELLVDKTDRLNQQAFRFESSSRNLRRTMYWRKMRCYAGAGVAVVFLIFIATASLCGGLSFHSCRRQGS*	Signal peptide	0.5767
17766	Lhcr4	Pl (thylakoid membrane, PS I)	positive	TP	TP	TP	17766	Y	0.596	16	9.033081531	ASAAAFAPASNNGRSATMLFEDAAA	16	9.033081531	ASAAAFAPASNNGRSATMLFEDAAA	F	0	5.587468691	Plastid, high confidence	MKTAVLASFLASAAAFAPASNNGRSATMLFEDAAAAEPEAKYVASESLPFMEYPPNLKGYVGDAGFDPFRFSDFLPMDFLREAELKHGRICMMATAGFAAVDLGLRVYPLPEGYEGLTSVTAHDALVKQGGMGQMLLWFSFLEIFDTVAVIQMLNGSGRRPGDFGFDPAGFLKNADAKKEEDMMLKELTNGRLAMLAFSGMVTQAVLTQGPFPYV*	chloroplast	0.6233	0.7771
17972	PtSP1	Pl (ies)	positive	TP	TP	TP	17972	Y	0.642	42	8.450220314	PSVTAFRPSTPPAVRSSVFVSSRTK	42	8.450220314	PSVTAFRPSTPPAVRSSVFVSSRTK	F	0	5.439565379	Plastid, high confidence	MPTISDHTHACRAANLASSPQRRMVLLLALCLSLVAPSVTAFRPSTPPAVRSSVFVSSRTKISWADASSSRRKQILGMSDNKNDSPVDRKPASEPGLKASLRNKWEDETPASEPDAGFLEGIKRWFNSDEGREDVKTYFISLFLALLLRFTIIEPRFIPSLSMYPTFEVGDQLAVEKVTKRIKPFYRTEVVVFQPPQAFRDIVENQYGDKSKGKEALIKRIVAVEGDKVEIKNGKLLINDIEQEEAYTAEDAQYAFGPVRVPPENVLVLGDNRNHSLDGHIWGFLPTKNVIGRAVFVYWPPWRVGNGGMF*	chloroplast	0.75	0.9569
18049	Lhcf1-FcpA	Pl (thylakoid membrane, FCP trimer)	positive	FN	FN	TP	18049	Y	0.736	20	4.141304451	AFAPAQQSARTSVATNMAFENEIGA	18	4.560832633	AAAFAPAQQSARTSVATNMAFENEI	No	-2	1.446526954	Not plastid, SignalP positive	MKFAVFAFLLASAAAFAPAQQSARTSVATNMAFENEIGAQQPLGYWDPLGLVADGDQEKFDRLRYVEIKHGRICMLAVAGYLTQEAGIRLPGDIDYSGTSFESIPNGFAALSAVPGAGIAQIIAFIGFLEIAVMKDITGGEFVGDFRNNYLDFGWDTFSEDKKLQKRAIELNQGRAAQMGILALMVHEQLGVSILP*	chloroplast	0.7237	0.8894
18793	unnamed	Extracellular	negative	TN	TN	TN	18793	N	0.246	NA	NA	NA	NA	NA	NA	NA	NA	NA	Not plastid, SignalP negative	MTTPLSSRLLAALRASRPASRRSALRSTQIGACMLPRNSPHRGFRTSTQAMAEGISQSTERPAATSTADVKDKPPAPDVRVQASEPEKQPEMLEFQAETRQLLDIVTNSLYTDKEVFLRELVSNASDSLEKLRHLQATNAMIVDPDLALEIRIELDEVTSTISITDTGIGMTRDDMIQNLGTIARSGSKQFVKELERQASGSIPDPARGIIGKFGVGFYSSFMVGEKVEVRSRSAQHDDEPSRVWTSEGQGAYSITDLPEDVRQQRGSSVVIHLKEKHWDFVDESRIEGILKRYSNFVNFPIYLNGNRVNTLEAIWTKEPKEVEEEAYSAFYKYIANAIDEPLDVYHFRADAPLDVKALFFIPSFHSEKFGMERMEPGVSLYSRKVLIESKSKDILPEW…	Mitochondrial transit peptide	0.7228
19162	sCdc48-2	BLS	negative	TN	TN	TN	19162	Y	0.496	20	2.189133802	LLAVSVRENHGSVGAHQASSVTSTR	18	3.932379387	TVLLAVSVRENHGSVGAHQASSVTS	No	-2	1.416313262	Not plastid, SignalP positive	MRFSEAAAALTATVLLAVSVRENHGSVGAHQASSVTSTRTSKRTRVPFWGSRLDHIYTADATVTTSAILSTRGGGAPGEVRKEEKPVEVTVDAEELYLPGLLQASITRTNKPTSALSDCKVTLSPSKAKELKVSSGDAVVLIGRRRRATYGRVQIEKGKKGSCTLSSNLATNLRLRQDDMVKVVPLHAADHEESRSGDLVLLQAKEPPKVKAVTFAPVEDSLKQLESAEGGDEIAEEELQARFVQPYVDNPQQAMVKKGLLLMLRDENNKALEFMVTHIDTENDASESKASEDDDEDVAVAGEMTSETEVIMGSSTPRLEVGLGYDSVGGLDSAIQLMRELIELPLRFPELWTTAGVPTPKGVLLHGPPGCGKTLIANALVEETGAHVVVINGPEIMAR…	Signal peptide	0.4907
20030	CA-VIII	Mitochondria	negative	TN	TN	TN	20030	N	0.143	NA	NA	NA	NA	NA	NA	NA	NA	NA	Not plastid, SignalP negative	MSSLVARASNGLAGMMRKVGSAFDSMGKGLEITKYTEKLVPSTRFVAVDGMVPKISDKGAFVAPSAAVIGDVTIGKASSIWYGATVRGDVNTITIGDYTNIGDRAVVHVARIQGDFATSIGNNVTIGAGALIHAATLKDNCVVGESAQVLDGATVESNVIIAPAAIVTPGTMVPSGELWAGSPAKMIRVLTEDEIAAIPKQASETAALASMHAIEHSKSYEQVMEEEQVAENELYREVPVPKQTENPLGDVLGQGMPGRIFRSTLSHPEDIYKGQQPK*	No N-terminal target peptide found.	0.5398
20331	OEE1	Pl	positive	TP	FN	TP	20331	Y	0.511	20	5.313842921	ASAFAPIPSVSRTTDLSMSLQKDLA	18	9.136114254	ASASAFAPIPSVSRTTDLSMSLQKD	F	-2	5.571662325	Plastid, low confidence	MKFTAACSIALAASASAFAPIPSVSRTTDLSMSLQKDLANVGKVAAAGALAFGLATAPANALTKSQINELSYLQVKGTGLANRCPEVVGEDSITPKGGQRLVDMCIEPKAWAVEEEIGKAGRTEKKFVNSKVMTRQTYTLDGIEGALKSEGGSIVFQEQEGIDYAATTVQLPGGERVPFLFTVKDLVAKGNGGSFKPGFQMGGDFNTPSYRTGLFLDPKGRGGTTGYDMAVALPGLQSGEEGDDDLFKENNKTFDITTGRIEMEVNKVNAEEQEIGGVFVATQLSDTDMGSKVPKKVLTKGIFYARVE*	chloroplast	0.5643	0.9807
20349	GLR-Gsr2	Mitochondria	negative	TN	TN	FP	20349	Y	0.449	21	1.542277624	FVSRRTPIMVAASSSHSGARTTGAF	20	3.07177235	SFVSRRTPIMVAASSSHSGARTTGA	No	-1	2.387343382	Not plastid, SignalP positive	MLRTVMGFCFAIAASFVSRRTPIMVAASSSHSGARTTGAFVSSFASLATKTSRVFAASHGSNSANTQLRPTFLRTTVTARTMSATSDDNKEYDFDFFVIGAGSGGMASARRAATYGAKVAVTEVARLGGTCVNVGCVPKKVMWNAASIAESVHDMSHYGFSGMDNITFDWNVLKQARDKYIARLNGIYDRNLDNSGVTKILGYASLSGPGEVHIQPSEGDPIKYTAKHILIAVGGVPVFPKGEGIEEYAISSDGFFELEELPRKAVVVGAGYIAVELAGVLQALGTDTKLVVRKGQALRHFDEILRDTLDEEMQRQGIEIYRNTDGVEKIEADSDGLKTVYLQNGEKIEGVDTVLMAPGRRPNVDRLNLVELGVEQKKGGYIAANEYSETNVDGIYALG…	chloroplast	0.4857	0.8316
20657	AtpC	Pl	positive	TP	TP	TP	20657	Y	0.827	16	8.107869203	AVASAFTTQPTSFTVKTANVGERAS	16	8.107869203	AVASAFTTQPTSFTVKTANVGERAS	F	0	4.831391796	Plastid, high confidence	MRSFCIAALLAVASAFTTQPTSFTVKTANVGERASGVFPEQSSAHRTRKATIVMDGKANAIRDRITSVKNTRKITMAMKLVAAAKVRRAQDAVLATRPFSETLQSVFGGLIQRLGGESVDLPLLTEREVKKVTLLVITGDRGLCGGYNSFMIKKAEARFNELKKNGVEADLILVGKKGIAYFERRGFPIRKKYETGQNPTAKQALAIAEEVSSTFLSGESDAVELLYTKFVSLIASSPSIRTLVPFSASDITAKGDEVFQLTSESGQFGVERTELDVAAPQEFPNDMIFEQDPIQIVNAILPLYLNGQILRTLQESVASELAARMQSMQSASDNAGSLAKQLNLEYNRARQAAVTQELLEIVSGASALE*	chloroplast	0.7424	0.9763
20779	FSA	Pl	positive	TP	TP	FN	20779	Y	0.821	29	3.393941759	SAVWGWTPPLRGSSRLFLDSADPNV	29	3.393941759	SAVWGWTPPLRGSSRLFLDSADPNV	W	0	2.501661545	Plastid, high confidence	MAISRSRRRSNGLGIVLVWTIFISAVWGWTPPLRGSSRLFLDSADPNVWNEILPTGMFYGITTNPTLLERSNQPCTVANLQRLANLALRPPTPDGFAVEEFMCQAWGETVEELYTVGMQLTDDQRVVDQDRIVVKVPVTFYGTQAAAKLIRAGRRVCLTACYDPSQVLIAANLGADYLAPYVGRMDDTGRNGAAEVSAMLEMVDGLQADTRILVASVRDVLVWKELAAEGCDTFTVAPEVVAQLFREPLTDEAAAVFQAAAWRNAR*	Signal peptide	0.7752
21505	MGD1	Pl (ies)	positive	TP	TP	TP	21505	Y	0.777	21	7.978952616	EWSAAFSPNLRPTSTRLDVAAYIRT	21	7.978952616	EWSAAFSPNLRPTSTRLDVAAYIRT	F	0	5.316756061	Plastid, high confidence	MCKLFFLCFWLSSTAEWSAAFSPNLRPTSTRLDVAAYIRTTTAAIETDEVCTVQILMSDTGGGHRASANALRDAFDTLHPGRIQCDIVDIYTEYGPFWPYDSYIELYKFAAKYPITWDIFYHFGATDFGIWLNRLMLELFCFEPFKTCLSRPSGNSGKKADMVVSVHPLTQDIPLRILAELDSNGATRERTGRKTPFCTVVTDLGSAHPTWFNKDVDKCFVPSDALYLAAKKRQLQDSQIVQYGLPIRQGFWANSESAHVAPEKVRKSLRRQLGLDENLPTVLIVGGGDGMGGIVEISKSLGVALGTASTTTQMVVVCGNNQEAKASLEKESWGTTVRVNVQGFVENMDEWMKASDALVTKAGPGTIAEASICGLPCMLFSYLPGQEEGNIPFVEEAGF…	chloroplast	0.7513	0.511
22006	Lhcf10	Pl (thylakoid membrane, FCP trimer)	positive	TP	TP	TP	22006	Y	0.662	16	8.894939214	ATAAAFAPAQKAVTSTALSASNFED	16	8.894939214	ATAAAFAPAQKAVTSTALSASNFED	F	0	5.567134133	Plastid, high confidence	MKTAVLASLIATAAAFAPAQKAVTSTALSASNFEDALGAQPPLGFYDPLGLLDGASESKFERLRYVELKHGRISMLAVVGYLVTEAGIRLPGNIDYSGTKFTDIPGGFDALSAISKEGLGQIIGFIFFLEMIMRPIGGRGEFVGDFRNDAIDFGWDTFDEETKLKKRAIELNQGRAAQMGILALMVHEQLGVPIIPSLP*	chloroplast	0.6711	0.716
22110	sbeta7	BLS	negative	TN	TN	TN	22110	Y	0.744	28	3.951971482	CVTVAEIHSSDAARFHETLLSRTME	28	3.951971482	CVTVAEIHSSDAARFHETLLSRTME	No	0	1.20821629	Not plastid, SignalP positive	MHSGRSYSLRYPLLGVLLTVSVCVTVAEIHSSDAARFHETLLSRTMELRSATSFSLDPSRQKSRNRRFLIREDERDGLGCPDEGQGEDWNNFDLLLQHNDDCLDIATLGLNSRTRRRRARTRHSLLAKALEPAIATENFPNGEEGSNISLLPPRFARNSANGMHQRLLKTGTTIAGVCGADFCVLGADTRATNDRLVADKACAKIHKLAANVYACGAGTSADLEHVTRQVYYTTLLQSRQDEAIGNAASVDGALASSSSHVASVASICRFLQDILYDQGGSCQATLIVGGVYKSKAMLRAIHPHGSQDALAFTALGSGGMAAMGVLESSYRHDLTLEEAIELVTRAITAGIVNDLGSGSQVDLCIITAEGTDYRRCAVPEEQLQNFNGESSFVESPANT…	Signal peptide	0.6393
22122	GapC1	Pl	positive	TP	TP	TP	22122	Y	0.6	18	5.593626164	GSAAAYSSSSFTGSALKSSASNDAS	18	5.593626164	GSAAAYSSSSFTGSALKSSASNDAS	Y	0	2.194878222	Plastid, high confidence	MKFSAATFAALVGSAAAYSSSSFTGSALKSSASNDASMSMATGMGVNGFGRIGRLVTRIMMEDDECDLVGINAGSATPDYMAYQYKYDTIHGKAKQTVEIDGDFLVLDGKKIITSRCRDPKEVGWGALGADYVCESTGVFLTKESAQSIIDGGAKKVIYSAPAKDDSLTIVMGVNQEAYDGSEDFISCASCTTNGLAPMVKAIHDEFVIEEALMTTVHAMTATQAVVDSSSRKDWRGGRAASGNIIPSSTGAAKAVTKVIPSLVGKITGMAFRVPTIDVSVVDLTAKLEKSTTYEEICAVIKAKSEGEMKGFLGYSDEPLVSTDFEGDLRSSIFDADAGIMLNPNFVKLIAWYDNEYGYSGRVVDLMKHVAAVDAKIKA*	chloroplast	0.6263	0.6731
22395	Lhcf8	Pl (thylakoid membrane, PS I + FCP trimer)	positive	TP	TP	TP	22395	Y	0.744	17	9.128071181	ASAAAFAPTQSSSRVSVATNMAFRD	17	9.128071181	ASAAAFAPTQSSSRVSVATNMAFRD	F	0	5.682458341	Plastid, high confidence	MMKLAVFASVLASAAAFAPTQSSSRVSVATNMAFRDELGAQPPLGFFDPLGLVKDGDQATFDRLRYVEIKHGRIAMLAVAGYLTTEAGYRLPGNIDYSGLKFADVPGGFKALDTINDAGVLQIVAFIGFLELAFMKEVEGKSEFVGDFRNGFIDFGWDSFDDATKMKKRAIELNQGRAAQMGILALMVHEKLGVSILPDL*	chloroplast	0.6986	0.9756
22956	Lhcr2	Pl (thylakoid membrane, PS I)	positive	TP	TP	TP	22956	Y	0.688	18	9.280443203	ASASAFAPAQSNTRVVTSLNAERSK	18	9.280443203	ASASAFAPAQSNTRVVTSLNAERSK	F	0	5.715991274	Plastid, high confidence	MMKFAVLTATLAASASAFAPAQSNTRVVTSLNAERSKSLPFMNRPDLLDGSMAGDVGFDPLGLSTIEGVGVDLYWLREAEIKHCRVAMMAVAGVLWVELFGPAPGCEMATAKSQTDAFWQLWQAHPQYIAFGFIMTGLVEMITGIAITTGRESGQRAPGDFGLDPLKIKNNPAKWEKYSLNEVKNGRLAMFAAAGQLMQSWTTHEGAFENLSATFN*	chloroplast	0.6737	0.9772
22993	FbaC2	Pl	positive	TP	TP	FN	22993	Y	0.682	17	8.326121234	AQCGAFAPAHYSRTVTSSTLLGAKE	17	8.326121234	AQCGAFAPAHYSRTVTSSTLLGAKE	F	0	5.772775038	Plastid, high confidence	MKIAVVAFFVIAQCGAFAPAHYSRTVTSSTLLGAKEKGGTSKELDLPCADECAISKYPNLPESIHPGVLSGQAQMDLLNHAKEHGYAIPAVNCVSNSGINACLEAARKNDAPIIIQFSSGGSQFYGGKGLDNSNYRAAIAGAVSGAFHVRTMAEQYGVPVILHTDHCAKKLLPWIDGLLSASERYYEQHGEPLFSSHMIDLSEEPIEENIEICKEYLTRMDKIGILLEMELGITGGEEDGVDNSDRPIEDLYSKPEEIYQVYEELMKISDKFTVAAAFGNVHGVYSPGNVKLEPKILSRAQDYISEKLGDKAPADKKPVAFVFHGGSGSDVADIQEAIGYGVIKMNIDTDTQWSYWEGIKNFETKYHDYLQTQIGNPDGPDKPNKKYYDPRESMRAAEV…	Signal peptide	0.6822
23247	FBP	Cytosol	negative	TN	TN	TN	23247	N	0.118	NA	NA	NA	NA	NA	NA	NA	NA	NA	Not plastid, SignalP negative	MSDKFDSDATTLNRFVMSYTRDHDLVILLNAIATSCKLITSAVQRAGVAKLYGLAGEVNSTGDDQKKLDVLSNDMMINALVNSGVCCVLVSEENEEPIIVPPGKAGKYCVAFDPLDGSSNIDCNVSVGTIFSVYERKPGSNGSAEDLLRSGADCICAGYVVYSSAVEMVFTFRGSDVHGFCLDSTIGEFVHTREKMVFPAEGGKRIYSCNEGNANNWDQPIKDACDHFRDSEQPYTARYVGSMVADIHRTILYGGIYMYPADAKSPKGKLRLLYEGIPMAMIIEQAGGVASTGFFNGKIQRVLDLVPDEIHAKCPIIMGGKRDVQVVFDQYKKAGIDGPTL*	No N-terminal target peptide found.	0.8856
23257	Lhcr11	Pl (thylakoid membrane, PS I)	positive	TP	TP	TP	23257	Y	0.602	18	9.283495173	GSTAAFAPTSSTQASTSSTSLQAAM	18	9.283495173	GSTAAFAPTSSTQASTSSTSLQAAM	F	0	6.107561053	Plastid, high confidence	MKSSAVLALAMAGSTAAFAPTSSTQASTSSTSLQAAMPDRLWNTMVDKTERSRAVPFLPRPINLDGSSPGDQGFDPFYLSSIPKNFAGFLQPPSWEETGGISTLYWMREAEIKHCRVAMLAVTGWIATDFGVRFPGAGAPYTDIPNAYNAHNILVDQGTMTVMLLAIGFVEFCTGAALVQVSKGELTDRDAGDFGFDGGLLKGKSAEAIKTMKTKEVNNGRLAMLAFGGIATQTALGEATQSFPYF*	chloroplast	0.6201	0.9684
23414	sTLP-1	BLS	negative	TN	TN	TN	23414	Y	0.897	25	3.591087747	HPVGAASSLIKEVPQELKGKNANLD	25	3.591087747	HPVGAASSLIKEVPQELKGKNANLD	No	0	0.933355914	Not plastid, SignalP positive	MIPKVTAMASYTLLLFLLAHPVGAASSLIKEVPQELKGKNANLDSTSVSLAIVAPEDAWEELLPGHDDKEERSLQDEIPTITLYNEAFGSDSHTTGSFTELGSNETLRAESPALDALLAPQVIESKIVGGEDATAGQFPFYASSSGRPSLCGASLIRPDLLLSAAHCEGAFTGGVFIGSTRLGQNGVFRSVAAQIPHPLYNARTIAYDYMIIQLTEPVTDVDPLPINLNPADSPTGGEELTVMGFGTTSFQGSISTTLQHVNSTAVSFATCARQYRGISNIDRDIMLCAGTQDNEGSCQGDSGGPLINANGVQVGIVSFGVGCGDSDFPGVYARTSGAADWISSQICTLSANPPASCDDSVVGADADGGVATDPPSNGDGNSDETTTITLTIQVDSFPW…	Signal peptide	0.8116
24610	Tpt1	Pl	positive	TP	FN	TP	24610	Y	0.781	20	2.332156512	ASAFGLNGQTTSVMKKVGFDAGSKP	18	7.487481396	CCASAFGLNGQTTSVMKKVGFDAGS	F	-2	4.356949341	Plastid, low confidence	MKVATTLTLAFICCASAFGLNGQTTSVMKKVGFDAGSKPMVQAIDVQGNRLGSNMQPLKSAVANEDAPRGGATKSPVDIGLLLYFGLWYLGNYYYNITNKLALNAAGGKVGFPMTISSLQLGVGSIYALFLWLAPDARSRPKISMDDIVKMLPVALCFMGAHSASVFAMGMGAVSFAQIVKASEPAFAAVLSQFVYGKKVSTAKWLCLPIVIGGVILASVKELDFAWSALIAACIANMFAAVRGNENKKLMETPGLKDRIGTVGNQFAITTVLGFILSLPVLFLREGSRFGEFVQLAKTTPAIWMNLVASGLWFYGYNECATMTLKKTGAVTQSVANTAKRVIVIVGVALVLGESLSPIKLIGCSIGIGGVFLYSIIDNLVKPKK*	chloroplast	0.7769	0.6517
25127	NDK3	Mitochondria	negative	TN	TN	TN	25127	Y	0.506	16	3.793835575	TRVRAVPHARRNIATVAARNTSPCL	16	3.793835575	TRVRAVPHARRNIATVAARNTSPCL	No	0	1.091603973	Not plastid, SignalP positive	MFARAVLRLSTRVRAVPHARRNIATVAARNTSPCLAAGFAAGVACLGSAGAFSRIQCEALPVYGRPGTNQERTFLAVKPDGVQRGLIGDIIVRFEKRGYKLVGLKMVWPTEEMAAEHYADLSKKPFFSGLVKFFSSGPIVCMCWEGKDIIKQGRQMLGETQPLASKPGSIRGDFSIDLGRNICHGSDSPDSAEHELKMWFPEGVNDWGKAVDASVYE*	Mitochondrial transit peptide	0.7308
25168	Lhcf4-FcpD	Pl (thylakoid membrane, FCP trimer)	not used for prediction statistics, full sequence is identical to Lhcf3/FcpC	not counted	not counted	not counted	25168	Y	0.595	16	8.679238475	AGAAAFAPAKNAARTSVATNMAFED	16	8.679238475	AGAAAFAPAKNAARTSVATNMAFED	F	0	5.508510406	Plastid, high confidence	MKTAVIASLIAGAAAFAPAKNAARTSVATNMAFEDELGAQPPLGFFDPLGLVADGDQEKFDRLRYVEIKHGRISMLAVVGYLVQEAGVRLPGTIDYSGKTFAEIPNGFAAFKEIPAGGLVQLLFFIGVLESSVMRDLTGEAEFVGDFRNGAIDFGWDTFDEETQFKKRAIELNQGRAAQMGILALMVHEQLGVSLLPQ*	chloroplast	0.5739	0.536
25172	Lhcf2	Pl (thylakoid membrane, FCP trimer)	positive	TP	TP	TP	25172	Y	0.655	16	9.045595716	ASAAAFAPAQQAARTSVATNMAFES	16	9.045595716	ASAAAFAPAQQAARTSVATNMAFES	F	0	5.599982876	Plastid, high confidence	MKFTVFASLFASAAAFAPAQQAARTSVATNMAFESELGAQAPLGFYDPLGLVADGDQEKFDRLRYVEIKHGRISMLAVAGYLAQEAGWRLGGDIALDGTKFADIPNGFAALSAIPQAGLIQIIAFIGFLETSVMKDITGGEFVGDFRNGYIDFGWDSFDQETKLRKRAIELNQGRAAQMGILALMVHEQLGVNILPGV*	chloroplast	0.6516	0.5083
25308	TPI-GapC3	Mitochondria	negative	TN	TN	TN	25308	N	0.151	NA	NA	NA	NA	NA	NA	NA	NA	NA	Not plastid, SignalP negative	MLASSRTAAASVQRMSSRAFHASSLTEARKFFVGGNWKCNGSVQQAADLVSMLNQSSLSQDTEVVICPSQVHLQSVQSTIRGDVAVGAQDVWTQGNGAFTGETSANMLKDLGVKWAVIGHSERRGKGEPDAQVAAKAKYALDQGLSVIACCGEPLEAREAGTTNEYVFPQIKAYVDALEPKDWDRVVIAYEPIWAIGTGLTATPEQAQDTHEAIRQYLGQVAGAEVAANTRILYGGSASAKTAPGLSAKPDIDGFLVGGASLKPEFADIVNCQGDTKSLKPVNIGINGFGRIGRLVMRAAQNDPMINIVAVNDPFIPTDYMEYMFQFDSTHGLYTGTVNMVDESNIAVDGKPIRVFNERDPSKIQWGSAGADYVIESTGIFTTTEKASAHMAGGAKKVV…	Mitochondrial transit peptide	0.6988
27278	Lhcx1	Pl (thylakoid membrane, PS I + free protein)	positive	TP	TP	TP	27278	Y	0.738	17	8.995161706	GSAAAFAPAQTSRASTSLQYAKEDL	17	8.995161706	GSAAAFAPAQTSRASTSLQYAKEDL	F	0	5.596413764	Plastid, high confidence	MKFAATILALIGSAAAFAPAQTSRASTSLQYAKEDLVGAIPPVGFFDPLGFADKADSPTLKRYREAELTHGRVAMLAVVGFLVGEAVEGSSFLFDASISGPAITHLSQVPAPFWVLLTIAIGASEQTRAVIGWVDPADAPVDKPGLLRDDYVPGDLGFDPLGLKPSDPEELITLQTKELQNGRLAMLAAAGFMAQELVNGKGILENLQG*	chloroplast	0.6742	0.9115
29014	FBA3	Cytosol	negative	TN	TN	TN	29014	N	0.186	NA	NA	NA	NA	NA	NA	NA	NA	NA	Not plastid, SignalP negative	MATITDLVPPGVVTGDNLTTLLEHARANGYAIPAVNCTSSSTANAVLEAGRKSKSPVIIQVSNGGGSFMAGKGYKDADSATVGSVALAVHVRSVAKYYGIPVILHSDHCAKKLLPWFDGMLAADEDFFAKYGEPLFGSHMLDLSEEPDEENIAICVEYFKRMVPMKIWLEMEIGITGGEEDGVNNEDVDPDKLYTTPEQVYSVYQALSQVGDMFSIAAAFGNVHGVYKPGNVKLSPERLVKHQEYTKKMIDSSLTHPLFLVMHGGSGSTDEEIQTAVKAGVVKMNIDTDTQWSYWDGLRGFEKEKRDYLQGQIGNPTGADKPNKKFYDPRVWVRKAEEAMVVRVMTSCEKLNSAGTYEPSNEPGSPQLGQPLKTPSPVVLMAAGALAGSAATLLLKTLG…	No N-terminal target peptide found.	0.8894
29064	Lhcr13	Pl (thylakoid membrane, PS I)	positive	TP	TP	FN	29064	Y	0.687	16	9.177192134	TSAAAFAPASSSTTRTATPTALNEE	16	9.177192134	TSAAAFAPASSSTTRTATPTALNEE	F	0	5.76802977	Plastid, high confidence	MKSIIFASLLTSAAAFAPASSSTTRTATPTALNEEFCRGYVGGESVEPMFIGKTGSKNFDPLGLTEKVPEWVPWFRESELKHGRAAMLAVAGFVVPEFVRVPGEAYSFAAIPNVIDAHDALPQAMIQIFAWISFVEAVSFPALANMNEFDRVPGDFGFDPLKLYPKDAAKQEQMQLKELKNGRLAMVAIGGMVTGSAITGHGFPYL*	Signal peptide	0.6901
30031	Lhcf9	Pl (thylakoid membrane, FCP trimer)	positive	TP	TP	FN	30031	Y	0.665	16	7.488220884	AGAAAFAAKKGAKKRAAVVTGNFEE	16	7.488220884	AGAAAFAAKKGAKKRAAVVTGNFEE	F	0	4.317492815	Plastid, high confidence	MKLALFATFVAGAAAFAAKKGAKKRAAVVTGNFEEDIGATLPLGFWDPLGLVADGNQEKFDRLRLVELKHGRISMLAVVGYLIQEAGVRLPGNIDLSGTKFSDIPNGYAAIEAIPYAGKLQLLAFIGALEVFVMRDFVGGEFPGDLRNNYIDFGWDSFDDATKARKRTIELNQGRAAQMGILALMVHEQLGVSIIPSTAASEYAF*	Signal peptide	0.6571
30648	Lhcf5-FcpE	Pl (thylakoid membrane, FCP trimer)	positive	FN	FN	TP	30648	Y	0.628	20	4.194477014	AFAPAQQSARTSVATNMAFENELGA	18	4.578756592	AAAFAPAQQSARTSVATNMAFENEL	No	-2	1.464450913	Not plastid, SignalP positive	MKFAVFASLLASAAAFAPAQQSARTSVATNMAFENELGAQPPLGFFDPLGLVADGDQEKFDRLRYVEIKHGRISMLAVAGYLVQENGIRLPGDIDYSGTSFESIPNGFAALTTISGAGIAQIVAFIGFLELAVMKDITGGEFVGDFRNDFIDFGWDSFDEETKMQKRAIELNQGRAAQMGILALMVHEQLGVSLIPN*	chloroplast	0.6539	0.9147
31451	FBPC3	Pl	positive	FN	FN	TP	31451	Y	0.722	26	4.352208466	TAARANSIRPAAALSVFDLSSVEAV	24	4.481394363	AFTAARANSIRPAAALSVFDLSSVE	No	-2	1.592383995	Not plastid, SignalP positive	MMFILKSPALWLLLYPVVAFTAARANSIRPAAALSVFDLSSVEAVPSRKTKAPIFDEVCDTTGVTLKRFMTEVSLLNPEIEELTTLFGAIETACKAIANLVKRSPLPSSDTLGLQGEINVQGEDQKKLDVIANDILKRALRFTGRLGVLASEEEDTPVDLMPRDPSTKKVLIDEGEKYVAVFDPLDGSSNVDAGIPTGTIIGIYEHDETCKIDPDALEEDRTKQENLCLANTLQPGTNLVAAAYCLYSSSTFLVLTLGAGTYGFTLDETIGEFVLSHPNIKIPECSSIMSFNEANTPSWDRPLQDTFAKWRTGTGKSGKKFSSRYIGSMVGDVHRTLLYGGVFGYPGDKKNPNGKLRLLYEGAPMSFIMEQAGGLSTTGTQRVMEISPDTVHQRVPIIM…	chloroplast	0.8012	0.7315
31697	Der1-1	BLS	negative	FP	TN	TN	31697	Y	0.779	24	2.013023801	GYVRSDAWRHVAPTITTHVFQQSGG	26	3.773981209	VRSDAWRHVAPTITTHVFQQSGGED	W	2	1.125378418	Plastid, low confidence	MKSSTLVSMLLLVSALSVGYVRSDAWRHVAPTITTHVFQQSGGEDFLELRGGASKRRSNKAKSASLNSKSRTATGKKKVGATAAEKKSALSDTMQRYKRIRPLTRIYITMVGVATLISIIFGEEFTQSLLALDPTRAFYGFEFWRPFTAASFLGPISIGWLMSGYYLFEYGSSLERAYGTAQHFVFLMSQVFGLTFLSSLTGQPFFGQSMITAMLHVLSRAMPHQKVKWLIFTVPYWSLPYGLMASDVLQAQSAMAALPHILGIVSGHFYHFHKFIWPKKGGEDWLVAPDFLVRRLDPDSKDAARESVSKALKGRKKNKGHKLGG*	Signal peptide	0.8108
31704	sORF139	BLS	negative	TN	TN	TN	31704	Y	0.829	20	4.085792756	ALAEAVRIPLLSKTKYNPLLFFKVP	18	4.267584699	VLALAEAVRIPLLSKTKYNPLLFFK	No	-2	1.220278746	Not plastid, SignalP positive	MTGLRCVFQTFMVLALAEAVRIPLLSKTKYNPLLFFKVPPGLIPECDAMEKAVKEVEKELGVRVERLDILRDPSAEAVMSLLTQRTPPFLYHRESCQVVHLTPRKGGKGDRDMPVVVDRQRVRAWAKGRYLGAQNHATKVKSPVVIAQKDNSIDQQELLEDMALTDLQRKGKQAIKERTEENAKSKAFTK*	Signal peptide	0.8188
31720	TrxO	Mitochondria	negative	FP	TN	TN	31720	Y	0.527	20	4.127836463	RRVTALTGVTRRSMSVITLSDQEAV	20	4.127836463	RRVTALTGVTRRSMSVITLSDQEAV	L	0	1.487420654	Plastid, low confidence	MSTTIAMIALRPSFRRVTALTGVTRRSMSVITLSDQEAVEKFKTINSKTVCYFTAVWCPPCKQIKPIYEEMSTKYDGVAFGKIDVDDNADAAVEYEISNVPTFIAFDGEEIVARFSGADPNQLTSMVEALKSR*	Mitochondrial transit peptide	0.7683
33356	Trx-y	Pl	positive	TP	TP	FN	33356	Y	0.803	18	7.72924096	TAAEAFVHCKQNSRTLGLRSVAFFR	18	7.72924096	TAAEAFVHCKQNSRTLGLRSVAFFR	F	0	4.599096558	Plastid, high confidence	MRSLMAAFLCFMTAAEAFVHCKQNSRTLGLRSVAFFRSEGVLWMGEGTEEKAAPLVTGEQLEIMLQEWDTPLVVDAYATWCGPCLLMAPEFEAAASELKGKVRFVKLDTDKEEAMAARLNIMGLPTLLFLDKYAPKEGEENVGARAVLKGRIEGALRKQNILDLVEHHFFEGPAPKMM*	Signal peptide	0.7938
34536	Lhcf16	Pl (thylakoid membrane, PS I)	positive	TP	TP	TP	34536	Y	0.609	17	9.136484255	STAAAFAPSSKSKAPTTVTRVALDD	17	9.136484255	STAAAFAPSSKSKAPTTVTRVALDD	F	0	5.777435908	Plastid, high confidence	MKSVAAILAIASTAAAFAPSSKSKAPTTVTRVALDDLAGSTAPLKRFDPLGLAQVGSEQTFAWFQAAELKHSRAAMLATTGFIVQAAGIHFPGMLSKDISFESLSGMNPVEQWAGVPDAGKWQIILTIFIAEIATEAKKPHYMMGGDLPTMVFPPIDFSKVDAATLKTKRSRELNNGRLAMIGIMSFISEYNIPGSVPVLSGLDAF*	chloroplast	0.6211	0.9173
34592	CPF2	ER	negative	TN	TN	FP	34592	Y	0.698	28	3.038030514	TFAAGAATAMRGASVSTVTKATSRA	29	4.505929481	FAAGAATAMRGASVSTVTKATSRAS	No	1	1.522257721	Not plastid, SignalP positive	MSSSRSKQSFWFLIFVHTVLILTFAAGAATAMRGASVSTVTKATSRASSQVVLHWFRHGDLRLLDNPALIHSSKTAESCVPVFCFDDSVYGNDNRTPDTRAPHSNDRGQLKCGPRRAQFVLDSVQDLRRSLQSRGSALYVAHGKPAQVFQRLVDAWPAVPAADTAAPNGSLLTIVCQREVVREENDAVRAVQSVLRRRFPQAKVQQIWGSTMYELDDLPFATDLANMPDTFTPFRNKVEKNCQIGTPLPVPKQLSLPENFPSALKQGLEYLPTLKELGYTDAQIQQVETHDERGVLHFMVAKQPDSHDCLKDYFETRNGMLGPNYSTKFSPWLAHGNVSPRYVAAQCRKYEEERVENKSTYWVVFELLWRDFCKFFATKHGDAIFYPYGTTERTDRHKP…	chloroplast	0.6705	0.5069
35370	CA-I-s��CA-1	BLS	negative	TN	TN	TN	35370	Y	0.717	19	1.437013009	CTVRCRSWRNIEPLHGWNENDTSGT	19	1.437013009	CTVRCRSWRNIEPLHGWNENDTSGT	No	0	0.808349267	Not plastid, SignalP positive	MRLIAISLCCLMPCTVRCRSWRNIEPLHGWNENDTSGTIWRMEFNPLFTSAPTSMPTTATPSDIPSSRPSSFPSAPPSASPSVAPSPSPSTAPSESDPYRPNDPPKNPEQWYFNYDTSANALYGPGHAGIIQQQNNQFNVGYKNNRWGSVGNPPNNYWTEFMDNGFGPWRGILANRNPTRNMCDRVGMQSPIDLRPSGAVCDEHHEVRSRRGDFQIFEDEVTKEIQPNKLRLRYKRRPCRNLNELACQEPDPPNADFPNNWGGYADVTHIDFKVPGEHLIRGEKFDGEMQIFHIHRGRRRMVVQSVTIRATSTGFNSYFQEAIDVFRAVYDINIARCSALRRKERRLVSNAHIILGKNMTSKFHDYSSWGDFSTGLEDVELESKRSLRKSNWDPYHELL…	Signal peptide	0.7342
35695	sDer1-2	BLS	negative	TN	TN	TN	35695	Y	0.766	25	2.937178513	GRVAGLAPSAKSRQFMVAQSWGLRA	27	3.751312371	VAGLAPSAKSRQFMVAQSWGLRAIK	No	2	1.227970641	Not plastid, SignalP positive	MRRMPGKIGAMIILGAAWIGRVAGLAPSAKSRQFMVAQSWGLRAIKDRCATCLFSSNAKSNDKAYGVNMDQEAMMESDRLIAVNENDRLVRNVNLSKRNGHTFNKETPRAALHRAFSFFLFDDQDRMLLTQRAGTKITFPNVWTNTCCSHPLYDMTPNEVDVADDAYPMFPGIKHAAVRKCKHELGIAPENLPKEDIQFLTRFHYWAADTVTYGDDTAWGEHEIDYILFLQVNGQVPVDANPDEVSDYKYVSMEEMKDMMEDPDLLWSPWFRGIMNRGGFEWWADLRGSLQGKYTNLDVTFFDPPKEHYASYNLPSHERKTGVLSSSTVEQT*	Signal peptide	0.7756
37614	hDer1-2	ER	negative	TN	TN	TN	37614	N	0.214	NA	NA	NA	NA	NA	NA	NA	NA	NA	Not plastid, SignalP negative	MPFAQPVQGVADAAGPDQWFKSLPVVTRYWFGATIAVTLAANFEIISSGQCAFVWPLVRYKFELWRLLSCFLYAGPFSMNTMISCYMLVTFSRQYEAGGPYNTGAGGGTADFAFMLMFGAAIMLITFPLVTAILGLPPIFCQNMISYVLYTWSRRNPTAQANIWGMPVPGNYLPFAHLALTVFMGNPYADQLHGLMCGHIYYFLVDVVPQVQGKDILHTPRFLIDAFGIGEYRPTVEAVAPPQGGGARIAGLGNAAPAQNTAAVGGGGYTWGGGGRPLGRD*	No N-terminal target peptide found.	0.7899
38631	PGL	Pl	positive	TP	TP	FN	38631	Y	0.735	26	6.092015627	TLCHGFVPSPIPRSEAFLQLLAHKT	26	6.092015627	TLCHGFVPSPIPRSEAFLQLLAHKT	F	0	5.444498654	Plastid, high confidence	MIACSTNIRNLQLLLCLTWTTLCHGFVPSPIPRSEAFLQLLAHKTPVVLSSNVEILPDASAVGARIRAIVEDAAEQALAEKGSFALAIPGGSILQMLCVPVTDSALATHAKACKLFLDDWKGCATIVMDGTEDGPAEAVSYESKIRALSPEILPVVDGLPVFDLALIGVGDDGHIGSLYPGREEALVGCDGSWVLSVGMKQPPSITLSLPVMKAAKQVVVAACGVSDKYPQGKSDGMRRAIADENETISTFPAVGLRDVATWVLDQAAASKLGVSYGS*	Signal peptide	0.7616
42406	PtCA1	Pl	positive	TP	TP	FN	42406	Y	0.782	20	7.156488516	TSVEAFNANKAFRFGAKAMPEVSSE	20	7.156488516	TSVEAFNANKAFRFGAKAMPEVSSE	F	0	4.068179065	Plastid, high confidence	MKFLSASIALLACATSVEAFNANKAFRFGAKAMPEVSSESATSALSAGGAEKKSYDLDITEIFDGNKKFIETKKAQDAAYFDTLGTVHSPKYLYIGCVDARAPPNMIMGTEAGTMLTVRNIANMVVNNDLAVMSAIQFGINVLKIPHVIVCGHYECGGVRASVANVDHAPPLSIWLRNIRDVYRLHARELDAIKDPEDRHRRLVDLNVIEQCVNLYKTGVIQAKRIESYQEGAPAAIPRVHPIVFDPKTGAIRKLQVDFDKYMSELDAIYDLYELENAKIPA*	Signal peptide	0.8026
42447	FBA4	Cytosol	negative	TN	TN	TN	42447	N	0.157	NA	NA	NA	NA	NA	NA	NA	NA	NA	Not plastid, SignalP negative	MLMVGPMFEKVLKADGFIAALDQSGGSTPKALRLYGISDDSYVEGEKSMFDKVHEMRTRIITSKAFDGDRILGAILFEDTMDRDIEGQSTGHYLWQKRNIVPFLKIDKGLASEASGVQLMKPIPGLDELLKRGKGNGMFGTKMRSVIKKANAEGIKAIVDQQFELAKEIIAAELIPIIEPEVDIHSEEKEECETILKKCILDHLNQLKSSDMVMLKLTLPSQQNFYKECIDHPQCMRVVALSGGYERERANEILSQQKGMIASFSRALTQDMKHGMTEDEFDEKLDQAIASIYKASKAG*	No N-terminal target peptide found.	0.8942
42456	FBPC2	Pl	positive	TP	TP	FN	42456	Y	0.66	18	7.935267598	ISVRAFLPTRPSPATQYFRYGPRLA	18	7.935267598	ISVRAFLPTRPSPATQYFRYGPRLA	F	0	5.013805985	Plastid, high confidence	MKIALLPVVFSAISVRAFLPTRPSPATQYFRYGPRLATASLSQAAGAAVSKAPVFDEVCETTGVTLTRFMNEVATLNPDLKELTTLFGAIDTACKAISNLVKRSQLPSSDTLGLEGTLNVQGEDQKKLDVITNDLLKRALRFTGRLGVLASEEEDVPVDLLRSGLHNRGSEILIEEGEKYVAVFDPLDGSSNVDAGIPTGTIIGVYEHDESCNTNLECTPEECTEQEAQCLANTLQPGTNLVAAAYCLYSSSTFFALTLGNGVYIFTLDETIGEFILSKPSVQIPESSSIYSFNEAKLEMWDEPMRKTVNSWREGTGKSGKIFSSRYIGSMVGDVHRTLLYGGVFGYPADNENPIGKLRLLYEAAPMSFIMEQAGGISTTGMQRVMEIQPLMVHQRVPV…	Signal peptide	0.681
42543	predicted, PGRL	Pl (thylakoid membrane, free protein)	positive	TP	TP	TP	42543	Y	0.791	20	7.458063959	AVSDAFTGPMRKASVAPPKISITRV	20	7.458063959	AVSDAFTGPMRKASVAPPKISITRV	F	0	4.669917245	Plastid, high confidence	MRVNSVVFGLLVFSAVSDAFTGPMRKASVAPPKISITRVFMSEEKEKEDLTLVPSARKQIAFDEAKGRFFETDISDADCIPDEEFCITDNDSGSMIRLTIEEKERIFLDALQSYYNSGRKMLSDDEFDLLKEDLTWNGSPMVVMNRKEAAYLNAMQAYLKGDPIMSDSEFDSLKQDLKDEGSKFAVQTEPKCYIDTGICKVTLQEDKFRSNLLYLPATVIGVVAWIGFGFEVLEPFIRINPVVLTLMGTPLIYLGARTLTEEFIFENKFLAYGPCPSCQAENRVYFGNILGVEGFTDVANAKCPNCKTTFTVQRNTLRASTLPKEN*	chloroplast	0.7892	0.8186
42574	CA-VII-s��CA-2	ER-BLS	negative	FP	TN	TN	42574	Y	0.882	17	3.934242942	SLAEADLFNYGNTDTTVDGEKSYGM	19	4.638562961	AEADLFNYGNTDTTVDGEKSYGMPN	F	2	3.862382705	Plastid, low confidence	MKLVVSALFFLSLAEADLFNYGNTDTTVDGEKSYGMPNWNRVECSNEDTCRGWPDKFPFLVGWDAGRNTCQWCPEGGPENCGFHRQSPIDLKRDRGVIGGSNEKSCPDWHWMAYKDDTCAWKDMVDEFSIERHGLRLSVPIESDGEISCVENRNGQDVRRFPRLDYSKGFPDWWWLQSTDISVPSHHTQEGKRYDAEVTLKHFYEIEHDKNQLGYVTLFMEAYDDAESWPFLDKLICAWREKEEKVRRECGLPPSAPYGRCRIFSERGQQPTDAWRFEAGELQSFGEGEPAPVPSVAPTKSPTASITTLSPVIPTTSRPTEWVLPPIFAPPSVTVTTDTPTITEQIVSAPPPIDCDAFDMNYDRLCYSNDPCCETQRSTSEYCWDAYENIFPGNAIYSA…	Signal peptide	0.8143
42675	sSMC	BLS	negative	TN	TN	TN	42675	Y	0.788	19	3.329773803	TSNDAVEGQNRFAKLFKMNAEERRN	19	3.329773803	TSNDAVEGQNRFAKLFKMNAEERRN	No	0	0.555357593	Not plastid, SignalP positive	MKGLLMLALALWFTSNDAVEGQNRFAKLFKMNAEERRNTPGAARSNQPEVSCIGPEKLDIITEELRASEKARDIAVNELATEREKVEQLKADVIELRKDANLRLEQMSRSSESAQRVSAAQEALSKRISEMQVKTNREVEMLKESLGKRDEELKAAERTHNELTKRHKAEVEEEMTKINEKWKGKIEELELVLKRKIEAADEQCQVSAHQGIDEKLQNENDLLSDERKRAKSLEQDLAVLAGEQRVLQQMYSKLELKYEAKLTETDEEKSAYFRKSLDEEVAKQVDQITTKLQSQIAAVKDERDSFVSEMKQKLDSDHFTLIESKEREMADFKRGMEAKVAQVNEEKLSLANRFDSKTGEIEAKWQKAFQSLRKEHEESVKSAESSAKKALDELRRKTE…	Signal peptide	0.8117
42886	FBPC1	Pl	positive	TP	TP	FN	42886	Y	0.782	31	5.857557445	PTTNSFQTSTGQSQPQRLPASSASL	31	5.857557445	PTTNSFQTSTGQSQPQRLPASSASL	F	0	4.809068601	Plastid, high confidence	MEKWGFSRGQVPLLLSVIALSFVLLPTTNSFQTSTGQSQPQRLPASSASLHMSDPLAGPSAKRAPLQRKKDLKQFSRFLEVECWKRAELRDLEPVLASVAEACRQINRIVQRAQTDDIYGVAVKIDGSPLDDTNVQGEVQQKLDVLCNTIMLRAFCGSSRSVHSVASEEEDEPRCCSDVMNDSAFAVGNFIAVFDPLDGSKNIDASLPVGSIFGIYKKIPGKSVDDQTFLQDGSGLVAAGYCLFSATTVLVLTLGSGVDGFTLDPDTGRFLHTHQDIRIPSSGPIYSFNEANFKDFDPPVKHFLNALKEGSSSTGIRSNARYIGALVADVHNVLINGGIYGYPSTRANRNGKLRLLYESAPMAMILEQAGGAGSTGRGRILDVVATKIHQRIPTFLGSI…	Signal peptide	0.8109
44080	STK4	ER	negative	TN	TN	TN	44080	N	0.241	NA	NA	NA	NA	NA	NA	NA	NA	NA	Not plastid, SignalP negative	MATVAAQAAATPTASLPPHTPVNGTVGDLVGTNGNGIARDALDVVDVGLSTAVQRSCTLQAEESAIHRDEDFETFKDAAESLKVPRELHGGKIRMETSTILDKADLESFDTFAALAANSHQPSPSESQRDNKLTMQSHTESFASALMDPHVDKSKRYVSPKDFDLLKVIGMGAFGKVLQVRNRQTSQVLAMKIISKRLLRRKQGYVENVQAERNILTKVRHPFVVTMHCSFQTKEKLFIIMDFLAGGELFLRLGREGIFLEKTAEFYLAEIILALDHLHVLGILHRDLKPENILLGSDGHVCLTDFGLAKDFGTEGFDEESSRALTVCGTQEYMAPEMVARQGYSRAADYWSLGCIAYEMMSGLPPFQRKRNEGSKDLFRKIMSEKVKMPVGSSSAACK…	No N-terminal target peptide found.	0.8672
44172	HAP	ER	negative	TN	TN	FP	44172	Y	0.57	17	3.686336052	FIGSAAPYLYQVNAATATSNSRSVK	18	4.065643053	IGSAAPYLYQVNAATATSNSRSVKM	No	1	1.353619376	Not plastid, SignalP positive	MINVRRLFSLAFIGSAAPYLYQVNAATATSNSRSVKMNQRPPLSSSLGKDSEGPRKIYRTLQVQVVHRHGDRSPITPLKDESFWSSTLIPEALLTKISSNTALVESSQANLHKANGRGPFGKLTELGLLQMIQVGSTLREKFVAKDEDDYFIDKDGNRHYPHAWKPSRPLCPDNIRVFSTNFSRTIQSVQGLLVGLFPDGTEHAISIDVRNTNWMLPDPQPRRSQEQELLEDRLAMRDYIVERERQMAPLAARVTQVLHNLLASDAREVSFGVAQEHAGESSIETEPLAWNQLAEITTCLAVRNRLPLGITKEDQEAISKHVAWRWFENLKEPHLAYLSMNRFVSQQLSYFQKFTSEPPVTIWSAHDSTLIGLLCAYRLEMPATWPDYASYLVMELIEV…	chloroplast	0.6414	0.7342
44526	CA-II	BLS	negative	TN	TN	TN	44526	Y	0.873	19	3.770988394	AFTTAQTGRDLDRFNYRGTDGTDYG	19	3.770988394	AFTTAQTGRDLDRFNYRGTDGTDYG	No	0	0.910499408	Not plastid, SignalP positive	MVGLPSVLLCTLIAFTTAQTGRDLDRFNYRGTDGTDYGPEDWDQVSCTDTETCLGWPDGFETARGWDLGENHCRWCPLGTRQCGIHHQSPIDLQRNRAVPGDPEEKECIDVHWMAYYDSTCDWENLKALNAFSIERHALKVNQPIEQLASGDYRLACRNASGRRFGRIDFSKGFSEWWLMSHMDIHVPSEHTQEGKRYDGEIHLYHFYSIPGSQSSTNNEMASVTIFLEAYDDVPDYPMLNRLICQWRQVEDKTREECGLPSVETEYPGCFYYQRGHTIDGFNTIALTQDGTQRNLRQKSRNLRPKSMSVHDLILYNYAQSQTNSSYTPKRLLHSEEDHAEADPNFDWEKFVTRQDGNANITQGNRQLLNYDHVGPWFNYFPMLGVRTEYYYRYSGTQT…	Signal peptide	0.7933
44601	Lhcr1	Pl (thylakoid membrane, PS I)	positive	FN	FN	TP	44601	Y	0.643	20	4.8653396	AFAPAAKPAASTSALNAEMSKSMPF	20	4.8653396	AFAPAAKPAASTSALNAEMSKSMPF	No	0	1.843833118	Not plastid, SignalP positive	MKYAVFASLLASAAAFAPAAKPAASTSALNAEMSKSMPFLTAPKNTGGYVGDVGFDPLGFSDNFDMKWLRESEIKHGRAAMLATVGFVMQQFWTLPGMVHVDDSNLAPGAAGISPMLQIVFGMGALEWWTNKGKVTMEDMFSDSSREPGNLGFDPMGMSKNKSKEEAEAMQLKEIKNGRLAMLAIGGMIHHNWVTGEALF*	chloroplast	0.6281	0.6852
44766	sSec14	BLS	negative	TN	TN	TN	44766	Y	0.55	33	3.663002094	GLQSAVPVTNASVQSIDLRAEHLLF	33	3.663002094	GLQSAVPVTNASVQSIDLRAEHLLF	No	0	0.990770092	Not plastid, SignalP positive	MRFLAPRSDVGPGTRISRRLLLLSVTLGLQSAVPVTNASVQSIDLRAEHLLFWSGLDCAVDAALHNMGPLLDDLLLRGGDQPTETTSETTCVSERPMGSSPVYNNHTLDDPPSSMSTTMETLDDNRETSVATVNAPENTTTLSLKERVRNIPVSDKSRMQFSLFQPGDGSREDPDGIPTRYLKMQKGDRELAAKALEATLDWRDEHAIDTILKIPHRKFEICKQVFPHYFVGRDKDDHVVFVQRPAMLDLEKAKANGLTNEELLLHYVYVNEFLWQYLEADSPLGTMTSVIDLQGLHLGVLRQSDIISFLKKFVMTMDAHFPQRSHKTLILNAPKWFHMLYKLISPLLRDTTKAKIEIHSRSKKQDAVLKDYLGEDAAKKLPPSFWSKKHTKRQSRHRR…	Signal peptide	0.579
44959	sDTC	BLS	negative	FP	TN	TN	44959	Y	0.732	20	2.874738701	ATALCQHPSVSSLVHAAADDTGTVG	18	4.257409612	LLATALCQHPSVSSLVHAAADDTGT	L	-2	1.221879024	Plastid, low confidence	MRTIPFQFWTRMLLATALCQHPSVSSLVHAAADDTGTVGLSAGKLRSNAEEAMAVGDYTTAVQYLQEAITLEPESAVNHYKLYRIRHRKRHYLEALRDISQAVELESSASYRKLKAKLLVTLGQCDRAVAELDLLAPNDQDNAQYETAKMCHETIQLAEYHFLNQEYELAAEYFQQAMSFVEIASDLVWPKAKSLFETGDYYGVISDTGMLLKQHPHHVEAYCLRGSAYHRLGEHDQAVLHFREGLKLDPEQADCKKGHKSVKALEKKKAKGDEAYAAGDFESASGHYERAMMLDPTHHAFNRPVQLQLVQTYSKLGQHKKAMDTAQKYVEELESLEGLWALANAQQAADSYEDAVRTFQRAVEVAPDGSEQEREANQKLKNAQVALKQSKEKNYYKIL…	Signal peptide	0.6546
45333	PGDH	BLS	negative	TN	TN	TN	45333	Y	0.735	19	1.904883207	TTLESIQTLSTNEINRMSCDIGLYG	19	1.904883207	TTLESIQTLSTNEINRMSCDIGLYG	No	0	1.127772798	Not plastid, SignalP positive	MFLTILLFAAFCTTTLESIQTLSTNEINRMSCDIGLYGLAVMGQNFALNMASHGFTVAVCNRSPSKVDTTVQRAKDEGDLPLIGTKSPEEFISKLSKPRKVVILVQAGKPVDLTIEAISEFMEEGDVIIDGGNEWFPNQIRRHEELEKKGIMFIGMGISGGEEGARNGPSLMPGGPRKAYDLIEPIIMKCAAKAGDPEEPCTGYCGPIGAGNYVKMVHNGIEYGDMQLIGEVYDILKNIVGMGNDEMATLFEDWNSGDLESYLIEITAKILARKDDLTDDGYVVDKILDKTGMKGTGRWTVQEAAEQSVAAPLIAASLDSRYISGRKEERVAASKVLQGPSNEMPQVDKDQILSDLQQALYCAKVTSYAQGMGIIQAASDKNEWDVDLSLCAKMWRGGC…	Signal peptide	0.7563
45347	sbeta2	BLS	negative	FP	TN	TN	45347	Y	0.786	24	3.602653343	EHTFASSAAGTETLVGIVGKDFVLL	22	4.731556227	VVEHTFASSAAGTETLVGIVGKDFV	F	-2	4.546335364	Plastid, low confidence	MPSLLSQLTFWLLFTVVVEHTFASSAAGTETLVGIVGKDFVLLAADSSVSQSIALTASNLDKIAILADPFPSGRPDRALTNRYAQHVIAAAAAGDAADADRLLGVLRAHAAIREFEVGVGCDVEYIDCEKSTDDAQSSIAQTPSSPAGMTVESLANLARGQIATQLRSASPFRVCLLVGGMMPVEDSMIATHSLSCSQSAAGSPSDLLQRQVRFASAPFLVTPEEPPIASTVSSPSAVASGLVPRLYWLDEYGSLQTVPYGAHGHGANFILSILDQGYRPDLDRQQAADLLRRCFAQLRTRYVINSPEPPCIKCIDASGCRLLR*	Signal peptide	0.7253
45443	PtCa2	Pl	positive	TP	FN	FN	45443	Y	0.823	20	4.190671901	STVDALNVKKLFRFGKTSLPKDSSP	20	4.190671901	STVDALNVKKLFRFGKTSLPKDSSP	L	0	1.190504976	Plastid, low confidence	MKFATAATVTLLALSTVDALNVKKLFRFGKTSLPKDSSPKPAAKGGYDLDVSELFDGNNKFIADKLAGDPAYFDTLGTVHSPKYLYIGCVDARAPPNMIMGTEAGTMLTVRNIANMVVNNDLAVMSAIQFGINVLKIPNVILCGHYECGGVRASVANVDHAPPLSIWLRNIRDVYRLHAKELDAIKDPEERHRRLVDLNVIEQCVNLFKTGVIQAKRIESYKDGGVAIPQVHPVVFDPKTGEVKKLKVDFDKYMAEINGIYDLYDLENAKVPM*	Signal peptide	0.8007
45601	SybD	ER	negative	TN	TN	TN	45601	Y	0.502	14	3.632279698	RAIDAAVLVEFAEELQGNAPQVTSS	14	3.632279698	RAIDAAVLVEFAEELQGNAPQVTSS	No	0	1.137583604	Not plastid, SignalP positive	MIVYAMICRAIDAAVLVEFAEELQGNAPQVTSSLMESLRDHPELVNEGDRKTYVQRNESQSDIISHFLESCAVALGDQGNSVEEFYFHLFKMNGIFYCCIGDDPDTRDQKVNFAFLEHICNEFVTTFRSSRIESANAYSLDKQFKPTLRSSMHHYNTNHKSIGQEDKVRCVLAQVEDMKAVMGRNINLLLSRGEDLNAMSQKSDTMQEDAMVFKKNTTTAAWKLQRQVYLYGLLAALGIVLLIYMISISVCGARLKYCRSSRASRNNSTNTGGN*	No N-terminal target peptide found.	0.7645
45679	unnamed	Extracellular	negative	TN	TN	TN	45679	Y	0.929	20	5.073613113	AGTSAAVPTEVEARRRRLKQKAEQD	20	5.073613113	AGTSAAVPTEVEARRRRLKQKAEQD	No	0	2.006859777	Not plastid, SignalP positive	MRLVVSLLVCSLLLAGTSAAVPTEVEARRRRLKQKAEQDKIAGDPRGAIRQSRIIESQRIDEIEGVTVRADYDRNRRLVDVKAGNFYPEDVQAKRTLKVNKDDLQFWERLLQVDANPGTSLSVATAPPSPAPVASPIPPSVPAPIPAPTGPNAPPIGGLPLPTSEVVTPTAAPVMPPTVAPTLAPTPAPVPSNPNAPPIAGIPVNTAAPAGVTSPTSAGAIAPTAAPVSAPAGALELPTAAPTVAAAPVASPTAVTTPSATPTSVAPVATPTSVAPVATPTSVAPVATPTASPVAVAPAPAAPASRVEQVVLSVALSNGAEFVNPESYQSKALAWLEGSNTDGLSDQRIIQRYSLGCIFFATNGVRTQFTDQAFGENVILNWQNVSGWATNTNECEWKG…	Signal peptide	0.8753
45935	sORF532a	BLS	negative	TN	TN	TN	45935	Y	0.856	22	4.108086467	VGTKASSTPGSTLMDSNGRLQSIPN	22	4.108086467	VGTKASSTPGSTLMDSNGRLQSIPN	No	0	1.344219723	Not plastid, SignalP positive	MLHCNWQLVLLLAVLYVGTKASSTPGSTLMDSNGRLQSIPNIPTTSGIVAIIASPGTPSALLTDEPHDILSLASSASASSSTASLIVCRGATLRGTSDQERNALATCSLIAGAVVVDGVTVGDVQAGLRNSRHARTLTALFRARVKLSSRDDDDKNNNSSNTVAPVPKQTLLLVINGDQAEIDHDQLQNEIKSLYKAAAVEKKGAASLEEVYDLQVVAVNSDDDATQILSLASEAATAAVQSGHDSLADTLAASLSQVRESGVGAVALDPPHVAHAFVAVGQSYGKQARAARAKIVSWKARTARGLLVDAFGREAALLRNRVLGTFEKETLSAAGLPLVANYRLEQRTRLKALLDTAVEEVFAAQVHNLEQSTLKRFNAGLLRTMNDPVESVMDSNAAA…	Signal peptide	0.786
46280	Trx-f	Pl	positive	TP	TP	TP	46280	Y	0.637	34	8.53676617	PAATAFAPSTPLAFRTQTPVVTTIA	34	8.53676617	PAATAFAPSTPLAFRTQTPVVTTIA	F	0	5.484276284	Plastid, high confidence	MMQQQQQQQHAAQRRAGVGTILLSLWFVPAATAFAPSTPLAFRTQTPVVTTIAKVARTPLTLSAVVDIGSESAFDQTIASAGGSLVVVDYSTTWCGPCKVIAPKFEELSEKYGDAVFLKVIGDASPDASKLMKREGVRSVPSFHYFKNGEKVDVVNGANAEAIEAAIAKHGAER*	chloroplast	0.6615	0.9855
46336	Predicted, low CO2-inducible	Pl (thylakoid membrane, PS II monomer)	positive	TP	TP	TP	46336	Y	0.828	19	8.606131962	SGAAAFAPVQHNGVRTIATPSTPLY	19	8.606131962	SGAAAFAPVQHNGVRTIATPSTPLY	F	0	5.404160627	Plastid, high confidence	MMRNFASVLLLLSSGAAAFAPVQHNGVRTIATPSTPLYGNTKQPPALPPIKDISYGEESRKYRRTVYSHDDWVKHRSSDRFLRNLLAIGSSGVYKSLAKEVLATTGVATFIVLYNCLVGGYTDLEGIKHSALIESVWAPLMALPLAPFTLSSPSLGLLLVFRTNTSYQRWDEARKNWGMNINHTRDLVRMGTSFYDNAAVSSEQRAKDLKALSLATWSFVRAMKRHLSPESEDEQDFRRELFERLPAPQAQAIIDAAHRPNRALFDLSVAIENLPMHFLRKNQVHQAVTIFEDNLGSSERLLTSPVPLFYSRHTARFLSFWLLLLPFALWDPFAGTWNHVGMIPATAVISIFLFGIEELATQMEEPFTILPMQAFCDKIGNWCNEIVSWQAGDNGMAVN…	chloroplast	0.7423	0.5767
46781	PPG1	Pl	positive	TP	FN	FN	46781	Y	0.751	17	3.918291048	LGTSAAYLGGLHSHRASFYTHEAHR	18	4.042944595	GTSAAYLGGLHSHRASFYTHEAHRR	Y	1	1.069699689	Plastid, low confidence	MKFNLLVFNSLLGTSAAYLGGLHSHRASFYTHEAHRRHMPARGSTSLMYAGGNWNDLAKEWAQMNSDRDSPAPPVGNMAVSPPSKPPTPSAASNPPRNLSNGSTEPWEKISMQMSDELAVMNKSNQQPSQSATINNSGQSIGSAPPETFTSPAPQQVAPSQGASQWSSLASEWASLNSDSESSPIAPLSPTPAARAPPMPVPVVPPMPAPVAPPPMPVPMEAPKAVSPAPASATGNQWSSLASEWASMNSDTDKAGPPSLPAPVPRTPPQASAPKPVISVTESQASPSTPAGGSNWSSLASEWASINRGTDESSTATVSQGTVPSISVPKPPLASPVPSRDPPAPSTMASSSSSSSGGNPTKDLPPKVATPKQNVEASTKTPAPRAAPTPTLASKSAGD…	Signal peptide	0.7325
46875	unnamed	Extracellular	negative	FP	TN	TN	46875	Y	0.88	17	5.004775591	ATAHAWVLRQRPPSLQVSVLPQLQQ	17	5.004775591	ATAHAWVLRQRPPSLQVSVLPQLQQ	W	0	1.710245455	Plastid, low confidence	MRALVWGFLFLATAHAWVLRQRPPSLQVSVLPQLQQTPRSDADKCADETTTRETSRRKLLQTSAAMAWLSACGSPAWALDDSENKRITVFEKTAPSVVFIDTFTERRDVFSTNVMEVPLGSGSGFVWDTEGHIVTNFHVVRNAQSAQIAFLTDGKDIANLSLPPASAAINNPYSSMRGFGSMSANVKRSVYKARVVGVDPGKDIAILRVDAPKEILAPMALGTSKGLKVGQYSMAIGNPFGLDHTLTAGIISGIGREVKSPIGRPITNVIQTDAAINPGNSGGPLLDSSGKCIGMNTAIYSPSGASAGIGFAIPIDTVKFIVETLIRDGRVVRPVLGISYLEYKQARALGINSGVLVLEAPAGSPPALAGLKGTRRTESGLVEIGDIITKVGDKVITVE…	Signal peptide	0.8316
47165	unnamed	Extracellular	negative	TN	TN	TN	47165	N	0.384	NA	NA	NA	NA	NA	NA	NA	NA	NA	Not plastid, SignalP negative	MERVFHSSTMTAVAPSVASHHPSVRYLVILLVLVLAVLIVDELAFVPKIGDALVALQEASTIPALRACPNRTAVAIVLFGIPKEFAHVWNAYETNIVHRNPHVDFSVTLHVFDDVTVLTNPKNHEIDAVIESVDSLQQVLKAYHPHIVTSKQDEFDQTLSWLTDDHVEGRFDQPPWNVDTLKNMFRQGHSIEAAFRASMQRYRQTQTVIFVRSDTLLLRPIDVPCMGLPRNKIQLPSWQVHNRDEHVDRLAIAGIDAATIYSRAKTDAFTKYVQRGDVRAVLRNSEHMLKMWLDEQIGLDVAVMPKAWAPLLRVRAGAKLSTRDYKTHLNPLWLTRILLLLLVGGTWLILWPFWSGRIQFSTPRWWTRLRNGNGSAKPHVEQDDIHRETRQLLDTSAFT…	Type II signal anchor	0.5661
47444	sPUB	BLS	negative	TN	TN	TN	47444	Y	0.609	19	3.796831581	SAVDAGLHQSPFLFRPVLQYIRPRL	19	3.796831581	SAVDAGLHQSPFLFRPVLQYIRPRL	No	0	0.934107041	Not plastid, SignalP positive	MHGLGVACALWLASAVDAGLHQSPFLFRPVLQYIRPRLTLSAILSVSRGGNQEEGTLDEKVHSAMKKLGLASPYTDIASANDEYTVEECKDGACLIPDAHANSAASKAPLETNVSEEDAGAVARKIADSMNVDLTLSWAAMGATAEFDGTSGLRTYNEQAARNMIQQELDIIEQVPADSDDVKQLVSEGFETFLSRRALAFSDRNMDDARAILVADQMDEEQEQERAAEKTEPAPTNMESSGYKTLSVPNEFDPTKFTTEAAPSLLPSAPRLNAPQKAAKKSEVVFEATSAQIQRLVLESPVPVLLDVYADWCGPCKVLGPALEEMAIKSGGAFRLVKVNSDNERPVSTSLEVKALPSVFGLKDGKILNMFQGMPESESAMKNFMMGLLLPGNKFDPPL…	Signal peptide	0.7119
47492	Tom70	Mitochondria	negative	TN	TN	TN	47492	Y	0.591	32	4.3212636	YVVQARTRPTSDSSPRDTTDRKSRS	32	4.3212636	YVVQARTRPTSDSSPRDTTDRKSRS	No	0	1.664008691	Not plastid, SignalP positive	MALGTRSNQTLVVGLAAAATASLLLYYVVQARTRPTSDSSPRDTTDRKSRSVEFTTPSPKKTSGPLTKAVGKGEAADGSEDQTPIVKNTAKDAEKEVNAKIELLDKKGKDLFKNKQYLDAAETFTEALTLIETSDTSGSVQNTSSSLHRQLITLLNNRSAMYEKGNQPELALEDCTQILDQDVHHAKARTRKLRVLESLGRWHDALVEVCAVQLLFMRKHRDSMRLGLKVPPPPVPESKMQEILTNVVPLEMEPYIQALNEKTTRPLPSGYTILQLLRSFTSYNSWMAQAAKDGNVANIDKELVEGVDAASKAQRVHVLLKRGRRHVYDRAFENASDDFEQAYALAETNEVQLLLEGDDYARVLEWTGMVKHWRYKLDEASACYEKCADLEPTNALVLV…	Signal peptide	0.6333
47685	FolC	Mitochondria	negative	FP	TN	TN	47685	Y	0.506	36	3.638988785	GTRFAEHCSLHAFSLDGMRAARALK	34	4.541469692	FFGTRFAEHCSLHAFSLDGMRAARA	F	-2	4.404455947	Plastid, low confidence	MRTNIVASRRSTASGIDTILAVPFLLVVFFGTRFAEHCSLHAFSLDGMRAARALKVADTYSLSRRFSCPLRPFFGTAFPSTNSRAALPTSSPLPSLTWLRSSSSAHSTESGQAPQVSISKSFNPAALNVDNLASDMAPDHYSPYEQWVRRLYMTNLFHPVKLGLDNIEQLHRVLGFPMDDPNVTVVHIAGTNGKGSVALKIAKTLELADPTRKVGLFCSPHISSFRERMQVNGELITENEVVEFLPEIYRMCQEHDIPATFFEITTALAFRFFHARGADAVVLETGLGGRLDATNVIKNPAISIITSIGLEHTRILGDTVELIAREKAGIIKPGRPVLVGPNVPDAVTRECAAEKQSGPYYTVPDILGADLLDKLTTQEVLDYDLENARIARAGLKILE…	Signal peptide	0.5776
47766	sP4H	BLS	negative	TN	TN	TN	47766	N	0.254	NA	NA	NA	NA	NA	NA	NA	NA	NA	Not plastid, SignalP negative	MCQHTLTLRAQKVPPSICFPWRTVSQTMHQSIPSLRSTVVCLLMLITGSLQQCLPLCVQASSAASTNTGRSTRQSTPSRPPFLAHVTDNTLDRARRVALQRHEKAVAQALENYPTNQQPPDSLNADATTATATGLDSYVIDAAGSVPDFADQLQRVVHVTTPPLLSRDECRNVIDMAESHFQQNNIPWSMQTSGQYKVAGFWIKNIPAVHAWFTHLVQTRLFPLLARTYPDFVVSPHDLCVDNAYLFKYDPETGRRTDIHTDSGCLSFTIALSGTDDYTGGGTWFEGLQPLQGLQGNEHAQQDAPSWNHVLSMEAGQVTIRPGGVKHCGHAVNTGIRYIIGGFCMHQNKPEIVRQLLTPPPITDSSEDDTNSVDILEAAVVLNPKCDASYGLLADRYKQ…	No N-terminal target peptide found.	0.7145
47813	Lhcr14	Pl (thylakoid membrane, PS I)	positive	TP	TP	TP	47813	Y	0.803	17	9.122193414	SSALAFTPQKSRVTPSVSTSAAVDD	17	9.122193414	SSALAFTPQKSRVTPSVSTSAAVDD	F	0	5.68811938	Plastid, high confidence	MKFAILAALCASSALAFTPQKSRVTPSVSTSAAVDDMPGAINFAAKEFKFDPLKLAETYEPFLPWFRESELRHGRTAMLAVVGFIATDFVRIPGEAYSFAAIPKTIDAHDALLKSGPMYQLLLWIGLWDLIVTAPAAVAAAKGERTPGDFGWTLMAPKDDAKMQKKKDSELLNGRLAMVAVGGIATQSVITGHGFPYI*	chloroplast	0.7736	0.9062
48034	ptE3P	BLS	negative	TN	TN	TN	48034	Y	0.836	25	4.267564143	PTARATITLVDTKQKFASTQDRNLG	25	4.267564143	PTARATITLVDTKQKFASTQDRNLG	No	0	1.125167507	Not plastid, SignalP positive	MIGTNRWSVLWVAAALGFPPTARATITLVDTKQKFASTQDRNLGKSLWKNNEYMARLQYVDGNLPLCPSSPSASTHPKYNLTVPSDDSPVAVLVRGGGCTLEDKVHFALHNLEPAGLVKFLIVDGDHTLSTESTSLLTDSLSAHQDALEIKRSPDQFDTKQDNDIPLYILHVSYHTEYDLLDIILHQSSRSQSLGGPRIVMDSRLGTGFLSGPAAVWIGLLSLLSACACSCLLVHGGSQWMPDPDDQEHVPQRPTRRRLTKNQVKAMLPVYQFDGETIKPAHGRSTPALVGPDGLETEILLPDPATLECCSICIDDYESGDRLRMLPCHHLFHSKCIGRWLSERSSTCPLCKLDLFQEDDEEETDEEQPVQEPLRSNPLTSTDGVSVWRSVFGLAELQT…	Signal peptide	0.7775
48050	Fru	ER	negative	TN	TN	TN	48050	Y	0.652	35	5.041470682	SSALADHSLSSIESETSASGSPYSN	35	5.041470682	SSALADHSLSSIESETSASGSPYSN	No	0	1.607396648	Not plastid, SignalP positive	MRLRTSIALLFAGTSGPTLVSIQLVLCTLSSALADHSLSSIESETSASGSPYSNPKDRRLQSVAVVGNNGSPSSRFPLGLCQGDCDRDSDCAGTLRCFQRNGGQDVPGCSGGSNEGSRSDFCYDPAPEASKPVPVPTRPNPAPVPPPPAGPVVSPVPAPVAAPSPSGPRPVVTVVGDNGSPSSRFPLGLCQGDCDRDSDCAGTLRCFQRNGGQDVPGCSGGSNEGSRSDFCYDPAPEASKPVPVPTRPNPAPVASPTVRPVAPPDSTTPVPPPTMSPVAPSGSITLDTFVFKLYWEEGYYWQEESYERRWCIKCRNGCNRGHKMKIVNCDNDGGRGLPDRFRFLPQTSEQVQIQEVSSGLCMQLAPSRQITLEVCQAGASDQRFFARVGDLTFMDKFEL…	Signal peptide	0.6624
48220	Sec24-like	Cytosol	negative	TN	TN	TN	48220	N	0.108	NA	NA	NA	NA	NA	NA	NA	NA	NA	Not plastid, SignalP negative	MTNFPPPPPPPPSRPLGVSPSAPAVLETSSATSHYSTRRGPLNGGASASALPQSNLSTHGSTRFPPPPSHSVTTNGSVPSHDARTTPPSAHTPVPPPSIHRIAHPGMVSQPPSRQNPPLPFAPPASVPPTASRTLQPAYPVPPQPYSSNPLSPPLPSSRPPNTTHPHPSPPPPQPGYYQPSHTQQPPPGLRKIDPSQIPRAPLFTRPQESQLPVYFPRAAVLNGETAQNPPPADSRYIVKDDGNASPNLVRASVYAFPLTRALWHQTGDLPLGILATPLACHDETFVPRPRVLPDRSVQDWRDPQRIPCVDAREPSPPPRCGHCHAYANPFFGTDGSCNLCGTSNRGIAANLTGPAMQCGTVDYHVSGPYVTRPQPVPPVFVYAVDLTCPHVTQYLPIL…	No N-terminal target peptide found.	0.8774
48423	PtFAD6	Pl	positive	TP	FN	FN	48423	Y	0.631	22	2.096324275	PSCIGAFQLSSPAQLPTSRLRRHTN	23	7.316716633	SCIGAFQLSSPAQLPTSRLRRHTNT	F	1	4.713386376	Plastid, low confidence	MVRFSTAALFSLSTLTPSCIGAFQLSSPAQLPTSRLRRHTNTAPLSAVAVDSGSSDPALVGNLPLPNNNDNEDKNRRMPMMDLKGIALSGLKGQALSVRAEDFPQAKDLRAVIPKDCFEPDTAKSLGYLSVSTMGTILCSVVGANLLSVLDPSNPLTWPLWAAYGAVTGTVAMGLWVLAHECGHGAFSKNRSLQDAVGYIIHSIMLVPYFSWQRSHAVHHQYTNHMELGETHVPDRADKEGEKSLALRQFMLDSFGKDKGMKAYGGLQSFLHLIVGWPAYLLIGATGGPDRGMTNHFYPNPLSTPTQPKKELFPGNWKEKVYQSDIGIAAVVGALIAWTVTSGLAPVMALYGGPLIVINAWLVLYTWLQHTDTDVPHFSSDNHNFVKGALHTIDRPYDK…	Signal peptide	0.6189
48518	putative zink transporter	ER	negative	TN	TN	TN	48518	Y	0.709	23	4.404093042	ALAGALSLFLQPALFQSLITPLVAF	21	4.407860501	FIALAGALSLFLQPALFQSLITPLV	No	-2	1.461116114	Not plastid, SignalP positive	MSTLLWIILFGFLMSFIALAGALSLFLQPALFQSLITPLVAFSAGSLIGGALFHMIPAAVESMGNVTSLYVWLAAGFVIFYGLEQFLNWHHSHTHSHACPPLRSDHQHYPHTGTVRDEFAQSVTHVCGLDTELGVNSHRPHGRETDDDSCENSGRHESLHLPDGFTRTHIRSESANCLDEEAQCPHVASCKDNIQCTVDTTSAQIPDTLQQTSTVVAATPPIPSKKPLTYLILIADAVHNFLGGMFVGASFVDSVPLGVSAWCAAAAHELPQELGDFAILVHGGWSPMQALLWNFLSALPFLVGGVVAYATSKAVNVDFLVPFAAGNFLYIAGSDLIPEVKHFHGIRANFTHFFSFTAGLGLLLVIRIAYKGW*	Signal peptide	0.7482
48539	TrxH	BLS	negative	TN	TN	TN	48539	Y	0.687	22	3.904705245	MTGDAVQGPAPATKAPSSCAAVDDT	22	3.904705245	MTGDAVQGPAPATKAPSSCAAVDDT	No	0	1.309800283	Not plastid, SignalP positive	MRSYLLVAAVMLYGTFMTGDAVQGPAPATKAPSSCAAVDDTTLFGVVQRVPALSVRGGQVHEPESLADVDALVLKAGSEGKLVVIDFSATWCGPCKMIAPLFQQLSEAIPGVVFIKIDVDENPDTAAKYNVSAMPTFVFLKSGEVIDRLMGANPARLQELIDEHQ*	Signal peptide	0.6412
48633	sDPC	BLS	negative	FP	TN	TN	48633	Y	0.456	52	4.456293125	PSAYAANRRSSSQQTRQPRKATDPD	50	4.56316796	STPSAYAANRRSSSQQTRQPRKATD	Y	-2	1.668840533	Plastid, low confidence	MFERPMCRALLRSGQFRRGVVLRQSRRYSTSWTLLLLVTAVLCCSTPSAYAANRRSSSQQTRQPRKATDPDDYYKLLGLSKTAKPKEIKKAYRKLALQFHPDKVPEAEKEEAENMFVRVSEAYAVLSDDEKRNVYDKYGKQGLEAMERGQDPAAAGFGAGGNGGFGGPGGGFGGGGGQQFHFSSGGGGFDPFSMFEEMFGDQGGFGGGGGGFQGNFGSSGSNRGGTPVDLFPKDQSHVSKLGSPKFPNAKSKNLWLIMFYRNEVQACQQAKPQMERLAEKAKGTFKLGAVDCGKNAQETHFCAQHSVKHSDVPKYVFVVDGKLEFYEEPGAPTAKDLYEFAMENMPKGLIQNINHPKQVAERLLDPLGNASSSNKRIASILLLTEKYETSALYYSIAYM…	Signal peptide	0.603
48798	unnamed	Pl (thylakoid membrane, PS I)	positive	TP	TP	TP	48798	Y	0.744	18	8.555766775	SGASAFTPNTNAPQQLTKVGATAEL	18	8.555766775	SGASAFTPNTNAPQQLTKVGATAEL	F	0	5.234956351	Plastid, high confidence	MKTSAIVAILAVSGASAFTPNTNAPQQLTKVGATAELDNMLGVDIETGKKIFDPVGLAQWAPADFLRKAELSNGRSAMLANVGWFWPKIVGTFDSQDVTTTDPIKAIAEADLQWWAQFFVFCGMLEAVKYRGELEGKSYTGEGPAVIDWAKQWDKLNADQKESMRLKELKNGRLAMLGFASYVANYYIPGSVPGLPAGF*	chloroplast	0.7407	0.6017
48879	sORF534	BLS	negative	TN	TN	TN	48879	Y	0.756	20	2.028432508	GVSAGSTYRSTLGAWCIPRGGSDYD	19	4.132900012	SGVSAGSTYRSTLGAWCIPRGGSDY	No	-1	1.109174683	Not plastid, SignalP positive	MYGQLFAVALLVTSGVSAGSTYRSTLGAWCIPRGGSDYDTNDTIEAYEQALESVKAKVLQTAASSIEDLRSEIVDGGKVVEAFGTATETICNQALEGFASAAPEAGDDANKAATFDRKLQELEAALDAPLQVLYLKQLGFLREAALQRYRAATKTSGASDYEAMLQADSQFVREADGSIREGSDWDYTAERAFLQSVMNNIAESSRKAMDVQMNSAQQQQTAMQFLQSQQQMIQQLQMQLYGQSSPWNVGVAYRIPDTNFNLQGSYQQGRANVQLSCVPDEYAPFLGPNGFTNGVGPGNLGLSLNLSV*	Signal peptide	0.7572
49272	unknown protein	ER	negative	TN	TN	TN	49272	Y	0.799	23	3.933868233	VVASARRLEDGGSNFAGEFLSDAEV	23	3.933868233	VVASARRLEDGGSNFAGEFLSDAEV	No	0	0.751120621	Not plastid, SignalP positive	MKGLSSVVVFKYLTIFIVVASARRLEDGGSNFAGEFLSDAEVCEMQEEAWPSQLGEWFGAQHSCECNGASDEEGVDVVETKCKATEQFCCPDTGRCHEARREHYNMKAKDVNRTTDQGGDWFWTSGVEANMYCYTYLGDDLPNGRVEICEDTDFDPDAPGNEWSCDMINNGEKCQECSQCEDDDATTNFDCSNIAGIDDIPADIFPKTGICYRFNGAECASAFITKPLSVQATNGGDSGSTNAVLSGLCFVIAILMVFGKDV*	Signal peptide	0.6166
49432	sbeta6	BLS	negative	TN	TN	TN	49432	N	0.207	NA	NA	NA	NA	NA	NA	NA	NA	NA	Not plastid, SignalP negative	MFKRRSTLPPRVFTGNRKTVMEREEQQRKRAPGGFLRQGQLLDLLLSLMVALTLAGSTNAVPAETISQSSPIQPISMGTTLVAIKYRGGVVVGADSRTSVSGYVSHRFAHKIAPLTDHTVLLRSGSAADTQQIAESARMTFLHRRYRCGIVPTVSQVAHWIRSTVYEESTEGVVSLLVAGFDPESLKSRIFSVSPSGALIEEKTFAVSGSGSTYVLGYLDHHVSGDLSENEAIELCQKAIELAIDRDGSSGGRFNIIVINGLGRRIVETPLESIVSETPVRVAGFASTSSPLKKKKNL*	Mitochondrial transit peptide	0.5748
49533	Ntt1	Pl	positive	TP	TP	TP	49533	Y	0.626	36	8.779445462	SSTEAFAPSAHRYSPNQAVPYSGSL	36	8.779445462	SSTEAFAPSAHRYSPNQAVPYSGSL	F	0	5.549170996	Plastid, high confidence	MIPTTSVASHRSVVLVGLACTTLLLAVLSPSSTEAFAPSAHRYSPNQAVPYSGSLVLPRARGLAMGNPQNSALHMQTPWSKAGANKRKPRPTMVSPIQMSDAAIESNDDESDSKKKGFLQKIKSIVPPQEERQKLVPLALMFFCILFNYTILRDTKDVLMVTAPKSGAEVIPFIKTYCNLPVAIGFTGVYAKMTDSMELKNVFYACVIPFLIFFASFAFFIYPNRAILHPHALVDVLAARLPANFAAPLAIVRNWSFAVFYVMAEMWGSVVASLLFWSLANQITTVEEAKKYYPLFGLGANVALIFSGQYVKFVSNMRASLAPGVDAWAVSLNYLMGAVVASGGVLLATYKYIQDNVVAKSEAMKALKKYPSKKKPKMTLKESAKFLFSSPYIRDLALL…	chloroplast	0.6363	0.9066
49840	ORF387	ER	negative	FP	TN	FP	49840	Y	0.461	32	2.793360318	TVSQGWIPSNERNAAQRRRDLPTSV	32	2.793360318	TVSQGWIPSNERNAAQRRRDLPTSV	W	0	1.978833461	Plastid, low confidence	MLRNKYSTSGPRRRKCLAFITCTVFCTVSQGWIPSNERNAAQRRRDLPTSVTKVKTNPFWAMSSSDLKDDRSKRETSSNNRTPKMKEYDKNSVVSRLHQAASRAHLRQQLKDAQEATTASTKLHREGPRLASLQKLNTAIDLRLDSNRFPYNSVSSQVLQAARDPMIAVVSHNQQVAAHQQAVAATSVLFEKCRQVAIVLSKSLQKDQVTVEYANRIRRLLKAMLEEDYHPDAICFVGGTSTGNKIADADAGYIYFRYLCACQNISLDGIQFILEYTRAEQGAFQNVVDELQQKCLPLWRKAAFNEEDEDYQSFSTKIRRRLRVHFSIVSSEYHLCQLNDIHVRSPGQSPLRALGGWMRVSVDTTWAYQYSTTMLPRQKNPARSFCAKHYKTAQRLVPA…	chloroplast	0.4938	0.6998
49912	Lhcf12	Pl (thylakoid membrane, FCP trimer)	positive	TP	FN	TP	49912	Y	0.686	25	3.898368269	SDSVAAFAMAHGGSHKLSNTALRVT	26	7.583685406	DSVAAFAMAHGGSHKLSNTALRVTG	F	1	4.580959565	Plastid, low confidence	MKLFGVSVVIVVVATAVSLSDSVAAFAMAHGGSHKLSNTALRVTGFEDELGVQKPLGFWDPLSVCDGADQARFDELRYVEIKHGRVAMLAIVGHMVTSAGVRWPGSIGGVSYSNIPAGLAAFERLPISGLAAIFVAIGFLEVVVMKDSKGVAQYPGDLRNGLFQWSATPEEQLEKRAIELNNGRAAQMGILALMVHEKLNNEPYMINSFLGYSSHFNENF*	chloroplast	0.7	0.7583
50476	Glutathione peroxidase	ER	negative	TN	TN	TN	50476	Y	0.908	34	2.006273639	PLVSGIRSRTAFAVPTHTRTRPTVR	34	2.006273639	PLVSGIRSRTAFAVPTHTRTRPTVR	No	0	1.056729762	Not plastid, SignalP positive	MRFGTKPAVLIPYAWVPWVAVLLLLTLPPLVSGIRSRTAFAVPTHTRTRPTVRAVPPGDDDHHHHESVASTDSDYSVPVSRTALEWTVQDYARRNMVSVLVGGMVLAIVPGVGGAGTDDNNNSNADNESFASIASRANVMSKKAASELPATASGVRATDQTCYDFSLPVAGLAVPMATLINQVFYDSNSDEARDGEAVKVKAIVVVNIKQDDPVARKTIPELISLATKYSGRDGTGAVAIVCCPTDQGYYEPDTSALLRLKLGAEYGYGINPATIVTDKVNLLGTGAHPFWRWLQSTSRTPAGLGRIEGNFEKFLIDGRTGLPVRRYPRKYAPLNLQDDVEALIATRPLPPAKANFLEAWRAAAAEAERDTYRFEKGLNVFDQ*	Signal peptide	0.8246
50705	Lhcf3-FcpC	Pl (thylakoid membrane, FCP trimer)	positive	TP	TP	TP	50705	Y	0.595	16	8.679238475	AGAAAFAPAKNAARTSVATNMAFED	16	8.679238475	AGAAAFAPAKNAARTSVATNMAFED	F	0	5.508510406	Plastid, high confidence	MKTAVIASLIAGAAAFAPAKNAARTSVATNMAFEDELGAQPPLGFFDPLGLVADGDQEKFDRLRYVEIKHGRISMLAVVGYLVQEAGVRLPGTIDYSGKTFAEIPNGFAAFKEIPAGGLVQLLFFIGVLESSVMRDLTGEAEFVGDFRNGAIDFGWDTFDEETQFKKRAIELNQGRAAQMGILALMVHEQLGVSLLPQ*	chloroplast	0.5739	0.536
50725	Lhcr3	Pl (thylakoid membrane, PS I)	positive	TP	TP	TP	50725	Y	0.698	17	9.092605225	ASAAAFAPASMQSQRAGSVSLNAEE	17	9.092605225	ASAAAFAPASMQSQRAGSVSLNAEE	F	0	5.646992385	Plastid, high confidence	MMRSTILAALLASAAAFAPASMQSQRAGSVSLNAEEMSKSIPFLVKPDKLDGSMAGDMGFDPMRLSDIQTDLKYARWSEIKHGRICMLAIVGILVQQAGIHLPGEQFTNTDIFGAVDSVGFGANMQIFAGIGAVEIATFNKHYGEGEPGDLGFDGGQLKGASADKIALRKEQEIVHCRLAMIAFLGAMGQTLLFGQALP*	chloroplast	0.6724	0.9673
50819	Tkl	Extracellular	negative	FP	FP	TN	50819	Y	0.631	20	5.740410128	AKAQGFTGSSIKPRFGVQAHSVLKM	20	5.740410128	AKAQGFTGSSIKPRFGVQAHSVLKM	F	0	4.627551646	Plastid, high confidence	MKFSSIALATVFFAAKAQGFTGSSIKPRFGVQAHSVLKMSTATETDKMAALATAADEARGLAMDSIAKAHSGHMGLPLGAAEIGAVLYGSQMTYNPKDPTWINRDRFILSAGHGSMFVYSWLNLAGFDLPMEEVKNFRQHHSMTPGHPEFPSSEHNTPGIESTTGPLGQGVSNAVGFAASEKMAEALYNTNDHKIFDHHIFTLAGDGCFQEGVSAEAAAFAAHEKLDNLIVLYDANEVTLDKMAEYTQSEDIIKRYDAYGWETYEIDGHDLETVEKTIAAAKASNNGKPKFIKCNTIIGKGMEETEGTNAAHGEAGVPYVDKAKENLGLPVDEKWFVSAGTRDFFSEVQKTNAAAYGEWQKTYSAWKEANPALAKQLEDSVTDNVMPAEDMIKEIPELK…	Signal peptide	0.7442
50907	FtrB	Pl	positive	TP	TP	FN	50907	Y	0.882	19	7.863901534	SLTQAFMPVSKPSFGRVGGTVYMAK	19	7.863901534	SLTQAFMPVSKPSFGRVGGTVYMAK	F	0	4.923943469	Plastid, high confidence	MKVFLSFVALLVLSLTQAFMPVSKPSFGRVGGTVYMAKEMTPEEEEIAVEKATKAMTAFTNKYLQISDTKLCADKSVPAVVIKGLAEHKVTLGAPLCPCRFYDDKEKEAKDGYWNCPCVPMRERQECHCMLFLTDDNDFVGEETNITFDEVIEGSQGMSM*	Signal peptide	0.866
50978	sCdc48	BLS	negative	TN	TN	TN	50978	Y	0.802	23	4.516642819	RSAGAVWAPRSIPLLTTSWAATAQR	23	4.516642819	RSAGAVWAPRSIPLLTTSWAATAQR	No	0	1.288135337	Not plastid, SignalP positive	MVFSRPCLLVLAVLSLARSAGAVWAPRSIPLLTTSWAATAQRRDLTTAAWGVSESVTASSILRGGSTAAAADDDEDVRKSKKSSSKKKKKKKSKKDQVSEPLSSKAAASPFADPTKKPDLSTAILGGAEGRSAMQVFAYDSEEGHSVVGMTEAALEEMGLFEGDTVSIKGKRGKKTVASVAIVADVDVSALQDGAGQPLQSIGMSLDAMKNAAVRAGDTVTVVPVPNVKFGKAVLILPYQDSLASLGVEDANVFDDYLKPYFEGKFRSLHRGDSFHADGPYGKLEFQCVEIDSVEVDGDTACVVVDDTVIECDGEPIDRSDHDDLEGAGYDMIGGASKHLAAVRELVELPLRHAELWRKLGINPPRGVLLTGPSGSGKTAMARAVAAETGAYFFVINGP…	Signal peptide	0.8322
51055	NTR	Cytosol	negative	TN	TN	TN	51055	N	0.338	NA	NA	NA	NA	NA	NA	NA	NA	NA	Not plastid, SignalP negative	MAGVPKVLHISGYQSCGFYVRALGVLRSLALLFPTRLKVVPHEFSDRASFRSWLLDDDGGFRNTFTRDIRAREQVTAPFVWFAPSDDGHDVEDFLGGHDDTLAWCREFMSPRDEIKPNYPVADMMDDGYTKDHGYDYDLVVIGGGSGGMAAAKEAAVLGAKVACLDFVKPSPAGTTWGLGGTCVNVGCIPKKLFHIGSLLHESVRKDTPSFGIRLGEPNGASATDELSGIVPDPSTQMRWELVRENIQNYIRGLNFKYRVRLREKEVTYFNKLAKFTDKHTIEAVDKKGRSSLITAARFLVAVGGRPSPLSCEGAEHAISSDDVFAMEKCPGKTLCVGASYISLECAGFLAGMGLDVTVAVRSILLRGFDRECADKIGDYMVDHGVRFKRDVIPSKLEK…	No N-terminal target peptide found.	0.744
51092	GSII	Pl	positive	TP	TP	TP	51092	Y	0.68	18	9.211355609	ASASAFAPRFASPRSHATVLSAVLE	18	9.211355609	ASASAFAPRFASPRSHATVLSAVLE	F	0	5.64690368	Plastid, high confidence	MKLNIAAIALFAASASAFAPRFASPRSHATVLSAVLEERTGQSQLDPAVIERYAALPYPDDTVLAEYVWVDAVGNTRSKTRTLPAKKAASVEALPKWNFDGSSTDQAPGDDSEVILRPCRIFKDPFRPRNDGLDNVLVMCDCYTPNGEAIPTNHRAKAMESFESREDEEIWFGLEQEFTLFNLDKRTPLGWPEGGMPNRPQGPYYCSVGPENNFGRHITESMYRACLYAGINISGTNGEVMPGQQEYQVGPCVGIDAGDQLMMSRYILQRVCEDFQVYCTLHPKPIVDGDWNGAGMHTNVSTKSMREEGGLEVIKKAIYKLGAKHLEHIAVYGEGNELRLTGKHETASMDKFCYGVANRGASIRIGRDTEAEGKGYFEDRRPSSNADPYIVTGKIMNTI…	chloroplast	0.6454	0.9531
51230	Lhcf11	Pl (thylakoid membrane, FCP trimer)	not used for prediction statistics, first 67 residues are identical to Lhcf5/FcpE	not counted	not counted	not counted	51230	Y	0.627	20	4.194477014	AFAPAQQSARTSVATNMAFENELGA	18	4.578756592	AAAFAPAQQSARTSVATNMAFENEL	No	-2	1.464450913	Not plastid, SignalP positive	MKFAVFASLLASAAAFAPAQQSARTSVATNMAFENELGAQPPLGFFDPLGLVADGDQEKFDRLRYVELKHGRISMLAVVGYLVQENGIRLPGDIDYSGTSFASIPNGFAALSTISTAGIAQIVAFIGFLEIAVMKDITGGEFPGDFRNDYIDFGWDSFDEETQFKKRAIELNQGRAAQMGILALMVHEKLGVSLIPN*	chloroplast	0.6543	0.9295
51289	FbaC5	Pl	positive	TP	TP	TP	51289	Y	0.818	23	7.628336989	SHAAAFSAPVSSSNGKNGIRSFAPL	23	7.628336989	SHAAAFSAPVSSSNGKNGIRSFAPL	F	0	4.472179782	Plastid, high confidence	MRFSLQSSLAVLLVLQASHAAAFSAPVSSSNGKNGIRSFAPLSMSLDKYADELRDTANRMVRPGYGLLACDESTGTVGTRLESIGLENTEENRQVWRQLLFTTPNLGDYISGAILFEETLYQSSTEGVPFVDVLTDAGIIPGIKVDSGLKPLCGGGPGETWCSGLDGLYEKCCKHYEQGARFAKWRTAVRINVEQDLPSDLAVQEAAWGLARYARICQEAGLVPIVEPEILIDGTHDLATTAKVQERLLTTVYKCLQENGVLLEGSLLKPSMTVAGVDCPDKPKPEEIAAMTVQTLQRCLPPAMPGVTFLSGGTSEEDSSIYLNEINKIDRLGPWALTFSFSRAMQSSCLQKWGGRDDNVKAAQDQLLARAMANAAACQGKYEPGSQPSEEESLYVANY…	chloroplast	0.746	0.8336
51357	Trx-m	Pl	positive	TP	TP	TP	51357	Y	0.69	30	7.130412942	RYCSAFCSLEPVLRPSRWISNRSKS	30	7.130412942	RYCSAFCSLEPVLRPSRWISNRSKS	F	0	4.552360733	Plastid, high confidence	MYRAQQYCRSRTLFIHYAIVLVLTRYCSAFCSLEPVLRPSRWISNRSKSLTLLNTIAWTPRPSKTSPRLSMAVGKTGGKLIETVEEYTSIVLEMESQKPVMVFFTAPWCGPCRLSIPVVKDVMKQFAGQIEVVEVCTDDLPEVASDAGVVSIPTIQMYAKDELLDTIVGCVAKSVLAASVEKVLEETLSRYGASDSAVEQ*	chloroplast	0.6114	0.7325
53935	Rpe	Pl	positive	TP	TP	TP	53935	Y	0.68	18	9.222302709	ASASAFAPATKSVRSVSALNVWGDK	18	9.222302709	ASASAFAPATKSVRSVSALNVWGDK	F	0	5.65785078	Plastid, high confidence	MKFTIVSLAAVVASASAFAPATKSVRSVSALNVWGDKDYLIAPSILSADFARLGEEVDNVLEAGADVVHFDVMDNHYVPNLTIGPMVCKALRDHGVTAPIDVHLMVSPVDAAIQDFIDAGASYITFHPEATNHVDRSLQLIKNGGCKAGLVFNPATSLDAAKFVMDKLDIILLMSVNPGFGGQAFIPAVLDKAREARQLIDDAGIDCRLEIDGGVKTENIKEIKDAGVDMFVAGSAILKEPRTLEAYKETIDTMRAELAK*	chloroplast	0.7002	0.8179
54013	RecA	Pl	positive	TP	TP	FN	54013	Y	0.744	24	5.234416357	SSCHGFGLLGGAAHSRTVRWPQQWA	24	5.234416357	SSCHGFGLLGGAAHSRTVRWPQQWA	F	0	4.257410622	Plastid, high confidence	MMHRKIALVAGLWFCLLGSSCHGFGLLGGAAHSRTVRWPQQWAVSSPIGPLLARSKKSSNDSNDDNELENERPTMDPAKRAALDGVLNQIERNYGRGSIVKLGDADNMKVDTIGSGSLTLDAALGGGFPKGRVVEIYGPESSGKTTLALHAIAESQKVGGTAAFVDAEHALDPAYAAKLGVDIDNLLVSQPDSGEMALDVVDQLVRSAAVDVIVVDSVAALVPRAELEGDMSDAQIGLQARLMSKAMRKITGSLALSQCTVIFLNQLRSKVGVIYGSPEVTSGGNALKFYASVRLDTRRKEILPENSGIRVKVKVVKNKVAAPFKIVNLDLLFGSGIDQIGCMLDAAMDLNIIERRGSWFSYKGQNMAQGRINVVEMIKSDTKLMAQLETEVRLALSEM…	Signal peptide	0.7702
54027	Lhcr12	Pl (thylakoid membrane, PS I)	positive	TP	TP	TP	54027	Y	0.665	16	8.717995131	SAAAAFAPASQGAGKASVALNAEKS	16	8.717995131	SAAAAFAPASQGAGKASVALNAEKS	F	0	5.496389169	Plastid, high confidence	MKFAILASMLSAAAAFAPASQGAGKASVALNAEKSPAMPFLPYPENLKGYIGDDIGFDPLGFSDYFPMDYLRESEIKHGRICMLAVVGYIATDLGIIVHPYGSGLTSATAHDALLEKGVMGNALIWIGALEMVSYIATAEMLQGSGREPGYFGFGTKYLDGKSAEQIKKIKYQEIMNGRLAMLAFGGMVTQSVLYDKGFPYF*	chloroplast	0.6324	0.645
54246	Bip	ER	negative	TN	TN	TN	54246	Y	0.81	22	3.391934175	PSIRAEEAGEEAKMGTVIGIDLGTT	22	3.391934175	PSIRAEEAGEEAKMGTVIGIDLGTT	No	0	0.619798151	Not plastid, SignalP positive	MIFMRIAVAALALLAAPSIRAEEAGEEAKMGTVIGIDLGTTYSCVGVFKNGRVEIIANDQGNRITPSYVAFMPSGERLVGDAAKNQATINPENTVFDVKRLIGRKYSDKSVQADKKLVPYEIISDKDKPMIEVIQNEKTFKFAPEEVSAMVLQKMKLTAETFLGKEIKHAVVTVPAYFNDAQRQATKDAGTIAGLKVERIINEPTAAAIAYGMDKTGGESNVLVFDLGGGTFDVTLLTIDNGVFEVLATNGDTHLGGEDFDQRVMQYFIKMMKKKSDVDISKDKRALQKLRKEVERVKRALSSQQQARLEIEDLAEGFDLSETLTRARFEELNNDLFKKTMGPVARVMEDADLSKSEIDEIVLVGGSTRIPKVQQLISEYFGGKEPSKGINPDEAVAYG…	Signal peptide	0.7932
54251	CA-VI-��CA-2	ER	negative	TN	TN	TN	54251	Y	0.819	17	3.83689078	SFATAQEGSNLDRFNYRGTEGTDYG	17	3.83689078	SFATAQEGSNLDRFNYRGTEGTDYG	No	0	0.722344706	Not plastid, SignalP positive	MRSFLLWSLVASFATAQEGSNLDRFNYRGTEGTDYGPEDWDQVSCSDTENCLGWPDAFEASRGWSLKDNFCRWCPAGSSSCGTHHQSPIDLQRNRAVPGDPDENECIDVHWMAYYDSTCTWDTLKELNAFSVERHALKVVQPITETTSGEWEIACRDDSGKRFGRIDFSKGFSQWWFLSHMDFHVPSEHTQEGKRYDGELHMYHFYSVTGAEAGIDNEMASVAFFLEAYDDIPDYPMLNRLICQWREAEEKTREECGLPSILTEYPGCFFYNRGHTDSAVTTQSISNGQRKLRTTSRNLRPKVKSVHDIILQNHEQMQSNATFKPHKLILSEDDHAEADPDFDWGAFVAEQVAKSTSSQEHRELMNYDHVGPWFNYFPLVDVRTEYYYRYSGSQTVPPC…	Signal peptide	0.7881
54279	FBPC4	Pl	positive	TP	TP	FN	54279	Y	0.699	29	4.912766304	VSIQAWIPLPLSATVKARIDSTTLF	29	4.912766304	VSIQAWIPLPLSATVKARIDSTTLF	W	0	2.101240829	Plastid, high confidence	MGRGVIIFCVKNFAVWLLIITSAVSIQAWIPLPLSATVKARIDSTTLFFSRYKTPLYHGGNEESYGPPAPAVDSRYYTYVEAPVQSSRSRDTKQPITLSRFLSDAVKENAELRDLESLFMGIQMACKTIASLVNRAGLVYSITEDIRDDITDGRFYSMKRLDHLSTVVLKNALKYTGKCEVLAPKSRLDNESPAQHQPGVLIAKSMDSNYVACLDPLDGSGNADASICTGTVFGVFEKETSTGISLWKKSREDRDRELVDSVLQPGKNMRAAGYCLYSSATVLVFTLGESVQGFTLDPQMQEFVLTHPDLTIPKRGSVYSCNEANSEGWDDAYNSYLRNLKTGKGETGKRYAHRYVGSMVGDIHRTLLYGGIFAYPADRLEHPDGNLQLLYKAAPMAYI…	Signal peptide	0.6976
54323	Ubi	BLS	negative	TN	TN	TN	54323	Y	0.792	19	4.170833892	LSSDAAISPWGGQVPHAPRTALASV	20	4.770241279	SSDAAISPWGGQVPHAPRTALASVL	No	1	1.876945182	Not plastid, SignalP positive	MKLPFALFATLLVLSSDAAISPWGGQVPHAPRTALASVLSVRGGMQLFVKTLTGKTVSIEVEEGESIEEVKAKIAEKEGIPAEQQRLIFGGQQLQDAKTLDDYDVGDDATLHLVLRLRGGVVSSASSLARKFLGRDVELVDEDFVKQHLQGLTDDDRNLMNAFVATSRSEKTSTEGSSTDPSETVSTTAPTVVRRALYWIGQAPKRMEGSPMEDVILASSPRPGEFDYKGKLVATDGKGKSTKLTKLFKRRDNENKLYDALTKMKLDT*	Signal peptide	0.76
54863	TRD1	BLS	negative	TN	TN	TN	54863	Y	0.819	17	3.856608752	LVALAQKELASSVRGVKEAVPKEGR	17	3.856608752	LVALAQKELASSVRGVKEAVPKEGR	No	0	0.861518356	Not plastid, SignalP positive	MRLLYVAVLLPLVALAQKELASSVRGVKEAVPKEGRRLRQTKEFTKSRPAPTPQRPVAVRPPKANNSTTTESFILKLYWEEGYFWQQEDFERRWCMQCVNNCTIGGSIQIVNCDNDGKHGFPNRFSFLPNANVNANKEVFVQEASSGLCMERTSGAWKITLQSCKPDVPRQIFIVDKGSLVLGDRFQLRPKGHLNSCVTQDHHPKYAEIVEIQSCAYAVFSETAYWTLLA*	Signal peptide	0.7858
55029	CA-III	ER	negative	FP	TN	TN	55029	Y	0.824	27	1.353723115	TLGLGLNKTAFSYNKKDEYSPDNWY	25	1.761012311	LPTLGLGLNKTAFSYNKKDEYSPDN	L	-2	0.941957121	Plastid, low confidence	MSLSGIVCSRAKWFLLSIALPTLGLGLNKTAFSYNKKDEYSPDNWYRLDIAGNVCRGPRNSPIALESTPCDAYEGYGLYSGTCTLNDLDFQLTELGVKIKYPKDGSCDINTLTVPGVSGNFRLLEVTIHGGSEHSIDGNFSGAEIQLVHEKINSQEGHLAVLAILVEPEGPKDNLFFGTLLDEWRAVRADSTASCAKAGYDVPTLYWLASGTPVNTRHSYVRSYFTSPRFNAYSLLPTNTSFYRYYGGLTTPPCSEIVWWSVADTVMRISTGQYAELMTMITTGYVNVTDEAGCEPWSVASPSGSTSRPLQARNGRPVDRICPV*	Signal peptide	0.7993
55112	Hlip2	Pl	positive	TP	TP	FN	55112	Y	0.895	19	4.867995522	PTLHAWVPSTTNPASRIGTRRWEAL	19	4.867995522	PTLHAWVPSTTNPASRIGTRRWEAL	W	0	2.245156459	Plastid, high confidence	MRWTCAFLWCVVVPTLHAWVPSTTNPASRIGTRRWEALGDRELEEPRMNPDRPELPELKGDFDWDERFGGDDNWIVENVPGKIVLNEIELATQVTALNKLEETWRKEREWEEYQDSLKTGFVSKAELANGRFAMFFLVTGLLTEYWTGVTIPGQVEELLRIAGVIGFDG*	Signal peptide	0.8172
55162	Ank5	Mitochondria	negative	TN	TN	TN	55162	Y	0.673	25	2.15778158	GLTQSGTSWDTVRLVPVEDPTQSPE	25	2.15778158	GLTQSGTSWDTVRLVPVEDPTQSPE	No	0	1.224068412	Not plastid, SignalP positive	MHWYQVQMQFTLVLSFAICGLTQSGTSWDTVRLVPVEDPTQSPETSYRSEDDASFAIYSRNLSSVLGDKQTFYNDFMEGCRKAVMESGSDPDVVCDKDDGHRMRMNVYQPQSVVNYTKTGFAKVKTPPEVFRLLKEFWDLNKEKSYVEWSGPTPYHNNWEVPPTVIRVDNTTLETGGIELQRAISNAAKALMEEWTGQRLSYSSVYGIRIYHNQSVLSPHVDRLPLVSSAIINVAQDVDEDWVLEVYDHDGVAHNVTMEPGDMVLYESHSVIHGRPFPLQGKFFANCFVHFEPLGPLDQSEISVNNGDLPPYLIPGSQWEAEYRLKHPDGWSVLSDPMSLIQSGDLPLLRYVGRNKPEVLHKPDKIDWRPIHEVCRQGNLEILKYLVEQDADIHAVTKA…	Signal peptide	0.6634
55817	unnamed	Extracellular	negative	TN	TN	TN	55817	N	0.01	NA	NA	NA	NA	NA	NA	NA	NA	NA	Not plastid, SignalP negative	MASSSEEEFMGDEEQTLLKKQSKRPKIEDDGNDDDDMPLTSLKKTKTRIDRVKPDPAPSSSSQKKEAVKKRKHKSLSQREDAKKPSVKKVKTEPNSSKPRELKKLDKTERLQYAMQSFLWWNAPELPEGCQWRTMEHSGVSFPETYEPHGVKMMYDGQPVELTPIQEEAATFFAAMDPEGMHLGNPKTGKIFIKNFFADFREILGKKHIVKEFKKCDFEPIRKHLNEQKIIRKAITDEERKANKEDRSQTLHQFGFSIVDGHIERVGNFNMEPPGAFRGRGEHPKMGKLKSRVLPEQVSLNLSECAPVPPCPVPGHAWSDVRHDPRGQWLATWKENINNQSKYMQLAAQSSFKGKSDRSKYSKAGLLCKNIEKIRKSYKKDLKSKDMEVKQLATATWVI…	No N-terminal target peptide found.	0.9134
55890	Hsp70_2	BLS	negative	TN	TN	TN	55890	Y	0.607	27	3.896617582	HPAKASWLARRTVEKPTLARIHEQR	27	3.896617582	HPAKASWLARRTVEKPTLARIHEQR	No	0	0.960814908	Not plastid, SignalP positive	MVHLPSSSTLLTCVSVLLSGAHPAKASWLARRTVEKPTLARIHEQRDSTDRKSRAPFLHRRQNHYAHHPHGLLTTLRGGASNADNKMDGPCIGIDLGTTYSCVAVWRNSRVDVCPNEQGNRITPSYVAFGKDGTRLIGDAAKNQAPSNPTGTFFDVKRLIGRKYNDATVQKDKTLFPFSIEKGPDDKPLLGLPTELKKQQGKSQYTPEEVSGMILRKLKETAETFLGCEVKHAVVTVPAYFNDAQRQATKDAGTIAGLKIERVINEPTAAAIAYGLDKQDVEENVLVFDLGGGTFDVTLLSIDHGVFEVRATSGNTHLGGEDFDQRLMEYCMSVFKRQSGIDVSGDKRAIQRLRKQCELAKRTLSTQTSATIDCDAFSNGVDFTTTISRAKFEELNIDL…	Signal peptide	0.6674
56310	Lhcf17	Pl (thylakoid membrane, PS I)	positive	TP	TP	TP	56310	Y	0.772	18	8.805401014	ASVAAFAPQTSVKKSSSTLNAVAPE	18	8.805401014	ASVAAFAPQTSVKKSSSTLNAVAPE	F	0	5.656873269	Plastid, high confidence	MMRLLTALLVSAASVAAFAPQTSVKKSSSTLNAVAPEKEIGVLPPIGFFDPLGFTTRGPYGSREENFRHYRGVEVKHGRIAMAATLGTLVQQNYRFEGFLSPSANLEFAEVPNGLAALDVVPLAGWVQMAVVIGAHEFLVKERPGRKPGDFGTGYFGVALDDQSAKQLRLLNVEVSNGRLAMLGILGMFASEIIHGEALFETKIFS*	chloroplast	0.765	0.9665
56467	SBPase	Cytosol	negative	TN	TN	TN	56467	N	0.03	NA	NA	NA	NA	NA	NA	NA	NA	NA	Not plastid, SignalP negative	MPEAASGKTASERQEDYKAANSYGASSSSFYTTEEKKESYEALADVLGSKCMDETLRICITDMLDVCADITEALRTALVTVEGNINDFGDAQLSVDMIADNLIWDAVKRSTVIREGASEEDPVVRNVDENKEGEYTVCWDPLDGSSIVDNNWAVGTMIGVWPKSTGLLGATGRDQVTSLVALYGPRTTVLVALDDGAYEFSYGCTPEGCQLSDGSWEPWICTRHKIQINHQSKIFSPANLRAAQELPGYKKLVDHFLENRYTLRYTGGLVPDVYQQFTKGQGVFSNPTAGGSPAKLRLAFEAAPFGLLVEKAGGKTSDGVTGGSILDVQINSVDQRTALCLGSSDEVNRFNEFVCT*	No N-terminal target peptide found.	0.8986
56471	TrxH	Cytosol	negative	TN	TN	TN	56471	N	0.073	NA	NA	NA	NA	NA	NA	NA	NA	NA	Not plastid, SignalP negative	MVKHLESMDDFNTMLETSKTKLVVVDFTATWCGPCKYIGPIFEKLAEENPDIEFVKVDVDEADDVAAHCGVRAMPTFQFFRNGEKIEEMMGADQNKLAALVAKLK*	No N-terminal target peptide found.	0.9122
56497	GLRX2	BLS	negative	TN	TN	TN	56497	Y	0.911	20	2.07979018	TSCSSENLSTGEDAKLYVQQHISGS	20	2.07979018	TSCSSENLSTGEDAKLYVQQHISGS	No	0	0.999824377	Not plastid, SignalP positive	MLGFNALFFFLLIATSCSSENLSTGEDAKLYVQQHISGSDAMVFAKSYCPYCKATRSLLMQLQEESKTSWTLDIVDLDLMPEDDGPFLQMELLIATNQKTVPSIFIGGEHVGGNLELQALYNSGNLEKTLEAAAQQRRHKGVTW*	Signal peptide	0.8116
56519	NTRC	BLS	negative	TN	TN	TN	56519	Y	0.737	25	3.622995112	HGVHARPVVRNIRSTHEFDRLLEKH	25	3.622995112	HGVHARPVVRNIRSTHEFDRLLEKH	No	0	0.907600144	Not plastid, SignalP positive	MGRTMLVGWGALLSVSVNLHGVHARPVVRNIRSTHEFDRLLEKHASETGLPVVVDFYSDSCGPCRMMAPIFRNVAAEFADRAVFVKVDTNAQPELSQRYQVRSLPTFQFFVDGKKAHQAVGGIGEQGLRQEANQIVRQAQLENVLLTLDALLEYYHTVDPEKPRSDVETVYQKCAKMNRKVEGCVGSSANALARKLKKKYQAAPQLVPRILPTDAPTSTPKPSRATPPVAASSNTGTPTTHTLESASLADLQSELERRLDQARDEQVEHEDPAEDEADPDFRPWPGSSHSAYPEAVLVIGGGPAGLAAALYAARAGLAPLVLAPSLGGQLQGKGVDVENYPGLPLVTGPAVVAAMRKQAAHFGAFFEDDVVFRVDASQRPLQIHTNATGIIAAHSIIVA…	Signal peptide	0.7736
56618	unCPS	Mitochondria	negative	TN	TN	TN	56618	N	0.202	NA	NA	NA	NA	NA	NA	NA	NA	NA	Not plastid, SignalP negative	MTMLRPLLQSSLRSKVRTTSRLGKQTTFAFGTQSGDDAKKPTALARLHLEDGTTMTGRSFGCHESVEGEVVFATGMVGYPESLTDPSYQGQILTVTTPMVGNYGVPDRKAVDELGLPAYFESSRIHATGLIVQDYSHHYSHWKAASSLGDWLKEEGIPGLSDIDTRMLTKKIREKGAMLARIEVDLDAPVPDFGKMVDPNARHLVNEVSTKEVKVYGKGNPTKVIAVDGGMKFNIIRQLCKRGVELTVVPWDYPFASEMHKYDGLFLSNGPGDPVMCDVTIKELEKVISVPDSEVKPIFGICLGNQLMGIAAGGIAKKLPFGNRGQNQPVLNHQTGECYITPQNHGFHIDCATLKPGWKTLFTNANDGSNEGIAHETRPYFTAQFHPEASSGPTDTEFM…	Mitochondrial transit peptide	0.6625
56648	unknown protein	BLS	negative	TN	TN	TN	56648	Y	0.55	43	1.73308984	LTVHGQLGWMRTPVVDCKGAATTTP	43	1.73308984	LTVHGQLGWMRTPVVDCKGAATTTP	No	0	0.802087158	Not plastid, SignalP positive	MVKVLAALTRIRASRNDSVWKLLVIVLPALAVLFWLLLTVHGQLGWMRTPVVDCKGAATTTPPCETDVVYRGPAGIPALRTRADLGALMQARGFTHGAEVGVQSGSHAKQILQAWISCERFHLVDLWGHQENCKGSANFDQTKQDALFQGAQDLLQPWRNITTFHRMLSTQAAQQIPDQSLDFVYVDARHDYCGATEDIQAYYPKLRPGGILAGHDYLSFAEQKAADPGQDWSVCMDGTVNVGAVKGAVQQFALDKGLTFSVVYAANGGDRSWLLQKPTRMECVEAMGGYGSDLVRIVN*	Signal peptide	0.5545
56658	sDrp (Drp5b)	BLS	negative	FP	TN	TN	56658	Y	0.638	22	4.12043261	ATVFAATTLIVHCAKPGRGKTPQRS	20	5.058964566	LYATVFAATTLIVHCAKPGRGKTPQ	F	-2	4.362730339	Plastid, low confidence	MTMRPRTKSLYLVPLYATVFAATTLIVHCAKPGRGKTPQRSSSNRASSAYKPSRPSRRTKTTASTSEWDDILPANEELPFAFSDFEDSDYFEDENDYQQRGFDRSSPAGSSSLNGGSSNSNDFEMPSFQTNMFPSKNKDGLSSGKGKGALYDAYNQLHTLAQAYNKPFDSPAVVVVGHQSSGKSALIEALMGFQFNQVGGGTKTRRPVALRMQYNPQCHEPRWFLVGEDGVEHPQTLTEIQAYIERENQRLERDPLRSFDPREINMRMEYKHCPNMILIDTPGLISAPRVPKGRAGSANAALAQQRALQASAREAERLVVEKMKCEDYIILCVEDTSDWKHGQTREVVQKADPDLSRTVIVNTKFDTKVPQFGNPADVEDFLRAPVLDSVCPNKLGGPF…	Signal peptide	0.6546
56689	Lhcx2	Pl (thylakoid membrane, free protein)	positive	TP	FN	TP	56689	Y	0.776	17	4.865648095	ASTNAAFAPSVSQRTSVSVRESLDP	18	8.359850006	STNAAFAPSVSQRTSVSVRESLDPT	F	1	5.573751486	Plastid, low confidence	MKLSLAILALCASTNAAFAPSVSQRTSVSVRESLDPTESMSEVEGAVKDAAPKVSDPFDSPRDLAGVVAPTGFFDPAGFAARADAGTMKRYREAEVTHGRVGMMAVVGFLAGEAVEGSSFLFDSQVSGPAITHLNQIPSIFWILLTVGIGASEVTRAQIGWVEPENVPPGKPGLLRDDYVPGDIGFDPLGLKPSDAQALKSIQTKELQNGRLAMLAAAGCMAQELANGKGILENLGL*	chloroplast	0.7576	0.946
56710	ptDUP	BLS	negative	TN	TN	TN	56710	Y	0.594	30	2.163136147	EVHSSASSALSTDSCVSTGLQNLGN	31	4.173669631	VHSSASSALSTDSCVSTGLQNLGNT	No	1	1.331341673	Not plastid, SignalP positive	MATKLFQRMQKSTTNVLLVLALLVEVHSSASSALSTDSCVSTGLQNLGNTCYLNSQLQCAYHIPKVRDLILTPLKSDSDVSNDRKGNDSGSGESVPAGRSMPFQESPSLQGTRLVFQDMLQASRKQTGPVAPRILCKVLGIPVYEQQDSQEFWKLLLPTFKLPELMDLYQGAFEDYIVALDGTGRERRLEEPFLDLSLDVTSGSVEESLRQLFGEPELLSTAEGNGWRPEKGAEKVDAHKGSLLRTQGLPSILQLHLKRFNYDWNTDTTSKLNDPFRFPLELNLSDVCKDGAYSERSQCVYDLQSVLIHMGEYSSGHYYVYVRPNVRKSEWCRFNDEVLTTGLTFEEVCADAYGGRTASKSITKRGPLTFLWRAFQSGERYGFGGRTSNAYVVQYVRRT…	Signal peptide	0.6115
56714	unnamed	Extracellular	negative	TN	TN	FP	56714	Y	0.698	22	4.630970022	ATATASSHDALPVQTFDSSEQLSRD	22	4.630970022	ATATASSHDALPVQTFDSSEQLSRD	No	0	1.331686323	Not plastid, SignalP positive	MIFKNLLSLASAAFLAATATASSHDALPVQTFDSSEQLSRDLQIDEASFAITFTAVSTAASTLTMTYANGGGDAQNPIGGRFDIFTAGSSGRIPRSGAGSEVLADPKLSCFSRGGSNFNYAALTSGITADTSNILSPTSTFAISFDENVTATQPYYSDTGAPTDLIVKYFFCVKFTLTKEVGSPAVATDINYRETAYEVTLTLNGTIANATAFTVDTLDPGTDTDEVIEYTVSAGLCPSFTTTVTQGLTVPICIVSDQFPLASIDSIDELTFTATVPDPDVVQAIITGGSAADGATGLYGIATADAECPANECIHVDVIVYAIFANEATTNLIVEISGDAVMSVGRTARKLRAKVQPTRELQETLQMQAFRNEIVLPPLPGSGATLANVCAAAVPFAVA…	chloroplast	0.7482	0.6876
56715	unnamed	Extracellular	negative	TN	TN	TN	56715	N	0.394	NA	NA	NA	NA	NA	NA	NA	NA	NA	Not plastid, SignalP negative	MMETLPSGVAATRANCLDKRSLALFRILLGLYLLYDIYARTSLGKYDLAWYTSLPPSRSFLSDLDFPHQAPLHKLWFYRGTLAFQVAMFGISTLLAVFFTVGLFQQTARVGGLVKTVLFIVQVAQQSRNMPGTDGSDSFLRHLLFWSCFLPLADVWSVDEWRASRRKHKTKKPSHRHWQCTGLPCLGLILQIAFMYLGTALNRIDVHGWKNWHQCEWLPPSLSAVHYALSGSFATRDNFLGDLIRTQPILSKTMTAMAMVGEIGAPIGCVLGGKYRHWFALVLFQMHLGLFLTLNLPNWQPIGMLIQVLFIPTAYWDRWLGFSNTDEGDYKKTDGDSVENTEHKDAVVKKRSASAFSRTLQIFFLSYMIYNWLGNRGWIAKHDRGDIGEGLRLSQYWVM…	Type II signal anchor	0.4501
56716	unnamed	Extracellular	negative	TN	TN	TN	56716	N	0.024	NA	NA	NA	NA	NA	NA	NA	NA	NA	Not plastid, SignalP negative	MRDRPGEDERSTMTTNAEATLLTEISDLRSRLRELEDDTKSSVSSAVPGNEEWSNLLKKELAKVENEKAVLEKEYMNHMTSLAVSNQKLVDDLTGRLKKSEETNEILEERLSNQDQEKEVHRLRKVLADEREAHGNEIKQLQENLAQADHEIVESRQEMDYLHEQIMELETDKDSLFQDLTNAKQEIEAVRFDRNQEFAKKEREINRVVEERNDAIIQLDGQREALAIENAALKEQVVKFTVDRANQNSTPVTASERQSLGDEIDRLEQRLELLQAKASEQEKTITGLSESLTDEHNKYQSLKKQLKTLEEAKERDTGINNDKASDDVILLRKQNRKLNDEVMELRRQTADGSLSSVRPQSPDVYQNVTVRDRSDIPKSSIPTGSNHSARPDTSPSTGI…	No N-terminal target peptide found.	0.9132
56730	salpha7-2	BLS	negative	TN	TN	TN	56730	N	0.23	NA	NA	NA	NA	NA	NA	NA	NA	NA	Not plastid, SignalP negative	MARFRTQKRDFRQMGARGENGEYSVRGRYSQSGPMGFSLGLTIILAWIALGWPSVAAKSASNISPIRNFEPSLAASSAQGTTISVSYPRDGSRQQTGIVVVFRSPYKGGSVRKKSAKTDWTLIDGIRVRPTSSDTATNSESSHRWTLLSDALCCMTGLASDVDYLSRCIQKQVDTHRVVYEGTRVFSALQLVRALCELLQEATKGSSGGRPYGVQALIVGTSPTRDALQMYTVDPSGGFRHWGTGTAIGRGAALVRKHVYRQNITNQTPPTCAKEALEVALRASFSANKELFDANADDPYQALLVWTDEQGRFRVGSIDESVIDEFRERISIDNSGSSA*	Type II signal anchor	0.6139
56731	sORF261	BLS	negative	TN	TN	TN	56731	Y	0.78	21	4.605054445	GDAAASIISSSDARLPMSLSSVISD	21	4.605054445	GDAAASIISSSDARLPMSLSSVISD	No	0	1.546640029	Not plastid, SignalP positive	MKLSFRGCLLSALLLGDAAASIISSSDARLPMSLSSVISDLEAEGCTSLTTACLITSRSVTMKERESLHQILTGETSKSKAVGTDGGLAIAQPETLEVAETALACDGTLLYYPTSTDLSRGEGLFDDLAPAMEKIIAAASDGNPQANLLVIVPDGSSATIQRQLETAAENVLSNLVTNGKPVAVLQDVFAKVLYASAAEASSVLQTQIAKSTTPDAAMALVATVVGAESSLWPGASSIVSMGSPAMNADDLAAARILGPAAREILSSTVELVQNEYQGNTKFEPGFGSLCDAVIQRASDTLEQEASDAPSILSSSLGKQIRANLQSQLSAELNDFFVIQLKLLEALCFDEYKKGLSKLIISPKLDSDMEQVVKKSVAAFAKSAKQLVASQAQGWTAQPA…	Signal peptide	0.7499
56732	Rab1b	ER	negative	TN	TN	TN	56732	Y	0.64	31	3.502565782	HAANASCCCGQCRGAYLEPLHIHDG	31	3.502565782	HAANASCCCGQCRGAYLEPLHIHDG	No	0	0.456190401	Not plastid, SignalP positive	MRHTSQYIFANVYFVVFTVYLRGFCHAANASCCCGQCRGAYLEPLHIHDGTMAPSSSSKQRDYDYLFKLVLIGDSGVGKSCLLLRFADDAFTESYISTIGVDFRFRTVKIDKKTVKLQIWDTAGQERFRTITSAYYRGADGIIMVFDVTSTDSFDHVNDWLKEVNRYAAEGTVKLLVGNKSDRTADRVVTEEQAREFADELGIPFIETSAKSAKNVEEAFLTMAGELIRQRAARSAAAGGGEEKKGIDLQAVKDKSNCC*	Signal peptide	0.6191
56741	ptOmp85	Pl (third outermost envelope membrane)	positive	TP	TP	TP	56741	Y	0.93	22	7.659209071	PECQAFLPPSNSPRGRIGGLFSQPF	22	7.659209071	PECQAFLPPSNSPRGRIGGLFSQPF	F	0	5.22237955	Plastid, high confidence	MKTSSLVPLLLLALIVPECQAFLPPSNSPRGRIGGLFSQPFTDGRNSGDNGVPPSDDIGHLQAWDGFEGPTLLASIIRKNDTDAPSGLRGGGDVVKGTQATLSSTSYWAKAFQSFRGAVVKPLIEAKKKVANSFKSKEVKKEEELLHQLKNMPIQRVVVPNSTVLPNEVIQLAANRAGVVGHPLQSTSIQSFAKSLKEWYIRKGYILHSVTGATLQSETGTAIITVQEPAVSKDPVGITFCKEMVVDEETGNLLTFRQYKDKHQNRRTLGFDKITKADLNTTFVPTAGHTRPNRIASALGLSPGNPFQWDGIRWQQIASSGIFAQVLRATPQPMQDGTVQLHILATEAPTRHLEYGLGKSLYTGSWEGELDFEHINLLGGGESLGLSVRRGTKDAEPSI…	chloroplast	0.8411	0.8026
56747	unnamed	Pl (thylakoid membrane, PS I)	positive	TP	TP	TP	56747	Y	0.806	19	8.511065348	ATASAFVASPTTSSASTALRATQEG	19	8.511065348	ATASAFVASPTTSSASTALRATQEG	F	0	5.064421178	Plastid, high confidence	MAKFSLAILAALVATASAFVASPTTSSASTALRATQEGVWDPLGLMTLGTGKAFDTFPNMFPDEQYLRDSEIKHGRQAMLAWTGVWATTDGGLGLGLHFPGFPQESDWTKALGVFATEQPVWFGVILTFICIAEGESVGHSGDNFRGKSTKTEAGNLNFDYLGLKKKYSADKYARYQDVEIKNGRAAMIAMASLFAMKAIPGSVPIMDVLGAQ*	chloroplast	0.8221	0.9353
56752	PGP-2	Mitochondria	negative	FP	TN	TN	56752	Y	0.644	19	2.4201771	TGATTRALGRSGGTSKRPFSLRLPL	21	4.384862819	ATTRALGRSGGTSKRPFSLRLPLQT	L	2	1.355928577	Plastid, low confidence	MSLRMAGTLALFVTGATTRALGRSGGTSKRPFSLRLPLQTGTQPTLALSLSSSASANKPTLSLTEQMRKESEAELAKLAHHYEDRARNDPAFADLAPIIWKTLDEATAFVNDHIETIMFDCDGVVYRTPDECPGAKECIQRLLDKGKRVFFVTNNAASNRSQLRAKLSEILAIENLTDDMMVPSSYSCARFLQREILDRKGRGRLFVIGSRGLCDELEQTGFEVLTGNGPLDSDASMTREDLATYPFSEHPVDAVVVGHDTALSFRKICIANVLLQMNPDAPLVATNKDAFDLVGVDGRHIPGNGCAVVALEHSSKRTAINVGKPSATLADLIAADHGINPSRTMFVGDRLDTDIQFGVENGMHSVLVMTGVTTADSMVQLGNGTNDEPLPNIVIPHIG…	Signal peptide	0.6304
56754	sPRP	BLS	negative	FP	TN	TN	56754	Y	0.829	17	4.045577234	PLAFATERSANNLPERYLNSPTGPS	15	6.893297981	FLPLAFATERSANNLPERYLNSPTG	F	-2	4.471209724	Plastid, low confidence	MKFSAFVVFFLPLAFATERSANNLPERYLNSPTGPSLTGPSLTGPSLTGPSATGPSMTGPSATGPSMTGPSMTGPSMTGPSDSDDRRLKSPSSTGPSATGPSMTGPSATGPSMTGPSMTGPSMTGPSDSDDRRLRSPSSTGPSLTGPSATGPSMTGPSATGPSMTGPSMTGPSDSDDRRLRSPSSTGPSLTGPSLTGPSATGPSMTGPSVTGPSMTGPSDSDDRRLRSPSSTGPSLTGPSGTGPSMTGPSATGPSVTGPSATGPSMTGPSMTGPSDSDDRRLRSPSSTGPSLTGPSATGPSMTGPSVTGPSMTGPSMTGPSDSDDRRLRSPSSTGPSLTGPSMTGPSATGPSVTGPSVTGPSMTGPSDSDDRFLRRRNKM*	Signal peptide	0.7611
56757	sPEL	BLS	negative	TN	TN	TN	56757	Y	0.849	26	3.783125458	GLVQAASAVGADFFGLSCGNGNSGC	26	3.783125458	GLVQAASAVGADFFGLSCGNGNSGC	No	0	0.99554683	Not plastid, SignalP positive	MRTQGSKHSHAFVLFLCAVCGLVQAASAVGADFFGLSCGNGNSGCARGRCNHDAICTPCLQSSCETAFACSLDGKYTICQHSEPHKYFLRGGVETVNRGSSLLAGICTKNCACELGHCNSHIDCEGNAICQGGILEATYSPDSTSTCIGTCSDIGHKNPITTGCPSGRCSSDDNCAIGIEQCEMINVVEPCSGSCTKRDETKRRELSPTDPSVHPSTLPSVQPSSKPSRKPSSVPSNEPSQQPSAAPSSIPSVLPSRNPSDRPSSAPSGDPTSVPTGSPSKRPSSQPSPTPSNTPSVVPSEKPSTAPSEKPSTQPTKAPSTIPSLVPSKRPSERPSNTPSEEPSPVPTNRPSAGPSDTPSLPPSFAPSTDPTTATTEIPSSGPSFQPSKNPSTSPSVLP…	Signal peptide	0.7715
825-bd	FbaC1	Pl	positive	TP	TP	TP	825bd	Y	0.803	17	8.190201739	PAVVAFAPPQAAFRSNPALFATETA	17	8.190201739	PAVVAFAPPQAAFRSNPALFATETA	F	0	5.47757902	Plastid, high confidence	MKLSTAALFFIPAVVAFAPPQAAFRSNPALFATETAAEKTTFSKMPASVKPGVVTGKALVDLLQHAKKEGFAIPGVNIVGTNSINACMEAAKKYGGPIMVTFSKGGGQFIAGKAADNSDDAASIAGCVAGAKHVREVAKLYGVPVVLHTDHCQKAWLPWFDGLIEANEEYYKEHGEPLFSSHMLDLSEESLEENIGICKQYMERMAKIDLLLEFELGVTGGEEDGVDNSDVDSSRLYTQPEEVYYAYKELGSVPNAAFTCAASFGNVHGVYAPGNVELKPEILHNTQAYIQEKEGSDDSKPMLFVFHGGSGSDVKDIQYAIEAGVVKMNIDTDTQWAFWDGVREYEATNREYLQGQIGNPDGADKPNKKYYDPRMSLRAGEEAMAARLCQAAEDLKCNG…	chloroplast	0.7562	0.8707
