# Supplementary material for: Plastid proteome prediction for diatoms and other algae with secondary plastids of the red lineage
Source: Plant J. 2015 Jan 6;81(3):519–28. doi: 10.1111/tpj.12734 (PMC4329603; doi:10.1111/tpj.12734)
Supplement: Table S5 — Prediction results for mutated reference sequences. [file tpj0081-0519-sd7.tab]

ID	Prot ID from which the construct was derived	construct name	location	Reference	count	ASAFind, high or low confidence	ASAFind, high confidence only	HECTAR	Identifier	SignalP	SignalP D score	SignalP cleavage position	SignalP 25aa cleavage score	SignalP 25aa sequence	ASAFind cleavage position	ASAFind 25aa cleavage score	ASAFind 25aa sequence	ASAFind cleavage has [FWYL] at +1 position	ASAFind/SignalP cleavage site offset	ASAFind 20aa transit score	ASAFind Prediction	Protein sequence	HECTAR predicted subcellular localisation	Signal peptide score/Type II signal anchor score/Mitochondrial transit peptide score/Score for no N-terminal targeting peptide	Subsequent chloroplast transit peptide Score
ExpMut_01	20331	PtOEE1:GFP	Pl	Gruber et al., doi: 10.1007/s11103-007-9171-x	wild type sequence, not counted here	not counted	not counted	not counted	ExpMut01	Y	0.574	20	5.313842921	ASAFAPIPSVSRTTDLSMSLQKDLA	18	9.136114254	ASASAFAPIPSVSRTTDLSMSLQKD	F	-2	5.571662325	Plastid, low confidence	MKFTAACSLALVASASAFAPIPSVSRTTDLSMSLQKDLANVGKSRMLEMVSKGEELFTGVVPILVELDGDVNGHKFSVSGEGEGDATYGKLTLKFICTTGKLPVPWPTLVTTLTYGVQCFSRYPDHMKQHDFFKSAMPEGYVQERTIFFKDDGNYKTRAEVKFEGDTLVNRIELKGIDFKEDGNILGHKLEYNYNSHNVYIMADKQKNGIKVNFKIRHNIEDGSVQLADHYQQNTPIGDGPVLLPDNHYLSTQSALSKDPNEKRDHMVLLEFVTAAGITLGMDELYK*	chloroplast	0.6212	0.9738
ExpMut_02	20331	PtOEE1_Del15A	BLS	Gruber et al., doi: 10.1007/s11103-007-9171-x	negative	FP	TN	FP	ExpMut02	Y	0.606	19	5.345086187	SSAFAPIPSVSRTTDLSMSLQKDLA	17	8.479439038	VASSAFAPIPSVSRTTDLSMSLQKD	F	-2	5.571662325	Plastid, low confidence	MKFTAACSLALVASSAFAPIPSVSRTTDLSMSLQKDLANVGKSRMLEMVSKGEELFTGVVPILVELDGDVNGHKFSVSGEGEGDATYGKLTLKFICTTGKLPVPWPTLVTTLTYGVQCFSRYPDHMKQHDFFKSAMPEGYVQERTIFFKDDGNYKTRAEVKFEGDTLVNRIELKGIDFKEDGNILGHKLEYNYNSHNVYIMADKQKNGIKVNFKIRHNIEDGSVQLADHYQQNTPIGDGPVLLPDNHYLSTQSALSKDPNEKRDHMVLLEFVTAAGITLGMDELYK*	chloroplast	0.6271	0.6032
ExpMut_03	20331	PtOEE1_Del16S	BLS	Gruber et al., doi: 10.1007/s11103-007-9171-x	negative	FP	TN	FP	ExpMut03	Y	0.6	19	5.089836043	SAAFAPIPSVSRTTDLSMSLQKDLA	17	8.360599949	VASAAFAPIPSVSRTTDLSMSLQKD	F	-2	5.571662325	Plastid, low confidence	MKFTAACSLALVASAAFAPIPSVSRTTDLSMSLQKDLANVGKSRMLEMVSKGEELFTGVVPILVELDGDVNGHKFSVSGEGEGDATYGKLTLKFICTTGKLPVPWPTLVTTLTYGVQCFSRYPDHMKQHDFFKSAMPEGYVQERTIFFKDDGNYKTRAEVKFEGDTLVNRIELKGIDFKEDGNILGHKLEYNYNSHNVYIMADKQKNGIKVNFKIRHNIEDGSVQLADHYQQNTPIGDGPVLLPDNHYLSTQSALSKDPNEKRDHMVLLEFVTAAGITLGMDELYK*	chloroplast	0.5966	0.5323
ExpMut_04	20331	PtOEE1_Del17A	BLS	Gruber et al., doi: 10.1007/s11103-007-9171-x	negative	FP	TN	TN	ExpMut04	Y	0.55	19	4.782140766	SASFAPIPSVSRTTDLSMSLQKDLA	17	6.432463216	VASASFAPIPSVSRTTDLSMSLQKD	F	-2	5.571662325	Plastid, low confidence	MKFTAACSLALVASASFAPIPSVSRTTDLSMSLQKDLANVGKSRMLEMVSKGEELFTGVVPILVELDGDVNGHKFSVSGEGEGDATYGKLTLKFICTTGKLPVPWPTLVTTLTYGVQCFSRYPDHMKQHDFFKSAMPEGYVQERTIFFKDDGNYKTRAEVKFEGDTLVNRIELKGIDFKEDGNILGHKLEYNYNSHNVYIMADKQKNGIKVNFKIRHNIEDGSVQLADHYQQNTPIGDGPVLLPDNHYLSTQSALSKDPNEKRDHMVLLEFVTAAGITLGMDELYK*	Signal peptide	0.5693
ExpMut_05	20331	PtOEE1_Del18F	BLS	Gruber et al., doi: 10.1007/s11103-007-9171-x	negative	TN	TN	TN	ExpMut05	Y	0.78	18	4.944308128	ASASAAPIPSVSRTTDLSMSLQKDL	16	5.076251503	LVASASAAPIPSVSRTTDLSMSLQK	No	-2	1.919539946	Not plastid, SignalP positive	MKFTAACSLALVASASAAPIPSVSRTTDLSMSLQKDLANVGKSRMLEMVSKGEELFTGVVPILVELDGDVNGHKFSVSGEGEGDATYGKLTLKFICTTGKLPVPWPTLVTTLTYGVQCFSRYPDHMKQHDFFKSAMPEGYVQERTIFFKDDGNYKTRAEVKFEGDTLVNRIELKGIDFKEDGNILGHKLEYNYNSHNVYIMADKQKNGIKVNFKIRHNIEDGSVQLADHYQQNTPIGDGPVLLPDNHYLSTQSALSKDPNEKRDHMVLLEFVTAAGITLGMDELYK*	Signal peptide	0.7818
ExpMut_06	20331	PtOEE1_Del19A	Pl	Gruber et al., doi: 10.1007/s11103-007-9171-x	positive	TP	TP	TP	ExpMut06	Y	0.744	18	8.195347972	ASASAFPIPSVSRTTDLSMSLQKDL	18	8.195347972	ASASAFPIPSVSRTTDLSMSLQKDL	F	0	4.630896043	Plastid, high confidence	MKFTAACSLALVASASAFPIPSVSRTTDLSMSLQKDLANVGKSRMLEMVSKGEELFTGVVPILVELDGDVNGHKFSVSGEGEGDATYGKLTLKFICTTGKLPVPWPTLVTTLTYGVQCFSRYPDHMKQHDFFKSAMPEGYVQERTIFFKDDGNYKTRAEVKFEGDTLVNRIELKGIDFKEDGNILGHKLEYNYNSHNVYIMADKQKNGIKVNFKIRHNIEDGSVQLADHYQQNTPIGDGPVLLPDNHYLSTQSALSKDPNEKRDHMVLLEFVTAAGITLGMDELYK*	chloroplast	0.7691	0.8685
ExpMut_07	20331	PtOEE1_Del20P	Pl	Gruber et al., doi: 10.1007/s11103-007-9171-x	positive	TP	FN	TP	ExpMut07	Y	0.714	20	4.741679962	ASAFAIPSVSRTTDLSMSLQKDLAN	18	8.533886037	ASASAFAIPSVSRTTDLSMSLQKDL	F	-2	4.969434108	Plastid, low confidence	MKFTAACSLALVASASAFAIPSVSRTTDLSMSLQKDLANVGKSRMLEMVSKGEELFTGVVPILVELDGDVNGHKFSVSGEGEGDATYGKLTLKFICTTGKLPVPWPTLVTTLTYGVQCFSRYPDHMKQHDFFKSAMPEGYVQERTIFFKDDGNYKTRAEVKFEGDTLVNRIELKGIDFKEDGNILGHKLEYNYNSHNVYIMADKQKNGIKVNFKIRHNIEDGSVQLADHYQQNTPIGDGPVLLPDNHYLSTQSALSKDPNEKRDHMVLLEFVTAAGITLGMDELYK*	chloroplast	0.7251	0.9508
ExpMut_08	20331	PtOEE1_F18W	Pl	Gruber et al., doi: 10.1007/s11103-007-9171-x	positive	TP	FN	FN	ExpMut08	Y	0.612	20	5.304335794	ASAWAPIPSVSRTTDLSMSLQKDLA	18	6.037807826	ASASAWAPIPSVSRTTDLSMSLQKD	W	-2	2.473355897	Plastid, low confidence	MKFTAACSLALVASASAWAPIPSVSRTTDLSMSLQKDLANVGKSRMLEMVSKGEELFTGVVPILVELDGDVNGHKFSVSGEGEGDATYGKLTLKFICTTGKLPVPWPTLVTTLTYGVQCFSRYPDHMKQHDFFKSAMPEGYVQERTIFFKDDGNYKTRAEVKFEGDTLVNRIELKGIDFKEDGNILGHKLEYNYNSHNVYIMADKQKNGIKVNFKIRHNIEDGSVQLADHYQQNTPIGDGPVLLPDNHYLSTQSALSKDPNEKRDHMVLLEFVTAAGITLGMDELYK*	Signal peptide	0.6536
ExpMut_09	20331	PtOEE1_F18Y	Pl	Gruber et al., doi: 10.1007/s11103-007-9171-x	positive	TP	FN	TP	ExpMut09	Y	0.576	20	5.323350048	ASAYAPIPSVSRTTDLSMSLQKDLA	18	5.972350647	ASASAYAPIPSVSRTTDLSMSLQKD	Y	-2	2.407898718	Plastid, low confidence	MKFTAACSLALVASASAYAPIPSVSRTTDLSMSLQKDLANVGKSRMLEMVSKGEELFTGVVPILVELDGDVNGHKFSVSGEGEGDATYGKLTLKFICTTGKLPVPWPTLVTTLTYGVQCFSRYPDHMKQHDFFKSAMPEGYVQERTIFFKDDGNYKTRAEVKFEGDTLVNRIELKGIDFKEDGNILGHKLEYNYNSHNVYIMADKQKNGIKVNFKIRHNIEDGSVQLADHYQQNTPIGDGPVLLPDNHYLSTQSALSKDPNEKRDHMVLLEFVTAAGITLGMDELYK*	chloroplast	0.6388	0.6107
ExpMut_10	20331	PtOEE1_F18L	Pl	Gruber et al., doi: 10.1007/s11103-007-9171-x	positive	TP	FN	TP	ExpMut10	Y	0.595	20	5.347117866	ASALAPIPSVSRTTDLSMSLQKDLA	18	5.950531588	ASASALAPIPSVSRTTDLSMSLQKD	L	-2	2.386079659	Plastid, low confidence	MKFTAACSLALVASASALAPIPSVSRTTDLSMSLQKDLANVGKSRMLEMVSKGEELFTGVVPILVELDGDVNGHKFSVSGEGEGDATYGKLTLKFICTTGKLPVPWPTLVTTLTYGVQCFSRYPDHMKQHDFFKSAMPEGYVQERTIFFKDDGNYKTRAEVKFEGDTLVNRIELKGIDFKEDGNILGHKLEYNYNSHNVYIMADKQKNGIKVNFKIRHNIEDGSVQLADHYQQNTPIGDGPVLLPDNHYLSTQSALSKDPNEKRDHMVLLEFVTAAGITLGMDELYK*	chloroplast	0.6072	0.6269
ExpMut_11	20331	PtOEE1_F18H	BLS	Gruber et al., doi: 10.1007/s11103-007-9171-x	negative	TN	TN	TN	ExpMut11	Y	0.552	20	5.356624993	ASAHAPIPSVSRTTDLSMSLQKDLA	18	5.88507441	ASASAHAPIPSVSRTTDLSMSLQKD	No	-2	2.320622481	Not plastid, SignalP positive	MKFTAACSLALVASASAHAPIPSVSRTTDLSMSLQKDLANVGKSRMLEMVSKGEELFTGVVPILVELDGDVNGHKFSVSGEGEGDATYGKLTLKFICTTGKLPVPWPTLVTTLTYGVQCFSRYPDHMKQHDFFKSAMPEGYVQERTIFFKDDGNYKTRAEVKFEGDTLVNRIELKGIDFKEDGNILGHKLEYNYNSHNVYIMADKQKNGIKVNFKIRHNIEDGSVQLADHYQQNTPIGDGPVLLPDNHYLSTQSALSKDPNEKRDHMVLLEFVTAAGITLGMDELYK*	Signal peptide	0.6009
ExpMut_12	20331	PtOEE1_F18I	BLS	Gruber et al., doi: 10.1007/s11103-007-9171-x	negative	TN	TN	FP	ExpMut12	Y	0.591	18	5.906893469	ASASAIAPIPSVSRTTDLSMSLQKD	18	5.906893469	ASASAIAPIPSVSRTTDLSMSLQKD	No	0	2.34244154	Not plastid, SignalP positive	MKFTAACSLALVASASAIAPIPSVSRTTDLSMSLQKDLANVGKSRMLEMVSKGEELFTGVVPILVELDGDVNGHKFSVSGEGEGDATYGKLTLKFICTTGKLPVPWPTLVTTLTYGVQCFSRYPDHMKQHDFFKSAMPEGYVQERTIFFKDDGNYKTRAEVKFEGDTLVNRIELKGIDFKEDGNILGHKLEYNYNSHNVYIMADKQKNGIKVNFKIRHNIEDGSVQLADHYQQNTPIGDGPVLLPDNHYLSTQSALSKDPNEKRDHMVLLEFVTAAGITLGMDELYK*	chloroplast	0.63	0.6567
ExpMut_13	20331	PtOEE1_F18M	BLS	Gruber et al., doi: 10.1007/s11103-007-9171-x	negative	TN	TN	FP	ExpMut13	Y	0.595	20	5.304335794	ASAMAPIPSVSRTTDLSMSLQKDLA	18	5.88507441	ASASAMAPIPSVSRTTDLSMSLQKD	No	-2	2.320622481	Not plastid, SignalP positive	MKFTAACSLALVASASAMAPIPSVSRTTDLSMSLQKDLANVGKSRMLEMVSKGEELFTGVVPILVELDGDVNGHKFSVSGEGEGDATYGKLTLKFICTTGKLPVPWPTLVTTLTYGVQCFSRYPDHMKQHDFFKSAMPEGYVQERTIFFKDDGNYKTRAEVKFEGDTLVNRIELKGIDFKEDGNILGHKLEYNYNSHNVYIMADKQKNGIKVNFKIRHNIEDGSVQLADHYQQNTPIGDGPVLLPDNHYLSTQSALSKDPNEKRDHMVLLEFVTAAGITLGMDELYK*	chloroplast	0.6153	0.6542
ExpMut_14	20331	PtOEE1_F18G	BLS	Gruber et al., doi: 10.1007/s11103-007-9171-x	negative	TN	TN	TN	ExpMut14	Y	0.722	19	2.347090375	SASAGAPIPSVSRTTDLSMSLQKDL	18	5.906893469	ASASAGAPIPSVSRTTDLSMSLQKD	No	-1	2.34244154	Not plastid, SignalP positive	MKFTAACSLALVASASAGAPIPSVSRTTDLSMSLQKDLANVGKSRMLEMVSKGEELFTGVVPILVELDGDVNGHKFSVSGEGEGDATYGKLTLKFICTTGKLPVPWPTLVTTLTYGVQCFSRYPDHMKQHDFFKSAMPEGYVQERTIFFKDDGNYKTRAEVKFEGDTLVNRIELKGIDFKEDGNILGHKLEYNYNSHNVYIMADKQKNGIKVNFKIRHNIEDGSVQLADHYQQNTPIGDGPVLLPDNHYLSTQSALSKDPNEKRDHMVLLEFVTAAGITLGMDELYK*	Signal peptide	0.7432
ExpMut_15	20331	PtOEE1_F18R	BLS	Gruber et al., doi: 10.1007/s11103-007-9171-x	negative	TN	TN	TN	ExpMut15	Y	0.544	20	5.313842921	ASARAPIPSVSRTTDLSMSLQKDLA	18	5.88507441	ASASARAPIPSVSRTTDLSMSLQKD	No	-2	2.320622481	Not plastid, SignalP positive	MKFTAACSLALVASASARAPIPSVSRTTDLSMSLQKDLANVGKSRMLEMVSKGEELFTGVVPILVELDGDVNGHKFSVSGEGEGDATYGKLTLKFICTTGKLPVPWPTLVTTLTYGVQCFSRYPDHMKQHDFFKSAMPEGYVQERTIFFKDDGNYKTRAEVKFEGDTLVNRIELKGIDFKEDGNILGHKLEYNYNSHNVYIMADKQKNGIKVNFKIRHNIEDGSVQLADHYQQNTPIGDGPVLLPDNHYLSTQSALSKDPNEKRDHMVLLEFVTAAGITLGMDELYK*	Signal peptide	0.6079
ExpMut_16	20331	PtOEE1_F18E	BLS	Gruber et al., doi: 10.1007/s11103-007-9171-x	negative	TN	TN	TN	ExpMut16	Y	0.591	18	5.88507441	ASASAEAPIPSVSRTTDLSMSLQKD	18	5.88507441	ASASAEAPIPSVSRTTDLSMSLQKD	No	0	2.320622481	Not plastid, SignalP positive	MKFTAACSLALVASASAEAPIPSVSRTTDLSMSLQKDLANVGKSRMLEMVSKGEELFTGVVPILVELDGDVNGHKFSVSGEGEGDATYGKLTLKFICTTGKLPVPWPTLVTTLTYGVQCFSRYPDHMKQHDFFKSAMPEGYVQERTIFFKDDGNYKTRAEVKFEGDTLVNRIELKGIDFKEDGNILGHKLEYNYNSHNVYIMADKQKNGIKVNFKIRHNIEDGSVQLADHYQQNTPIGDGPVLLPDNHYLSTQSALSKDPNEKRDHMVLLEFVTAAGITLGMDELYK*	Signal peptide	0.6487
ExpMut_17	20331	PtOEE1_S(14-16)G	Pl	Gruber et al., doi: 10.1007/s11103-007-9171-x	positive	TP	FN	TP	ExpMut17	Y	0.544	20	5.03895815	AGAFAPIPSVSRTTDLSMSLQKDLA	18	8.67108694	AGAGAFAPIPSVSRTTDLSMSLQKD	F	-2	5.571662325	Plastid, low confidence	MKFTAACSLALVAGAGAFAPIPSVSRTTDLSMSLQKDLANVGKSRMLEMVSKGEELFTGVVPILVELDGDVNGHKFSVSGEGEGDATYGKLTLKFICTTGKLPVPWPTLVTTLTYGVQCFSRYPDHMKQHDFFKSAMPEGYVQERTIFFKDDGNYKTRAEVKFEGDTLVNRIELKGIDFKEDGNILGHKLEYNYNSHNVYIMADKQKNGIKVNFKIRHNIEDGSVQLADHYQQNTPIGDGPVLLPDNHYLSTQSALSKDPNEKRDHMVLLEFVTAAGITLGMDELYK*	chloroplast	0.61	0.6947
ExpMut_18	20331	PtOEE1_A(15-19)G	Pl	Gruber et al., doi: 10.1007/s11103-007-9171-x	positive	FN	FN	FN	ExpMut18	N	0.417	NA	NA	NA	NA	NA	NA	NA	NA	NA	Not plastid, SignalP negative	MKFTAACSLALVASGSGFGPIPSVSRTTDLSMSLQKDLANVGKSRMLEMVSKGEELFTGVVPILVELDGDVNGHKFSVSGEGEGDATYGKLTLKFICTTGKLPVPWPTLVTTLTYGVQCFSRYPDHMKQHDFFKSAMPEGYVQERTIFFKDDGNYKTRAEVKFEGDTLVNRIELKGIDFKEDGNILGHKLEYNYNSHNVYIMADKQKNGIKVNFKIRHNIEDGSVQLADHYQQNTPIGDGPVLLPDNHYLSTQSALSKDPNEKRDHMVLLEFVTAAGITLGMDELYK*	Signal peptide	0.5186
ExpMut_19	20331	PtOEE1_A(15-19)S	Pl	Gruber et al., doi: 10.1007/s11103-007-9171-x	positive	FN	FN	TP	ExpMut19	N	0.417	NA	NA	NA	NA	NA	NA	NA	NA	NA	Not plastid, SignalP negative	MKFTAACSLALVASSSSFSPIPSVSRTTDLSMSLQKDLANVGKSRMLEMVSKGEELFTGVVPILVELDGDVNGHKFSVSGEGEGDATYGKLTLKFICTTGKLPVPWPTLVTTLTYGVQCFSRYPDHMKQHDFFKSAMPEGYVQERTIFFKDDGNYKTRAEVKFEGDTLVNRIELKGIDFKEDGNILGHKLEYNYNSHNVYIMADKQKNGIKVNFKIRHNIEDGSVQLADHYQQNTPIGDGPVLLPDNHYLSTQSALSKDPNEKRDHMVLLEFVTAAGITLGMDELYK*	chloroplast	0.508	0.6487
ExpMut_20	20331	PtOEE1_S16A	Pl	Gruber et al., doi: 10.1007/s11103-007-9171-x	positive	TP	FN	TP	ExpMut20	Y	0.576	20	5.058592777	AAAFAPIPSVSRTTDLSMSLQKDLA	18	9.017275165	ASAAAFAPIPSVSRTTDLSMSLQKD	F	-2	5.571662325	Plastid, low confidence	MKFTAACSLALVASAAAFAPIPSVSRTTDLSMSLQKDLANVGKSRMLEMVSKGEELFTGVVPILVELDGDVNGHKFSVSGEGEGDATYGKLTLKFICTTGKLPVPWPTLVTTLTYGVQCFSRYPDHMKQHDFFKSAMPEGYVQERTIFFKDDGNYKTRAEVKFEGDTLVNRIELKGIDFKEDGNILGHKLEYNYNSHNVYIMADKQKNGIKVNFKIRHNIEDGSVQLADHYQQNTPIGDGPVLLPDNHYLSTQSALSKDPNEKRDHMVLLEFVTAAGITLGMDELYK*	chloroplast	0.6019	0.9574
ExpMut_21	20331	PtOEE1_S16C	Pl	Gruber et al., doi: 10.1007/s11103-007-9171-x	positive	TP	FN	TP	ExpMut21	Y	0.578	20	4.999688897	ACAFAPIPSVSRTTDLSMSLQKDLA	18	8.936464584	ASACAFAPIPSVSRTTDLSMSLQKD	F	-2	5.571662325	Plastid, low confidence	MKFTAACSLALVASACAFAPIPSVSRTTDLSMSLQKDLANVGKSRMLEMVSKGEELFTGVVPILVELDGDVNGHKFSVSGEGEGDATYGKLTLKFICTTGKLPVPWPTLVTTLTYGVQCFSRYPDHMKQHDFFKSAMPEGYVQERTIFFKDDGNYKTRAEVKFEGDTLVNRIELKGIDFKEDGNILGHKLEYNYNSHNVYIMADKQKNGIKVNFKIRHNIEDGSVQLADHYQQNTPIGDGPVLLPDNHYLSTQSALSKDPNEKRDHMVLLEFVTAAGITLGMDELYK*	chloroplast	0.6195	0.6341
ExpMut_22	20331	PtOEE1_P20A	Pl	Gruber et al., doi: 10.1007/s11103-007-9171-x	positive	TP	FN	TP	ExpMut22	Y	0.736	20	5.313842921	ASAFAAIPSVSRTTDLSMSLQKDLA	18	8.414404043	ASASAFAAIPSVSRTTDLSMSLQKD	F	-2	4.849952114	Plastid, low confidence	MKFTAACSLALVASASAFAAIPSVSRTTDLSMSLQKDLANVGKSRMLEMVSKGEELFTGVVPILVELDGDVNGHKFSVSGEGEGDATYGKLTLKFICTTGKLPVPWPTLVTTLTYGVQCFSRYPDHMKQHDFFKSAMPEGYVQERTIFFKDDGNYKTRAEVKFEGDTLVNRIELKGIDFKEDGNILGHKLEYNYNSHNVYIMADKQKNGIKVNFKIRHNIEDGSVQLADHYQQNTPIGDGPVLLPDNHYLSTQSALSKDPNEKRDHMVLLEFVTAAGITLGMDELYK*	chloroplast	0.7471	0.7233
ExpMut_23	20331	PtOEE1_A17F+F18A	BLS	Gruber et al., doi: 10.1007/s11103-007-9171-x	negative	FP	TN	TN	ExpMut23	Y	0.802	19	4.217709867	SASFAAPIPSVSRTTDLSMSLQKDL	17	6.031380681	VASASFAAPIPSVSRTTDLSMSLQK	F	-2	5.17057979	Plastid, low confidence	MKFTAACSLALVASASFAAPIPSVSRTTDLSMSLQKDLANVGKSRMLEMVSKGEELFTGVVPILVELDGDVNGHKFSVSGEGEGDATYGKLTLKFICTTGKLPVPWPTLVTTLTYGVQCFSRYPDHMKQHDFFKSAMPEGYVQERTIFFKDDGNYKTRAEVKFEGDTLVNRIELKGIDFKEDGNILGHKLEYNYNSHNVYIMADKQKNGIKVNFKIRHNIEDGSVQLADHYQQNTPIGDGPVLLPDNHYLSTQSALSKDPNEKRDHMVLLEFVTAAGITLGMDELYK*	Signal peptide	0.7956
ExpMut_24	20331	PtOEE1_Del17A+A19S	BLS	Gruber et al., doi: 10.1007/s11103-007-9171-x	negative	FP	TN	FP	ExpMut24	Y	0.554	16	4.837783829	LVASASFSPIPSVSRTTDLSMSLQK	17	6.319617194	VASASFSPIPSVSRTTDLSMSLQKD	F	1	5.458816303	Plastid, low confidence	MKFTAACSLALVASASFSPIPSVSRTTDLSMSLQKDLANVGKSRMLEMVSKGEELFTGVVPILVELDGDVNGHKFSVSGEGEGDATYGKLTLKFICTTGKLPVPWPTLVTTLTYGVQCFSRYPDHMKQHDFFKSAMPEGYVQERTIFFKDDGNYKTRAEVKFEGDTLVNRIELKGIDFKEDGNILGHKLEYNYNSHNVYIMADKQKNGIKVNFKIRHNIEDGSVQLADHYQQNTPIGDGPVLLPDNHYLSTQSALSKDPNEKRDHMVLLEFVTAAGITLGMDELYK*	chloroplast	0.5666	0.5919
ExpMut_25	825_bd	PtFBAC1_F17L	Pl	Gruber et al., doi: 10.1007/s11103-007-9171-x	positive	TP	TP	TP	ExpMut25	Y	0.796	17	5.004619073	PAVVALAPPQAAFRSNPALFATETA	17	5.004619073	PAVVALAPPQAAFRSNPALFATETA	L	0	2.291996354	Plastid, high confidence	MKLSTAALFFIPAVVALAPPQAAFRSNPALFATETAAEKTTFSKMPASVKPGVVTGKAPMVSKGEELFTGVVPILVELDGDVNGHKFSVSGEGEGDATYGKLTLKFICTTGKLPVPWPTLVTTLTYGVQCFSRYPDHMKQHDFFKSAMPEGYVQERTIFFKDDGNYKTRAEVKFEGDTLVNRIELKGIDFKEDGNILGHKLEYNYNSHNVYIMADKQKNGIKVNFKIRHNIEDGSVQLADHYQQNTPIGDGPVLLPDNHYLSTQSALSKDPNEKRDHMVLLEFVTAAGITLGMDELYK*	chloroplast	0.7788	0.7335
ExpMut_26	825_bd	PtFBAC1:GFP	Pl	Gruber et al., doi: 10.1007/s11103-007-9171-x	wild type sequence, not counted here	not counted	not counted	not counted	ExpMut26	Y	0.807	17	8.190201739	PAVVAFAPPQAAFRSNPALFATETA	17	8.190201739	PAVVAFAPPQAAFRSNPALFATETA	F	0	5.47757902	Plastid, high confidence	MKLSTAALFFIPAVVAFAPPQAAFRSNPALFATETAAEKTTFSKMPASVKPGVVTGKAPMVSKGEELFTGVVPILVELDGDVNGHKFSVSGEGEGDATYGKLTLKFICTTGKLPVPWPTLVTTLTYGVQCFSRYPDHMKQHDFFKSAMPEGYVQERTIFFKDDGNYKTRAEVKFEGDTLVNRIELKGIDFKEDGNILGHKLEYNYNSHNVYIMADKQKNGIKVNFKIRHNIEDGSVQLADHYQQNTPIGDGPVLLPDNHYLSTQSALSKDPNEKRDHMVLLEFVTAAGITLGMDELYK*	chloroplast	0.8028	0.9585
ExpMut_27	GenBank AM413041	GtPGK:GFP	Pl	Gruber et al., doi: 10.1007/s11103-007-9171-x	wild type sequence, not counted here	not counted	not counted	not counted	ExpMut27	Y	0.521	16	4.900166732	AAASAYVSSPVGLAGGRTSNKPAIS	16	4.900166732	AAASAYVSSPVGLAGGRTSNKPAIS	Y	0	1.590964947	Plastid, low confidence	MRKTLVLASVAAASAYVSSPVGLAGGRTSNKPAISSSTFTPRLRSAAPMVSKGEELFTGVVPILVELDGDVNGHKFSVSGEGEGDATYGKLTLKFICTTGKLPVPWPTLVTTLTYGVQCFSRYPDHMKQHDFFKSAMPEGYVQERTIFFKDDGNYKTRAEVKFEGDTLVNRIELKGIDFKEDGNILGHKLEYNYNSHNVYIMADKQKNGIKVNFKIRHNIEDGSVQLADHYQQNTPIGDGPVLLPDNHYLSTQSALSKDPNEKRDHMVLLEFVTAAGITLGMDELYK*	Signal peptide	0.5381
ExpMut_28	GenBank AM413041	GtPGK_A15S	Pl	Gruber et al., doi: 10.1007/s11103-007-9171-x	positive	FN	FN	FN	ExpMut28	N	0.357	NA	NA	NA	NA	NA	NA	NA	NA	NA	Not plastid, SignalP negative	MRKTLVLASVAAASSYVSSPVGLAGGRTSNKPAISSSTFTPRLRSAAPMVSKGEELFTGVVPILVELDGDVNGHKFSVSGEGEGDATYGKLTLKFICTTGKLPVPWPTLVTTLTYGVQCFSRYPDHMKQHDFFKSAMPEGYVQERTIFFKDDGNYKTRAEVKFEGDTLVNRIELKGIDFKEDGNILGHKLEYNYNSHNVYIMADKQKNGIKVNFKIRHNIEDGSVQLADHYQQNTPIGDGPVLLPDNHYLSTQSALSKDPNEKRDHMVLLEFVTAAGITLGMDELYK*	No N-terminal target peptide found.	0.6668
ExpMut_29	25168	FcpD-eGFP	Pl	Felsner et al., doi: 10.1186/1471-2229-10-223	wild type sequence, not counted here	not counted	not counted	not counted	ExpMut29	Y	0.641	16	8.761331253	AGAAAFAPAKNAARTSVATTMVSKG	16	8.761331253	AGAAAFAPAKNAARTSVATTMVSKG	F	0	5.590603184	Plastid, high confidence	MKTAVIASLIAGAAAFAPAKNAARTSVATTMVSKGEELFTGVVPILVELDGDVNGHKFSVSGEGEGDATYGKLTLKFICTTGKLPVPWPTLVTTLTYGVQCFSRYPDHMKQHDFFKSAMPEGYVQERTIFFKDDGNYKTRAEVKFEGDTLVNRIELKGIDFKEDGNILGHKLEYNYNSHNVYIMADKQKNGIKVNFKIRHNIEDGSVQLADHYQQNTPIGDGPVLLPDNHYLSTQSALSKDPNEKRDHMVLLEFVTAAGITLGMDELYK*	chloroplast	0.6328	0.5306
ExpMut_30	25168	FcpD-eGFP_K4E	Pl	Felsner et al., doi: 10.1186/1471-2229-10-223	positive	TP	TP	FN	ExpMut30	Y	0.642	16	8.767832545	AGAAAFAPAKNAARTSVATTMVSEG	16	8.767832545	AGAAAFAPAKNAARTSVATTMVSEG	F	0	5.597104476	Plastid, high confidence	MKTAVIASLIAGAAAFAPAKNAARTSVATTMVSEGEELFTGVVPILVELDGDVNGHKFSVSGEGEGDATYGKLTLKFICTTGKLPVPWPTLVTTLTYGVQCFSRYPDHMKQHDFFKSAMPEGYVQERTIFFKDDGNYKTRAEVKFEGDTLVNRIELKGIDFKEDGNILGHKLEYNYNSHNVYIMADKQKNGIKVNFKIRHNIEDGSVQLADHYQQNTPIGDGPVLLPDNHYLSTQSALSKDPNEKRDHMVLLEFVTAAGITLGMDELYK*	Signal peptide	0.6329
ExpMut_31	25168	FcpD-eGFP_K4A	Pl	Felsner et al., doi: 10.1186/1471-2229-10-223	positive	TP	TP	TP	ExpMut31	Y	0.641	16	8.810090941	AGAAAFAPAKNAARTSVATTMVSAG	16	8.810090941	AGAAAFAPAKNAARTSVATTMVSAG	F	0	5.639362872	Plastid, high confidence	MKTAVIASLIAGAAAFAPAKNAARTSVATTMVSAGEELFTGVVPILVELDGDVNGHKFSVSGEGEGDATYGKLTLKFICTTGKLPVPWPTLVTTLTYGVQCFSRYPDHMKQHDFFKSAMPEGYVQERTIFFKDDGNYKTRAEVKFEGDTLVNRIELKGIDFKEDGNILGHKLEYNYNSHNVYIMADKQKNGIKVNFKIRHNIEDGSVQLADHYQQNTPIGDGPVLLPDNHYLSTQSALSKDPNEKRDHMVLLEFVTAAGITLGMDELYK*	chloroplast	0.6324	0.5197
ExpMut_32	25168	FcpD_K20E+R24E-eGFP_K4E	ER	Felsner et al., doi: 10.1186/1471-2229-10-223	negative	FP	FP	TN	ExpMut32	Y	0.665	16	8.610453432	AGAAAFAPAENAAETSVATTMVSEG	16	8.610453432	AGAAAFAPAENAAETSVATTMVSEG	F	0	5.439725363	Plastid, high confidence	MKTAVIASLIAGAAAFAPAENAAETSVATTMVSEGEELFTGVVPILVELDGDVNGHKFSVSGEGEGDATYGKLTLKFICTTGKLPVPWPTLVTTLTYGVQCFSRYPDHMKQHDFFKSAMPEGYVQERTIFFKDDGNYKTRAEVKFEGDTLVNRIELKGIDFKEDGNILGHKLEYNYNSHNVYIMADKQKNGIKVNFKIRHNIEDGSVQLADHYQQNTPIGDGPVLLPDNHYLSTQSALSKDPNEKRDHMVLLEFVTAAGITLGMDELYK*	Signal peptide	0.6513
ExpMut_33	25168	FcpD_K20R-eGFP_K4R	Pl	Felsner et al., doi: 10.1186/1471-2229-10-223	positive	TP	TP	TP	ExpMut33	Y	0.643	16	8.783094831	AGAAAFAPARNAARTSVATTMVSRG	16	8.783094831	AGAAAFAPARNAARTSVATTMVSRG	F	0	5.612366762	Plastid, high confidence	MKTAVIASLIAGAAAFAPARNAARTSVATTMVSRGEELFTGVVPILVELDGDVNGHKFSVSGEGEGDATYGKLTLKFICTTGKLPVPWPTLVTTLTYGVQCFSRYPDHMKQHDFFKSAMPEGYVQERTIFFKDDGNYKTRAEVKFEGDTLVNRIELKGIDFKEDGNILGHKLEYNYNSHNVYIMADKQKNGIKVNFKIRHNIEDGSVQLADHYQQNTPIGDGPVLLPDNHYLSTQSALSKDPNEKRDHMVLLEFVTAAGITLGMDELYK*	chloroplast	0.6508	0.5157
ExpMut_34	25168	FcpD_K20A+R24A-eGFP_K4A	BLS	Felsner et al., doi: 10.1186/1471-2229-10-223	negative	TN	TN	FP	ExpMut34	Y	0.631	23	4.49063768	PAANAAATSVATTMVSAGEELFTGV	23	4.49063768	PAANAAATSVATTMVSAGEELFTGV	No	0	1.428640666	Not plastid, SignalP positive	MKTAVIASLIAGAAAFAPAANAAATSVATTMVSAGEELFTGVVPILVELDGDVNGHKFSVSGEGEGDATYGKLTLKFICTTGKLPVPWPTLVTTLTYGVQCFSRYPDHMKQHDFFKSAMPEGYVQERTIFFKDDGNYKTRAEVKFEGDTLVNRIELKGIDFKEDGNILGHKLEYNYNSHNVYIMADKQKNGIKVNFKIRHNIEDGSVQLADHYQQNTPIGDGPVLLPDNHYLSTQSALSKDPNEKRDHMVLLEFVTAAGITLGMDELYK*	chloroplast	0.7562	0.558
ExpMut_35	25168	FcpD_K20E+R24E-eGFP	ER/BLS	Felsner et al., doi: 10.1186/1471-2229-10-223	negative	FP	FP	TN	ExpMut35	Y	0.664	16	8.60395214	AGAAAFAPAENAAETSVATTMVSKG	16	8.60395214	AGAAAFAPAENAAETSVATTMVSKG	F	0	5.433224071	Plastid, high confidence	MKTAVIASLIAGAAAFAPAENAAETSVATTMVSKGEELFTGVVPILVELDGDVNGHKFSVSGEGEGDATYGKLTLKFICTTGKLPVPWPTLVTTLTYGVQCFSRYPDHMKQHDFFKSAMPEGYVQERTIFFKDDGNYKTRAEVKFEGDTLVNRIELKGIDFKEDGNILGHKLEYNYNSHNVYIMADKQKNGIKVNFKIRHNIEDGSVQLADHYQQNTPIGDGPVLLPDNHYLSTQSALSKDPNEKRDHMVLLEFVTAAGITLGMDELYK*	Signal peptide	0.6514
ExpMut_36	25168	FcpD_K20E+N21K+R24E-eGFP	BLS	Felsner et al., doi: 10.1186/1471-2229-10-223	negative	FP	FP	TN	ExpMut36	Y	0.653	16	8.574384588	AGAAAFAPAEKAAETSVATTMVSKG	16	8.574384588	AGAAAFAPAEKAAETSVATTMVSKG	F	0	5.403656519	Plastid, high confidence	MKTAVIASLIAGAAAFAPAEKAAETSVATTMVSKGEELFTGVVPILVELDGDVNGHKFSVSGEGEGDATYGKLTLKFICTTGKLPVPWPTLVTTLTYGVQCFSRYPDHMKQHDFFKSAMPEGYVQERTIFFKDDGNYKTRAEVKFEGDTLVNRIELKGIDFKEDGNILGHKLEYNYNSHNVYIMADKQKNGIKVNFKIRHNIEDGSVQLADHYQQNTPIGDGPVLLPDNHYLSTQSALSKDPNEKRDHMVLLEFVTAAGITLGMDELYK*	Signal peptide	0.6419
ExpMut_37	25168	FcpD_K20E+N21K+R24E-eGFP_K4E	ER	Felsner et al., doi: 10.1186/1471-2229-10-223	negative	FP	FP	TN	ExpMut37	Y	0.653	16	8.58088588	AGAAAFAPAEKAAETSVATTMVSEG	16	8.58088588	AGAAAFAPAEKAAETSVATTMVSEG	F	0	5.410157811	Plastid, high confidence	MKTAVIASLIAGAAAFAPAEKAAETSVATTMVSEGEELFTGVVPILVELDGDVNGHKFSVSGEGEGDATYGKLTLKFICTTGKLPVPWPTLVTTLTYGVQCFSRYPDHMKQHDFFKSAMPEGYVQERTIFFKDDGNYKTRAEVKFEGDTLVNRIELKGIDFKEDGNILGHKLEYNYNSHNVYIMADKQKNGIKVNFKIRHNIEDGSVQLADHYQQNTPIGDGPVLLPDNHYLSTQSALSKDPNEKRDHMVLLEFVTAAGITLGMDELYK*	Signal peptide	0.6419
ExpMut_38	25168	FcpD_K20A+R24A-eGFP	BLS	Felsner et al., doi: 10.1186/1471-2229-10-223	negative	TN	TN	FP	ExpMut38	Y	0.645	23	4.44082782	PAANAAATSVATTMVSKGEELFTGV	23	4.44082782	PAANAAATSVATTMVSKGEELFTGV	No	0	1.378830806	Not plastid, SignalP positive	MKTAVIASLIAGAAAFAPAANAAATSVATTMVSKGEELFTGVVPILVELDGDVNGHKFSVSGEGEGDATYGKLTLKFICTTGKLPVPWPTLVTTLTYGVQCFSRYPDHMKQHDFFKSAMPEGYVQERTIFFKDDGNYKTRAEVKFEGDTLVNRIELKGIDFKEDGNILGHKLEYNYNSHNVYIMADKQKNGIKVNFKIRHNIEDGSVQLADHYQQNTPIGDGPVLLPDNHYLSTQSALSKDPNEKRDHMVLLEFVTAAGITLGMDELYK*	chloroplast	0.7313	0.5542
ExpMut_39	25168	FcpD_K20E+N21R+R24E-eGFP_K4R	BLS	Felsner et al., doi: 10.1186/1471-2229-10-223	negative	FP	FP	TN	ExpMut39	Y	0.654	16	8.6317385	AGAAAFAPAERAAETSVATTMVSRG	16	8.6317385	AGAAAFAPAERAAETSVATTMVSRG	F	0	5.461010431	Plastid, high confidence	MKTAVIASLIAGAAAFAPAERAAETSVATTMVSRGEELFTGVVPILVELDGDVNGHKFSVSGEGEGDATYGKLTLKFICTTGKLPVPWPTLVTTLTYGVQCFSRYPDHMKQHDFFKSAMPEGYVQERTIFFKDDGNYKTRAEVKFEGDTLVNRIELKGIDFKEDGNILGHKLEYNYNSHNVYIMADKQKNGIKVNFKIRHNIEDGSVQLADHYQQNTPIGDGPVLLPDNHYLSTQSALSKDPNEKRDHMVLLEFVTAAGITLGMDELYK*	Signal peptide	0.6518
ExpMut_40	25168	FcpD_K20E+N21R+R24E-eGFP_K4E	ER	Felsner et al., doi: 10.1186/1471-2229-10-223	negative	FP	FP	TN	ExpMut40	Y	0.656	16	8.625237208	AGAAAFAPAERAAETSVATTMVSEG	16	8.625237208	AGAAAFAPAERAAETSVATTMVSEG	F	0	5.454509139	Plastid, high confidence	MKTAVIASLIAGAAAFAPAERAAETSVATTMVSEGEELFTGVVPILVELDGDVNGHKFSVSGEGEGDATYGKLTLKFICTTGKLPVPWPTLVTTLTYGVQCFSRYPDHMKQHDFFKSAMPEGYVQERTIFFKDDGNYKTRAEVKFEGDTLVNRIELKGIDFKEDGNILGHKLEYNYNSHNVYIMADKQKNGIKVNFKIRHNIEDGSVQLADHYQQNTPIGDGPVLLPDNHYLSTQSALSKDPNEKRDHMVLLEFVTAAGITLGMDELYK*	Signal peptide	0.6525
ExpMut_41	25168	FcpD_Del20-30-eGFP	Pl	Felsner et al., doi: 10.1186/1471-2229-10-223	positive	TP	TP	FN	ExpMut41	Y	0.703	16	8.291358692	AGAAAFAPAMVSKGEELFTGVVPIL	16	8.291358692	AGAAAFAPAMVSKGEELFTGVVPIL	F	0	5.120630623	Plastid, high confidence	MKTAVIASLIAGAAAFAPAMVSKGEELFTGVVPILVELDGDVNGHKFSVSGEGEGDATYGKLTLKFICTTGKLPVPWPTLVTTLTYGVQCFSRYPDHMKQHDFFKSAMPEGYVQERTIFFKDDGNYKTRAEVKFEGDTLVNRIELKGIDFKEDGNILGHKLEYNYNSHNVYIMADKQKNGIKVNFKIRHNIEDGSVQLADHYQQNTPIGDGPVLLPDNHYLSTQSALSKDPNEKRDHMVLLEFVTAAGITLGMDELYK*	Signal peptide	0.7036
ExpMut_42	25168	FcpD_Del20-30-eGFP_K4R	Pl	Felsner et al., doi: 10.1186/1471-2229-10-223	positive	TP	TP	FN	ExpMut42	Y	0.7	16	8.315927723	AGAAAFAPAMVSRGEELFTGVVPIL	16	8.315927723	AGAAAFAPAMVSRGEELFTGVVPIL	F	0	5.145199654	Plastid, high confidence	MKTAVIASLIAGAAAFAPAMVSRGEELFTGVVPILVELDGDVNGHKFSVSGEGEGDATYGKLTLKFICTTGKLPVPWPTLVTTLTYGVQCFSRYPDHMKQHDFFKSAMPEGYVQERTIFFKDDGNYKTRAEVKFEGDTLVNRIELKGIDFKEDGNILGHKLEYNYNSHNVYIMADKQKNGIKVNFKIRHNIEDGSVQLADHYQQNTPIGDGPVLLPDNHYLSTQSALSKDPNEKRDHMVLLEFVTAAGITLGMDELYK*	Signal peptide	0.6914
ExpMut_43	25168	FcpD_Del20-30-eGFP_K4E	ER	Felsner et al., doi: 10.1186/1471-2229-10-223	negative	FP	FP	TN	ExpMut43	Y	0.706	16	8.266789662	AGAAAFAPAMVSEGEELFTGVVPIL	16	8.266789662	AGAAAFAPAMVSEGEELFTGVVPIL	F	0	5.096061593	Plastid, high confidence	MKTAVIASLIAGAAAFAPAMVSEGEELFTGVVPILVELDGDVNGHKFSVSGEGEGDATYGKLTLKFICTTGKLPVPWPTLVTTLTYGVQCFSRYPDHMKQHDFFKSAMPEGYVQERTIFFKDDGNYKTRAEVKFEGDTLVNRIELKGIDFKEDGNILGHKLEYNYNSHNVYIMADKQKNGIKVNFKIRHNIEDGSVQLADHYQQNTPIGDGPVLLPDNHYLSTQSALSKDPNEKRDHMVLLEFVTAAGITLGMDELYK*	Signal peptide	0.7014
ExpMut_44	25168	FcpD_Del20-30-eGFP_K4A	BLS	Felsner et al., doi: 10.1186/1471-2229-10-223	negative	FP	FP	TN	ExpMut44	Y	0.699	16	8.319437585	AGAAAFAPAMVSAGEELFTGVVPIL	16	8.319437585	AGAAAFAPAMVSAGEELFTGVVPIL	F	0	5.148709516	Plastid, high confidence	MKTAVIASLIAGAAAFAPAMVSAGEELFTGVVPILVELDGDVNGHKFSVSGEGEGDATYGKLTLKFICTTGKLPVPWPTLVTTLTYGVQCFSRYPDHMKQHDFFKSAMPEGYVQERTIFFKDDGNYKTRAEVKFEGDTLVNRIELKGIDFKEDGNILGHKLEYNYNSHNVYIMADKQKNGIKVNFKIRHNIEDGSVQLADHYQQNTPIGDGPVLLPDNHYLSTQSALSKDPNEKRDHMVLLEFVTAAGITLGMDELYK*	Signal peptide	0.7609
ExpMut_45	25168	FcpD_3xSpacer-eGFP	Pl	Felsner et al., doi: 10.1186/1471-2229-10-223	positive	TP	TP	TP	ExpMut45	Y	0.695	16	8.63431331	AGAAAFAPAKNAARTSVATTMGGGG	16	8.63431331	AGAAAFAPAKNAARTSVATTMGGGG	F	0	5.463585241	Plastid, high confidence	MKTAVIASLIAGAAAFAPAKNAARTSVATTMGGGGPGGGGPGGGGPGGGGPGGGGPMGGGGPGGGGPGGGGPGGGGPGGGGPMGGGGPGGGGPGGGGPGGGGPGGGGPMVSKGEELFTGVVPILVELDGDVNGHKFSVSGEGEGDATYGKLTLKFICTTGKLPVPWPTLVTTLTYGVQCFSRYPDHMKQHDFFKSAMPEGYVQERTIFFKDDGNYKTRAEVKFEGDTLVNRIELKGIDFKEDGNILGHKLEYNYNSHNVYIMADKQKNGIKVNFKIRHNIEDGSVQLADHYQQNTPIGDGPVLLPDNHYLSTQSALSKDPNEKRDHMVLLEFVTAAGITLGMDELYK*	chloroplast	0.6383	0.5135
ExpMut_46	25168	FcpD_Del20-30-Spacer-eGFP	Pl	Felsner et al., doi: 10.1186/1471-2229-10-223	positive	TP	TP	FN	ExpMut46	Y	0.719	16	8.132236831	AGAAAFAPAMGGGGPGGGGPGGGGP	16	8.132236831	AGAAAFAPAMGGGGPGGGGPGGGGP	F	0	4.961508762	Plastid, high confidence	MKTAVIASLIAGAAAFAPAMGGGGPGGGGPGGGGPGGGGPGGGGPMVSKGEELFTGVVPILVELDGDVNGHKFSVSGEGEGDATYGKLTLKFICTTGKLPVPWPTLVTTLTYGVQCFSRYPDHMKQHDFFKSAMPEGYVQERTIFFKDDGNYKTRAEVKFEGDTLVNRIELKGIDFKEDGNILGHKLEYNYNSHNVYIMADKQKNGIKVNFKIRHNIEDGSVQLADHYQQNTPIGDGPVLLPDNHYLSTQSALSKDPNEKRDHMVLLEFVTAAGITLGMDELYK*	Signal peptide	0.7554
ExpMut_47	25168	FcpD_Del20-30-2xSpacer-eGFP	Pl	Felsner et al., doi: 10.1186/1471-2229-10-223	positive	TP	TP	FN	ExpMut47	Y	0.732	16	8.132236831	AGAAAFAPAMGGGGPGGGGPGGGGP	16	8.132236831	AGAAAFAPAMGGGGPGGGGPGGGGP	F	0	4.961508762	Plastid, high confidence	MKTAVIASLIAGAAAFAPAMGGGGPGGGGPGGGGPGGGGPGGGGPMGGGGPGGGGPGGGGPGGGGPGGGGPMVSKGEELFTGVVPILVELDGDVNGHKFSVSGEGEGDATYGKLTLKFICTTGKLPVPWPTLVTTLTYGVQCFSRYPDHMKQHDFFKSAMPEGYVQERTIFFKDDGNYKTRAEVKFEGDTLVNRIELKGIDFKEDGNILGHKLEYNYNSHNVYIMADKQKNGIKVNFKIRHNIEDGSVQLADHYQQNTPIGDGPVLLPDNHYLSTQSALSKDPNEKRDHMVLLEFVTAAGITLGMDELYK*	Signal peptide	0.6785
ExpMut_48	25168	FcpD_Del20-30-3xSpacer-eGFP	ER	Felsner et al., doi: 10.1186/1471-2229-10-223	negative	FP	FP	TN	ExpMut48	Y	0.732	16	8.132236831	AGAAAFAPAMGGGGPGGGGPGGGGP	16	8.132236831	AGAAAFAPAMGGGGPGGGGPGGGGP	F	0	4.961508762	Plastid, high confidence	MKTAVIASLIAGAAAFAPAMGGGGPGGGGPGGGGPGGGGPGGGGPMGGGGPGGGGPGGGGPGGGGPGGGGPMGGGGPGGGGPGGGGPGGGGPGGGGPMVSKGEELFTGVVPILVELDGDVNGHKFSVSGEGEGDATYGKLTLKFICTTGKLPVPWPTLVTTLTYGVQCFSRYPDHMKQHDFFKSAMPEGYVQERTIFFKDDGNYKTRAEVKFEGDTLVNRIELKGIDFKEDGNILGHKLEYNYNSHNVYIMADKQKNGIKVNFKIRHNIEDGSVQLADHYQQNTPIGDGPVLLPDNHYLSTQSALSKDPNEKRDHMVLLEFVTAAGITLGMDELYK*	Signal peptide	0.7109
ExpMut_49	25168	FcpD_Del20-30-3xSpacer_G4K-saGFP11	ER/Pl	Felsner et al., doi: 10.1186/1471-2229-10-223	ambiguous result, not counted	not counted	not counted	not counted	ExpMut49	Y	0.632	22	1.825639338	APAMGGKGPGGGGPGGGGPGGGGPG	20	3.61910201	AFAPAMGGKGPGGGGPGGGGPGGGG	No	-2	0.597595528	Not plastid, SignalP positive	MKTAVIASLIAGAAAFAPAMGGKGPGGGGPGGGGPGGGGPGGGGPMGGKGPGGGGPGGGGPGGGGPGGGGPMGGKGPGGGGPGGGGPGGGGPGGGGPRDHMVLHEYVNAAGIT*	Signal peptide	0.6738
ExpMut_50	825_bd+54246	sFBAC1mBiP	ER	Kilian and Kroth, doi: 10.1111/j.1365-313X.2004.02294.x	negative	TN	TN	TN	ExpMut50	Y	0.745	17	3.345598671	PAVVAEEAGEEAKMGTVMVSKGEEL	17	3.345598671	PAVVAEEAGEEAKMGTVMVSKGEEL	No	0	0.632975952	Not plastid, SignalP positive	MKLSTAALFFIPAVVAEEAGEEAKMGTVMVSKGEELFTGVVPILVELDGDVNGHKFSVSGEGEGDATYGKLTLKFICTTGKLPVPWPTLVTTLTYGVQCFSRYPDHMKQHDFFKSAMPEGYVQERTIFFKDDGNYKTRAEVKFEGDTLVNRIELKGIDFKEDGNILGHKLEYNYNSHNVYIMADKQKNGIKVNFKIRHNIEDGSVQLADHYQQNTPIGDGPVLLPDNHYLSTQSALSKDPNEKRDHMVLLEFVTAAGITLGMDELYK*	Signal peptide	0.7623
ExpMut_51	54246+825_bd	sBiPtFBAC1	Pl	Kilian and Kroth, doi: 10.1111/j.1365-313X.2004.02294.x	positive	TP	TP	TP	ExpMut51	Y	0.783	22	8.294543917	PSIRAFAPPQAAFRSNRALFATETA	22	8.294543917	PSIRAFAPPQAAFRSNRALFATETA	F	0	5.522407893	Plastid, high confidence	MMFMRIAVAALALLAAPSIRAFAPPQAAFRSNRALFATETAAEKTTFSKMPASVKPGVVTGKAMVSKGEELFTGVVPILVELDGDVNGHKFSVSGEGEGDATYGKLTLKFICTTGKLPVPWPTLVTTLTYGVQCFSRYPDHMKQHDFFKSAMPEGYVQERTIFFKDDGNYKTRAEVKFEGDTLVNRIELKGIDFKEDGNILGHKLEYNYNSHNVYIMADKQKNGIKVNFKIRHNIEDGSVQLADHYQQNTPIGDGPVLLPDNHYLSTQSALSKDPNEKRDHMVLLEFVTAAGITLGMDELYK*	chloroplast	0.8282	0.5745
ExpMut_52	20331	sOEE1:GFP	BLS	Kilian and Kroth, doi: 10.1111/j.1365-313X.2004.02294.x	negative	FP	TN	FP	ExpMut52	Y	0.584	20	4.938331119	ASAFAPIPSRMLEMVSKGEELFTGV	18	8.745516254	ASASAFAPIPSRMLEMVSKGEELFT	F	-2	5.181064325	Plastid, low confidence	MKFTAACSLALVASASAFAPIPSRMLEMVSKGEELFTGVVPILVELDGDVNGHKFSVSGEGEGDATYGKLTLKFICTTGKLPVPWPTLVTTLTYGVQCFSRYPDHMKQHDFFKSAMPEGYVQERTIFFKDDGNYKTRAEVKFEGDTLVNRIELKGIDFKEDGNILGHKLEYNYNSHNVYIMADKQKNGIKVNFKIRHNIEDGSVQLADHYQQNTPIGDGPVLLPDNHYLSTQSALSKDPNEKRDHMVLLEFVTAAGITLGMDELYK*	chloroplast	0.6517	0.5558
ExpMut_53	24610	sTPT1:GFP	BLS	Kilian and Kroth, doi: 10.1111/j.1365-313X.2004.02294.x	negative	FP	TN	TN	ExpMut53	Y	0.817	20	2.905376418	ASAFGLNPMVSKGEELFTGVVPILV	18	7.208010072	CCASAFGLNPMVSKGEELFTGVVPI	F	-2	4.077478017	Plastid, low confidence	MKVATTLTLAFICCASAFGLNPMVSKGEELFTGVVPILVELDGDVNGHKFSVSGEGEGDATYGKLTLKFICTTGKLPVPWPTLVTTLTYGVQCFSRYPDHMKQHDFFKSAMPEGYVQERTIFFKDDGNYKTRAEVKFEGDTLVNRIELKGIDFKEDGNILGHKLEYNYNSHNVYIMADKQKNGIKVNFKIRHNIEDGSVQLADHYQQNTPIGDGPVLLPDNHYLSTQSALSKDPNEKRDHMVLLEFVTAAGITLGMDELYK*	Signal peptide	0.8105
ExpMut_54	54246	sBiP-FA	BLS	Kilian and Kroth, doi: 10.1111/j.1365-313X.2004.02294.x	negative	FP	TN	TN	ExpMut54	Y	0.748	24	3.920513262	IRAFAMVSKGEELFTGVVPILVELD	22	7.164497475	PSIRAFAMVSKGEELFTGVVPILVE	F	-2	4.392361451	Plastid, low confidence	MMFMRIAVAALALLAAPSIRAFAMVSKGEELFTGVVPILVELDGDVNGHKFSVSGEGEGDATYGKLTLKFICTTGKLPVPWPTLVTTLTWGVQCFSRYPDHMKQHDFFKSAMPEGYVQERTIFFKDDGNYKTRAEVKFEGDTLVNRIELKGIDFKEDGNILGHKLEYNYISHNVYITADKQKNGIKANFKIRHNIEDGSVQLADHYQQNTPIGDGPVLLPDNHYLSTQSALSKDPNEKRDHMVLLEFVTAAGITLGMDELYK*	Signal peptide	0.794
ExpMut_55	54246	sBiP-FATTP	BLS+Pl	Kilian and Kroth, doi: 10.1111/j.1365-313X.2004.02294.x	ambiguous result, not counted	not counted	not counted	not counted	ExpMut55	Y	0.804	24	4.622975122	IRAFATTPMVSKGEELFTGVVPILV	22	7.268657163	PSIRAFATTPMVSKGEELFTGVVPI	F	-2	4.496521139	Plastid, low confidence	MMFMRIAVAALALLAAPSIRAFATTPMVSKGEELFTGVVPILVELDGDVNGHKFSVSGEGEGDATYGKLTLKFICTTGKLPVPWPTLVTTLTWGVQCFSRYPDHMKQHDFFKSAMPEGYVQERTIFFKDDGNYKTRAEVKFEGDTLVNRIELKGIDFKEDGNILGHKLEYNYISHNVYITADKQKNGIKANFKIRHNIEDGSVQLADHYQQNTPIGDGPVLLPDNHYLSTQSALSKDPNEKRDHMVLLEFVTAAGITLGMDELYK*	Signal peptide	0.821
