# Supplementary material for: Plastid proteome prediction for diatoms and other algae with secondary plastids of the red lineage
Source: Plant J. 2015 Jan 6;81(3):519–28. doi: 10.1111/tpj.12734 (PMC4329603; doi:10.1111/tpj.12734)
Supplement: Table S8 — Prediction results for Phaeodactylum tricornutum. [file tpj0081-0519-sd11.tab]

Identifier	SignalP	SignalP D score	SignalP cleavage position	SignalP 25aa cleavage score	SignalP 25aa sequence	ASAFind cleavage position	ASAFind 25aa cleavage score	ASAFind 25aa sequence	ASAFind cleavage has [FWYL] at +1 position	ASAFind/SignalP cleavage site offset	ASAFind 20aa transit score	ASAFind Prediction	Protein sequence
Phatr2a_48674	Y	0.621	31	5.620632079	sqargfslttkslcqkqahrmdsda	31	5.620632079	sqargfslttkslcqkqahrmdsda	F	0	4.467573772	Plastid, high confidence	msdstvlhrtwrclvvyfavfscassqargfslttkslcqkqahrmdsdarprrwktptfaanafgeaetrfldpsppqyspplrlfdtdasttlaatmrelenawsqpgtavlqrvedwanqlsqkalgyqrqvenawgkvsdavsqnrqfgeslwmktgenpqfvksllgklantqheevrfdvpetatgepircsddtrlqphlekiirvfgtagperhqhqdrylertipnffqmvgstarhlmqaifnsiwgdpdiekgvpgcviqfaalsgagaalacgaswnlaflgalsaayvsvtasglgkfvrlfsrtllwvfdfippffgairekslfvghllslkrrdwqeqserdflqlspqalisreslehdvetwkadssaaelspsvefawgn…
Phatr2a_21592	Y	0.609	20	4.584936999	agstaafapalltrryssssstlsa	21	9.222865011	gstaafapalltrryssssstlsat	F	1	6.046930891	Plastid, low confidence	mrmstaallcsvytagstaafapalltrryssssstlsattnplqsifltpetakacidaaggtplyaysidkleeaadaclafpnaygltvryamkacpnasilkyfhsknihvdassgfevrramdagvpaenislstqelpedfaalvdmgvklnacsvsqlerfgehyagkgakvgvrvnpgvgsggfsasttgfsktnvggpsssfgiwhelvtdgtvpdiverygleverihthigsgsdpeiwqqvatkslsfckvfptvktmnlgggykvgrnkgevttdlqkigkpvadafkkfaekegrelqmeiepgtylvamagalvskvqdkvhttgenshtflkldagmtdvlrpslygavhpitilpgsgnsadvgdetesvvvvghccesgdl…
Phatr2a_1648	Y	0.444	20	3.586702443	slvnaaivtcgglcpglnnvirelv	20	3.586702443	slvnaaivtcgglcpglnnvirelv	No	0	0.687740706	Not plastid, SignalP positive	fhragprkllhfdpslvnaaivtcgglcpglnnvirelvhslhnlygaqnvwgitggyhgfhnpeyapvlltnemvenihheggtilrtsrggfeidaivsflrsksisqlyiiggdgthrgaykiheacmeaglniavagipktidndidyidrsfgfvsaveaaqasirsakteamctvpnavgiiklmgrsagylatfaalgsgdvdlvlvpevpivldgpggvlpflrqrvkeqkfavvvvaegageelleatnvvdrggnrllppigeymrdrikeyfvehgeeatmkyidpsytvrsvpangadslycmelaqnavhgamagytgfsvglvnnnvvylpipqlvassprqmspcgttwervlamtgqpn
Phatr2a_49578	Y	0.582	19	1.913316715	cfavgeqdsrvrrlrkqkstgmrrl	17	3.471352907	llcfavgeqdsrvrrlrkqkstgmr	No	-2	1.003256871	Not plastid, SignalP positive	migfrlyycfsllcfavgeqdsrvrrlrkqkstgmrrlsrkntdaalrlleeqdlqskentsgendsqneiqlcletlrqvavndklshreyvkflfdlsggdvdvrnftslspsfkavfdatacpadtecavdhpfvslksgqkseqlqqllcvgamseirtevsvsfeytirynsvlisdekvivclengsenflrdsfgceqvvpkrqrklpsasapksdlnldsdfrrmldeegfrdlqlsmdtgtdscrynadvvidmlttfdcdpptvdpdfecllvrstatvsapamdepseselrtevtmmlrngingdqigaflpsdcvla*
Phatr2a_42877	Y	0.775	23	4.440516742	lsavavnswrttlfsrrtgatisfc	23	4.440516742	lsavavnswrttlfsrrtgatisfc	No	0	1.185973206	Not plastid, SignalP positive	mplfvsiasyvvilrlflsavavnswrttlfsrrtgatisfcrrtgtlattrhfgnsnmfdvhhtgnsktsvasskegvseysihvlgvcggigsgksvacellvselnclahidsdsiahsvyepgsqaiqdvvdtfgpellieetgdidrkrlgsivfadseamrrlerivwphvrtkiwhrieeikstagampdkkpiiileaavlldagwevfldgvwvihvskdmalqrlqtnrgmsfddaakrveaqqarrgignlqeevnngivtavidnagtledlkqdlltklsdtcnwypnq*
Phatr2a_48261	Y	0.559	37	4.183973008	lttsattattaiaftppfgipyrwq	37	4.183973008	lttsattattaiaftppfgipyrwq	No	0	1.07990851	Not plastid, SignalP positive	mrvgcsarhwttaaaalstlgfvsflpsslilttsattattaiaftppfgipyrwqyhnsppgnsmstharsvsttvrasssgapatdkdskasttpsilrdvqaalenswvrqlspetaenlkksrkaeglpdtddnrtrrpvfnghyvpvkptgiakprlvmyspdmaaqlqltpeqvaspdfvdwvsgntvlgetwatpyalsimgtrytnncpygtgngygdgraisigelhglelqlkgggttpfhrgadgravlrssireflaseamhslnvsttralslvvseldtisrpwysdnsvlripdmddprlaqydteerkriiqqlkaqskadpnimvrektaitcrvatsflrvghldlfarrvertskntdgtydtstlewkeledlvwhacy…
Phatr2a_46662	Y	0.794	23	7.088595496	tlgrafvaqqvpsrlsarafprlfa	23	7.088595496	tlgrafvaqqvpsrlsarafprlfa	F	0	4.547794268	Plastid, high confidence	mvlrihtlvpllslvlptlgrafvaqqvpsrlsarafprlfasedwkieidmppvgsgikaymkilpilsvpseivqvrykvpfglnvepkkslavctkdgpggekvgdvlryttqwtlglpagdglvttaasfagglswqcsmfdvmnakaweqvvealvsnvdtktdevvllferplegtapeve*
Phatr2a_46176	Y	0.499	33	2.105351959	vlaitqnpnnatnfeenwslgcvfa	31	3.780093181	vavlaitqnpnnatnfeenwslgcv	No	-2	1.023327447	Not plastid, SignalP positive	mtnipeedkahsrfhswaalailsivavlaitqnpnnatnfeenwslgcvfaslavaaiacichgirksrdafvgsiveailiviavivwimalpiimspnrslainnlnivdanlyfsawgcialalyiagswieergyhpyadrlakrwfllfvssivamgvssrifsinncrdsgneicdelslaigiavwaailgfamtlfmhflsgkkcanvfglmaaviatalwsvglayitydggpgntvgnlffstwvsfvlsiylllshtktllfgtshsptetgggnktsndvrnderv*
Phatr2a_48141	Y	0.543	32	1.146816011	gvgylksifvapvltnkigntgtnr	34	1.436485776	gylksifvapvltnkigntgtnrss	No	2	0.939230819	Not plastid, SignalP positive	mstcciggvcipysaivpfllmclkwgvgylksifvapvltnkigntgtnrssrtccssttlcedelksmettaefdnvlssrnkvivkftaswcrpcqqiqplfnqlsaksrstefltadaddldeiaarykiailptfaafhsgklvgkyvgsneeklkawvsemst*
Phatr2a_49614	Y	0.554	24	1.324747818	dcntslrkihglflspwrrrtlsig	25	1.648353199	cntslrkihglflspwrrrtlsigp	No	1	1.021027448	Not plastid, SignalP positive	mgakrrgltimsfwilildcntslrkihglflspwrrrtlsigpcglrnvssrssevstrytitscpptdtetlrtivekhvrsldrflqakpvaahtlrafrqvhdavpvdtpiildsgcgtgrsslhlgrlypdavvlgidrsvarlsknpnfqssvasddgpsddallvrqaadnvwlvraelvdfwrccidagwessiaqhfvlypnpypkksriksrlyahpgfplllrlggdrltvrsnwrtyldefsaavhtaaaclsttpddgdtrdevdgktgvygknyaqrylastqeeaklldptlipwtnfeekyhnvgertyelvlkpisk*
Phatr2a_41157	Y	0.723	21	5.969333099	trvlgfspqlitwtatldlqqttsl	21	5.969333099	trvlgfspqlitwtatldlqqttsl	F	0	5.180503061	Plastid, high confidence	mnslnikctllclcvtrvlgfspqlitwtatldlqqttslrskaiesalfvtprregdklskssrlrnfihrfdtisaagldpeqvqiaglfgrikkihnprtylilaalagfrwdwcfrnpyywfavgfcikwyraryvykipvwdrqpnwnniitskeqekdlkaftckkcgstifiaktrefffegntgigglgcfscgakgkenfvmdrdriledvadeddyfeyerpldfvsraerrkilkeaqgdeekanellvkrsasdtindevpatsssssdvvdtnasaeesnsnitevetpkkrkknkkhkkdskpkesekqpdlsdddldfldmdsl*
Phatr2a_47831	Y	0.824	34	3.879528759	qyataqqecspacgpygrcsnvvrt	34	3.879528759	qyataqqecspacgpygrcsnvvrt	No	0	0.897694839	Not plastid, SignalP positive	mtrgktygcgdrvmhirlglflllslmfqyataqqecspacgpygrcsnvvrtctgrdcekacrckagfagadcsipftlcedtvnpagtatvcynggscleaghydgvtkedvwwcdcstaytstgtafaghqcefphgvscetgltessyafcvnggscletiapgsphpgcrcvgqfegrhcqyaagtapekeltytdatraftdgddgisagvvfilvalvlavvagaiflvlrrgrrnasnkemdtnnapqlddlqltsfvehkpeqvgmesmdaipledvdvdgserteii*
Phatr2a_20482	Y	0.571	32	6.811989314	vsidafedagdkngasseekvhvrv	32	6.811989314	vsidafedagdkngasseekvhvrv	F	0	4.009970967	Plastid, high confidence	mpaaalstmatrlvfltesltlfcipvsidafedagdkngasseekvhvrvqqrngrkcittvagladdldvkrickafkknfscngavqrdeeageviqlsgdqrtnvksflvdqeichgesvvlhgf*
Phatr2a_36060	Y	0.559	32	2.184142826	alglgvvfsvdsvgtvalsaslqqq	34	4.933690879	glgvvfsvdsvgtvalsaslqqqlg	F	2	4.678942992	Plastid, low confidence	mvrisppsksrgstrdvlmlllgagialglgvvfsvdsvgtvalsaslqqqlgsstasnsdtpgwnpihvfygkmnhildpipadeywaddgpynerkwfsqhgqdvavmkilnfqkdgffvdlasndavwasntfvmeqkfgwkgiciepnpmywyrlsfrkchavasfvgakdfdevqvamsdrkeigpfggivgadfdnkknskteprytaslqgilerfnapsmidflsldvegaelfimksfpfhkysfkcltverpseelqmlltkngykfvyqihkkadslwvhnsifdqaktnlavrpeeigernpkitnavgs*
Phatr2a_34919	Y	0.804	21	1.481780781	svidsignadtpegyitvdangtyt	23	1.769471382	idsignadtpegyitvdangtytff	No	2	1.15038355	Not plastid, SignalP positive	mrfaviwvlalalmpsvidsignadtpegyitvdangtytffppdqvpvteedevvegvdgdgvailgshldmslflarkpsiegdkkcgfrlfstnrrrercggvrrklrgargakrvqhqa*
Phatr2a_43350	Y	0.554	32	2.818705887	mgasgiassallkptqlltdqsqhw	34	3.850025798	asgiassallkptqlltdqsqhwkl	No	2	1.015732638	Not plastid, SignalP positive	mslkallggamigsasgvlllltgnimgasgiassallkptqlltdqsqhwklvflasfllttnvffsvpfdrsdpaaatlsplgyglaglfvgfgtklsngctsghgicglarlskrsmaavatfmasavattyltqvsplltkftsvlqveaaqqthsqpllgvasaltllsvvasavapwfrqkkdengqarilpaiasgsmfasglyigqmvyqsrvlgflnlagmtdgswdptlvfvmgggvmvsllsyqflegyritrsttpvkhplalkpdapfciptnthidaqlilgsvafgigwglggicpgpgiflagagvqnvilhwwpsyfvgtyianeiqnqqs*
Phatr2a_42503	Y	0.724	23	2.076712549	alvwsgvcvafrpalrcfqpahslg	23	2.076712549	alvwsgvcvafrpalrcfqpahslg	No	0	1.203680701	Not plastid, SignalP positive	mkrvtglstliilwvpaalvwsgvcvafrpalrcfqpahslgnalhrnsryhqcdplcwptrskrslsskeesekdnepltpdrvaaliersfveacmqlakgyvdilklfivstkagyelllgptsliqkvdscenqsagrllmdeeiqlrrnwihaiyltlahldwkkvdassweadahiskqyqpllpelvelkatgkafeaenilenhpelvkegsaidravvsqtlrviwitmdvlqeeelakprsprpqiprafd*
Phatr2a_22150	Y	0.652	27	6.553574538	stvrgftptvrlslastpfvrstrt	27	6.553574538	stvrgftptvrlslastpfvrstrt	F	0	5.514344812	Plastid, high confidence	mklpgslsplalgsiafvtvlstvrgftptvrlslastpfvrstrtrpptslgvsnplrtertqpvvsantvstlpetkpsspssvfgrpldestkqrnrqlvhqlksvlfdqvyrgdtmdrafarfyaletiarmpyfsylsvlhlwetlgmwrraeylqvhfaeswnelhhllimeelggngrwgdrfvaqhiaffyywivvtlyavnptmaynlnqaveeeayetydgflqthaeylqsqpapqaairyytgddlylfhamhwdtrqpkepespveqrrptcetlydtirnirddelehvktmaclqdesv*
Phatr2a_43995	Y	0.615	24	6.334924773	vsvqsfmpldkrlrssrqtsvwmss	24	6.334924773	vsvqsfmpldkrlrssrqtsvwmss	F	0	5.260552755	Plastid, high confidence	mkiqdrgcyavvfallsavsvqsfmpldkrlrssrqtsvwmssssenvinvtsaksddepsksaaldwarqqmkeyslserkkfvivgagwggwgaakalceggvdaeiimidalpdptgrtpylsstgkpveagtrgfwkdypninalckelglneneiftdytnssfyspdgleatapvfsnakfpefdqipflsslsgqkipplpsplgqvlatfplferiplidrasmvgllvatidclggdesvqaqydrmtahelfikfqltprlvedfikptllvglfkppeelsalvvmellyyyalahvdsfdvrwikngtvsdslvaplatkletefnltvlggcrvgkisveesidkkhrvssleysvngktekienidgailalscngmnsvvsssp…
Phatr2a_40975	Y	0.716	26	2.113749903	krtqslvvpfpssavrccfgihrqs	27	2.341042379	rtqslvvpfpssavrccfgihrqsr	No	1	1.904152604	Not plastid, SignalP positive	mysitflsltavvvvacffpkrtqslvvpfpssavrccfgihrqsrvltsalfsttedktdeqtdnkagepatmkgevassvitteknpdaeglpwwwevvwdldimqvgksgeeisfgdsanvlrtnieqiyggfpsldgcplaegeladigdgtmfiglqnyyrnygrydenkfrvrrgilicivispshltlrflflspyklcfgpksflvisdpvqakhilkdantnydkgvlaeilepimgkglipadpetwsirrrqivpafhkawlehivglfgycnqplidtlnkrvdgdgkvemeslfcsvaldiiglsvfnyefgsvtqespvikavysalveaehrsmtpapywnlplanqlvprlrkfnsdlkllndvlddlitrakqtrtvediee…
Phatr2a_44177	Y	0.65	24	2.701060988	sfttsripflrqsterysgtpqvve	24	2.701060988	sfttsripflrqsterysgtpqvve	No	0	1.737465469	Not plastid, SignalP positive	mriswhlatflflslkvdsfttsripflrqsterysgtpqvvepidssecrliicqitdvytlehlahfktlveetkkqskgatvvsmltgdflspyllskvdkgagmmnalanipldiltwgnheadiehetvcehirnfpgtvinsnmldhdamdaqkeyevieltskdglnkrkvgltavlsddpalyshfeggpfggatisnpwealakykeilerqekcdivvplqhlytpedyktcqefdfpvilsghdhhvvddvvegtrlikpgmnaikaavveicwndhnndkptirnrfvrcqdfeadpecaeeneraydaliplqntelarvpshfeplssndargsvctmgkyictllksslnvsrrhkahkvdavmlmggnirgnaeyecdsffsm…
Phatr2a_45999	Y	0.69	27	1.786985663	tpafskcgtkdpspfeqrldqirik	25	7.037078886	rstpafskcgtkdpspfeqrldqir	F	-2	4.05039948	Plastid, low confidence	mtpfyflpswllaatlllqrstpafskcgtkdpspfeqrldqirikhlknspqgrrliadscedlcvqcvevdvyfhlsalpvptddgseqfifphplesvariyafdttvtvddfaslqdiynlidtnmqvlneryaespfvftwknadpasasvsanpdmvdlvvdtlfdengvvselhtgdasvlnvylthsqclpteeadpdtgeealdcsivgvavfpsyqqanrradgvyvnystlsggglpsndvgltlvhevghwlglyhtfqntgedegadpcspengndyvadtpvqsassqdlyecsltfyageelpdscpdlagsdpvfnymnyvsdeecwppgvgeftcgqyermymqwllyrqsnepcqdneseinilmeiselfseenafylty…
Phatr2a_19092	Y	0.757	35	6.211985885	pavsgfvplslpshfpvtnpvrapp	35	6.211985885	pavsgfvplslpshfpvtnpvrapp	F	0	5.255897132	Plastid, high confidence	mtmaiykqggrsrfggvlfsfcvvlvallpavsgfvplslpshfpvtnpvrappqviygrgcltasstttlfgipkmfrwltdqypdilnrqveeglspdlkvdnfyldmngiihpcthgnaegeiivldetamfkkiflyvdklykmmqptkvlylavdgvaprakmnqqrsrrfrsakeaeitageiiargggkelesrqrfdsncitpgtdfmlklslamqkwveykmetddfwkngadvivsgpdvpgegehkvmdfiretraaehsgipterphwkadythvlygldadlimlglvthepefmllrekmsvvmagrgrskyrkkkdmldynkndfevlelnslrqmlaiqfrqfadtgklkvpfeldriiddfvfmcmlvgndflphcphleid…
Phatr2a_40720	Y	0.85	24	7.050505258	glalafphnvhqspdgvgfrgrqss	24	7.050505258	glalafphnvhqspdgvgfrgrqss	F	0	3.956334408	Plastid, high confidence	mrvtmsafrrlvglvgwaglalafphnvhqspdgvgfrgrqssvrrfintvcqskttsirdedvagpknarrhllvsavtmttvmgtthlplvashadaappfaviaeelgyfpvsyknetvmvakrvsresseqaiqlakflnekgaviytaywcphcarqkelfgrqawslianvecapkgynsrpavclanqvdgyptwvigrnsnrqqvisgereledlakavgfrgfrpdlelnvpptlgssscqq*
Phatr2a_47338	Y	0.526	18	4.953576287	avvsarwpqtravstaatltrfttc	18	4.953576287	avvsarwpqtravstaatltrfttc	No	0	1.974183975	Not plastid, SignalP positive	malsgfrfarsiavvsarwpqtravstaatltrfttcfgdgihlgmlrrqhqslpfstsesssysplvwwrnrqekkeevkykerlqamankedwtigdmkeelndvvkswiskipvigsnkeilaakrmhktvtglaeiigdkatserlgnmtrveklkaslqgestvediniliqqfdsmslmhkvvrrrklegkkipetaeavqtmmqtegqrlltktqktkmmsrtkeimrksrrr*
Phatr2a_54378	Y	0.717	22	3.485659242	slilasdgetsasfldqpppvikkp	22	3.485659242	slilasdgetsasfldqpppvikkp	No	0	0.801448599	Not plastid, SignalP positive	mrfscravvslllsscslilasdgetsasfldqpppvikkpipwlpvvpnyenlewkdvtvccrrsnpsvdtntcadnvplivepttigsmpqfttdqalevlkqakeawkggagvwpqmtyqqrieaiehffvelaasredivetlmweigknrkdaesefdrtlqfarsvidaiqtdnnfngtwqeignvralvrraaigvilclgpynyplnetyatlipalllgnicilkiptigglvhlqtmeafakslppgtihfiagsgretmpplmktgevdglafiggsraaddlihqhphphrlkvflqleaknmgiflkdtfekknaamlghamdetllgtlsyngqrctaikllfvpsddapkfvamlvdrvsslvvglpwdqkdgtfsqitplptp…
Phatr2a_49260	Y	0.928	18	8.179530257	glaqafttpqpqrssvptatgslsq	18	8.179530257	glaqafttpqpqrssvptatgslsq	F	0	5.094866534	Plastid, high confidence	mmktllilffvfglaqafttpqpqrssvptatgslsqsarfmapkfdgekwvatkaeegpeagydatrtllmhgpkpwfqrvfqsedyeqavlkfmagdkcsrdeaqgnmdaylrnpqdwafarmemdrtgkkidyskvdkkslvltfvwsgivavvggrvayaistgtdfwafgpftgsy*
Phatr2a_49774	Y	0.706	34	1.50292274	vptetdplvqngngnarnlprafsy	36	1.826797484	tetdplvqngngnarnlprafsyrs	L	2	1.29134175	Plastid, low confidence	mnlfrpdptttlalhrlllvvfvesltmvptetdplvqngngnarnlprafsyrsmlaatvlivsgaggvvwwmrrhsirtpsgngassshslrnnftmyldeyqtheytatqfisftintlgglqahgecegrhvdpdtnscylgnaknisedilhrvaivervlqrleqdafdedpeidsspsvlkifampefflrgpngayssyqmidregqendgllvrmadrirkfiakpafqdylfvfgtvlvaeslddpgkgfweienvtadsvlysnfapiykggtghkhqyllqkryisgadflsrttlpnpvkanlrdyadaselsflqqtlqnrntvlvegnvieldglrigveicldhrmgslwrsiqaqnprgaidndnlvdvqlivsagmsierg…
Phatr2a_43428	Y	0.875	19	8.261405924	lsveafspvaflpktagisatplfa	19	8.261405924	lsveafspvaflpktagisatplfa	F	0	5.256411847	Plastid, high confidence	mmsrviavlallflsveafspvaflpktagisatplfacrsnakkekikrnrenmrkfkttgrkgttrrkllkkaqaskarqeesefiskcfitvpapnseddskk*
Phatr2a_43334	Y	0.845	27	2.601278365	qlvsslqgptvhrssrwlspvpsaq	28	2.708338754	lvsslqgptvhrssrwlspvpsaqa	No	1	2.139714956	Not plastid, SignalP positive	mvarkffskficavivlhcvlqlvsslqgptvhrssrwlspvpsaqappitkvqkwslyasssyvsqvrdrlgledrfgrwrylqrlledetaprdandilyavldgyinfprpkfgssdetgsperteqrlqriqavlekavgesvpfmtdnesvydpeimrllemvlpdpqddeedfkaawdmmielngresvkinerdgrpewkarcmiariiiyydfitygivdapisek*
Phatr2a_44445	Y	0.788	29	2.257920165	rsvfgahkssrteagaeastteslf	27	4.721983877	lgrsvfgahkssrteagaeasttes	F	-2	4.41613506	Plastid, low confidence	mnrrqrrgvvwavlvlplflslgrsvfgahkssrteagaeastteslfvlctadgtiysidawtgefqsvvltgsplishhqhaardehaesshsmmvpgldgtlywkedggalqalpltmesilehpvrscdpedqhcgiltatahtslialdewgklawktipgstddplqapttssnadenttprpneeqaqassvllqrkdywiqhissetgrqvwnatlgmyqalefdadeqdeegrllpgastsrhsgathfpgvvfsnagrtlagvdlqtqsilwqidtptvlatvfgmhagqwkpvhvlqshplesetmpkvvqqralpdraspvtqyvdyaelwrqhqssaeqthrwcprttclpnqpcecsefnddtcvdtepsrlelpsptsavpmlv…
Phatr2a_48680	Y	0.829	18	4.833177014	tptaawvsrpvsqvrsspsmlrmss	18	4.833177014	tptaawvsrpvsqvrsspsmlrmss	W	0	1.941347869	Plastid, low confidence	mvswtiaaaflftptaawvsrpvsqvrsspsmlrmssdqftvaclgdlhldprymedyytgrdqwlniideakadhgnvalvslgdlgesksvrpeetselfagttechelaaeflqsfgvpyevvggnhdlegidefatdkenlkmflekhgkptphfsrkiadktllvglsstvfrdaeytshevtiddaqmawfeqtlkdhpaadgwrlfvfthappngsglrvlqenhvvngccwlnhsndkkcrkfielvrehrcikawfsghfhlgqdyqdsitfptidpkdgpypnrgsctfvqtsvmrsgssrdgrqqsrlirgnkdgfeictvdhkedgkvrvdatisyrgdtnevgiyehedevkkgdelfkvyapsagddlhapdeghvrynddgqvk…
Phatr2a_48888	Y	0.565	21	3.785979398	dcinaiasftlidtgtipnrlytig	23	3.834293846	inaiasftlidtgtipnrlytigld	No	2	0.934654726	Not plastid, SignalP positive	mhiaflassllifardcinaiasftlidtgtipnrlytiglddlssaigpfniranvvddictesasirleggqeislleftplrllpqldqhaltkaretnwqgtitepqdcvnvianftlidtgtipnrlytiglddlssaigpfniranvvddictesasirlegcpfpnrcesnlpftafgdpslmdledsvanycnrarnippgiytikdtpsagpacsheskgeelavsfviqeperptakpsahpsksvsswsqvgididgenaddnfggsvtlsadgtivaigassnngsgtgaghvrvykrtgtvwnqifgddidgedvddasgnavaltadgnvvaigalnnngsgfeaghvrifiwngdmwkqlgldidgarsgdtfgwelalssdgk…
Phatr2a_43325	Y	0.533	37	1.582109241	saswgcyyvevgatfsenipgltvd	36	1.975340584	isaswgcyyvevgatfsenipgltv	No	-1	0.842290252	Not plastid, SignalP positive	msgcqgccifphgrlsiyamilavssylfvisaswgcyyvevgatfsenipgltvdfksgiglfsyedvldfnnnnnqltcyyytgsqidamdgafkaarvfgvlanifigvsmlalvavscmeypqvilkvvggmllagslfelltltffasdvcnydcdfyigagmaiggtivcfmtaivvlqippamessldlqsyteqavayapgtetitetalpdgtkkiikthvhgdgsktieetlva*
Phatr2a_56372	Y	0.818	23	7.628336989	shaaafsapvsssngkngirsfapl	23	7.628336989	shaaafsapvsssngkngirsfapl	F	0	4.472179782	Plastid, high confidence	mrfslqsslavllvlqashaaafsapvsssngkngirsfaplsmsldkyadelrdtanrmvrpgygllacdestgtvgtrlesiglenteenrqvwrqllfttpnlgdyisgailfeetlyqsstegvpfvdvltdagiipgikvdsglkplcgggpgetwcsgldglyekcckhyeqgarfakwrtavrinveqdlpsdlavqeaawglaryaricqeaglvpivepeilidgthdlattakvqerllttvykclqengvllegsllkpsmtvagvdcpdkpkpeeiaamtvqtlqrclppampgvtflsggtseedssiylneinkidrlgpwaltfsfsramqssclqkwggrddnvkaaqdqllaramanaaacqgkyepgsqpseeeslyvany…
Phatr2a_54940	Y	0.75	24	4.2364226	vlataqqqqpspnatgstfdcsfrg	22	4.248634426	lsvlataqqqqpspnatgstfdcsf	No	-2	1.262654603	Not plastid, SignalP positive	mnlnllppplfvclailsvlataqqqqpspnatgstfdcsfrgsldifndgrllvqqithpeeetvtiemtyagqgwmgfgfsergemlnniavlgepgvdsttevpnpskwflggfalsqvsrvatlqqtltessivqndthtvlhftkplvepnerdvltngapntvifsvgatnqilgphmlqgaftleltpcrnvnedpdeeaplgntgvdlfntevakksllqahgwlmatawgvlvpigvgasllrswlpdglwfrlhqgfntlailcviagfglavrsvsnqneshfvnethtlvgllvfllailqlaggvfrpaapkaneselvaldaddtatneetkatnlpikkssfrmlweykhrvvgvvtlllawltcqtglelyaeifgveestta…
Phatr2a_47426	Y	0.824	26	1.982351503	qelysytvspqpflhsktetalsyt	28	2.383566072	lysytvspqpflhsktetalsythp	No	2	2.014515854	Not plastid, SignalP positive	mallaratslitgltlimlfqelysytvspqpflhsktetalsythpnryrsrrhlienkmfstsneneetpndadedgdhendsymvnasseflddtsassgnmvksesspaktldwggalgklrqrvedmesgkagdasqvlfrlmssespnqaigsfvssanpqvvqamsgavssllgglsnpqmgadvlvkasgdkigslcfhlqmtgymfrnaeyvmalkevmhlrgstslqdykdafdridadnsgfieyseikellddvyegstpayevesfikffdenndgkvsweeferglgsaiaqqqqlvkklnllapaaldddddapnldpdvtgivelelengkiveveakeyiqslkkeaqalkdalrrekfggappnpragngsdlsanepgeg…
Phatr2a_34646	Y	0.444	33	1.75932643	irvsvdliqvasksspavtssngkg	35	2.324509125	vsvdliqvasksspavtssngkgsq	No	2	1.611899984	Not plastid, SignalP positive	mstavasatttpawmvtaacavitlqlirvsvdliqvasksspavtssngkgsqvkkqtakehrdngtqplivdsatdtspdtitskarnsqtiprnsstygsietgtngsivafeaqpllasesmdapsatrdvhrkrrihvvmltawtlvfgcfwivhlgsfshvysnpsliaaeivtslevllycrdwdreryglvarwlqitstlglwiiyttqailaadqattlvladhlcfvavtvlvglsildrwwwwslsparreslqnrakhqqienakaqlsraailtllkpyfwpdatgpsdqtafwnriraiatwicvfgskacglvsplflgwastalahqqyaqaiqysvgyaaltfvgstlkegqslvylkvaqaafvqlsetafghlhslsld…
Phatr2a_46547	Y	0.812	19	4.411876847	satqaqnsactaatsisalpasvsg	19	4.411876847	satqaqnsactaatsisalpasvsg	No	0	1.465373906	Not plastid, SignalP positive	mlfklaiiwatltsatqaqnsactaatsisalpasvsgdtsnvspvqdvaaescqlargplasswysyvaesdgcltakvtppaadewdtiltahsgdscsalscvamnddvdvvtergsevrinavtgttyyfmvagydndepggrfefalsqtsdatcsnptgnqwcpicpdggqpsataifdenvlcsgagadeesvegdeacgilqvigsavcgctpastatcslcpssepisspmqsilvsetvtcgdisvvggsdscganrdglaalcgcpgsgpvcqlcpagssfdpnrfvspddeltcgeieldfrkevilfpsigctpsavdfvfqanvvdfccnganlesnpnltfpptgstpngapmampmttlspaattapesaptgapqassptvi…
Phatr2a_42659	Y	0.638	18	7.405355201	tccgafqqssflgrqslsvlshlsd	18	7.405355201	tccgafqqssflgrqslsvlshlsd	F	0	4.901549232	Plastid, high confidence	mvrvfsavallatccgafqqssflgrqslsvlshlsdsalcmktiavfgasgltasecvyqalkngdnvvgltrnpsnlvipkgsggsnaenplndpkltmisgdvtkqadvdkvfaqkidgvivalggktsdvgetmltdgttniinamkdkgvkrlavvtsigagdsenqapfffkvlmwtamkkifldknaqeevvkrsglewcivrpggltvepptgiinviegeagsiaradvaqfcldalevedfpyigkapcissvggtgwtkdrsaaargqqea*
Phatr2a_47306	Y	0.83	21	3.947586746	ttaaaiqeldeasfdqlmgsgkngm	21	3.947586746	ttaaaiqeldeasfdqlmgsgkngm	No	0	0.656232141	Not plastid, SignalP positive	mtmgmrsffsflafattaaaiqeldeasfdqlmgsgkngmikffqpwcghctrmkpdwdklaeeahssvfiadvncsdqaelcekndvagyptikvykdgvdekyngargfddlmdyvdanlaskcdvskleetcgekavkyankwkdreaadvtkefsrlegmagksmtmelkawlrermailkqltasass*
Phatr2a_48834	Y	0.564	32	1.666747729	vglnlwndsapinptirssdnsgtq	33	1.719686354	glnlwndsapinptirssdnsgtqs	No	1	1.478857813	Not plastid, SignalP positive	mtclahhhwggrlvsriamiglvlilvglnlwndsapinptirssdnsgtqssslsrsfplpyrndthegnkgngnenftspsnlsttpnnanssskrtispalqprsdaskdsiftvqevksaealskmeseslsknlssallskhfptadqrvrfymsswyeppcdqdelleivkyvgsrgnegstaanetgeeqkddsmtqfipsfslhrhvqspqisssiifkgaaradtdvvfaldksaldscefnprpdqkkilesiycpelrdtlllpyqnqigltntsknnelsvvllaqvgdalssramddfgkphgysaqptvphftkvrlawdnvtarvslmkasprscstlqtrrinrgklepiiwkmgikrhykgvedvpsedvpweekrdvavfr…
Phatr2a_35345	Y	0.699	16	5.435267919	ksslsfpqlsrsrlmsgqsgsfrqr	16	5.435267919	ksslsfpqlsrsrlmsgqsgsfrqr	F	0	4.403656643	Plastid, high confidence	mklfmilivlksslsfpqlsrsrlmsgqsgsfrqrlrglsggrtmvrlspvlehgdterflkqvettvshvltryepdveilslppperealgvarnlddrlrafrrnndcprcwlqrthcicpecpsletpaenvalagrinrifvlmhhkeiclavdtaklilaafpqrsrlivggigpefqesmeefliamkgdslvlfpsdeattfdalkcedddnktfdvcvidgtweqarklykryipdkaesgptrvqlsqeslrllespghndtvstwrqlrrhplawreistlaatrlllkdldtdplanwsrlasyqqkadggareqlgeprakgficaasq*
Phatr2a_46158	Y	0.444	32	3.586660975	sflgaalivfvsrydappsslpsad	33	3.789528926	flgaalivfvsrydappsslpsadk	L	1	1.271607687	Plastid, low confidence	mtviqapkrsgrkarptvlltgclavsflgaalivfvsrydappsslpsadksanslrdapkpsmmsttareqpavssvtrpvvegvptgsypykdtaacagltnqghsehqcsihyplvidkqgnlrsddsnslssqsdfyivtrkgdkdgvypmplpnqdrlvmlnpvtvstdreesasdsvfvmladghgefghdcadvaskelpsrflnavtdslptaddtetairdalrnaflqtdagplepfaeagttaiamfkhkskvylastgdstalvgryskdhivsiekqavhhkpsdsdervrieaaggtvivpadpsltsrvvigmsalamsrslgdtegkragyltaepsvqvldlseydeadtffllaatdgvvdfldlkeivqaighamygpp…
Phatr2a_44450	Y	0.875	26	4.172451901	pwtaawntplavrpgisrqflssrp	26	4.172451901	pwtaawntplavrpgisrqflssrp	W	0	1.399337837	Plastid, low confidence	mrqfsihhallvwfiaslslpwtaawntplavrpgisrqflssrpslalflsdsqkssrdssqpesgandsdseqaertsfddagrslieeqdqermdqmgdfdsnpeyqtdniekmraairartesmgiekskvsadyiaaktkaataagsasaasensdmfggldlsqinsektisksewnedlpsmfydpeselskeeqeqvdpvmsknlveqamaefsnakwpdfasalrevglmlvviavtgaliiswdkvlrgaymslgfiptaddlanyasrfdgldlpkgwmdnmneqdvariaekvntvtgskslpgl*
Phatr2a_50071	Y	0.663	28	5.092635263	ytscalstrslsvsssslrsastlq	28	5.092635263	ytscalstrslsvsssslrsastlq	L	0	2.304345155	Plastid, high confidence	mglvrhitrsrlviaiflstgvytscalstrslsvsssslrsastlqpsslpvypacsvaplyasvassgkdvprekadalttnvasvgtgtasstqliftlvkaivgagvltlpagiasfgnapsaaipalglitvigilsgygfaligrvchltgtssyreawkasvgepsswipawsvtlktifavlaysmilgetfqslfltaglawsktavlttitsvvllplcllknlsslapfsllgslgmlytavamgiryfgkayvgsgkfaqdlpfnlqpafgtigasgvfntqtsilvgmlstaymahfnapriyaelenntvprylkvvassfaisiglfatmaslgfltfgahssglilnnysvrdtlmgisrlavalsivfsyplafvgardgvl…
Phatr2a_47477	Y	0.7	16	1.7621022	givhgawlqaplptcafpwtiprsr	17	3.493382045	ivhgawlqaplptcafpwtiprsrt	W	1	1.141616305	Plastid, low confidence	mrittttlfvgivhgawlqaplptcafpwtiprsrtgtmgspsrlstasafrldsqppkhsrlegnlrnptpeelavmdemihkladaklydlpnavrrafrvvssppfflriaqlsdqaandtdreklavlaanlvttletvvetteeqlderaqevervvkaaaepdtgeflvpllpvrvkamreqldkleessldesflstvdawmnkshqdgmdlmvgilqkvlqlyagrqvsraldrqadqgvpvspahgvfrklletdadawdavlaqasrdelavthkhtmkvmeslvlsletgsmaqrvqaeylkelanriesvqtka*
Phatr2a_46886	Y	0.46	16	3.000650635	ksvtslrpaftslplhqslpsqrvv	16	3.000650635	ksvtslrpaftslplhqslpsqrvv	L	0	1.944168487	Plastid, low confidence	mvvvpsclmlksvtslrpaftslplhqslpsqrvvssypkvavalqhrwckpraapsfsahknmaadefgddgfladfdldqavaqatpstifnttattvdspskfatfvandlklnsvkrrkfvsltsisgfsttslgstcdsapvdeasltktlqdyfgypafrpgqfpvievvlqgrdaavfwatgsgkslnyqipalhtdtvaivvsplislmqdqthklnflsassasgtqkpvatflgssqtdpdeeakalrgeynliyvtpeklvtseflqaleklhkdykpirliaideshcvsewghdfrpsfrsvgpslrthdvlrqipllaltatavprvqediltslqmenplvvrqsfdrtnleiivkpkstggtgsipsafqsllaewqslstss…
Phatr2a_47290	Y	0.77	32	4.227358668	eptlalvgmvvprtrvsgtslhvsn	32	4.227358668	eptlalvgmvvprtrvsgtslhvsn	L	0	1.477248601	Plastid, low confidence	mserhrldqrwcrllflfcgillgtveptlalvgmvvprtrvsgtslhvsnkgkrkdsatkaarkyadatvktngggkssrprstqmrdapakslpsgprvvltryaanrndrvnkerlaesigcehfgscsgcvrddqvgsvdviqsaklyfsstavrkkrhdvltqgldwavedqddgfyqvvvpsavrgwrtqaklavapkssswardgcefglyqrgthdvlaipscevhhpainraldalrlataktgtaafakdtrdgglryvqlqverptqkvsltlvwnaellketqpalarlvkelqtrepdlwhsmwchcnngignnifarnprrwhrlsgmeymrepiavgnqgwlyfspltfrqgnldgfdvlatdvaravpggskvcelyagvgll…
Phatr2a_44202	Y	0.707	31	9.137169335	atasafapastsaafgiakssttls	31	9.137169335	atasafapastsaafgiakssttls	F	0	5.690525165	Plastid, high confidence	mpsysllwksvltmmqrifallallatasafapastsaafgiakssttlsmamkapemskgvmaavagvmpailsstaavategtnewfgvddprllgvlflghwfiltlwlqqyknydeeedffgeidytgskk*
Phatr2a_38928	Y	0.838	22	2.487540585	phasslqqsarnrrafigsaaalig	20	3.82874003	vwphasslqqsarnrrafigsaaal	No	-2	1.434025465	Not plastid, SignalP positive	mtplsviifflfavvwphasslqqsarnrrafigsaaaliggtnfvtfesadalisskycasgvgdgcddlsegnelikslqeksaakrdqyaqasrripp*
Phatr2a_36616	Y	0.714	21	7.976004988	ssayafsltggsrhggaflgrsvar	21	7.976004988	ssayafsltggsrhggaflgrsvar	F	0	4.565698772	Plastid, high confidence	mkihrsatlllasaassayafsltggsrhggaflgrsvarhgvryptvatrrpvsstgvtmildklfgnsgggayqspiayenldfpgpelaecardgrvpavspsqphlhlatfaggcfwglelayqrvpgveytavgyaqgpetnptynqvcagstghteavmvyynpdecryedlldtffervdpttvngqggdrgkqyrtgvyfhtpeqeqvaqarfaaeqpkynrpmaselkaaapfwpaekyhqqylekggrfnqpqnankgatdtircyg*
Phatr2a_37371	Y	0.682	36	3.641692359	fhvyaadtltsdnatlwerltkgpe	37	3.830323625	hvyaadtltsdnatlwerltkgpea	No	1	1.370608195	Not plastid, SignalP positive	malprrrisdrvvrvvpylnfalsaifllsfhvyaadtltsdnatlwerltkgpealepldkvlfavlillsfelldffskhsgswfrsklipvrgkhldeltvkdqlfigiskaatapfvyfylrfayfepnvvwdlanlrfantvapllalfivydffytilhwalhikaiygyihkhhhhqkapsranvdavnvhpvefflgeynhlwtlflctrvaqihilgsllflaiggflaginhtrydmvvsfwgvrifdskahdvhhripqsnygqytmfwdwvfqsyr*
Phatr2a_55112	Y	0.895	19	4.867995522	ptlhawvpsttnpasrigtrrweal	19	4.867995522	ptlhawvpsttnpasrigtrrweal	W	0	2.245156459	Plastid, high confidence	mrwtcaflwcvvvptlhawvpsttnpasrigtrrwealgdreleeprmnpdrpelpelkgdfdwderfggddnwivenvpgkivlneielatqvtalnkleetwrkereweeyqdslktgfvskaelangrfamfflvtgllteywtgvtipgqveellriagvigfdg*
Phatr2a_49608	Y	0.691	22	7.983696507	sgvsaftfstptqrqrsiplpivss	22	7.983696507	sgvsaftfstptqrqrsiplpivss	F	0	4.959971178	Plastid, high confidence	mkftsvtlacfffvessgvsaftfstptqrqrsiplpivsssrrtrsalhvsiglgpdpnetsgkrsetlvagvdyevpnhddyrlsrrskldqtcdewfaglldetedgvlgslvtdartvlttpvplvndlenpdsshddwtpyvntrlpwtplvpafgleqfglpvprrnaetwrhfdvasmvaesyssavkhdheakvdkielfreqlavaggwlddnacearlvyingrfvpqlsksndvarnldstdglskqsvqylsrltdgftdelaspvpnndiletsyarlsrpnhnlgnattqlavnsqqgtacfaalntiktgavayvhapkgynhivadeqgdendeegptrpnlkpvlivnavtksgdaadhakgvachprtlivaeessllsvv…
Phatr2a_40979	Y	0.906	24	3.90010169	fytdawilsgpepkrkripyrvyld	24	3.90010169	fytdawilsgpepkrkripyrvyld	W	0	1.19518538	Plastid, low confidence	millkalacllillatcvfytdawilsgpepkrkripyrvyldhldpskliindessspsfrseiadgkhknscrkldlswthndvlwkirpppetpwyqhillrfaangirldcalkgapeplllcpkggqavleawtkdgstkvgrfgittepgpltppiqetvqtiygldanvavrtaaiiymfveedfrkrdigvlalqvislihayqgcdftvlvaddkgsgrliewygrngfalapnlqdimgspdriygttmigptnqtlpydcqikww*
Phatr2a_45297	Y	0.794	20	5.967538555	vatsgfttnptsfraprqslllqqs	20	5.967538555	vatsgfttnptsfraprqslllqqs	F	0	4.921556896	Plastid, high confidence	msrvglilsfaalfvatsgfttnptsfraprqslllqqsssstirgmpvakevarqnlvdtaeqlkqqhglllversaqdelkraadsfeslaqppalesykrdfigdwtlvcstatnadgvdttrlpsfaqdpikkiretiseaankyltvqqrirstndddvidridhvleyqppaqlkelldnlppqlrslninplevsksklilvhkasieseiplftklsltsivlnvagqstsldpdgkdvaginlplgefinsgdfettymdetlrisrgklgpvdqlrvfvrtdrqrqiealmdivetdvgmgvtsemdvdedkdpefttsnsqdevvddigeeasteddvdsksvlndtmeeeikaldedkegvdddkgppkdssgkks*
Phatr2a_47439	Y	0.656	26	6.118318521	spvesfsprlafgqrhrpgtaslvq	26	6.118318521	spvesfsprlafgqrhrpgtaslvq	F	0	5.184971458	Plastid, high confidence	mhalsllssvlavgssllavspvesfsprlafgqrhrpgtaslvqqrrvppsatshnsrqyrehvilamtssssastgsfelpedgppessgsdnsngrgissselrqvsearqrrlqeeeerlsrfvfgddlhklrqqvlslrqslqesrligahertreleqailfaqnldaefvyivalekaaraakdgdiasaeqyrkearyarnalpqfnldglwvgkygshgfemvnvtyvgdtlvaykvtgdqnvpkgevsftvdlsldaaaskgptvagglepiqlgkkaaaqwgsqylqrfagqgqvaskgyrnaqwlegqlilvsqyfsfawlpishqvffgrpsaeltlkllrqdrqsgrspladdndaatrqylercleetilledemeinnegffa…
Phatr2a_48954	Y	0.637	38	7.325658562	vrtnafsntpttittvgtlrtfchv	38	7.325658562	vrtnafsntpttittvgtlrtfchv	F	0	4.549392243	Plastid, high confidence	mrglgmskglpmarvvhfvtlslallgtlfrivrtnafsntpttittvgtlrtfchvysprtdrtdssssalglsadasaaqalertkaqlaklqrqqraadenappdplgeererlvqsyvqqsanalkeqlktrglprngrkpdlarrlaeddlqqsyrdepddaavlksqgqhtdalvvkamaeqdadllpsselekddmvrtlttfatlrlspaagralgraqfdtptpiqaealprlarqreslllhaetgsgktlayvlpiterlwleatpsgwesgssssdtpsfaviltptrelaaqvagiatvlappgsvrlvtkptnlmrtsqawkergeleyggrladesapsystprlfigsakaimhslygdgrmpasptskpeamqflkncqtlv…
Phatr2a_48322	Y	0.861	24	4.889507735	gtvhadeppacltstadlsvdiftd	24	4.889507735	gtvhadeppacltstadlsvdiftd	No	0	1.938927592	Not plastid, SignalP positive	mmkfsfaattflgvvavigtvhadeppacltstadlsvdiftdkveplfsqgwnvtyhntykiannlfdnttyllyqcgstppadvvdngnfnavleiplsnvglsqtphigfmeqlelvdeiaafltdtdfisspcfldeiaagnvltlvepsegvdapatgntalsagtvafvasftqvpfdntvniqeyseltnvavfewvkffsvffnkehtanqvveaaesrfdcvaqnagavqadnmpvkpvvlwayysdfcggwdvaecpnyycefanacgaeiisstegnttvcgapymtteelvelgkdadhwiypssnwdtasetfgeqlqnmkavqdqqvfdyqasgenawfeqryaeyynvladfcavvgttqpltgrswfrnvftepvgslpdcsp…
Phatr2a_48132	Y	0.452	16	4.56950132	kgalaaaspnvcpavrapsqrfsrp	17	4.600057186	galaaaspnvcpavrapsqrfsrpl	No	1	2.018899033	Not plastid, SignalP positive	mrfpvysfpwkgalaaaspnvcpavrapsqrfsrplptqpsprlrdwfgfgedsrqtdfpsvtkyqatffprvlsltlahpkaayrgqcgivlflshtvssslsvpvirvtlvcrtepdpaqshtmgnaasheergtsvstttpvntptnatthtlntadeetqssyfdytysshtndaslgtepvstteinnldtwttgtvwppkslhdddeltamtdmarvddhddamdherqaqrrrrpvrmfahtidttpsddddpehdgsgyrdevelvheqslaiesdtsnedagyygeegtedtgdendddsesggpvtvivqvpvhtdddethsaragretvaaasgttgstavpsgehladittwiphentklpngtmteaasgrvveqttiytarvqte…
Phatr2a_22152	Y	0.63	21	2.414502174	lmvtskslpiketsrrrssripgvy	22	2.622515316	mvtskslpiketsrrrssripgvyh	No	1	1.989838906	Not plastid, SignalP positive	mpkrlmrlslppffflmvtskslpiketsrrrssripgvyhkmalptiyiassshfrettvakaqhltdgvrlsdplplngkkvsttaskmkpgsrppvilpwvgfgtyklgktqamsatlqalqqgyrgidtafiyggetterlvgqalnqafqkgivhsreeiflttkhwrkyhgydltmeclrlslnrldtsyldlylmhwpgpawttmcrnkdevekdpwvyastdaesmaakraetwramedayrqglvraigvsnmtvqhlrklkesasiwppacnqvevhplypqtdlleycqregivvqayaslggqdtgksawnqllgdgnrnkaipksiatsdllhaepvlllakihsvtpaqvllrwglekqcamipkttkvtrlrenagalrfalsi…
Phatr2a_43911	Y	0.573	26	8.503677702	rsvsafvptlsrsrsrvganvppil	26	8.503677702	rsvsafvptlsrsrsrvganvppil	F	0	5.382112772	Plastid, high confidence	mqawlklsiallcscsststrsvsafvptlsrsrsrvganvppilgmaawddedeaqrdaavrrnqartdvrnfltqraiqsfmfllhscrdphtvrwlehtygftnlleyhgsgafnltiypewdsilqdmtsrpsevvivsarrrggghggwskdnpyledrfvefeididppslvsrlisvrdqiakewvvdldtlvkandmiltsytekhlsdraseecqdfdqpeecmeienltapysnkrqeekkaafernamvflsntihslgqgssphrkgnfdllillatqesvhrvlrayrdagderevsfswlrefyvsrvsryfdgnqeygraddfveellltppslktseialelidpmrmaediiamrsevardwktvmqasaedhmalqrivla…
Phatr2a_22250	Y	0.708	21	6.596684605	qsargfsplargtrsvyvmrpstrd	21	6.596684605	qsargfsplargtrsvyvmrpstrd	F	0	5.28836393	Plastid, high confidence	mrltrgfllitalaaqsargfsplargtrsvyvmrpstrdgspthatrtkstmgfmkqlfsfletgkgaervnkeemqslladldtngrgktrtvaldvrspaevsqtgplspsvitfplnliqegafampekefqkkygiakplpderlvfscksgmragmaadiaakagyknvvvypggsaewf*
Phatr2a_46742	Y	0.85	22	6.5701754	htalsftpqsaekptmaawkrpstd	22	6.5701754	htalsftpqsaekptmaawkrpstd	F	0	5.338262185	Plastid, high confidence	mrtsfgmqlsilvlvvhtalsftpqsaekptmaawkrpstddvshsgdqdlttkdvsrrfflgtavstgivlagsnianavdeetihvpanlisagatetvdwqgifqkaskkalgggkagaaaavvqvcslmwlrtsmnyqyryggnlqsslntlwaeggigrlyqglpfalvqgpltrfgdtaanvgilvlletlpatqdlplplktacgsvaaglwrivlmpvdasktvmqvegsgglkrlwdsvlesgpsplyrgalaqaaataaghfpwfltynylndqlpavsseadlllslarsallglsascvsdcvsnslrvvkttkqtaqvgegsdskkeitypevvamileqdgvvglfgrglqtrlltnmiqgavfsvlwryfqqvgv*
Phatr2a_47364	Y	0.75	22	4.606587319	lnvvalvpmhrqkfqsrvttrktvs	22	4.606587319	lnvvalvpmhrqkfqsrvttrktvs	L	0	1.963282902	Plastid, low confidence	mgrlclsaaalvpflslnvvalvpmhrqkfqsrvttrktvsssagalflstetettktvtpgnegdvreasgsltdqlaiaennpsfsygtfakqnpfannlliattktaaadllaqtvisqtplaeldlqrsllfclfgavylggfqylyqvqifkklfdidkftsqpwadklkdgpglqslaaqtaldltiltliylptfyvfkasvfrgspdpavwigsgles*
Phatr2a_45028	Y	0.634	30	2.641532339	stgsgtgptfsanaqfactfaagde	30	2.641532339	stgsgtgptfsanaqfactfaagde	No	0	1.640830511	Not plastid, SignalP positive	mtrsgisvalrrtanlagwclllwstgsgtgptfsanaqfactfaagdepsciaatadagahcvwcqvtsfgfcvtetqaegmeqslpgveceryqgddddaapqtdddsvapttddnvvptddaipddfwkclkakteeacsgdcvwcdtkggfglcmtgpaaenaeesdwftckqksqdalvghdttplqdpydsscvlayledptqegctsamdedgnacewcdlagvtnlclneeqaeagaqlgitcdasgattttmlrkqaapaqdpydpsclvaflqdqsqescssaidqdgtpcefcslsgaldlcltkeqadagaalgitctkyqsldveeevveddpydpsclmaflqdaskescttavdqdgapcqwcdlsgisnlcltasqgdmaqqf…
Phatr2a_46758	Y	0.57	39	3.908770981	alvtalpscsafvkgsqtqrfelgl	39	3.908770981	alvtalpscsafvkgsqtqrfelgl	L	0	1.050559638	Plastid, low confidence	msrqsdlflasvlyrthayhcntmimklillmialvtalpscsafvkgsqtqrfelglrstnptiptaaevdrlksglvrictskpkpdreeirtlvskleeiaeqvgvgqasshagllsgewellyspedktrsspffwafrkafpensdqifgitdsfpvaikevgpafqqinlnvstqtgrfvsrvkvatlggaatsimttraaitgidgidgicltiettkpedstilskvfgplgeiinenappfpsgealekirpgssqvvlrtsfcdeglrvsrdgdrpsdiyvwrrrefanfdfl*
Phatr2a_55029	Y	0.824	27	1.353723115	tlglglnktafsynkkdeyspdnwy	25	1.761012311	lptlglglnktafsynkkdeyspdn	L	-2	0.941957121	Plastid, low confidence	mslsgivcsrakwfllsialptlglglnktafsynkkdeyspdnwyrldiagnvcrgprnspialestpcdayegyglysgtctlndldfqltelgvkikypkdgscdintltvpgvsgnfrllevtihggsehsidgnfsgaeiqlvhekinsqeghlavlailvepegpkdnlffgtlldewravradstascakagydvptlywlasgtpvntrhsyvrsyftsprfnaysllptntsfyryygglttppcseivwwsvadtvmristgqyaelmtmittgyvnvtdeagcepwsvaspsgstsrplqarngrpvdricpv*
Phatr2a_43067	Y	0.63	15	5.241034631	hgaqgfseiknpldriqkdylaltr	15	5.241034631	hgaqgfseiknpldriqkdylaltr	F	0	4.194245331	Plastid, high confidence	mllltllclhgaqgfseiknpldriqkdylaltrrvtarhillppsadlalalkqkirnrvnedgvyvidafeaaakkfsrdettnfrggligelvpqgycrsveldqacfsvrlgeiegplesdygfhlilvsertncpkldgsktklvrdgkvtrlvegeqigrpdakyfsqvlaflayaflfggilaeilar*
Phatr2a_47815	Y	0.591	22	3.338532901	gmvtarrsrdddhrmphdadrrifh	22	3.338532901	gmvtarrsrdddhrmphdadrrifh	No	0	0.592635211	Not plastid, SignalP positive	mrlrrlwtfattavtagmvtarrsrdddhrmphdadrrifhnhtiaaqrerirmrqerfrqhvhsmpppigiepvtladfahmqgdrslgwwgggstvtagssvavsedvladptqeydkwaqayrmlggfidcdhskeeeghhsqdqnqnqnkdtvacsrwmmwasyvnpnyqgyeykeyfgdspyskldchasdtewkllgvyrqefyqyieqiskhlwaiddyeyvvalaglaymtdavcwqigatsdgaaiyagvapkpygkfqmalytdeycltpddslgltfddfgltsdidlgskdatdddgkswaydwwygaqeytltslnevyeeykyctscvdyptyqdgyfigddgtddddlinqcwkfyshdsftceaeciamahaqgtilsinygd…
Phatr2a_41570	Y	0.46	28	7.504874176	ntvnafslripsthrtvflpqvtln	28	7.504874176	ntvnafslripsthrtvflpqvtln	F	0	4.628555926	Plastid, high confidence	mklhiappliisayvfsvsifhntvnafslripsthrtvflpqvtlnakrwmvatgvetnaavatpendeihprrdwthdeppklsevkrmlpqeafhidtatslfyfavdfiavastmgflnsvvssdiylsfpiwgkflavaplqiltgfamwcmwcighdaghttvskdrrfgalinrvvgevahsaicltpfvpwakshlkhhmghnhltrdyshqwfireereslhpliqlshatrnlqlpilylvyllfgvpdgghvvfygrmweqstakekadaavsvivslvtagslwinmglanffvvcmvpwlvlsfwlfmvtylqhhsddgllytdetwsfergafqtvdrdygtwinrmshhmmdghlvhhlfftrvphyrleeatkslyavmaarg…
Phatr2a_49341	Y	0.806	23	4.688943577	iqitsfptkvnlrieksgvvclrgs	23	4.688943577	iqitsfptkvnlrieksgvvclrgs	F	0	4.140130611	Plastid, high confidence	mgflfwlatsvmlmtwiiqitsfptkvnlrieksgvvclrgsldyeyvppnegllqfetnlassypentpaslrgeavrsalrsgqcigwkldetplkfgvvgvngdgclsflnnkltqtfsasglvdslgsfyqacllngkgrlvdrlsvaitsvdsgymltspghageslfrkldpyifpldqvelidstssscifdlvstniedvrtvfneqilpridlknnncfqlpsarqctmiplqggvdpsllivpstsvnscaavgytfcflndhekigthvwdflisdgntkgpvqigalefeslriesgsvgferemlanqkdsflapptplelhldytinmekgcylgqegiasvvknprgpprmlyqvvfdddfnvydyqsagdrsivenltrvpra…
Phatr2a_46923	Y	0.46	23	4.857315908	pttdlfetvcysevklveegsqnps	23	4.857315908	pttdlfetvcysevklveegsqnps	F	0	4.203864886	Plastid, high confidence	mvaaptlialqrglilppttdlfetvcysevklveegsqnpslwltvthkrnlshsfhslstmvpsllptsaplwkrwnrrrkpstrkaddtspllhpgmppnvswwnsplldensfipvfpeslqeaesleaqwdrldrldgiagkrfqnkngknkqascrppltrapqihgldsksyetteteddsqsersvetplvptairwadhhnlplakthvlnlhggqhrlvillihpiarkfeflhveydvsqrltvggilqqiphlasskwfrplhftalyhsrtgsatndgekstshhrssctelihivtcqdydfawneiliavadtfeasvvteqasqlllnaplrkavrkakytgralqqlkpdskstnlsrqldaieklalswdhipdfdalksv…
Phatr2a_53731	Y	0.735	26	4.868685294	aaasaacpyleaaapveyelpasal	26	4.868685294	aaasaacpyleaaapveyelpasal	No	0	1.559483509	Not plastid, SignalP positive	mkfslatlssltllvapwavaaasaacpyleaaapveyelpasaltnplvdlpvkfvgvksvitrsqvpfgskprvvvqrysskptiaydptdgsvtissaacsggvsseegsgatsstknslmtmastlamyalggeigaglalagaaltnlptahaqdescmpsvevmveapaayrgavetclaevtdqsqcplpfptfptcstpsptcgvavvgagagglytalrmvderaieasdvcifettervggrlfslrglgpdndlsvdaggyrtwpeftptlhaliteylnipmdcydpsevpcqkfnivdengnkagfatfveemmrrltdagacfypfhevrslakieapsdtatarnadgtatelhftngatavatfttilgvpqrpllnilrnsn…
Phatr2a_18917	Y	0.796	28	5.397415807	skstsfflessgktaqktrcvsigs	28	5.397415807	skstsfflessgktaqktrcvsigs	F	0	4.518701743	Plastid, high confidence	mrfllcyqmhhclkvfllltlvskstsfflessgktaqktrcvsigsidapasrltrlgktrhgilaspqseivkeriiphssplpysieelanisggsgrarliweyyqrgvdplneterqafsadidkqgrklgrhtlsrlctffggpveetiatavhesvaadgttklllqlvdglqvetviipwderqrstlcvssqvgcrqactfcltgrmgilrslsadeilvqvllakracrenniypidnivfmgmgepadntdavvraanvlthqqqfqltprritistvapspdaflklgkapvalawsvhasreavrrelvpttkytmeelregyikalldrsrsmrttmlevtlldkindsledaehladfcqpllksvpgiklvvnlipwndisas…
Phatr2a_45967	Y	0.703	20	5.522225661	fqadsfvtqsqpiglmttafrpdhp	20	5.522225661	fqadsfvtqsqpiglmttafrpdhp	F	0	4.502997636	Plastid, high confidence	mhrcltqligfltvfqadsfvtqsqpiglmttafrpdhpltvtvrlfggkteeekesgekthsskgildfifnpyetkipkelekeiyqaegntvaaqdrtkrvglyavvafsgillaffngfitelrngptpdgipfalddagfawvesnlltrflfmnkvgggvclvggaafgllaeaefdtrrtnaekiweemqrrregktkkvaprkkkrrsgkeskrlgaiaevafqeregsaavevsavpkakkstdgdideqqprgntevsgvaseedigvfgalkgfyekadkmaasqalllnkqleekgllekitdesglkvigkdeaaklksaktegdasnkkdgks*
Phatr2a_37918	Y	0.802	19	8.604152974	tsssaftptfsspkqytclrmsdlp	19	8.604152974	tsssaftptfsspkqytclrmsdlp	F	0	5.383846798	Plastid, high confidence	makltsialcamltsssaftptfsspkqytclrmsdlprqaipdsiymqiameipsknghtatgfpnlqeqvipqqvhpvesdrvslsaqplrqkskptlpkkmtakhgdglfsplvklfkaalgddrlnkirakaiathseviasfvetaesasgeavldtlfalsdkngdghidegelkealrtlgfawieekqakgilsradkdkkgyitkdewkaeapktlrtnltklakknggdlgflv*
Phatr2a_20731	Y	0.94	19	3.564395754	tranavradrndsceawanqgecea	17	3.787538397	fltranavradrndsceawanqgec	No	-2	1.037978898	Not plastid, SignalP positive	mralllllcllfltranavradrndsceawanqgeceanqpymlvhcatscdavakaasegldgiesffdlsakdidgnaiafesfrgkvtvltnvasycgyteshyrglvelwsvmsdkaveilafpcnqfgaqepeeadkikdfasskgvrfrimekinvngpnahqvykylkaqagpptinwnfgtyfvvgpdgvveshsgvgpmelrdvvdellekeel*
Phatr2a_18985	Y	0.785	19	8.884801993	vtasafspsmmarsttklysavade	19	8.884801993	vtasafspsmmarsttklysavade	F	0	5.531887618	Plastid, high confidence	mklasatafaaflvtasafspsmmarsttklysavadeavettekkkvkgptrfdrlkqlykgpkfestddsipfsydefakavdeteygfernavvqgtaveysgsgclvdigakasaylpdqeasldqdlniedavpldtpmefqiiseedengqllvsikrieykkawekvlsmaeedqileakviavnrggaiclveglraflpgshltgqlpdedlignnlqlkflevnqetnklvvsnrkavveqqmadlsrgdlvagmvkalkpygafvevggmsgllhisqisydriddlekvlqpgmqvkcmiidhdkvngrialstktlepepgdmlkdpkmvfekaeataaayharmeaerqareeaardivlglgdslddldgtngdsdsnedplkn…
Phatr2a_39084	Y	0.781	25	7.810180558	hhasaftsnyminsirpamvgslps	25	7.810180558	hhasaftsnyminsirpamvgslps	F	0	4.691400589	Plastid, high confidence	mlsrgyataalallvaaaahhasaftsnyminsirpamvgslpsplvtsctdsfgqnpgviditqssiplprcveltspdditiynglladrrksvpfvqpapaaflsnglakvqrqnvvgvsrendrgldtalwstldepitlggvkaledyvkerggnlpirkvlianngmaatksilsmrqwaymelgderaiqfvamatpedlkanaefirladsfvevpggssannygnvdvicklaqeqgvdavwpgwghasekpalpdglakigvkfigppapvmsvlgdkiaanilaqtanvpsipwsgsfggtddgplqadltdegtipddifekatcrnveeaiqaaekigyeeglmikaseggggkgirfvdneedlrnafiqvqsevigspifimql…
Phatr2a_43631	Y	0.497	36	4.129512776	sfaraagldsiapwrysqypspfey	36	4.129512776	sfaraagldsiapwrysqypspfey	No	0	1.062502337	Not plastid, SignalP positive	mktrghcgvfslllatvafneflavsaysasfaraagldsiapwrysqypspfeyptvcrttseklcdpdgilndsevervdrvlktsrefvlpckaesnvegikgrvinieiavalvkqmdllefemnskqheraaevfarslhnewgvgvtnscggtgillflsdldrviyvsrgtalktiltdrrldramnkmkpllqekkfeeailsaveefefliqygkphtwelindyitrygglcwvavflvfagrnihvqtkkqreyakvrshlsemdraraealqgrfcatscpiclepfpdhattstrtpeqlgsdnlpikllrcghvfdhncwlewaskgqgqvtkcpicqqdvgmgedlttarntqslsrrssrvvsddlddsighrglaaegerfl…
Phatr2a_49097	Y	0.435	45	4.366051817	tlasalvmwiwlasfesynnisewq	45	4.366051817	tlasalvmwiwlasfesynnisewq	L	0	1.099845384	Plastid, low confidence	mtitytdpfgppwrfhwqrmvwtwrggivqaiwvewllatlasalvmwiwlasfesynnisewqarteilsyalgfvttrfqaalglmlgfytgtlysrwwrvrnlenevinaikdtsihvsalvydstrkgnnpaippldlllpsptavvdekvttdvvevtgdkftqdrnpiqnnggkhkrttlsnnrrknkpisneseaskatdttsanstndhsngerkstaeglsaaevrsamlrwvnlshalaigvfyerqpnafsdldalvemglladteyqfmtnytgdaaqafdvpfvwfmdllgevirlerfdmpmpavamlsnnvarvrgslqniymyrtepvplayrqlvnltvrfymvvllineglsalnfaaeerngfdfyrtvfwmimpfgfey…
Phatr2a_38946	Y	0.492	29	1.247723409	rrvfsrpgwdrginndlvvhlnhag	27	4.141276035	phrrvfsrpgwdrginndlvvhlnh	F	-2	4.06572303	Plastid, low confidence	maplvelqkylfsvvavllavphrrvfsrpgwdrginndlvvhlnhagaspsptavidrvyehllleqtlggyaaakvveeelrrvykltaelicvhdhedtwssprtdgsdtialvesatvawtrlfyafvsslqeqekkstvpqkspkvilvseaeyaanvvaasrwatthpdwtvlaiptkldakgastgkidtdvlqamldgdyvykgtvklnpsriklvcvthvptnsgvinpvqdvgqliaafnekyqnpsyrlpsilylvdacqsvgqlpvdvnriqchglvatgrkylraprgtgflyiahnvcqyvwphhidhygvpvsevpqqtwsvgtpvedvlqfaprqgasrfefwesnvagklglgkaiehaltvgssqitdsivndlvpylyqr…
Phatr2a_43288	Y	0.829	25	7.06807017	svclafsnvgssnipnsnlpreqqr	25	7.06807017	svclafsnvgssnipnsnlpreqqr	F	0	4.441869575	Plastid, high confidence	mrppkrgrklllllliflgsvclafsnvgssnipnsnlpreqqrphtagmpsitkrrkvcvtlmtpnndgtsnskelfqagkleelkqkeaelasllaavrreklsalrsrpltigvvgfgrfgqfiartfakygrvvvtsrsdyteiasgmgvtyvplsdpeafldegldvivlavsilfftetcdilcthpmfgpdsgkngwmglnfvyektridkvvlepgtyklekggadglndmsndaftdgqgrvhsvhedseahiegvdrmerflsiweeegcrmvrmncqehdayaansqfithlmgrilgsqglaktpidtsgfesvlklvgsttadsfelfyglykyngnsvatinqlraalddvvrdlkakeeeeqsksvndattlesvpkgka*
Phatr2a_22442	Y	0.535	21	2.175913651	sltmcttdnskqaasgaasrlarkn	21	2.175913651	sltmcttdnskqaasgaasrlarkn	No	0	1.475463908	Not plastid, SignalP positive	mlpevlrrlihfafvsltmcttdnskqaasgaasrlarknilelapyrcarddysegvlldanenafgpptrpehikdplerypdpyqvplkqklaahrgnelessnifvgvgsdeaidllmrifcvpgkdkimqtpptygmykvcakindvevvnvpltadfdliipnileaitpeakllflcspgnptakalpladieavlqspqtcdtivvvdeayvdfstqgsavglvhrypnvvvlqtlskafglaaircgfcigppdiiqlmnnckapynvnaltselaiqafdhvdvldtniasllserarvaaslaeldfvekvypsdanfllfrvashaqavykdmadqggvvtrfrgtemhcdecirvtvgtpdeneaflkalqtsyrala*
Phatr2a_50107	Y	0.692	29	3.271635562	qfrsasdiskdeallhkessdfvpw	29	3.271635562	qfrsasdiskdeallhkessdfvpw	No	0	0.739090931	Not plastid, SignalP positive	mrvmtkkvgvfslialsiasfvlqfrsasdiskdeallhkessdfvpwnrhalrteqgsptvtgkcainmyglprafqslvlpsliknviqpnaiyscdyfvhyynlteetagrsggggrinpdeilllkqavqdvspqsivefhhdteaafwdryqplldkirttkatdghylyfpwraktykhpittdniikmwhsiqsawnlmmehetltsqpytrvamlrsdvvymtpinvfeisrrkvldnekaalvpafgrhpvsdriivgprdavkvwaterfdrlethvtfvqehnpgwgmhsekflnwtifpairetgtsiveddylcffraradetvwikdcegkhegiaahsilknlggnkkhvlesvlgrkcldgvqrlthsfaavhcpmqmpl*
Phatr2a_43636	Y	0.575	30	2.273658031	wlvrtltpsllprllpkcaqeeddp	30	2.273658031	wlvrtltpsllprllpkcaqeeddp	L	0	1.870636933	Plastid, low confidence	magkrtilgqdpaillalianvlswlvrtltpsllprllpkcaqeeddpersggrlrtqcvsigrpggveqlrivalkpgivtcgynvegqnipfsvplvqdedipkdcvvlcndsfsvnyadccirwglyesakqyvgypivpgfdvagtvekigrnvtefqpgdkvfgcslfgaysskvlvpeiqlrkvvngmsfseaaslpavsltalyalhlaghfpnssglrnkailihsaaggvgsmlvqmskllglspvvgvvgqsskvdeakrlgcdyvidkgsqnlwseaekvspagystimdsngvstlsqsyahlamtgrlivfgfhtnlpmgkdalsplewlrmarkmrvmptfdpmemgasnrsvlafnlsffadedamvselfdqvwkwldegal…
Phatr2a_47540	Y	0.867	16	3.69376547	qlvcawdaksivkdnvatngnsvih	16	3.69376547	qlvcawdaksivkdnvatngnsvih	W	0	1.002401965	Plastid, low confidence	mrvivfslllqlvcawdaksivkdnvatngnsvihsdgpqhlsvvkqperpsrrlqadilttlegkgssksssgkgsksakstptkssksssgkgsassksagslpaptptaksavthtpsaaptrgsreetvtisyvialtsgtdfdtvvadlieamnslalntvaeavnavgrnlmiqlirrggrrrldarvvlptiiesavvvecppgnpagatcllvthgivlevtgdtadvnsaevfrtelvqdvaggqldqelqevnpespvlqitatetappapvvtatpvpppsdgstlapvtapvvapvsppiagstlapvsspsaapvpppiagstsapvtapviapvatpviapviapvappiagstlapvpppsatpvpppiagstlapvtapmvap…
Phatr2a_46964	Y	0.653	24	6.047224382	gpsisfappialwflreptdtsnyp	24	6.047224382	gpsisfappialwflreptdtsnyp	F	0	5.259638428	Plastid, high confidence	mlgnctvlstllaittligpsisfappialwflreptdtsnypfqhihtlvfaklackqkamdteeneeplwdpiqqiytggvlpqtveiqdliaenngtlrlfgygslcwnpgtgaladpsvryapgqargyrrcwaqkstdhrglpcfpgivctllkdqefreflssgvdeetlteglifevppplveeclaeldfrekggyardiievvedksgkvvqallyrgtpqnpafwpralrdlpfaageslqtimataigpsgenevylsrldhflgkvasgstlkkyddtlvlasmtkqlrnqnlhfmfgsgsnqrnqlllqtennaaalfnnedahemkeivlcadqtdkievnekvislfaggghsailmqsgrlflfgsnehsqlgasgitqssfp…
Phatr2a_18096	Y	0.754	27	1.892770736	avtqsvdyyrllgvsrraspqeikk	27	1.892770736	avtqsvdyyrllgvsrraspqeikk	No	0	0.938372172	Not plastid, SignalP positive	mnghflrsqrwlrlfqlysllavtqsvdyyrllgvsrraspqeikkayrqkslehhpdknkdenaagvfaeinrayevladdelkniydrsgaqgvtdfeqrnrnnnhgvdedyfyseqprpktetvsfplsvtleqmysgdsfdiqynrqtlcvdwemcikrdnschsngmrmriqrfgpsfqqqiksrddrciapgkrwvdqcshcssmtskkgkmlkieippgarkgqrltfagmaderaehdtgdlvfileqqphevfrrdhddlhltvqvplvdaltnfsttlntvdgqpfnihkdgvidtgdvlkvpgmgmpnrsrprqkgdlhvkfdvvfpeelslrqkemirqaf
Phatr2a_56307	Y	0.782	16	8.81795959	svtsafapsslksattalqaspyen	16	8.81795959	svtsafapsslksattalqaspyen	F	0	5.733052739	Plastid, high confidence	mklllaaslvsvtsafapsslksattalqaspyenelgvieptgffdplglskdidqekfdqyrtaelkhgrvaqlavigyvvqeiyrfpfdiapglpcaevpngvaaiqaipalgwaqifflvgsvdyygylgdfdagkpdldpaemekrqlnelqhgrlamlailellrhdsqnlvqpgfdglnnlitglpflyk*mklllaaslvsvtsafapsslksattalqaspyenelgvieptgffdplglskdidqekfdqyrtaelkhgrvaqlavigyvvqeiyrfpfdiapglpcaevpngvaaiqaipalgwaqifflvgsvdyygylgdfdagkpdldpaemekrqlnelqhgrlamlailellrhdsqnlvqpgfdglnnlitglpflyk*
Phatr2a_44003	Y	0.559	34	3.831304076	pvvaaslsgsmstirnvvvvggthg	33	3.972392132	fpvvaaslsgsmstirnvvvvggth	No	-1	1.32507472	Not plastid, SignalP positive	mqsflqrysfdieslksmlsfvcftlsfpvvaaslsgsmstirnvvvvggthgneytgvwcikaldraaeslsalypslristllanpeayrqnkrfnpyaltksmrcsgqsfktdvivdlhsttsnmgltliiaegdslmaaaaayvllkcggeargarclmhshpsresrpnlssaarhgftievgpvpqgilrhdavertqqavaalleflqlhnqdrtrllqnlrqaydnkkvpcfrsaparrpgemsgkitwpcdsenvnfpavmvhkdlqdrdfheiqtgdplfvdlkgktipytgshgspvylmfvneggyyyassgtgigvairadfnlesgkfvekitvgeydvs*
Phatr2a_49200	Y	0.806	19	4.293441956	swvkavafessilspyqivnssawh	21	7.283533604	vkavafessilspyqivnssawhnr	F	2	4.336742663	Plastid, low confidence	miwwifiafapfvswvkavafessilspyqivnssawhnrglqiidksrynvtfveasvtnstfrisfnngagdgktpiggrfeiftaregvdaeadqtlscfstggelfryedpgsgisnasmslvansvttpstfnfsfdgnvaesspfyyggsgtttkqakyifcvkftlsqdipgpaststvdinyrevgievsitldggldsnsvgafevdagpkntstenevvytasaglcstydldtaipqqgevipvciisddyplarmvevldlvfssgdltqairsdggdapgamglyglpdplnadhcrqgecvqydvtlyaifvseveasleisitgnvilgigassrllrahfkptrelqeafreqafsttieipalrpaqstaatlrkacllasl…
Phatr2a_37376	Y	0.834	24	4.124348278	anvsaavtafspagvvvgpnqktkf	24	4.124348278	anvsaavtafspagvvvgpnqktkf	No	0	1.171135468	Not plastid, SignalP positive	mvacrsttwttrllfllianvsaavtafspagvvvgpnqktkfhlfsigtltsadeatdilaewdrkynadvhapkdqdfdglrgrlpsamrflndmaakeraqditkgrvmlgicasssgeglatlksyvsslelprgllhgmdkdgvpldisggvyikyntggsltfseirksglgfdalwkpgdalletydgsyrgvyfqvelednvfrqylvpldtfgpi*
Phatr2a_37739	Y	0.613	32	5.189450297	qradsflqkkckaargttinfrras	32	5.189450297	qradsflqkkckaargttinfrras	F	0	4.182117806	Plastid, high confidence	mtagcrsirilvldvaktlailllvaqradsflqkkckaargttinfrraskrhplsttihspgqspkirgwaltrsngedrqtptlvdmllppqscdvdrmsstdlayigdvvyelfvrsrsvwppkrtsdlqtdvvgfvraefqsrllaqlkedvelsekerqvlsrgrnavsgsarnrrdpaayqdataleallgylyiadsqrcaeifqwmeahmnsve*
Phatr2a_43318	Y	0.783	37	3.56508944	pvvqaasrdyyqilgvsrdatikei	37	3.56508944	pvvqaasrdyyqilgvsrdatikei	No	0	0.866176844	Not plastid, SignalP positive	mvvrtprqgafvrlwqtcivflllgshvllvpvvqaasrdyyqilgvsrdatikeikkayrqkslefhpdknkdegasekfaevarayevlsddelkavydrhgedglkqreqrggggggggfedlfsqfgfdfgggrqqrdqeqrtpdveiplyvslkqlylgetidvdyvrqvlclqwemcvksapdcqgpgvrvrrqqlapgfvqqvqqrddrcvargkqwldkcrecprqteteriqvtieiqpgfragervsfegvtdekpgfkpgdlhfvlmeephdvyhrdrddlyktmevplvdaltgfsvtlkhlddheytvtvedvtdcdhvlrvpgkgmprrsgrgfgdlyltfevdfpdtltreqkdairsilapgeeakqefidirvvgaremsfd…
Phatr2a_43526	Y	0.688	22	5.492975324	glassfpilitlprplklearsiql	22	5.492975324	glassfpilitlprplklearsiql	F	0	4.165320046	Plastid, high confidence	mtvclkgkclsligliglassfpilitlprplklearsiqldrllqqrpklsmvednrseltpdnendavlvegvigedlpkqvldeiedgqpsewnvlkqllginvftyilataivfflsmnlvfgpgwlgsaigvkgtgsfsevstslpdtvdlskpdfll*
Phatr2a_45247	Y	0.438	28	4.702146826	ssvsawssprwngdkmtdsrprksq	28	4.702146826	ssvsawssprwngdkmtdsrprksq	W	0	1.403536726	Plastid, low confidence	msgwirrcrnssflvwvscrssssvsawssprwngdkmtdsrprksqrmsvspavpdapaidvppwliastgdlhrkrpaafdqgnvdddsvdnesldvrrvilfaepeegaasskagskhgkaievrspfqksaaekraiaekqqcakikakwgvtlelaiadslghlssptkihspsirpsnapavvsstgsstprhfsvatyniwfgldrdnghphgaarmqamvdellrcespdnplwfiglqevtpglartlfpalervgyvvihqedapygvalavkqqdaadgspcpvvldfgwkdfsrtvmqrgflfvrvrlpgsensttaaqcivttthlesympaterdpvytgseqrhlqleqmqefchkemarhravqtviltgdmnwdderktpfd…
Phatr2a_39351	Y	0.744	18	8.555766775	sgasaftpntnapqqltkvgatael	18	8.555766775	sgasaftpntnapqqltkvgatael	F	0	5.234956351	Plastid, high confidence	mktsaivailavsgasaftpntnapqqltkvgataeldnmlgvdietgkkifdpvglaqwapadflrkaelsngrsamlanvgwfwpkivgtfdsqdvtttdpikaiaeadlqwwaqffvfcgmleavkyrgelegksytgegpavidwakqwdklnadqkesmrlkelkngrlamlgfasyvanyyipgsvpglpagf*
Phatr2a_35267	Y	0.609	33	7.369006355	sttyafpitpstqhrvshrervpvl	33	7.369006355	sttyafpitpstqhrvshrervpvl	F	0	4.29932172	Plastid, high confidence	mrprtnsigtlavvvvliigvfressvsttyafpitpstqhrvshrervpvlkgysrssprtsknterskrqervghlvrteisnilhggvikgqdaeyldaelrqrisvvsadispdlrqarisvsvrapprndqaeynpavdkrrayawlvrntkpirhtlaqrmshmkscpnlsfvqvdvaaavdvmylidkvsqgykrdkvdlfngenvptgvmdgidfdeefdeedwdeddedfl*
Phatr2a_47489	Y	0.867	19	3.652235345	crcaadeyspmrrtslwssfdkphq	19	3.652235345	crcaadeyspmrrtslwssfdkphq	No	0	1.180075922	Not plastid, SignalP positive	mktifvsflsmllcrcaadeyspmrrtslwssfdkphqrhdhplrreenfrittflseddllscrdnllaadldkddrltpdeyasflsvqssdsisvpfrdlqapfiliyyteacdtcfevsnddeccvgenaniglgdrvspvegdtvaptngassapttgqlatpsvspvastgppsvptagpapgsiaptpsgriaptmspvvvatvtptenpaiattprpslvvvqtptqapveaptgdvcitfaygltnaanltaedilnengnmirtgleaatrsttinilnetfprdgttsrgfrrprprekrnggtrralaaglqdvysavrvselldshfgdsgasllgrhhrrtlesrrlvfysddtpaqvfnavdnpfcgpndscaivdtrvcvfle…
Phatr2a_44416	Y	0.787	24	4.275169727	vcsyalslqsppldrrawlatcasa	24	4.275169727	vcsyalslqsppldrrawlatcasa	L	0	1.611685873	Plastid, low confidence	mtfryaaqllaiavlglsvcsyalslqsppldrrawlatcasaaavgfpstavavsvptltpfldsrhgftvdvpsqwsrteqqlsdrrtivvwtdpadarasvfvaytpvrddftslgsfgsvdqvaaqtilpkaqiagvdveatmlaavsqkqayffdyrqavpnvqppthfrtiftlqqgatggagavlvtltaqcpeelyatkyqslfdsildsyaksk*
Phatr2a_45117	Y	0.524	19	1.816050891	ravwslqegiysvasrkqtrlemrm	19	1.816050891	ravwslqegiysvasrkqtrlemrm	L	0	1.082276071	Plastid, low confidence	mkkekmlslwiaaravwslqegiysvasrkqtrlemrmasfaflggnpkipqstaerdrqaigavkaaivsprapscgliecefptlsalnkmgdgslrsanevdqaniefvsklfraispplpflgprtwliissaasssfcekaakatggadstiylkegipsiggrdvcvlvspsiskdyeiakrlvsngnkvvivnglakdqksipenatmafflkpltynsqvagylvriypgawtaldaasgatlgtfsdteilvpgtntpdlraavrqvqtcvderaikarqss*
Phatr2a_43073	Y	0.93	28	3.519253406	qtsdasktrltwingigyselhmqe	28	3.519253406	qtsdasktrltwingigyselhmqe	No	0	0.675498568	Not plastid, SignalP positive	mtgvfqsgmllmlllailasllqtsdasktrltwingigyselhmqegqeeiskffggkpvmychnptgmaneddmigyvtdltqagaqklgritaevktlvqhlkdsvaavgkngkvihiahsqgvlitylatkqltavemgqievlafggaaallktprtpfhrcvnyysvndpllllvpeaaralrtgfvgnnefcflaprigdpvqdhhllnptyaqalkweglrfqrsyqtviyrttrhlyllliavwqavtarlhelfksvvrpyvlwsitcylraqsiweiwtavlytklikpiiliaallwewfretirllrgedrftpvsvelletk*
Phatr2a_40475	Y	0.89	17	1.462888143	gplfgkdtltgaevfatdgvvvggt	15	4.274640101	flgplfgkdtltgaevfatdgvvvg	F	-2	4.127429052	Plastid, low confidence	mfifmfflsflgplfgkdtltgaevfatdgvvvggttgmrdgavfkegaveattdgtlegkpdgelskegvieattegivegkldgeslkegvneattegfldgklegeslkegdalpmggtaktvrplk*
Phatr2a_47517	Y	0.501	44	4.197447862	maataavfhyqvavftvlpdstlra	46	5.311259401	ataavfhyqvavftvlpdstlratt	F	2	4.263846802	Plastid, low confidence	mtawhssskrglfvgsppfkqistlqwsrlflvvwalfmaataavfhyqvavftvlpdstlrattfvtnnshedegyqkydfkvqsqmaptcsplkaqdidftlvtqlspdrlklmklhcerwgnhpislavaaamdpeiilstlseygcntemitvsllnlyqtlhlhretlsgdhlnalvvpafelskvcdpkrapcaahnlaklpktkdallklyetvrlpklhvaqfnrdtnfhghsstrytdwitqparqllhiecvtsdryepyivvrhcqslppfqeafvgfgqnkitwiqqvlrmgykfyqigegfvihlphvkspasqkwyadkrkfmrditklkvqkigkafrfwmrnevpdntqvsvcsqgqqlpg*
Phatr2a_47895	Y	0.525	18	1.603271347	pcclcgvltapnaanqcasclaqef	18	1.603271347	pcclcgvltapnaanqcasclaqef	No	0	1.350078325	Not plastid, SignalP positive	mqavapltavqipcclcgvltapnaanqcasclaqefdlkgrlqrgpsgapfattyqcrecrrfrrtekhhehagpespellaiclkaipalqstaeprlhlidagwvwtephsmrwkvrltvrteiqavtvqqrvvvelhnafrqcndcnreftnrtwqalvqlrqkrsddapkkgltalemalaknkeirkhvlkidavrngfdfyflslsyaqafsaylqrvgpmrvktskklvsqdftnntanmkytvvcdlvpfckddlvlikkgakgklsgrlalvtkvssvvhlmdsspkrealldsqmelspdayykqeklytilqasnrtipfvvldvdlcqhdggamdesgqplyagvensvekycladvqvarqsdfgvndevfncvthlghlirpgd…
Phatr2a_50052	Y	0.711	20	1.982213882	csvlqspiptvsfvppfnhassssa	21	2.646273458	svlqspiptvsfvppfnhassssas	No	1	2.000157451	Not plastid, SignalP positive	mrriptyvlpwlwlcsvlqspiptvsfvppfnhassssassshlharytppvsqvvmpppppppppipeppqldgidrilqnlaqkldsslpdwknlhspvgkdvqgpliesvvsiqrqlgqlesdaasqihlvsikfqstvlqqipqlepvlqkvtaflaplvqdpttqlivsalvsytivskllamtlpppplkpypsgrydpvasrayfdqrlplviarsfsilvqslqfaaallqdkmqnklvqnefqrgeqlavllsrlgptfikvgqslsirtdllspayvrglaslqdqvpafdtaiakqilevewqrpvsdvivgeltsqpiaaaslgqvykatlkstgldvaikvqrpnineqialdmhllreaapvlkrlfnlnsdtvgtvdawgagfv…
Phatr2a_48923	Y	0.77	30	7.629087804	spseafvrgshgdvpssshseqarg	30	7.629087804	spseafvrgshgdvpssshseqarg	F	0	4.77821419	Plastid, high confidence	mmvkvirslglsvaslfavllsssspseafvrgshgdvpssshseqargetipstrklscnieindnstdagstgdttsftfdyyvsvgargpvsedlvqalqqdifngahfqvllcqndepesiattqndttdggarslrelgvsdltmesfeisdylcpanlrsivnrtlttecdvmrgsilvtlletdsvedaaatirsgiwdavsldlvfsryaplvtfveylgdsvsgafpqpdsplrdlddedgpivalnegdrsvsadsggnnglaiglgigitalvalvglavyhsrlqkdhdestmahdadastava*
Phatr2a_36992	Y	0.652	26	1.063498047	gqvlllchrwaeeeqqehysveilp	26	1.063498047	gqvlllchrwaeeeqqehysveilp	L	0	0.586074027	Plastid, low confidence	mskrfrrkaflfrvcflvlagqvlllchrwaeeeqqehysveilprihftpaesnlslksssalitepsfssgsqrrdelsdtlwpadtfrnrtlvvvlgslrcgeaawkslyrnvldvnnadlavitqakpksdnsrhtvsllqrakyvwevpsftdwadaldlmaggrawrervpeyytdhesgilggalnysgsgaiifwyrwflterirelnwksrydrfvitrsdhfylcphdineldpyfmwvpqgqtwggvtdrylvvnasnvlealnilppllknpsrysnylqrkvntehflamrwreqslfpdkrnkfprtmfvcmaredaltswkplgievfpgvftkyhiefstsqqacrmsrqerldfiarksnllpt*
Phatr2a_49313	Y	0.454	17	3.994002783	rpalasrfrivaprtvpvrffsdas	19	5.4413317	alasrfrivaprtvpvrffsdasst	F	2	4.419067273	Plastid, low confidence	mnalrllrgacrpalasrfrivaprtvpvrffsdasstqskpiipgigkgktstgivglkvepdwynvmlnrfqalldkmeasdmpetaqyridvtkwcnfviravksnpedpeaveetvqmgqveeliemaedemialdtylrtrmwelveatntvydfehdpmkdpmgkdgdpdlaeairrgvdamktqken*
Phatr2a_40424	Y	0.812	20	4.248887913	tltsawmmpgrtssiapgrhrvahr	20	4.248887913	tltsawmmpgrtssiapgrhrvahr	W	0	1.205495302	Plastid, low confidence	mrircvvvwvgtwttltsawmmpgrtssiapgrhrvahrdvtlastvaapdevagttvgdtkgavlrladvaisrgassllqniawsvqtnerwgivgpngagkstllgaitgtvrmdrgaalvgpkvrvghlrqsavsgsvrtlaeearsemveieharerlhlttlvveggdysdqalaelgeaqeqfekaggyeqeqmvdsvlkglgfepqdshrlcsdfsggwqmrialarlllskpslllldepsnhldssardwlgkyiakydgsvvlvshdvelldasvnsiaeisgntlleyrgcsyskyldekefraqsaeaeykrnleeaarlqsfidkfgasatkaasaqsrvkmlekmkregkldpppvavvsrgpqpelvlppppkpngenllalt…
Phatr2a_49708	Y	0.598	33	4.530212474	avaiaikmssnqksrsplhrkfsft	31	4.554954801	tvavaiaikmssnqksrsplhrkfs	No	-2	1.505070413	Not plastid, SignalP positive	mdvfgsklvealsvyhaswllglsvtvavaiaikmssnqksrsplhrkfsftsvgmaigifpesvkapttiinaaiyfstcpaekdlielavkpmlaftrlstipvpetancrpstrsfapselirkveisgkcikstndvifkhlqeslsterddlpwweflvvenvgegesavvlrmhhaladgislvhvfekfityedgspvlsiilsnmaqkskvekthktnpfrlawmlvrdatkvltlglsrsddptiftepnqtyvhsqhrecvvfptfslafvkrlktaanvtvndilmtavsqavheycraescsvlmgkgaslqsrallpialprsasdlehpstalrnkwclvsanmsigcvdlvdrlnsihqttvhlkgspiamvqlslqnklasrl…
Phatr2a_37456	Y	0.782	25	3.962003213	qlafarswldvadvalfavspmdpn	23	6.958585655	lrqlafarswldvadvalfavspmd	F	-2	4.592869396	Plastid, low confidence	mlnlrcarplailslvtlrqlafarswldvadvalfavspmdpnrllysgesdpflfptpnpttspfsgpiatptsrpvanvvaapstseqrsnapsarwenrdgnggcqpgrvlhevvlqdfggdeqynnsiafwtmpdilpdersetsstahisgpnptsdgldsaseggielfkgswkagedsfsyiclqpakcyqmevegglgssdatwevrkvemdinenmgavvakgfvpekcefsilneetdalacplrcnvspetpaasfssapasalptallsdatekpnllrstapsdgpslipsdvpsyvpsyapsivpseipssnvqsgfgtdqriid*
Phatr2a_46444	Y	0.749	23	7.668951029	savgaftsllttfktsrisitylpa	23	7.668951029	savgaftsllttfktsrisitylpa	F	0	4.815733616	Plastid, high confidence	mnarrtlaftlallfdasavgaftsllttfktsrisitylpatvkpapknkgyepkwkkketladqnggikdfkqiglkgnvpvifkqgnetratvalagqplrdvatqadqfikygcgkgecgtceclvngqwirpcqtnvpgnlapgeeyvvqvkevknkavssgkfysfrsfimgfynnllgmvgfvkyrraakknwlerqeyedlirqktmqkkiarersveedknnklsp*
Phatr2a_7125	Y	0.474	35	4.27237167	asxmatrsfspilsnssthtrprsa	35	4.27237167	asxmatrsfspilsnssthtrprsa	No	0	1.495882983	Not plastid, SignalP positive	glaaastaqralrlawipafaivtvccsiasxmatrsfspilsnssthtrprsastiapasrrrsrvsgsdvtaavrptpdepfpvvetangaiv
Phatr2a_32015	Y	0.79	22	4.388107744	pgldaqnptaapsalpigsptslps	22	4.388107744	pgldaqnptaapsalpigsptslps	No	0	1.950867075	Not plastid, SignalP positive	miravfscsvlffaslpgldaqnptaapsalpigsptslpsigtvtdapvvfaetdipsqesenvtdetpsaapsdpldieipacftnltilddvllqlplfefkkltlcpntifdigktsdgvcciegqfpllpvsntliqcgedgrsenncifsggevhvlsspqfagptalnvtikgmtfrnpllsnavlasrgditfddcifentaslggsvvalyqpiddeearrleeeerggifrymdpeflsrriqktqanikenfakvkaenelrklqgtnssigvlerqfvtvencvfrdnsqgpissgffqstvlsastpfiemtirntlfynnifdgskpmavsdrvrftlvaddrstltcivpitqasgavvktassalrlenncfiansfvgfapv…
Phatr2a_44040	Y	0.523	35	3.64701385	mfvraqqqspqqslsgdvlrdgpay	35	3.64701385	mfvraqqqspqqslsgdvlrdgpay	No	0	1.048926465	Not plastid, SignalP positive	mtidaprsrprrpfrrwlvlgvtilsysgmfvraqqqspqqslsgdvlrdgpaywqrgrdhfrdgryddaatdlwkavllhtqtppaqtydvqdvfrlflqcyvvrdraadglafvagesfrrgqddmgrlylqqalgmdprndaallvqaefgdavdqslsasttaptshdnpfpgqtpeqlyevasrqfsdknyeacadvfelscqqsgrkigpscanavycrnmltdwgfngtqfdrdmqtiatlvrtetaqyrfrhetdanqfvwqratsphphmmlgypvdpllkryvaesaayldeqmarlahtaptetalpslppglpyhvhddrqrfaderaadphakirvgfvgsgfnskavlylsqdmfrffgrefeihvfsfgprdhpmfiergmrgv…
Phatr2a_37267	Y	0.594	27	3.641827889	rwvvaeptdssgevgfpplldpddv	27	3.641827889	rwvvaeptdssgevgfpplldpddv	No	0	1.050739028	Not plastid, SignalP positive	mkvnavrfvlsflacgtvipprwvvaeptdssgevgfpplldpddvayffanddldglhwaltnvfqrslrnpnatrrggeqlpatlvargggstyttayklqhdleqalylaetladpeqayffqhtvvpkyrevldripplesltrtgglypfspddvdtvgsiynkawhqanvheslpldaqgrpkpllnpnlllnslqqqwlgiptkssdnrphpgilvvddvltesalqairrilwdstiwyqtklplqfggyvgayiddglhdrlllqlarelaralprifeshplrylwaykydsnytginlhadqaavnvnlwvtpdeanldptsgglvvftakpdatmdftayntntqavveqllaptdfanvtipyrsnrmvlfdsalfhqtdtfrfrk…
Phatr2a_29187	Y	0.887	19	3.641547915	spsyaekeatapppffvqdptdslc	19	3.641547915	spsyaekeatapppffvqdptdslc	No	0	0.833456373	Not plastid, SignalP positive	mrwtlatllcalvspsyaekeatapppffvqdptdslclageefkrcsidtlfyvvgspgqyqihkraldgtideaddgtcltkksckdadvakiqdaklakcshcgaknwnilgdadtgyvlsegdgktclirekgtkkamtapcdapdipfvplqlqfaspsdiktmsspgarlvgaasdgdkkafqallkegidvnsrdwddltalipaasaghldivkllikegvdvnaqdkdgisalmeasimghtkivqfllengaevdatagsevsalwlaasegktdvmkillqkhadasnsrsd
Phatr2a_46023	Y	0.759	24	4.198826441	ieaaassglathdavrlsrgkiarf	24	4.198826441	ieaaassglathdavrlsrgkiarf	No	0	1.231466491	Not plastid, SignalP positive	malpkllffvyvtllsylieaaassglathdavrlsrgkiarfrqrcarrkvhrrlerarsrtatasgsvittkeptserisnwfwarkgtayfnhdsvgmtnpslhvdllvdhgeststlpvsisypprcisedpssisttisptqkewwpptacpeqdlaestwrvlrfrrdvgrgfacyqrvrdaalnweftssqgdkgmrviepralqkshpkfegrgyaamayedayaplhsnrvvqiseepgkglvsfttaglrrlpflpklyvinpvsvvydlidqrgpgttysatayatatghwlrgeervtvlhrddgvvqveilsvskpsstltgrfvwpaigkmqrtffqqqmealeragi*
Phatr2a_48729	Y	0.675	19	3.992642625	vwsmagvvprikawappsrrlsvpv	19	3.992642625	vwsmagvvprikawappsrrlsvpv	No	0	1.374352527	Not plastid, SignalP positive	mwrrvasfgialcvwsmagvvprikawappsrrlsvpvhtsscparpvliswrltpeafdvdtadsatestpltpsfhpfssfahnttgrlaslslpflavtvgsslpadaataavgpvpsalvaythyvglllctacivqeralvsttmstsdestlrttnlvywlsalvviasggvrvgaygkgwefyshepwfwvklalvgvwtasscfptiqhilreqsknpatgqyypmsealvsrmqslyvaeltallfipvaatlmargvgywndlpwpagaalvilpsagltykyvkeamtwqepppvvdldqsd*
Phatr2a_43087	Y	0.667	20	3.633376786	vtveadfkglrsrffpadevhtave	21	4.340826197	tveadfkglrsrffpadevhtavep	F	1	4.083590846	Plastid, low confidence	mkissvafaaslltvtveadfkglrsrffpadevhtavepetrsastpavdelrfgkcwtslfgdacydlkvdektkigqvcldifndektdillitydltksitkekvdsldwylsrlhswagdskleypqsrggspslrqfptnaafslrdkrqihtlaldlksscttelnllahasvvsskqtsrnsissllepdrmqratawsdgkaiannktymtfspleiacacpsiaqpveppviplppklppieaetekeessvekakeeelsivtdepnevdsdevssqnvtfssgreetkeeatsivetkdappikdiaeiikeeledevtayieaeieeildnsveekikqetkqelfdeirseikifvetkdipqdtdedmvvdieeegeekieedi…
Phatr2a_3419	Y	0.575	17	3.342072379	alwyalnivynilnkkllnvlpspv	17	3.342072379	alwyalnivynilnkkllnvlpspv	L	0	0.808364458	Plastid, low confidence	llhtlkvgfyfalwyalnivynilnkkllnvlpspvtvgsiqfgvgcfyvllvwalklrpaptltsqgkaavqkvgfwhctgqlasmvslgagpvsfthivkalepffsavvsalafgtwmkpqvyatllpvvggvgyaclkersfswlafymamgsnlafalravlskvamssganvgtnisstnvfamvtlaafvwsipmalvtegrsfgtlwnkalsqqsaadlckalfvsgmfhylnnevmylalgnvhpvtlavgntmkrviimvasvmvfqneitpqaavgsaigiagvllysltkqyyek
Phatr2a_19223	Y	0.616	25	5.051567014	eptfawslskssqsrsslrtdsssv	23	5.513250373	sveptfawslskssqsrsslrtdss	F	-2	5.260099212	Plastid, low confidence	mkwssavigslalfaassveptfawslskssqsrsslrtdsssvpttasafvprsraflhrttttttrfgnisakrstrnnnshdrtllamsytvgivgatgavgqeirnvletrdfpverlrifgsarsagstvatkygdvtvelfdvaaakqcdvvflavsgdfsleharhltqgddatvcidnssafryeadvplvvpeingaetkksklianpncttaialmalwplhqlfglkkvimstyqaasgagqpgmdeltqgtqaylngeavennifahplpfnvipqidkfqsngytkeemkvtwetrkicglpddfplsctavriptirahsesivveterpvdvaaarqalaqapgvklvdnteqleypmpqtatgqydvevgrlrksivygdygl…
Phatr2a_36788	Y	0.817	25	3.70402313	ptivanpaskpfiafhtshhdqdlh	25	3.70402313	ptivanpaskpfiafhtshhdqdlh	No	0	1.044941302	Not plastid, SignalP positive	matkkpirwesgaflllliptivanpaskpfiafhtshhdqdlhhnitwdtsieksavrmydrlnpnqcpmsfslgiskrlhhadgaayairqppvihpvfpargpgrqvvyntqfehldllspakletpgkaikealvqgaeyplllesssfltspilhdingdgfvdailsdydggiyvlglagtpryfhktqvprlfvrrdwvqsrindligkphadeeadkdkphdpyhsyfeyyystdnqgdnvlravtanvfgqdhdqaqalkkrrsrrikhdrserasadgsegpgeggdalkddeafhrrlqevaveheknteqhvfdendvhenkadrvdhvvghtedseharvqdgheeqglgwneekrqgvqsdqagehmgmesntedgkmpevrheq…
Phatr2a_50373	Y	0.672	25	4.099155853	gsslamrapdmpplpevsisghhts	25	4.099155853	gsslamrapdmpplpevsisghhts	No	0	1.05088526	Not plastid, SignalP positive	mirlailvlralcighlsigsslamrapdmpplpevsisghhtsdytakqnhptsyvsspsfkgplkasktigysssevslrtrlaqyvaendtnlpflrkpfrsasvtsppplvaserpstqmilnailqqlvahnapidakevmestefylslrkrigaplqivdacaghgltgllfaagnpglqrlhvnlvdarepasfavlrdlmtdvcpwirdrvtyhaqpiqeyatsmrdkgtsrdrnaptavigthacgsltdevlhlatealeaasvavlpccytgmaktvpygvqrahgvawaadlrrsfwlaeqgyhvdfacipseitpmnriliaekrkmdkytaqnkr*
Phatr2a_42483	Y	0.534	38	4.773352321	dtasayvgtrppsgqskrvsqtlrs	38	4.773352321	dtasayvgtrppsgqskrvsqtlrs	Y	0	1.472510055	Plastid, low confidence	mpvlgslaakmmklstilmvfsstavlcvgcldtasayvgtrppsgqskrvsqtlrssgssdgdrqfsakpilvvgatgrvgrrvvqqlmaqnrpvravvrnehkaqhlfgtmtslqypqleiikadlsryeeyeevldkavkgcesivsvmgvvrfaklgdflpwrlfrldaawadrkhpyygnymaqkylislaekhnvkrfvrltglglaysafnpfsvlfntllsvnnrwgllceqalfdskvpyvvlrpgglaederelsttnlqvdasgmlplpgrvgrsdvaalaiasadlpttapsytlacrwcgegikpkpqgykeegfasaqecldtvlaskvtspspprmkpygvavgitayaagalslklatmlwkviarlfrv*
Phatr2a_39869	Y	0.566	28	0.970881756	hilctqymssltqqlgkdnpppdir	30	1.384611649	lctqymssltqqlgkdnpppdirfg	No	2	0.928414186	Not plastid, SignalP positive	mflaaldkfantpwlmvaavlvhilctqymssltqqlgkdnpppdirfgytseslnawydaigedgckiyqqhvfvdlfpymqsytlvggalllqqlriigwnenialifpmvmlmdmietcipaygcsiypekrlrpayvqasasanqlkwtnfgigmsilsilfvynsffppkhdeakaeektd*
Phatr2a_19578	Y	0.586	39	5.197038333	wrvdawtpvavplrrsaltsprsvh	39	5.197038333	wrvdawtpvavplrrsaltsprsvh	W	0	2.589897469	Plastid, high confidence	mtirlrilprlavvtvtglvfgwtvttltsaspwrvdawtpvavplrrsaltsprsvhvassssndddpttpppdapldrtrrivcatvwatssasvatsvvaaetditsltpvyqlpsglkyldlvvgdgptprygqllsiaytaygklpaaarnnqpqqfdrddgyvvkhgngriipgldeglhgmrvggtrrilvppklgyvdsglgpmpalpwdrrklnsildqmvalaggtlifevtlrsvmddeadqgyygddsltpeefallrrnlqqkardgvvsivpdsl*
Phatr2a_45853	Y	0.621	20	2.029786747	salssrtnvhrptslakidpekvrp	19	2.462425973	ssalssrtnvhrptslakidpekvr	No	-1	0.956488672	Not plastid, SignalP positive	mkkslklslllswssalssrtnvhrptslakidpekvrpfasrqktesmpwtqniqaygrfqesnewasayqsthslavteyfcenvegtvpsdirgdffkagpgnmerggkryrhvldgdgfvamfrfrdglvsytgrfveteyyreeeaadsilyrnvfgtercgafltkafdlaikncantnilkwgdrlfalweggrpyeldpntletlsqkkcgpfrelgdqfckiwgvtidngglidrrmhlgkfftahphvvnnrliafrgarnpltnsvdmefcefsphweeiscsritlrdcvasphdfsvsetyyiffenrlkldklsflmglksvsdamklqldkpgyihvvprghcsakmqalkielpvgyfnvhniqqvfqdgdvltvysngwdlk…
Phatr2a_56429	Y	0.6	18	5.593626164	gsaaayssssftgsalkssasndas	18	5.593626164	gsaaayssssftgsalkssasndas	Y	0	2.194878222	Plastid, high confidence	mkfsaatfaalvgsaaayssssftgsalkssasndasmsmatgmgvngfgrigrlvtrimmeddecdlvginagsatpdymayqykydtihgkakqtveidgdflvldgkkiitsrcrdpkevgwgalgadyvcestgvfltkesaqsiidggakkviysapakddsltivmgvnqeaydgsedfiscascttnglapmvkaihdefvieealmttvhamtatqavvdsssrkdwrggraasgniipsstgaakavtkvipslvgkitgmafrvptidvsvvdltakleksttyeeicavikaksegemkgflgysdeplvstdfegdlrssifdadagimlnpnfvkliawydneygysgrvvdlmkhvaavdakika*mkfsaatfaalvgsaaays…
Phatr2a_36434	Y	0.788	22	7.840936166	vgsfafipstrspqlpgralqflsm	22	7.840936166	vgsfafipstrspqlpgralqflsm	F	0	5.147690186	Plastid, high confidence	mkpncckallllvltavgsfafipstrspqlpgralqflsmseestaestkppvpvkcpdcdlcdgsgrilggiavvlpwwpikayrpcpnfinrggiyersgqgldeiafgrdstfrg*
Phatr2a_42575	Y	0.492	27	5.717364524	lstrgfvlptdssniayrglllstn	27	5.717364524	lstrgfvlptdssniayrglllstn	F	0	4.637064882	Plastid, high confidence	mmaypenvvclmslllagqhflstrgfvlptdssniayrglllstnrrrsstqllqrvefsasnstqpddvpkrkrrlfrlpikrrredekqratpsvtaglptapnssdsgsdrpskslqrrrgsaqqkkkhsrdtdqkqgkswlgrifqlvtlgcalfvvspilsgelgeqwdvrakysstrpsyraaldrslderwsigippddkattgdesapsnsredsvplvphfekgkkskladvsveerravslgfvteavekigpsvlridtethlleeetvglpprgpgfvqqgqgsglifssdgfvltnahvvedatkvtvtltdgrmyqaevkgadeivdiavlkilpersadgstlplkdlpvaelgnsdkltvgqivvavgspggldntvtmgiv…
Phatr2a_17238	Y	0.79	21	8.673673279	ssssafvplarrigwatppttsspt	21	8.673673279	ssssafvplarrigwatppttsspt	F	0	5.385673361	Plastid, high confidence	mrylflslvawiattssssafvplarrigwatppttssptlrfstntqsssatnnnvvvvkeggrgvptagqqaaeqgltlgappvrpqgghfltkggvqvtahvsrlefspqlqagtsaqaiedlvtqldsqkgvlltssyefpgryarwslgfvdppleisgrgqactitalnargrvlmpaieaamktlreqeileqvkivkeheettrvevqvvppsevgtfneeersrqpslfsvvralvdlfsyqagdrqlglygafgydltfqfepidlaqerdseqrdlllylpdtmlvvdqdkrdawrvcydfnvdqkstqgiprtgtpqpfqayatstdfverdtppsefansvlkakeefkvgnlfeavlsqtfrekltveqppstlfrrlrarnpap…
Phatr2a_50530	Y	0.742	27	5.271152731	sssvawlprpslallptassspvlt	27	5.271152731	sssvawlprpslallptassspvlt	W	0	2.173295356	Plastid, high confidence	mtvrmltvrnslafvslalllsssvawlprpslallptassspvltgpafpatvvveslphstpdensslviedsveapspvpleqrtslvlqygptavsvwtgtlatfvlnnvgnigpipassavslaaalglpekfalavmcgsfagmvrfavvpsilaggllgvccagmlrlfdskgwlvgcggrlgfvaqvactmqfvargswgllaaspatpsvaalvnpslyapsrllssftqlpsivlstiaggifmrswkqvlgqsskpvvkrigssvgavgatgllgsalipaaagpifcgsfigmsapgklptltslvgacamagacqvamtgvllggwggklgtaallgvvlyrglthligepsteltpkpmvthepvpvispvq*
Phatr2a_49866	Y	0.814	21	8.03198032	rstaaftvvrsrrtatttlsasrrd	21	8.03198032	rstaaftvvrsrrtatttlsasrrd	F	0	4.954983206	Plastid, high confidence	mpklflvafatltavrstaaftvvrsrrtatttlsasrrdtltftgtavatalwggerpahadidyarvqdllgnveatspqsyaapgarpkwleeptedfkrneqkatefkraalqrkqefqaildrfqeepndetilasdlddlrrrvkqngglpqgiskedtvkqirrrkarkprywptqveiayqdlvseilyqqspntdrdmdnpm*
Phatr2a_44742	Y	0.757	24	3.942781286	rsvrasqtntydkhsnsqtrkdihp	24	3.942781286	rsvrasqtntydkhsnsqtrkdihp	No	0	1.016112462	Not plastid, SignalP positive	mrkfftywwfgalglnclrsvrasqtntydkhsnsqtrkdihptkntriardphdadsttglwpehpksskgqyqhaigpemvsiqpspqcwssaltstgslptrssrndidaeifcanlpetqqkrlaleitrchlqdlqqpleedpansqshvqlhcqplqtdaasrtgttapevalydclghltplagtiytqffayvqvwcvrltqqallqaqqessrqlsaqyediahaslqqldalvgvsaqhvlqmqqltnlpdqvqnrvtlalethvlptlqqevsrhlshelraqlqlhlgpilerhvaehtaflkrvldraevrdaeqeatfqswttyqttvwqqqvremeryrtavafqqeqianladtvqatttrlqplagldsliqtatagytyvt…
Phatr2a_36394	Y	0.848	22	1.659841366	vrvngqqctlcadgsasnpngtiga	22	1.659841366	vrvngqqctlcadgsasnpngtiga	No	0	0.904522829	Not plastid, SignalP positive	mwklfcavavfvgviavrvngqqctlcadgsasnpngtigaapcsdieavigstpanstqcrdvqlqgflncgcptfpgsfcpmcadgffsiaqpnkqipilndmtcedalfaeiavenacsdiertahfcgcpgapepictlcangpapskptrrlppsftltcadysdlvefsldesecadaingtlpihtstycgcvnvstpvptcslcgdaalinadmnvaepdvtcqelfemapflkdqlycsalqanfticceggavpaptmspttapdrspqaqtespstdltsgarwhasiwllcalsvamvasqtp*
Phatr2a_33120	Y	0.753	25	3.709860407	rlayaapglliantrgdnaivqytl	23	3.860646343	dtrlayaapglliantrgdnaivqy	Y	-2	1.304985247	Plastid, low confidence	mkwstllfalvmatfpwdtrlayaapglliantrgdnaivqytlpfadgdvpttllgsdavegpdhllvegdylyishgdspetsaiarmnvadgtleadfatggalhrpygfdfyngtlyvasfksdqilmyaqetgdyvgvfaetngteeglcngpnqiyisdddgllymttqgsnfngtelnflfnsqivvydletgdgsvflpppmplpggagfvsllgvtvgcgtasapaageactmyttdfagglrvyamdpdgptllyavetsyqagvstgslsfdtaesqlyvpvwlnetsgavvlrfaaddgasaglletddsaiyietddgstdlsrpigvlflpeavdfstevpaaspggssaatacgsvalgctammtwfafvtvavssgf*
Phatr2a_42927	Y	0.442	31	2.235057978	tttkgwqggfsiqrprkflivpktl	31	2.235057978	tttkgwqggfsiqrprkflivpktl	W	0	1.203511412	Plastid, low confidence	mvmntklapnvvhcmlfgissfslitttkgwqggfsiqrprkflivpktlpqktsprflqtdvvvqqsardiedpisnihngkrllrsekimsmftkngksereavvlqqlrqendllrvalqraeaenerlhrhydngnriilesfegegrfrraddgvmsdipmtltgeemlteeasqwcdeleddacpleptisfgealrdraywlvgllimqscsgiilarnevllanhpviiyfltmlvgaggnagnqasvrvirglalgtlnektqgqflsrelkmacalsailsvtgfvraiafrtpfseaiavtsalalivfssvclgailplglkrlgvdpahssttiqvimdilgvviavavssilldsplgillisrlgggs*
Phatr2a_33726	Y	0.677	34	6.82548988	lpgqaflspsiianrfvtgktpvrn	34	6.82548988	lpgqaflspsiianrfvtgktpvrn	F	0	4.376960585	Plastid, high confidence	mpgspetastdcpvrvlvlvvslllqcflpgqaflspsiianrfvtgktpvrndwcylqrrvastststssaastpkptfatiskpnkasvrgsyrtnalvassqtatydsaslpkpsvastittttadyqrgmltvglitvlfasnspaihaafsqvtqaaipppvffinaavsvvalagvalggpildrvvpdpqrvnadtdtavpvsttrmiatatategpvcwgldrthraglelgfwkflgttanlsglalttadhgafliqlttllvpaaqgatgvsiptriwtaialamagvalltqdaagvdtaqtvaniqtawlgdvlcivaavfyaiydlrlfawgkqvaplplitnkvatqatlsvtlllatsgnggwdscrlffetasthdltlvaa…
Phatr2a_18732	Y	0.515	30	7.425380493	pgagafrsvfpntararrsrslrwe	30	7.425380493	pgagafrsvfpntararrsrslrwe	F	0	4.435307306	Plastid, high confidence	mplhrtsswatkmillalsvvsrrpgagafrsvfpntararrsrslrwegssstdsttptevsddkfaafrnrnnrddqvfsamsgdggikvtaatvrnllndislqhtmtatptdamgrtvtcglllangiqdeqivqitmngdgpirgivaiasgtgqvrgyvgspglgemsltdavgkgsvqivknhpdwprpyngitairhgdidrdigiylaeseqrscalaaatamngilctaaggylieqlpgvepetiarveqnlaklvqkdggdelpanlllsgvtpldmaaiildgldmqplqqikpglvchctedrlfrslrllskeevddilekeeqiearcqfcgkvyrmgapeirdrlaaakgdpskedvge*
Phatr2a_44639	Y	0.886	22	3.935373479	svsnaaetvfsvhgsgttnpskcyw	23	4.212750281	vsnaaetvfsvhgsgttnpskcywa	No	1	1.433817063	Not plastid, SignalP positive	mlvmkialgsllllgvsvsnaaetvfsvhgsgttnpskcywavmermraqsklpihltyravgsttgqlefvndlqnssvadfgsgdlpmdadrfsqlndvgiemihlpvllgavsffhsvpgveklnltscllarifsrditswddpdillknpalqtsptglditvvhrvkgssstdgvtnylhdacgdiwpadkvgatitwdeetlgcegsggvtecinenegaigyidaghginadlseielenrdgfllsseeananggiaaaegnvfplsfdedfsdvsllnqpgeftwpivlatyiyvrkeltsiedpnektllkaflralyteefnevcvedfgftlptetireralsaidtlleadgagtpwtfeqdteaiigaadfvisskrdsildiq…
Phatr2a_44734	Y	0.734	35	7.21033396	vtvqafsgnptpstvppprewqfhv	35	7.21033396	vtvqafsgnptpstvppprewqfhv	F	0	4.325632968	Plastid, high confidence	mfprrplvhscsharmtstlvlvlvsvylvtvqafsgnptpstvppprewqfhvapmqcythaplrqlyrtlsanatlwtemekvedllatgskglerrfgrywtnrnthasssqpenlvlqiggnqpdklrecllrlsaqsqdqdafpftqvnlncgcpgieaggattygaslmkqpdytgtllqtmrdvlpsttkvslkcrigvvdtpadlslrteatrsggdavhdtttvasyqalhryvsiardagvshvilharvavltglspsknrivpsldyrmveriatdfpdlrvtlnggirnlgdlqrlrrftsspttkttctppvlpenslvashmagrwmlrrpldlaavqdyfdaeasdegdgkpgkhigavaaqaleryvdyvtketrdassaqp…
Phatr2a_55102	Y	0.774	20	8.504595328	awaeafapntnvpfhriakaqssls	20	8.504595328	awaeafapntnvpfhriakaqssls	F	0	5.423083832	Plastid, high confidence	mklvfsvavlscwnawaeafapntnvpfhriakaqsslsivqapdfssvgshleaqanveylkklarpdkplqvivvggglaglstakhlvdaghrpivlearsllggkvaawrdtdgdvtetglhvffgaypnaltlfdelkiadrlqwkphqmlfakpgrptrefsvfdfpplpaplnaavailsctdmltwpekirlgiglipaylqgqtyvesqehvtvqqwmeqrgipqsvtdevflamskalgfigpeqlsmqcvlialnrflqetngsriafldgspterlceplkeyieargglvrtnvpvkriltnldendsvaglllkggevvsgdayvnampvdalkkltpepwrkmeyfqrmqklrgvpvmnlhlwfdrklstvdnlifsrspllsv…
Phatr2a_48966	Y	0.573	26	5.184043075	ryssawipvssslsgtstrpppfrv	26	5.184043075	ryssawipvssslsgtstrpppfrv	W	0	2.393787226	Plastid, high confidence	mrlqrlpvapvavgvacllaryssawipvssslsgtstrpppfrvsacsmtrtlrpnlspetstririctepynesnsrrhalvsrrdtlqtwlmvplltaaivaldpdrslaappstkdatitdkifitvkglpkreeepefepkriviglfgteapesvdklkrlvassssgqlsnglaipcrpkatrtlqkeqleankvynscvegedqgvtlqyssiwrvfpneridmgavtgkfvareypnwqetveselghdqpgvvsvrrgndsgfgftiypggakdpvrdlaalnadhivvgrviegmdivaqlnsvpvisssklnymsltggqttknaptrscryggdmycnenkpliklsitetgil*
Phatr2a_44222	Y	0.784	27	4.485007709	agafaslssrqasyrsrgplvpsqs	25	7.979672116	yragafaslssrqasyrsrgplvps	F	-2	5.090160495	Plastid, low confidence	mlwkrastrtfivllhlltyragafaslssrqasyrsrgplvpsqstqrgrvlttttessgdvprggdlprripdlptladyrkfalpclalwiagpllslvdtsfiglsgspdlsannlaalgpattffdgatylfaflnvattnlyasarsqsgpnspeaesvvrtasrvavncgigimffllafarpllklymgdkaastpglldaatdyvliralsmptslllgvlqaallgakdsvtpliailyatvvnifgdfilvnrlqmslkgaaiattlaqwastaaliaparrnlvkdhslglvrkpkpfpggvtgrtflafaapvltlilgklaafgfmtnaaagvpgqptplaahqiilsllffcspflevisqtaqtflpsylapifehmdklrkr…
Phatr2a_20147	Y	0.805	26	4.054282277	ltvnatmassgsgpvcaadgsldfg	26	4.054282277	ltvnatmassgsgpvcaadgsldfg	No	0	1.162342395	Not plastid, SignalP positive	mrlhfvskrhfllftllqvaltvnatmassgsgpvcaadgsldfggaerernlveqiladdyegldpivlrqsisalrsrgahrcwhkhstflehllsvhnilrlwgqgrtigrvglfhsaysnsyvnlalfdpaiergmmktligedaevlvhlfciidrqqvvvntllaqgfipkqgltvphlrdssksvflnsetlrmlvvftmadiadqyfgwqdtlfggggqegsmiipgkddvarhdttalwpgvskpglwmsylsqlaevartfvpstqdvnrsadedrtadfppvfangtqslsvsdevaardfywsvvsgevtdnaeaievlqlcvkmnpwafeplvilaqkhlhtgnfdsalnttyraldlqhqwgtawdkrlsfgawvawtrvlmqra…
Phatr2a_45482	Y	0.505	25	1.469387678	frsnqvsretvasvvtfcsdtnadw	24	1.739883887	pfrsnqvsretvasvvtfcsdtnad	No	-1	1.482524527	Not plastid, SignalP positive	mkihrvlysiltralvwlpfrsnqvsretvasvvtfcsdtnadwdegalsrcnhqnicvvngdfpgptedlvsilrlplvrrdelcnvetestfsqalsivsyqntafgindyaiaiqslqhefectrskksrnnvktktkpfyvdfcpplssslrrrisgevgsdllqkaisprkgfpngaiiydltagfgqdallmatagarrvymverdpivavmlqdalrrlsnladagdnfamdlsprlsfqagdgrevvrkllaekdasvlpdivyldpmfparkkqasvkknmqilhslletqtgdsilrqrdelellhtaleaagtkvvvkrpvhasplggasveqkpsydirapvnrwdvylk*
Phatr2a_33499	Y	0.68	27	1.936960189	srsfglvqnsyrivgipgagtqllp	25	4.958570159	cvsrsfglvqnsyrivgipgagtql	F	-2	4.232586718	Plastid, low confidence	mgtgsfryylllsvvlakacvsrsfglvqnsyrivgipgagtqllpesyikgirrwtlddsgndlvvvpnspgltnpkrdlqgqriqirptldvlvksgvpsyvmaglqvrhekadeedqssqaleppltaeqwttfamavdpsfriavymgpsdgtddrvamadhdliqhalerlglflsqateelsggfhivalplevswtrcsvnsvddiltclataepdarelltldqglvemtassvlqvtlsdl*
Phatr2a_23105	Y	0.473	44	4.231578487	gsvtaiygtrhasptttttkvpfvp	44	4.231578487	gsvtaiygtrhasptttttkvpfvp	No	0	1.158437022	Not plastid, SignalP positive	mgtndcrptrtrsrrygtlrattstqlvtyglwftlalgsvtaiygtrhasptttttkvpfvptsraghgvvlalgltrggsdgsadahlsekcstlglntrsstpdsevqndpvspnaatrsqvetpkeppssanlvdlptvdlsttrstlsdtftedthtadpqsqqagnirpetsspsdlgtvhhespldiaqratsesatssatshalsvwdeprhtktippskpqpesgwsakrknleqragpalvlvaalyaiihlggerglqslalllspglyyeatavvqnpnisrkwtlatlleewwwfgayslvwtiptlvttpataaktqlagylfivfglvgtivqlnahkaagprqfhqtwsrmatchlatvftilpcacwmaavqawpmawvlyt…
Phatr2a_54260	Y	0.757	35	6.211985885	pavsgfvplslpshfpvtnpvrapp	35	6.211985885	pavsgfvplslpshfpvtnpvrapp	F	0	5.255897132	Plastid, high confidence	mtmaiykqggrsrfggvlfsfcvvlvallpavsgfvplslpshfpvtnpvrappqviygrgcltasstttlfgipkmfrwltdqypdilnrqveeglspdlkvdnfyldmngiihpcthgnaegeiivldetamfkkiflyvdklykmmqptkvlylavdgvaprakmnqqrsrrfrsakeaeitageiiargggkelesrqrfdsncitpgtdfmlklslamqkwveykmetddfwkngadvivsgpdvpgegehkvmdfiretraaehsgipterphwkadythvlygldadlimlglvthepefmllrekmsvvmagrgrskyrkkkdmldynkndfevlelnslrqmlaiqfrqfadtgklkvpfeldriiddfvfmcmlvgndflphcphleid…
Phatr2a_43041	Y	0.862	19	5.498221222	slvsawvpsfrrslapssttarrma	19	5.498221222	slvsawvpsfrrslapssttarrma	W	0	2.461406142	Plastid, high confidence	mvqirvlvlaaslslvsawvpsfrrslapssttarrmaidyndpivgeefnkvqpmafedveqelrekgipvpptmnemeiklmlvemrlrlsgklagqtekkrpakfsskfeeamwtkpmfkefydelkqkgdhnaqnvvaeylndktlalqrygkdykavirraeaaltaappvnsptlkfsgfpanmgesgckmtlealgtivgfechvsedlpiltgtvtfddiesakkavaqyngmdmgmgtkleiasv*
Phatr2a_49086	Y	0.86	18	3.614389383	awaaaqqyddygdgggayepdnlya	16	3.674167826	lvawaaaqqyddygdgggayepdnl	No	-2	0.721859502	Not plastid, SignalP positive	mkilalfsvllvawaaaqqyddygdgggayepdnlyadyaakqqqkavgaggggggltkmvlggavgwflggkvhtrrlqkklnakhkeeqkalyqqyyndvytlqtqnaeliqaleqvgarmr*
Phatr2a_45845	Y	0.711	23	6.541723647	stttsftpvqsfgvhrrtllvtprh	23	6.541723647	stttsftpvqsfgvhrrtllvtprh	F	0	5.362147237	Plastid, high confidence	mkfsttvssalfliasvstttsftpvqsfgvhrrtllvtprhatveppvrepetsdrvrqvrdrfrkasqdaanakgcvaqddgdesswwrkplpedndvisnqrplrvviagggvaglvtaaachakgmqvaifeqasqyapyggpiqiqsnalralerinpviceeirkagtvtadrvsglkigykkgvflglgkqyekgdwlvrfdtlqpaldaglyptvvvdrpviqqillehgipektvriksrianyeelgpgkgvrilledgtvayadvligsdgiwssvrrimhgldqgadgfaasgaaggalneaearrmakdsvlmannanrryskftcyaaltehrasnieevsyqillgkdkyfvstdgggerqqwfalirepaggvdpeptpenpt…
Phatr2a_48977	Y	0.677	35	1.621183926	vpalcillfrkprhlrpnlgdpdgd	33	3.779058733	lsvpalcillfrkprhlrpnlgdpd	L	-2	0.840614546	Plastid, low confidence	miaiiaagllalpallvqvatalivaflsvpalcillfrkprhlrpnlgdpdgdahviitggssgiglsiarecvrrgvrrvtilartvskletakkeleelnaqskktkqikavsvdvtdykalektalellgktpshstylfccagetepayfddippdvfaritqtnqlgsiyttkaflphmkagticfcssicgqigifgysaysptkfalrgfaeclhvelcnspvnvqiayppdtdtpgfekenvakpketqliseqgglskpddiarvmvteafrpnprfnvyftfdawmlssltagfspiatmqdgvsqvagmalfrfvslfylhdwwrivrkfqeerdaemsktk*
Phatr2a_50176	Y	0.634	22	3.794837248	apaaaqfglggkrkpgtqfqdlqdq	23	4.813010398	paaaqfglggkrkpgtqfqdlqdqa	F	1	4.012391612	Plastid, low confidence	mirnisrfvgistllaapaaaqfglggkrkpgtqfqdlqdqakaqqdggdatglagledmdmdqlrklmgdalndpetqnllgqmgdqfgtaleelskmspeeiekqmeeafkmmadssmvdnilekrdevlaqleasnsvpadelakfkadpeyfelrmresfdqmknifgdpdmmksmteamggmqellgsqdgllddlnkiltggdlddddkieetrvkllsgdfsdnpflkemlnneemksllsdpekwrdsikegtqgllgnsnpkaagagvapsqddgtyasvsrtsvllvvassppyfgvsyhqltlhstmgkgkkkaggknvaskeededwealleaeaqvgqtaattgerasssaadtgedkledtpdakeegahdaaaaflaaqgidvd…
Phatr2a_44979	Y	0.545	26	4.466874978	gmalalscskkveqrrrsyartaek	26	4.466874978	gmalalscskkveqrrrsyartaek	L	0	1.438152883	Plastid, low confidence	mvstsptsssstftatallvgmalalscskkveqrrrsyartaeknnlcerfaaprrygaairlhpeayrryrdlhdnvwdqvlnrmrrshirnftiyyheetqtlfqhfewighwrpgvhtraqeatlfradmqaiaddpvtkrwwkecepcqipfrdpqqtppsaggqgewwtplecvnhcglwptaysqqdrdpdfvkrnkadvayl*
Phatr2a_48096	Y	0.762	18	3.711837374	rralaadensrfsypgyvitsidve	18	3.711837374	rralaadensrfsypgyvitsidve	No	0	0.78859716	Not plastid, SignalP positive	mwvtillailnnrralaadensrfsypgyvitsidveplgkghptsrvkfharipgkvddttahvlrdvvdsgetvgkwpfrspvfhgtvvppgqlqarldaesprvsdrwnplqhrkallcvhgfdsqpeswlrrcaenygksdelaiipviwpagdkglrdymndrnvfvpgaarafqplldvasslrksllchsmgnfvlkltapphqpsrtsglakrklsappfedvymsaadvrhdvfdraqndhddanldygrniagmaqnkvhvmhsrsdvplmarrarhaglralgsnganmknlhpslkgkvvnvdcyswnkwtrknnlyhsyffkseaikyyeqrda*
Phatr2a_24169	Y	0.44	26	7.448851027	vsceafsgsfythtqpsaptrpsfv	26	7.448851027	vsceafsgsfythtqpsaptrpsfv	F	0	4.640634717	Plastid, high confidence	mtrwdsnrrqvsstlllycavsceafsgsfythtqpsaptrpsfvgtrsagtrlfakkkkspaamalekldnlsfldeevplskkeqlqlekkqqklvkqqqelqaidavedessakiktpvekhaaqgdsvefqpsqpkklskkeemlqkaleleaadeasanaissdfdepqlskkelkallkkeekmaaklekkmakkqqvvdnderdesltatdatvddeisvnmdvnevfngeetdeeapkirlsledkirkerppprirvmessqpgyqslrledigitfrnqevlkdvtwgvqtgdriglvgangagkttqlrilagelepttgdvvksskdlrvamlrqefidelvpertlreeflsifgvenqiledlksseqelestppensekmqeil…
Phatr2a_46878	Y	0.712	21	3.656457272	sksealiigkaardaystrnggmtm	21	3.656457272	sksealiigkaardaystrnggmtm	L	0	0.844852911	Plastid, low confidence	mcqnlvrglvilaiasksealiigkaardaystrnggmtmaavkpddscsrrtwltsliagcgvidfmpamangidvstiemkefidpqglfsirvpnsfytlrrtakgdlpdvktgkgrrgssiftagnmakaevvaverfptrllleengidstgdlatfpslgepaaiaklinlrrdkdkagmantiilpdslavsadgkelrymlkteidvqkpellleqygvsqlfrvttakatlrssdgnlmavfasalendfngpdgaalqatvdsfqvterefgf*
Phatr2a_44706	Y	0.779	33	4.572953225	gvataaaveslpttmtshtspgeny	35	4.624332389	ataaaveslpttmtshtspgenydn	No	2	1.296527308	Not plastid, SignalP positive	mggrgntftsmlrtavllfllrtpmfvgvataaaveslpttmtshtspgenydnqgmksahnlvgeppafesdlerrqrvwedeksllakklqvaqlerdqavsqnrdllttiqslktllehseatnadtedriaqavqgsrvaaarqasktiqsletrleklltsyselkdqsgtltetlkqanarlvsveqeretlqasvsrweanvqilemeraqipstlgglnvsdssvkgvqehcsptmlvekqtlelalanetkrvqelesqleqakveqhelenssmsfrskmqkmeflndkltaqweesnavaaqvdasqitlelehvqeriqqllqeknalktevadlhrqlnntkadseraaqhlqtskdladsltiqlaeavteldfveastkqaane…
Phatr2a_48495	Y	0.902	22	4.203574957	alasaslgshrklkravgsqairgq	20	4.313778914	wpalasaslgshrklkravgsqair	No	-2	1.351269447	Not plastid, SignalP positive	mnflfqlvmltllfwpalasaslgshrklkravgsqairgqyiieldpsipdsnsfaarvlkrafrnnvletydyalkgfavkdlpemllnvilnmddvlsvsedavveadtvqtnppwglditdgkddnrftytytgqgvdvyvldtgiqanhpdlegrvdscvsytneacgsdlnghgthvagtvgsktygvakkvslhdvkvldrrgsgsfsgviagidyvaqikktdpsrktvlnmslgggrstalnnavnsaatsgvvvvvaagnsnrnacnyspasasgalvvgsiernnrrsswsnwgscvdifaagsgilslsrtggvttksgtsmaaphvagvaalylqvgrnpntitsdalknrvtrtrgsdnklvstsalpseqrpsraptqvptves…
Phatr2a_43562	Y	0.61	19	7.374902268	astgafqvmdiqsrgaadtlresmh	19	7.374902268	astgafqvmdiqsrgaadtlresmh	F	0	4.223406704	Plastid, high confidence	mkamglfplvvctastgafqvmdiqsrgaadtlresmhtsyvaevsrrvalitaasfaagvgpvqatdiaktarkiekelagkansngapekhlpkvtisdtgtveivvphvmdpvkphfielvwlknmqsdkivaakafsasdtspptlitasvpkgvelkamlfcnlhglwegdsfsv*
Phatr2a_48876	Y	0.656	24	2.848138292	qgsssssasststtaaststspagt	25	3.479048486	gsssssasststtaaststspagtp	No	1	2.197293465	Not plastid, SignalP positive	mrypvrqcvavslilslvqgsssssasststtaaststspagtpktstatppledsrslprllplppsrlpppppprdaqhgkaftslekeeprqqfiiappcppkakveaavsalaqstdngsgdagskhqenresetsngtakdkasgqeysarsehfanstsddsvgngqetvsmrlevdeppseerieseptvrrdpthsssylppprqteatskpvikplvppppvppragrhtgfanplnnqdsslrritkdarpppprvanktgnrknaelpqpenplqhatrtassppselvdrsqplwlhqrritipteanplsqqrrppsphrslpnpqyrqaggrydssergsppqlyqtqagsgtmqliqrrpspqelharylqqrsharplpawkr…
Phatr2a_45096	Y	0.592	27	2.064261811	ptlfsgptvthgplaiapsstttts	25	4.791012969	qiptlfsgptvthgplaiapssttt	F	-2	4.67313154	Plastid, low confidence	myklasgartlttqqllllqiptlfsgptvthgplaiapssttttsrrmtskatatydgrivarilppnacnaafdlhhdirgprmdptllkagagylahrasvpitqstdaavgasllgteysseqnwttldvyvypqsarggmdttgssgesssvvaatathihmqrhssetlektlarmglslfkklsestkhchkrtraykarntqlscnatiwkvdpesgvpttpwdcqsltnynawsearytplaiqislvdvelsemdgsssvpqtltfavescpptvttvrtfsdwesylypsvpivvqtetmyksdqcmvdwyvngqllqsnshsytpteadlgksvailvtpirkgqhdgagcqeayqfstlvqplpenlilslrpkwiaprcdrssge…
Phatr2a_49667	Y	0.653	26	7.218344561	lvalaftatsmqrmgeinrkdfkiq	26	7.218344561	lvalaftatsmqrmgeinrkdfkiq	F	0	4.223254165	Plastid, high confidence	mafleeknalrlcmnlavvvlvalaftatsmqrmgeinrkdfkiqqtwsdqqkatiiskgtegmwlnrtgwprgdwktvnnfyngvdfqnqstepvysssqksfkqrltqswliqdesgrtvmtkygvqsrpgafvhidfgrlhkarhhdffaitirdpfsrflsvftfmhpqnvrarkgcnrefcktgsawecfpsvndfawhlasngtsksidgnltsqiriqdspanesvhtlncsevaqqwigggqvdapahfrfgtrtvvdeylppgsvfnstilvirneylwedwiatnewlgqekgtvatfpldavrdfsqlklpvtkelsddsrqilctflqdeyraylqvlrmp*
Phatr2a_43135	Y	0.639	25	2.079475886	pqiqgwtgetklmrrpvsarrrrac	25	2.079475886	pqiqgwtgetklmrrpvsarrrrac	W	0	1.531312826	Plastid, low confidence	mwktisflvcvsilysstlpqiqgwtgetklmrrpvsarrrracvppghnhhhrdayslcltnaadeynadasaskrrrvrgpirraaspiaaqaqervvsararheqatqdptllttyrfderadlhpgtkravtevmgfqqmteiqyktfnaalegksvlgrartgtgktlafllpaierlmfmdvsvyradrnvgilivaptrelamqigseasrlltfeskwsvltlyggtkiqrdvallnrqiptilvatpgrlldhledtrlrgrkfsdvvgetpivvldetdrllegfakdtrrilsflprpekrqtllfsatvptrlkrildeilpadyvevdcvgnndsskqtnkrvtqsytllpamdsyvsylvsitkqameeekdykivvffpaarlv…
Phatr2a_48054	Y	0.797	30	3.727491047	ptaaalnvdnhdnnhhdnnnhdlgt	30	3.727491047	ptaaalnvdnhdnnhhdnnnhdlgt	L	0	0.509037394	Plastid, low confidence	mkltnpsvwsllvstvatsslwcwptaaalnvdnhdnnhhdnnnhdlgtarrlkriravgdngnpnsafplglcegdcdrdsdcqgklrcfqrsggqavpgckggedldarsdfcydpdsvpsapvpapvrapvqapvpvpsttvvvtvpgrvpapapsftrarepvpigalthppadrpplvhlkdrptaapvsapvpapvsapvqapvrapvptpvaaprpepfisqiarnesppsifplglcqgdcdrdsdcapglrcfqresrqavpgcrggeqntgngdfcydpnpqsgsvptaptptgpsptaptgpsptapttpgaittetfvlklyweegyfwqeesferrwcvrcrnrcsrggllkivncdndggdgepdrfrfltpannnqvqlqevss…
Phatr2a_50384	Y	0.719	19	4.362452489	sattaltvlpsesgfrpetsisrrv	19	4.362452489	sattaltvlpsesgfrpetsisrrv	L	0	1.392181731	Plastid, low confidence	miqfpffstlllfsattaltvlpsesgfrpetsisrrvvlatllgtaaatpfaaqvahaaddeavyfgagcfwhmqhefiqaerdllgrdldtqlsatagyaggtktdgqgrvcyhnfqnvadygrlghgevvgltlpsdkiaefgkvyfslldpktkdrvdpmdrgaeyrsllglpggtshpaypgiqeaaeaagvtlkrgqgndgdtlgkklvwvydtqtfpfyqaevyhqyhndfqsapygkaynqmgsqafedgrlkltgcpdrv*
Phatr2a_44313	Y	0.587	27	2.934467894	ttafslsaptlarpqsstvlsmatd	25	7.865603818	ylttafslsaptlarpqsstvlsma	F	-2	5.084130317	Plastid, low confidence	mmsgllqksiiatialystylttafslsaptlarpqsstvlsmatdggdqdfmrwarasrsaqsednvvellrplglvlnedeqgnvyvetvapkgnaaragkikegdivtmcsatfgddmwstrgvgltrvlaairvragakvklvvespakakkkrtettkqiqvreeaqkaaqrkkdsllaeleqdekklkkggkffglf*
Phatr2a_35877	Y	0.496	37	2.034137036	naassgfyhatedgpspvaetdshg	38	5.224677425	aassgfyhatedgpspvaetdshgq	F	1	4.169847426	Plastid, low confidence	mvfafvafgvlrlasrrkrlvvflvgetltlnaassgfyhatedgpspvaetdshgqtrtillqpdwenfvdpstivkqtipncdcvatsqiqlvisvgatrissssdswhlqtmdhpgrlkttggdefyvrfewhrddvttkvvdsdrrgsrrrpnrrrknvettavarvtdctyglafvttplntylrvvmdfpmlpsirgr*
Phatr2a_42861	Y	0.765	19	7.634198713	atvvafvvpktassvfltphrdatt	19	7.634198713	atvvafvvpktassvfltphrdatt	F	0	4.674782181	Plastid, high confidence	mkpltlvlwaarsatvvafvvpktassvfltphrdatttttrdtpdpgtrldaekipwtsdfddfpsdnssgnnnqddddaletsfrtlfaskqdkdrtaiqsrqlslgkdlvlenfvgtlgfdevtdweyyypeedgddrrvvqpnpfdssqpkrtrtssgsvvrifrgelvgplgalvsaqgndkrvlvkeytgtlalalaqaelecvaqlqsklvdenwskeasarsvasrldngrlaslvpklkrgkflgilgevnlaeleddwdpnefyralgvqppkpdaiwvvseyaglaslqaytsqtpqqrwaslppakglfgnlippaplpswearakyivngifqqavmaiadlheagfvhrsigrsslllasttnnpqdassvytttpstltvkltd…
Phatr2a_19986	Y	0.808	21	7.215375839	ytsqaftghtpvfgagttkihrqnc	21	7.215375839	ytsqaftghtpvfgagttkihrqnc	F	0	4.398564349	Plastid, high confidence	mmksflallvaalamytsqaftghtpvfgagttkihrqncastlvmrarvcdllgkkpnrqarvvtfshrrikkvqavnlqwkrffsedlnrkvrlrlstkgiktvnkmgsidaaakkfevdlkky*
Phatr2a_18945	Y	0.516	28	7.96355992	tsvtafaspahqseqlflrrsgsas	28	7.96355992	tsvtafaspahqseqlflrrsgsas	F	0	4.880004033	Plastid, high confidence	mknqyslvkywctvsllsaaartsvtafaspahqseqlflrrsgsastrkynslgmspfpfattlsssqlhmstvpaslqllsistvtaiprggaistlqttlttklsqcaatpqslfnatllslavliaaakilqrsnvdhslkknivkapaiqnlqrrflavfwllrcadwmqgpyfyevyaskmiggaqasmslvsrlfltgfastalfgpsvgraadqygrkkatlafcaiyalgalstkspllqilllgrmlsgigtsllfsapeswlvgesqivgqdpdgkylgetfglayagdslvailagqmattaasqrgptgpfelstvflalggllaawswkenkaqtidnekptireaiqviredpkimmvggvqslfeaamyifvlqwppaiaaav…
Phatr2a_47997	Y	0.748	19	6.172984294	gqllsftptsrlaptrrptstqqyf	19	6.172984294	gqllsftptsrlaptrrptstqqyf	F	0	5.608559075	Plastid, high confidence	mfllrlfvtascvgqllsftptsrlaptrrptstqqyfsiasripvgqtsrsstswplsaaavaipnpflklpwnvrrekaraarrlkleratlhrelgiaedatyeeivaatdsliakaagdvkkkvqievakdkilqirlnerlaglaevtkdaraqsqaelsadddedekpkaakewnapkwtqglvvkpdqkyvkeqvrlwgiitglgaavppaqgylgrftwlicvaqltfrgmpreqtdrggmgiafnsgggggghrkvafalgisiwisgailvyslipawargqrwtgtvafamqnlifglascylqpykg*
Phatr2a_42970	Y	0.731	17	7.663547983	lsavafcvvphvsrtnmilssrrqk	17	7.663547983	lsavafcvvphvsrtnmilssrrqk	F	0	4.409004447	Plastid, high confidence	mksyvllgfvplsavafcvvphvsrtnmilssrrqkdslialhmgkglnsfrnkqaelkrkmeiakqqkeidgeevpviddvtektsltdieikeqndrlrfqellkrsasnvlndyssdgylskdqeeeeieaaragvdrlfegdpapvdcfeeivniksenaigrtgkerlvpwlrknpdrqrdylivltdprpksdelretinslvstlpsdilsrmivinadspsenrrwlkksgfdekidvysdeklewmraytalgekrwsmtmfviaeeriqklaravdqyaapkvfrnavkvlndsrrsrkltshvhthhasksnggltqgaadirpklrarkvtfnvvpnlhrrk*
Phatr2a_22109	Y	0.744	28	3.951971482	cvtvaeihssdaarfhetllsrtme	28	3.951971482	cvtvaeihssdaarfhetllsrtme	No	0	1.20821629	Not plastid, SignalP positive	mhsgrsyslrypllgvlltvsvcvtvaeihssdaarfhetllsrtmelrsatsfsldpsrqksrnrrflirederdglgcpdegqgedwnnfdlllqhnddcldiatlglnsrtrrrrartrhsllakalepaiatenfpngeegsnisllpprfarnsangmhqrllktgttiagvcgadfcvlgadtratndrlvadkacakihklaanvyacgagtsadlehvtrqvyyttllqsrqdeaignaasvdgalasssshvasvasicrflqdilydqggscqatlivggvykskamlraihphgsqdalaftalgsggmaamgvlessyrhdltleeaielvtraitagivndlgsgsqvdlciitaegtdyrrcavpeeqlqnfngessfvespant…
Phatr2a_35694	Y	0.633	21	3.225571423	pflcavfvldlrttnrfniwsgarl	22	4.666962086	flcavfvldlrttnrfniwsgarlq	F	1	4.418823147	Plastid, low confidence	mnrprarfmcgtillpflcavfvldlrttnrfniwsgarlqsssslqtkpsghrepcncslsldsnrdqstadqnnlkqkeaeklisetpplrfcripriqfgprskyskyvtfqcggeayyqlgqrlsaygerggthptnktipnvawgrrssiplrtnqsalffgnshtrqilesflcqyqeyivdgslerdssenvgfvrfannatvqwlinswvafseelpkalplelieprpldtfdvvvlgafnnlpnhrttrsshkkatgsaylkameeasnnhpdlnwtkppptlldlaetcsakttlvgvsmfkarggstdydgflrhyellqeqgrstvhllksrqhiatvgeggsnqkhsvdealegaagemshrctgphgsvvdltvwdfvevltvk…
Phatr2a_49699	Y	0.512	32	3.250042355	vgclaalvqtfgpaqdyysmrdhni	33	3.567673113	gclaalvqtfgpaqdyysmrdhniv	L	1	1.04541884	Plastid, low confidence	mfpsaqsgetisrssrtlvafttlalvgclaalvqtfgpaqdyysmrdhnivfstiterptvestkttspsssppqlsslvaqmsggapvdwntyldavaydpslrtswtcgnessqtantarkvkvifvhvfktagstfrelfqsyarrchaglaivtecsglspnitthwrnqrgftsnkaapelcvrkrvltregrvydsktqgpfyptlefmqhyvdllighlpigahrhwpketsqvplsssnmtpvdaqyltfvrepvhkyqrvmvgvvenmtesialmryvmdggnelrelfgivdssntksvadsgdansldgvdanstssktlirnkssvstdaviqglrenpqiaaaldkvlkydsigqasfftdeladtiltvflqpdsfeltsqmly…
Phatr2a_43194	Y	0.514	34	8.053997408	ttgsaftssalgrtkpsslhlvpgs	34	8.053997408	ttgsaftssalgrtkpsslhlvpgs	F	0	5.174312813	Plastid, high confidence	mkqsskrhrkdgalqhtvlwigilsafcttgsaftssalgrtkpsslhlvpgsaavlnlgrrpgkrsnylrlslpadrrtsvgssknkdntdstnndatqsiegtkedvkekiqfspsyleqidrmrgyrrkrqwkrvleeysngnstettaqkhaknlfdtivsqemrddirrrkkvywsdwedgfknkrkvipailflyfaclspavsfgtiaseitqgsigivefllssglsgmayammcgqpmafiaptgltlafisglyrfcmvkalpffpiyawvglwtsfffvllglggssqlirfctrftdevfnallsvnfiyeavaslkrnfdladpmnltmpfvslamalstfwctakvaafesskylnqkirsivkdfgpvtifilmsifnqrawmk…
Phatr2a_50068	Y	0.752	20	4.367012212	ttvwagarrsavqafvptsrswtsr	20	4.367012212	ttvwagarrsavqafvptsrswtsr	No	0	1.458306846	Not plastid, SignalP positive	mrlilaasrsmlwittvwagarrsavqafvptsrswtsrtggtttastaglrrtrlartgdsamayierlqreqgilsnfqygafdvppssalgasvsdesltsaldheeddsrhgpivfplqgkvpdeqpprmrfapsptgslhvggartalynwlvarkgqaeepqsnaafvlrvedtdlarstkesensvladlewlgllwdegpdmpsetapygpyrqsergevyyavaqklmddgkayrcfctpeeldamkadqeargetprydgrwrdasvddvqqaldegkaytvrfkvtdnsrvviddvvrgmvswdaqatvgdfillrssgvpvynfcvavddacmgittvvraeehltntvrqalvldalgaprpryahcslilgedkqklskrhgats…
Phatr2a_54169	Y	0.8	26	3.18610125	vriqatpatvaecpagfgsetmvrl	26	3.18610125	vriqatpatvaecpagfgsetmvrl	No	0	0.708364425	Not plastid, SignalP positive	mtrfswsrlvmvvvlaasgsvriqatpatvaecpagfgsetmvrllpsqindgycdcpttgqdepktqacsgqdawpgqpyepdstkshrdplvfvcpnqsnlsippsrvddgicdccdgaderpgtcednceslrqaerqvrqvwqdaytagssrramelttfanvraetlhnlrlaesdvyfleqeqsqtqqeleeakikawksrqhvhslalanlltaepgapfrgmlsvltkseliwfithacqlageildttesvdggktcvplrlagldasllwqsktydlerildanqgdtdesdqaqneqwsllvelleynmanepkiwnqstlqqmqktrrrlmeedadydsmdyhddylgadddydyagddldydyaetettddlpapddaptdgkree…
Phatr2a_22477	Y	0.678	22	1.946178374	qtallvsirecsvhafsiptalgyp	20	3.669946493	llqtallvsirecsvhafsiptalg	L	-2	1.217975914	Plastid, low confidence	mknfafmkafhvllllqtallvsirecsvhafsiptalgyptrrpligttgvpngcqtcpsrpchatalagwvekdgeweweendpnyvpptttvalaeatatpklpagsykpkqslgqnylkdpntvakilrtfhqdatkhrpsverilelgpgagaltdrlvetygaanmqaieldersvqilrekhpglrvqhadvmqvsyadlaeaegqplvvignlpyyitsqilfaladashagavhsatvtmqwevgqrmvaarstkdygilsvvfqlyadvtchfkipptvfypkpkvdsaliglhflgparlrqrlagvrpadlrrvvtstfqqrrktvrnslkklcqgdefsiqqelpedwaskrpeelspgqfieitrllfgpadgqidssvslgskv…
Phatr2a_21448	Y	0.523	27	1.432825203	lvvattmfqperngvtafsprvpth	29	5.545424393	vattmfqperngvtafsprvpthrf	F	2	4.980519178	Plastid, low confidence	martvirttfsprrmalsivvlvvattmfqperngvtafsprvpthrfasrtlststssstssflrssplfgssiddgmllrdeciitpegygfscptsrilkesgrgqgfykasasesvidvmeaitsgtsdvalvfqgdellglfteadyikfaqaralassteqqsaeflvanvrdyitpaqdlialstqdtanvavaamkqaavrhliladtvssdrklvsssqvqgvismqdvmsviqkderlslqslakkypniqnpveqmkeelrstanqlsnnpqtdkediirvgtavlmasavaaffsqsvwlhehaqlvmigifvlgymgiifeevfefnkagvallmstglwvtyadfynsagtastavleqlaeqlsevsdicffllaastivevvd…
Phatr2a_21752	Y	0.436	39	7.854360578	astlaftsphpvnqfrrdklecsst	39	7.854360578	astlaftsphpvnqfrrdklecsst	F	0	4.674343632	Plastid, high confidence	mldkatssqsmkkenricglnhwnilfvlvhgcastlaftsphpvnqfrrdklecsstfrvilgvaaavgvtrgfkivqqgdvalverlgkyqsrlnpgfhviiplvdrvrttitqreqvfdippqecitsdnaplsadavvywrvvdpekatysvvnleiaiqnlvltqirseigkltldetfsarekinsillkdldiatdpwgvkisrvevrdivpnreimqamemqmaaertkraviiksegarektvneargeaesrlidakaaaeavkfeaeaeaskleleatgaaralgilgtalgsqadaakfqimrefiaakrdlarsenakvivtsdapsdilgkamafyessqpsne*
Phatr2a_45321	Y	0.685	25	2.180485361	svvlsltcivlfasspnamkiivyd	25	2.180485361	svvlsltcivlfasspnamkiivyd	L	0	1.259607677	Plastid, low confidence	mrpafpkktspwfwlllklsvvlsltcivlfasspnamkiivyddpshtrsssttlptpdsdesdsphpghfstllanvnnsllhsvqqqctdsqrqtirsqlppqaceedkgkyggrrcsfslatrcsdaiwfaefwkeaaqrgvnrptaiyvgcnkgmdavntlrmisenpefdksvwqkeilsnvlsrnqtivpgacnqenapqfdistlqgtartasdstasvfcieampqtanqlnrsshqlgwqnsfvvtnaaisstdgvalfpsgqagqkigvehmglgdclrqstkhlcaevqqytldtyfdkflrkdswidflsidvegydwdvlmsaskalervkylefefhrvgswqqhslksaidhldtkgfvcywagahghiwritncwmeyynrk…
Phatr2a_47967	Y	0.56	39	4.774886451	tatralapvvayiapqrvrshfmrr	39	4.774886451	tatralapvvayiapqrvrshfmrr	L	0	1.91984507	Plastid, low confidence	mttrvtgnerrgrqlllrfsgflsaaltvmalitatralapvvayiapqrvrshfmrrafasgncrsrrfsvlrstvgtetrnennittpyhsplptsryvyqssrtlssrnpalplestlmhsnaneltdvelknlvahwrdhpvlnpmvtfrswvvpikgkmiqailnskslqpylasrhellqemhvrlkivrdytdstdgteklillhpdtpplselpadvqqllrncqihengpvmptkftykdftasyilsqllpiavhppptafetighvahlnlkerhwpyrfligqvlletlpliesvinkvgevsgpyrtydfgllagrndtrvkltesgvqlqfdladvywcsrlseerqrllrtfqpgqiiadpfcgvgalcllaaslpqrnctiwa…
Phatr2a_16442	Y	0.441	21	3.822788744	lgvaastvfanmgaaygtgkagtgi	21	3.822788744	lgvaastvfanmgaaygtgkagtgi	No	0	1.06891162	Not plastid, SignalP positive	mdfdqcpaiapffgflgvaastvfanmgaaygtgkagtgimisgisspdliwknlipiimagvngiyglitaiiiinqivtptqdglgtyslytgfahlasglccglcglgsgmaiglagdagkkagggdqlfvamvliqvfagnlalyglitsiiltqtsyvceyan*
Phatr2a_49133	Y	0.875	26	3.371980278	lvvvaqedvhpdvvavldvagglrp	26	3.371980278	lvvvaqedvhpdvvavldvagglrp	No	0	0.702496359	Not plastid, SignalP positive	mkqhqlarttawllticlillvvvaqedvhpdvvavldvagglrpkprwassysdgencyclpfldgtignfvvetklgwlttqevcdllgpgpgrrgrpvyndiqcgngppnddeneflcpgrtdigeegcghigpkwnfdnadlanggpprvpsfpedihpdivavvdvvggvtpngrswadsysvndkcycattfdhsvadvivetprgrmttrqacellgpgpgiegrpvyndiqcgngppnnagdehvcpgrtdigpegcgqigprwnfdavgsfpplsaptalpsslatvstqevsnpptkspnkglnripskspskginrvpsrdttatpttapnelsgegsapslvpsasqaplspnvsgtpaagptrapaptlptsfpltpseatsqapa…
Phatr2a_46852	Y	0.842	16	6.206848809	agatsfypslthiqsnrisvhlfsa	16	6.206848809	agatsfypslthiqsnrisvhlfsa	F	0	4.992778855	Plastid, high confidence	mkvflvfclfagatsfypslthiqsnrisvhlfsaetsdvaidqkeavkvfgrlaekyimlddsagmccysacadceyrlpgggyrmadqsaarpkwipsyteraandrqhttkwseqlfvdgpaltkeefvtklkaleyapplggpyvgasaaalddtstvahlfdilvaegkdkltkhrmsvrlkeladgeegltwagfhkalgt*
Phatr2a_54986	Y	0.604	36	1.844898133	raafsverlcsnpdtgvfiglavde	34	6.714832738	clraafsverlcsnpdtgvfiglav	F	-2	4.234340777	Plastid, low confidence	mqiihtnlvhehwstsmkqhlsllilfsclraafsverlcsnpdtgvfiglavdekvyvsvpggpdpdtgkiqswnlvdedsigpshsftgrylqvvpdegrvypsrgehltdlkqlennspyvafrldvskegagwhtlflrwtggdtvgggdsvfvslhslsksksaiaghrslkplkvpidstfrnfagccydmqthacpcqksqptnetcpnyivreeaakfgaqcsvgpgvmefvdspqwylyagqevgnvmdfdaepwdatceaegsdtadsgrdyaswnipkgefelriyaredgtavdaiyiagpngkapgllqkfgvgdstictrsgssglgsalrtsgfilliagvvlgalvavaktdqgsaamhevlqhisqrrvpnpsvssdgimnt…
Phatr2a_42494	Y	0.81	20	9.174175643	tsaaafvpsrptlsristtstiana	20	9.174175643	tsaaafvpsrptlsristtstiana	F	0	5.765013279	Plastid, high confidence	mkisqsalsvlllctsaaafvpsrptlsristtstianaatkqdadiavpydaaarlaydewrnkyskgdfdatryeffknnyetitianvvakkeareqkkdavplmtlnefgdfseeefkarqsgdkpaasdtktistgdvlgkavaaaekqseasgalkeaadalaedeealaqklglqsveelevaidslegiaadggeldkenlsrearvraaylnwckeykkepdedrflafsdnflvmekfaqdtgkemalneyadlteteykekfatkskpkkettpavsknatpsskvkvaevvknlftpavetpaekveretrakaiaeqrkaqeaadatrrqdiekeraerqkqqdqelakakttteqaviaaakeeaereaqknaarrkieqqaaeq…
Phatr2a_44211	Y	0.787	25	1.25033307	dlcdcrrsghplpapvdrsdttgei	26	1.331325822	lcdcrrsghplpapvdrsdttgeip	No	1	1.264395928	Not plastid, SignalP positive	mrrlvlpitlaslvmfffldlcdcrrsghplpapvdrsdttgeiptlateivweeivdesrhikkpdpthgqkpkrpiltwrfntavkrrressenvaphplrmdeyelciswrdkalkryvnetlvlqfsdngfvrarnvgdvsktlvgtwtlspdgvswelpvqtcikkpttkllffadmhlnpfgpqpkftrgiilqgdlkrkrfrpvvgtfsgrgkgvdtadfsyqhrgfglykessdan*
Phatr2a_45436	Y	0.522	29	3.822785288	sfgqatswsptlrrrtvnlfenyqq	29	3.822785288	sfgqatswsptlrrrtvnlfenyqq	No	0	1.26251613	Not plastid, SignalP positive	mkfatvqaclwwcgyihcllhtssfgqatswsptlrrrtvnlfenyqqalvdidlepfqilyltndgstespnnmtemelvqgtrahvmqffaaddefetlslyhtvrsdrealfwngtkvafrgtavyrtigngtedatalasrfrdakfmqqqeylcfmeknasmyverlrnsgwtslraimvmssrgnmveyvdgkmvesvsggssgedtlsplsgggepmdesmsmtmyivaitvpisvvvlmcafctlyrlryhvnwrstaapkqawqsdqrlgahasknslqhsiedgsetlscrekddgy*
Phatr2a_49547	Y	0.774	24	4.663317149	asafaaayifpssarslrrcfqekg	22	7.992320259	lkasafaaayifpssarslrrcfqe	F	-2	4.88142283	Plastid, low confidence	mvtmrsflllqlwigflkasafaaayifpssarslrrcfqekgtcplplshssitsgwtaifssmedtdaatingeqypadtsanggglvttadsrsqlfsafsaltaedqydavltglcakilddttiveraaierlkdptnllnemnsrriqasprsmmalidstvkaqdaqtmaqmlslsvrngsvtrygvrqadilplplaatsrvkcpdgsmktrserlstvadipfdergtevknafgvtavaggcfftdvagmddiapfanvflstlivvgaldnfydlfktstsmiakqvakngaadfelpekdalpfglgsgqltgsvvrgfarllttdaereslceasalltayctglpcfayrpnaleasvlvvestknsngmdsllssagimrvlvw…
Phatr2a_46559	Y	0.671	21	1.404438611	degegasvrgskddvvaveapprvr	22	3.309192487	egegasvrgskddvvaveapprvrh	No	1	0.928715363	Not plastid, SignalP positive	mkvayigclllalfadegegasvrgskddvvaveapprvrhssstalvsvpqrrlaedafepltcnssfsscipwtsrwgrsavkttlivipcgqcivmnldspkltlqegidirgklvfpdryeltvetpevvvqgelemrssklvdgspaikfvlygngdrhfdpvnnnrnacggsscnggarpitvaggkvnlnglptntptwlhvydvigssaivvsnsvrnkwgagativitsehqgyfgeqvrkitsisnvgsnsvrlnldqpinrpvtlrdspdfatevallsrnivfegapgtkgghfwimhtprvrqriegvelvnfgqegllgrypihfhmcgdvsgsvvvkntirnsnqrcvvvhgtnnllvqenvayftkghcymledgietgnqfi…
Phatr2a_56468	Y	0.817	21	9.04810826	gttlafaprstttsltsttrgsass	21	9.04810826	gttlafaprstttsltsttrgsass	F	0	6.032763971	Plastid, high confidence	mlfkpstllalfavagttlafaprstttsltsttrgsasssvttlamsgitgvlareildsrgnptvevevttadgvfrasvpsgastgayeavelrdggdrymgkgvlqavqnvndilgpavmgmdpvgqgsvddvmleldgtpnkanlganailgvslavakagaaakkvplyrhfadlagnnldtytmpvpcfnvinggshagnklafqeyfviptgaksfaeamqigcevyhtlgkiikakfggdatligdeggfappcdnregcelimeaiskagydgkckigldvaasefkvkgkdeydldfkydgdivsgeelgnlyqslaadfpivtiedpfdeddwenwskfttkngatfqvvgddltvtniekieraidekactclllkvnqigsises…
Phatr2a_49267	Y	0.497	31	2.066330867	plvhslvsftsfrfaangvcispar	31	2.066330867	plvhslvsftsfrfaangvcispar	L	0	1.250361248	Plastid, low confidence	makyykrsrrlfairsgfnvsllfaplvhslvsftsfrfaangvcisparfvdvdrpqtftmknvpgegdcmflavalatlasmglggndallraishetreavastleqpgiliiegtrtvstesllksaarqenlsteeylrllrvegvdgglygggpeltvlcnilrrpisiyeldeqqvgtnidiqpikckgvfgletfqdplfdipnsaillskslpgayswhlhilvldvsptekhacvllplgek*
Phatr2a_46607	Y	0.641	20	1.969560024	pgavggvcnvfvghpidlikvrqqi	18	2.997070279	fvpgavggvcnvfvghpidlikvrq	No	-2	0.629682906	Not plastid, SignalP positive	msemsittallgfvpgavggvcnvfvghpidlikvrqqigtatastasttapsrqssmmpirngvgtlgmlrsiahaeglaglyagvtaprlavvpafaitfssyeaakawqlrrratfqsspqavltlkesaiaggcsgvplalvigplerikclmqidksqystfssslqsvyrdgglrsvfrgtgltilrdvpgnaayfagyestqrtlrlsepslpdvlvtllaggmagvanwivaipmdviksrwqtapttryrnyqhvlqdllaregpaalfkglgpallrafpanaacllgvetvktlls*
Phatr2a_49371	Y	0.783	23	1.980033936	sfshgllqqkplfakslsrsgdrvv	23	1.980033936	sfshgllqqkplfakslsrsgdrvv	L	0	1.124613211	Plastid, low confidence	milimtsarflflcallsfshgllqqkplfakslsrsgdrvvlgrktassataasapvdteewtkkrlhntaafrslailgavavagtkssaqflpaqatasihvlsfatwfgtvayttfvlgitmfknlprqtfgklqaklfptyfalssvalvlqlatakampvfasksmtalgvalamtalnqfylepvstinmmeryslesrgekesneykrlkaqfgkfhgmssltnlvalcggvahaiymaaali*
Phatr2a_48349	Y	0.767	22	4.135568972	nraiatvwsflgsgrpvrgspvvff	22	4.135568972	nraiatvwsflgsgrpvrgspvvff	No	0	1.239942845	Not plastid, SignalP positive	mywaplsfpvlllftanraiatvwsflgsgrpvrgspvvffgsvmpvpcayisranavslksvglttgfdnyifpagwvkhdsplvgfhlfvnqwcmlkpilnpcsigtgiaiprinrnsidktdveiihysawlkitlleenwnrf*
Phatr2a_34556	Y	0.761	18	2.135724166	gitagayvwgfslsptarkywtssy	19	4.452883037	itagayvwgfslsptarkywtssyr	Y	1	1.347390525	Plastid, low confidence	mpvrlsilirilgitagayvwgfslsptarkywtssyrrarcgpglglqwsplqamsnedsspslsnnqtslteedlpadlvvtlqqasnetrdlvretlrqlaqlslkdyewragvflsnqadrlveesiarmrgdtptyvrpmdatesalgplgrwektsvewlsrvfdeegrraqqivnsngelvrpiqlvqganltdvelgplgylektvvdflqsirdsetarvqtqtlrpkdleeavrgplgqlelaavnalreireserlrmqqtavrggdvvrpmdvpgplgeferqvaeivrgeqrranerkdrivrpkdasrrgplgevelqatqvldalskeettrfrniqkwlsekrpmesnresiwgflealvvgilkgpqllwnvlervrellas…
Phatr2a_55537	Y	0.6	27	4.249980199	gqasalglaagvmmyvslveifgea	27	4.249980199	gqasalglaagvmmyvslveifgea	L	0	1.033457441	Plastid, low confidence	mwasplplplpgriprllsflgqasalglaagvmmyvslveifgeaeahfnearfstakaylyttlsffagtsmtirvctrlpritqlmcspfckfslntvlaigihnfpeglatfvatlsdpsvgavlaiaialhnipeglcvampvyhatghrwkafswallsgmaepfaallgwasladhfshsvygvmfsfvagmmvvsavreliptahhydptdtvvtysfmvrtavmalspvlfii*
Phatr2a_43528	Y	0.849	20	5.495816309	tlvqsftvrtmhrsrcllprqrkva	20	5.495816309	tlvqsftvrtmhrsrcllprqrkva	F	0	4.625959992	Plastid, high confidence	msfptgvllamalvtlvqsftvrtmhrsrcllprqrkvavvavqkdsadkelsidwdgggklqgaeneksprssgmeddlgniqipstgisvsdeieasqkdrfvtevvpvkdlpgvaqlvtsatvmgsfepvrylvslsppkaqnvgddeqtfkeecltfamvdvppfsrqlvtrmkaymgvnsklkvilvtsrnaihydeavtiystrradldlwaqtfsgveivsyrldtprdcraavtqcldgygpfaldekthpgnvtfvesgrpltrlewdhdvaqevlsgqtppddemevddeysldsirikeegsrilaiftpghsfgsvsyvfpetkwkthaqkrigasaelaqlwivvdisrqtvpesidkwnrpdp*
Phatr2a_45362	Y	0.707	34	3.834951606	pgsqavrhpvsafygspshhrpttt	34	3.834951606	pgsqavrhpvsafygspshhrpttt	No	0	1.133559441	Not plastid, SignalP positive	mmrvirqstpsrspptltilslllcldipgsqavrhpvsafygspshhrptttttlrrksndfpafpsarnqtrdktttiattlkanpfesmktwndgktiaiercvlpldaslhkgssgrvgvlggsarytgapyyaamaslqagadlafvfcaqeatlpiksyspelmvapvysasdfdpvvkeyydlaekedsisvedfleqhdtaqrlvddmvneigdmlpklhclvvgpglgrcplvmkavarvlelarsqqlhlvldadalymmslpvyrsslkgydrlvltpnvveyqrlfpksednngesmedasdeelaaativrkgaedriivdqrqvmscgeegglkrsggigdvlagtlgtftswhailldreavstedlplscwtaccavkratkr…
Phatr2a_31713	Y	0.737	23	3.634846501	assfaswlrcyidlddseiimnyqv	21	5.36168138	vrassfaswlrcyidlddseiimny	F	-2	4.152884629	Plastid, low confidence	mikvqgritlfllvlvrassfaswlrcyidlddseiimnyqvllpedaphlvhievsadgetwtdsfsfpaeaktsirarlrvpeelirrdvqyviestnggtfhdpamcdgvrshasahdesvglvidgsvserielwaawasgheavsltprlllrrddliateaiel*
Phatr2a_42670	Y	0.905	19	7.011130373	hetaafalrrsqhfqmqrrvdinhi	19	7.011130373	hetaafalrrsqhfqmqrrvdinhi	F	0	4.240548191	Plastid, high confidence	mwllfvssllimlhetaafalrrsqhfqmqrrvdinhihalrtvaprvltsrfttpltqdvaqrdasfdnvngdhsrespwkllegvnitvsanellpsapplsynkflimqdkrvvvtiryssgaglkpyfltvakklkashtdviierrilpsvdkdegeeatfevlvdgkivvgkgrprkqkvarvdmswarsvfvsmqeldlnisrarrrrrpstmvygednpqaplegsqd*
Phatr2a_43450	Y	0.817	25	1.411107812	lnvhcavemnvlfvgnsyvnnnnlp	26	3.017377517	nvhcavemnvlfvgnsyvnnnnlpe	No	1	0.659497271	Not plastid, SignalP positive	mkqrlcvlqccavvlmilllnvhcavemnvlfvgnsyvnnnnlpeilnqvlvdalpksneisvrsyapngqtflehvqdvdgtrgntelsqwlrtdpepwdwvilqeqsqtpgfqgfsseftdstdsairldnyieatggetvflmtwgrregderlpsfypdfttmqnlltagydtymditstakrptrvapvgiafqivhdrilrdggdplasgsdfsrlyrndgshpsvegsylaacvlyatltnrdprqlkyapdavsqqrrmeiqevafdairirgdtivsnaappeanptssptsdptrkptpsptqvfvppptprptfaisaqpisvpssspttaepsefptgeptvslpssdsptvfpsdipslvpsidpsptptvtpstapsisrapsqs…
Phatr2a_46602	Y	0.698	29	3.636483381	taalasfwcetikfvpnddtpnnlp	30	4.630106323	aalasfwcetikfvpnddtpnnlps	F	1	3.930220005	Plastid, low confidence	mfgfdnqwclhmipallsafafttaalasfwcetikfvpnddtpnnlpslhfgiwyqrqtevksievgdnvrvvvrntcvdypgsididsswktarafsvmalligglvtfalvlapcaysyagkgrwqsvaifclvvlplfqgltfllfqsdaclenpvvsnirntedqqqgldfypdecewdagssanvsaavlwfvaglamlamgaprrperpppetqqvtyqhtenldgtatvaetavvkgtaistedphsavte*
Phatr2a_22909	Y	0.831	17	8.722578826	tgasafvpqqpltprspatslaavg	17	8.722578826	tgasafvpqqpltprspatslaavg	F	0	5.469462144	Plastid, high confidence	mklslalsfvvtgasafvpqqpltprspatslaavgvernpnfakliggylfpeigrrrtqyleenpemkdrvislgigdttqpipeyilsglvggasklgtkegysgygneagmldlrekiadklykgiiaaeevfvsdgakcdimrlqqmfgakvisavqdpsypvyvdtsvmmgqtgeidsetnqyknivympctsengffpdyasmpradivylcspnnptgaaatkeqlvemvklckergsilvfdaayapfirskdvpksifeiegardvaievnsfskyagftgvrlgwtvipnnlkfadgtpvrndfnrvmstafngasnivqagglacldddglkeidtlidyylgnakilretmesigydvyggidapyvfvklpesmggswdafqtil…
Phatr2a_46990	Y	0.824	19	6.792868797	aeceafpatttmqmptnrrnvlvas	19	6.792868797	aeceafpatttmqmptnrrnvlvas	F	0	4.218166467	Plastid, high confidence	mkvaiaalllvaaaeceafpatttmqmptnrrnvlvassffggmfggsdepakaklsgnlgttnevtkvvngmkqrrlggsdilvselglgtqrwvstdynapdekevfefmdkailkngvnlldtaeqypipsdgktssdgdtervigkwmkerrvdresvviatkitggrnitprnikldcegslkrlgtdyidvyqlhwpqryspqsnwgqslayniendsnlywrgrggptsfeelcmsmegliqegkirgwglcndnaygltactstarslgttppcsiqgdfsildrkseengvaeaaspfnenvgfmsynslaggmltgkymdipaalddldnperakknlqnprgrmdtrgwgstlyryrseaaleaiqeyariaekykmpltelslrwcr…
Phatr2a_42768	Y	0.597	26	7.558422984	lvatafvrpnvlagrfppstslisl	26	7.558422984	lvatafvrpnvlagrfppstslisl	F	0	4.549071898	Plastid, high confidence	mtgehkrkgllpfviysqvllvatafvrpnvlagrfppstslislpsqanvdrgsnisatnqneeilvknnkyiegllenltslldrwiitgspklqtrignvlniieaeakepelikkaqrniqraglslerrqpekstvdlgktdeekrrteaeqrrqweadrrskavvdqhssrsvlssrttpsptgenfmkqvdsslypqnfarekielqkslegdnvdnqtetlandpgksasakvselvalagagssfegqnlgigglddvlaevkrrvwtplaapplllqelgiqpvrglllygkpgcgktllarklgqmlsplrpitvvsgpevmdkfvgsseknlrevfdnppdiydyfriresdggesveraalhvivmdefdaiarsrggrggsgdqg…
Phatr2a_48556	Y	0.517	34	3.671879524	qqhsalqksnktanyasgtmalpsl	34	3.671879524	qqhsalqksnktanyasgtmalpsl	L	0	1.106610516	Plastid, low confidence	mkrtcrvfscspfvpvgivcsiwflvllqqhsalqksnktanyasgtmalpslrktspsahdndthpfpnmynapqtnldvvqtkaartfpvdavfngiplrfkpeapqssvhcvksnandkpawmfrscqflnlcydlsekdyvvfrddahpsqplldnrtqymslgginprwdsqkgfdkgswkmewfprikqpidmegyyelptnlvlipfhslaahnvghllwddfypiytllrmfnlerqpllpirhrvahvlyancdiryknrkrcksnflrflpllgvdpatfttsketvfnstdgtppksryvcaaravaglgtltdhgfrdhgwndrtedgpphnlgrgalfrdfrdfmvqhmlgtsgttdqpmhpyrirfsressrdwsrrlnftqqit…
Phatr2a_48569	Y	0.497	33	3.631063142	telwayprarrnsfvefasntnsas	33	3.631063142	telwayprarrnsfvefasntnsas	Y	0	1.197048342	Plastid, low confidence	maastsaparivglatilimiewsksftelwayprarrnsfvefasntnsasdhvgnldasvwkalldrfqgdfdnynqvihdrkkgllpreggghehihcslvpvsetarlaafyfdgvpgaifrfrfydlipvdestidtvlhtlhpelerrlrrcpdpsswplffeefgvkgrvqllpkcdvrwswvldpvqhdyaldegpnglhavmvhgealvesqmmpgqkilikdqlslwpdelwihdrgfdpdtmrfiygnqrgvpyrlervtdialnngrtivqedlawtlgpdfrsegeyqdkmvavgggsrptk*
Phatr2a_56599	Y	0.665	36	7.940903361	rvstafvpslrrtgypasgrvrpfl	36	7.940903361	rvstafvpslrrtgypasgrvrpfl	F	0	5.265283606	Plastid, high confidence	mrafstptrthptsavsfvsvvvvvvsmilrvstafvpslrrtgypasgrvrpflattshrstrevsetaapvhypfakveskwqaywdenetfqtptrdlskpkkyvldmfpypsgaglhvghpegytasdvmsrywrmkgydvlhpigwdsfglpaeqfaiqtgtkpasttkknianfkrqlkslgfsydwdreiattdrgyvqwtqwiflqlfrkglaeqsevsvnwcpalgtvlaneevinglsergdhpvervplrqwvlritdyadrleagleglewpagtmtaqkqwigksigcnidfgvdqwpdetisvfttradtlmgvtyvtlapehplvaslatdeqkdvvnayvkttssrsdldrtsakektgvftgayaihpisgdkvpiwigdyv…
Phatr2a_56330	Y	0.643	20	4.8653396	afapaakpaastsalnaemsksmpf	20	4.8653396	afapaakpaastsalnaemsksmpf	No	0	1.843833118	Not plastid, SignalP positive	mkyavfasllasaaafapaakpaastsalnaemsksmpfltapkntggyvgdvgfdplgfsdnfdmkwlreseikhgraamlatvgfvmqqfwtlpgmvhvddsnlapgaagispmlqivfgmgalewwtnkgkvtmedmfsdssrepgnlgfdpmgmsknkskeeaeamqlkeikngrlamlaiggmihhnwvtgealf*mkyavfasllasaaafapaakpaastsalnaemsksmpfltapkntggyvgdvgfdplgfsdnfdmkwlreseikhgraamlatvgfvmqqfwtlpgmvhvddsnlapgaagispmlqivfgmgalewwtnkgkvtmedmfsdssrepgnlgfdpmgmsknkskeeaeamqlkeikngrlamlaiggmihhnwvtgea…
Phatr2a_42917	Y	0.574	28	1.874471272	glsvsagtsectrkntvvlgltyig	29	4.431285475	lsvsagtsectrkntvvlgltyigt	No	1	1.283684491	Not plastid, SignalP positive	mvlwgglrpilsrvlldsaalfglsvsagtsectrkntvvlgltyigtfvsagptnrwtltlpmvpflflqltrrlslskkggcwfhrivdglslllivsaatlsilfpavelpaikgpynvgvvdffmpiessniagsvsretcassshvsvrllyptnekpvripflrpdiaadycqqfmsfgappplktfgwllhtwrlarmqakphaslsdhpdafplvlfshglggtaeiysyqtmslvahghivlavnhqdgsapvirqrdgniklydhelpklwaggnhveyvrerrartdlrvdelvaaaegmhrlnesdlaelllfglsfrdriqidqtffmghsfggatalsvakrrpdlvksviahepavdwmpddarrslfdlkrleglstnftggt…
Phatr2a_56328	Y	0.806	19	8.511065348	atasafvaspttssastalratqeg	19	8.511065348	atasafvaspttssastalratqeg	F	0	5.064421178	Plastid, high confidence	makfslailaalvatasafvaspttssastalratqegvwdplglmtlgtgkafdtfpnmfpdeqylrdseikhgrqamlawtgvwattdgglglglhfpgfpqesdwtkalgvfateqpvwfgviltficiaegesvghsgdnfrgkstkteagnlnfdylglkkkysadkyaryqdveikngraamiamaslfamkaipgsvpimdvlgaq*makfslailaalvatasafvaspttssastalratqegvwdplglmtlgtgkafdtfpnmfpdeqylrdseikhgrqamlawtgvwattdgglglglhfpgfpqesdwtkalgvfateqpvwfgviltficiaegesvghsgdnfrgkstkteagnlnfdylglkkkysadkyaryqdveikngr…
Phatr2a_36420	Y	0.605	18	1.827406065	ppvtglllrkqatrsmghtvrvivt	18	1.827406065	ppvtglllrkqatrsmghtvrvivt	L	0	1.057947036	Plastid, low confidence	msillalrtcvappvtglllrkqatrsmghtvrvivtddlphgkayqgdvilvkagyarnylipqkkalyatrqnferlemkdpdresveerqarlqmetlatddedvkaadilrhylrnkvlkikrnvdpatnvvapgmvdakavrkklskqlridlelhetvhlqkepvlshteltdaeeqaimeglgdpeekcqtqiralglylarislrggfqiplkvevvkr*
Phatr2a_48378	Y	0.666	21	2.192841802	ggalssanqlapkpmqtyfvplpea	23	4.008010523	alssanqlapkpmqtyfvplpeadi	No	2	1.013048891	Not plastid, SignalP positive	mkfvfalsciqafvvggalssanqlapkpmqtyfvplpeadifsstfkvintgarapimsitaiaisiddsivwydhwedgydadtvtrqastrvwgdgnasngcapgvspcnnsndrleagqsiilenwvdlprnknvirfdagdriqssypiavtraeypktpgsllagavevlpiekwgrdfivpagqdirenkysqafeytgvyvmagsddtiitlpdgsttfldrgeshqmripvkgarikadkdvqvhllagdvastyemrwysllsedkwskeyispvgdttgqtrvvvfnagtstisvdyqyfsgtslrkrsmsvapknvqqseiiptgsgarfnstsnfialsmtdtqsnsgstsgmiydwgfplvprnqlssqvligwgygctgnscgg…
Phatr2a_39283	Y	0.78	19	2.189382015	aaaeskgtverplfgmsvkmkrsmd	17	3.95443524	ilaaaeskgtverplfgmsvkmkrs	No	-2	0.921626535	Not plastid, SignalP positive	mkpvlvvifslilaaaeskgtverplfgmsvkmkrsmdrgvarerceslhqpiggveksmlfgkthgaspgkivavrntkllgpgtdqsrvrgvhhqspvrratrrsdllrstgrargns*
Phatr2a_43729	Y	0.789	20	1.839572353	avswglpwsgdatscvrfeeatvda	18	2.503581926	aaavswglpwsgdatscvrfeeatv	W	-2	1.312659417	Plastid, low confidence	mrgslvcllihlaaavswglpwsgdatscvrfeeatvdadgpntendlasaeakiadfleatptngkfhvqgwrwhtmslvreadrlnklatklleksssdeahslekevdyvvgfnmkglhkierdlffpwvrkkmelsiknpdfakafstvmdqlegdrqtmetlgmslaeitrmaadsdnpsnvrmdaydavasmsatlakygramleredkflvpavanivpeseqksfnnkvirnlgvfdsrvhlvgmheavwqldkeserklfdetipsiprkmiprwkrllyepaigklndl*
Phatr2a_50357	Y	0.609	28	1.750136532	ihvssqfnsavqcpqspdvtgyvsi	29	4.810139009	hvssqfnsavqcpqspdvtgyvsie	F	1	4.246722422	Plastid, low confidence	mchqntsmarrvlttllvfsgaihvssqfnsavqcpqspdvtgyvsiealnndmeaerdriqsegvesalssytftlcpnqvfdaanetltpvlsgaqfvcgatgssqdscsisngqnqvliedstvagypietvgfagvtfsqfgtsaiaggadstttvilndptflmsgssfatlqqngdqnnpfslevtrgavrnlevgsppsgsifaneggelaingldvvnldaasivsssngaasiirsvtvsssdietlfsttnraqttaavidvqrmgsmsaifdsmmasvaisglnvvnnqmpelwtgvasrglsdvsvtnstfrdnagsehlflastgsqinvdsievadslgslnivsgvgtmssvffvfnesdvgmsrncivdsevdaavfvsgtss…
Phatr2a_47224	Y	0.5	26	1.078227264	vilqlqkdrdmkfrtssppneqrmh	24	1.364568652	afvilqlqkdrdmkfrtssppneqr	No	-2	0.91103262	Not plastid, SignalP positive	mtrngriknasatlailvafvilqlqkdrdmkfrtssppneqrmhhrnathlapttnsviprrngtlcddlhplqalerykaqhsqaimlsespadavhrryaigyyscpfqagnrlhhffnamiwaivtnrtllwkyydaktcrlvsqrrsqphhdrqiclvanteaecevvlhrkaswipsleewapkqlgsnttltslsywsthrppsdptrskvrwrdidskhqgvdlwtefqivdfpqmlgkdagnvlgdekgrldmlatdsardaarnlfaegshftygmlfrevfdlrpsvlsldstsvldavslsnpfsialhsrhskpedngsdvstelkcltsltlnrtqgdkcvvyllsdrvrtleqltnhvnenlnctavvanhdgghhirgehgpf…
Phatr2a_43105	Y	0.805	21	4.111614024	ltvsaycsrarqrllpltvngltsl	21	4.111614024	ltvsaycsrarqrllpltvngltsl	Y	0	1.081820799	Plastid, low confidence	msyrfltllsifhlmltvsaycsrarqrllpltvngltslaaiapvssdevirrnnaltrntgglrrlpvvkapnelidrarkdayrvktdkelkntrnrakkhgaetlnalsqglclplrdlvngyksewrrlhpfervvadltararqkkdgltlntlldeihearkmvldsskdwiskvkeaetareagefmeegiesmtvlfrelaappvlgilelqrslrsaptvaldtpavvlvgapnvgkssivraissadpevnnypfttrgmtlghvevfwsnteaiakavvpdakrklgavaeevvlgkyafsqlcqvmdspgllvrpdeernemealtlaamqhlptavmyvmdlsgeagdkcssiadqlqlrrevrqrfprrpwidvvskidlgttd…
Phatr2a_48718	Y	0.634	30	2.098606298	afalgylissmiqvfvtrkkmqelm	28	3.730877222	fwafalgylissmiqvfvtrkkmqe	L	-2	0.837042407	Plastid, low confidence	maafleswheaaitslglfwtafwafalgylissmiqvfvtrkkmqelmgvegvksialatffgfvssscsfaalsgarslfakgaglvpalsfllastnlvielgiviavflswefvvgeyvggiililltwllvhfttrfapveearqralkhenagsegqgshgnqrrrnegesmkdgasrdkrnsdterevedgdasddddhesrdednqgsmkphkffakdsweqvamryfmewnmvwkdvtvgftvagivsafvpnsffnwlfisgddpsfwelleeclvgpvaafftfigsmgniplaavlfengvsfagimafifsdlvvipiirinakyyglkmalyilgvfltvlvatalilyyvfdvigilpspesvdslserdffelnytfglniif…
Phatr2a_36103	Y	0.583	18	5.198278661	tfshgfqivpsrslhsplsyrrter	18	5.198278661	tfshgfqivpsrslhsplsyrrter	F	0	4.410551678	Plastid, high confidence	mrkiyliasvlatfshgfqivpsrslhsplsyrrterhffnfgqkpqpkqaepepskittpeeepdaveklftfffgkpeeepfglkrfgrerfpeqypatvddfdvasveaddkemaalrpllkntnleeravyltysannngwsaeafhnavdrkggalvvctttsgqvcggynpkgwvgygeargsiaaflfvrnkdgtftklrkvggaglaqidnpesgpsfgvdslviplnrdnkklarsklgsyyerfedgtnslfvsqaavqlrdlkvyhgvykdgefipfsdaepfals*
Phatr2a_43712	Y	0.699	25	1.762571268	slcftrplvaapkskpcsqsaslpv	23	5.130942618	leslcftrplvaapkskpcsqsasl	F	-2	4.689050129	Plastid, low confidence	mscsasfpllvvvsflsleslcftrplvaapkskpcsqsaslpvlfrvaerhyskivfrarkdddvedddddsdtefdlkdqdwrafraklfmgeglpsgksdssssssskssrtktatpdeddldgigtvfadslatdpdaqnmtpldpsqwaydsgkvieqgaiilggveqeygfglrqqyfhkaailvldhqessftkgiilnrpsdltlddelnpgvkwrvwnggdvqglnsmnpdivclhslqntqvskasvpimkdmqwttfdnakrlvqagaakptdfwvfcgyagwgpgqlmgeldrkswymvatdsqtllkelarqsagadprdagletwtllmnmigrgetaeeysghfddmmlkewarknllsaeagggagdkqraqdgvastrelmq…
Phatr2a_32597	Y	0.805	19	4.112701133	tvlnasafiapartrnplssvtvna	21	7.811346314	lnasafiapartrnplssvtvnagy	F	2	4.680814259	Plastid, low confidence	mahklflallafvtvlnasafiapartrnplssvtvnagyvpdglteeqyrkikvsdakknkgkdlgrlgptgfksrsmqawqeafdqgktghsfaplnykekmkkglmkredvpymvrggswdnsdvkgakklkwskedkeyakggykkeqsasilgsgpgfdwtgngsksalekikknmpgfs*
Phatr2a_46784	Y	0.68	37	4.352000993	isatahphphilpsslenlrrpdia	37	4.352000993	isatahphphilpsslenlrrpdia	No	0	1.08591865	Not plastid, SignalP positive	mlmnailglyqpstttyhsqcfvlfllvvfpisatahphphilpsslenlrrpdiaivqkphthrtrkktmdsnpqnssdqldkvciigsgnwgsaiatlvgrncerlpffesqvnmwvfeemveledgsqkklteiinsrhenvkylpgiplpsnvvatpdlaeacrdatllifvlphqflprllpviresahptcrgvslikgldfdserklpilisntiadamgpefqcgvlmganvasevalgqmcestlaspfgppadeltrlvfdapsfrvqhvpdvagaevcgalknvvalgagfvdgvglgsntkaallrvglremakfchmffdgvqdntftqscgmadlittcyggrnrkcaeafakerlgsdglcdeamaceqkwekieakllngqkl…
Phatr2a_44015	Y	0.807	18	8.376272424	gcasafqpatfvrpkttalsmgfdl	18	8.376272424	gcasafqpatfvrpkttalsmgfdl	F	0	5.172839417	Plastid, high confidence	mklsiialitslgcasafqpatfvrpkttalsmgfdlsgnswkpdsekmgstdtgdyfpegynkdeevafssgmmgsqamlnsehdgpqlpglenvgadaimmggieqsseipagmefipssvpdgeylinvaasssgsemavsvkspcmtfedffaafstdshpsfsvtpqagrmdrrsgeptefkvkcepngasgdltgrlvinlpednskltytfvaksf*
Phatr2a_43497	Y	0.646	21	4.685846054	gaaqawsvaprtvarnrpawvaarh	21	4.685846054	gaaqawsvaprtvarnrpawvaarh	W	0	1.594637455	Plastid, low confidence	mklvsrsfctlawtcgaaqawsvaprtvarnrpawvaarhphtptacafstttrlaatpaefaqteidthavvvfsksrcpfclatksllndlkvdgvivheldqmddgadvqaalatltgqrtvpnvfvggqhvggnddtqaaaasgklqdmlaaaqak*
Phatr2a_49275	Y	0.784	23	3.732747655	asgvaspdqpgnsrvtndslcrceq	23	3.732747655	asgvaspdqpgnsrvtndslcrceq	No	0	0.888947368	Not plastid, SignalP positive	mrlilygfvlsilalslasgvaspdqpgnsrvtndslcrceqphehiypgrgraeeilafdsedptqtetlrvesggvtilptyhpacssqtllshyfvpnklfsctdqnemeqtnghshfrnlrksmgkggssgksgskssksgkgstsskssksgkggskssknssksssesdddgkgksmntpfpktpspsgtptpfttaptalptlvdaiipfteaptsapsskmetpsdtpsmvpsdipsvmpstdtlpslspqpttsetpsftptvslrptlisentstspsenpsslpsqfpssspsttpssepsafpsqipsslplilgtqedslnsegnatnlnavavesievatnspsvlsqeqafslfsartsnqcqpfsvyakcdrsnplsfaraas…
Phatr2a_32083	Y	0.82	35	5.096559611	ptvvgfqlfppepkltqtrkpgvvp	35	5.096559611	ptvvgfqlfppepkltqtrkpgvvp	F	0	4.193171016	Plastid, high confidence	mdeahcigrqrairlfpsllvfiallvsiptvvgfqlfppepkltqtrkpgvvptfverssflagsstdpsdipsvsttsreatlimnlttivgettsilvsgvffvvlawqrdaimvsffvgsisnsvlskvlkkiinqtrppelstkemklkpsdggmpsshamslgfigmftglylsswitslslglyviislayriqaslhtwqqitvgsllgstngflwwhlctgenpwkvnlvewalasgkeygifdangvlswpflvvpvilgvlvvgsverridgflesikker*
Phatr2a_33861	Y	0.627	19	5.721059075	wsaesfptagrirrqpfftksvvqt	19	5.721059075	wsaesfptagrirrqpfftksvvqt	F	0	4.37315269	Plastid, high confidence	mkiyaagfvfcvvwsaesfptagrirrqpfftksvvqtgnadfdavleapvspyeqigiekealalgvdvdavatyigskeglidrtladipsftraqaeaevdkflldaealnmmiqfnkmkaedpdfvvpetdqdeglfsfrnvvalylvyvagtsappflrrwvaekeaagewqgtnipfiddwlantatagaditsdavqavsdtvqaasdvln*
Phatr2a_9228	Y	0.733	17	1.418248074	grvrvepldrvfngsferslvvsrd	16	1.824213046	ggrvrvepldrvfngsferslvvsr	No	-1	1.63560582	Not plastid, SignalP positive	llllfvffffggrvrvepldrvfngsferslvvsrdlvldffradgsfetvavilesvlgfnavlvgvilglvflgfghhalnfilrktafivgdsnlvffssrllngryvedtvsvnikgdinlglstghgrnaveielseqvvvlghgtfalkdlneytglvvgvggeslglfgrdgritldegghhtssgfqterqrgnvqkqelrelltlvssgenrslncgtvsysfigvdglaglfavkelgkhglhlrdtggtsdednfvnlalgnlgiaqnlfarlhallevvhtqifktgtgdgrieidtvkegidlnmglgggrkstlcafasrakttegalvlrhilavttfevleeivdetiveifstqmrvsgggldfedslfnsqkrnikstatk…
Phatr2a_48987	Y	0.77	24	1.83649354	skvqgdqgqavdlssfvlkhgpcfh	24	1.83649354	skvqgdqgqavdlssfvlkhgpcfh	No	0	0.989476887	Not plastid, SignalP positive	mqssgslllalvvatasiskvqgdqgqavdlssfvlkhgpcfhtkiqqdgdddgnsffyngsyraqynryasffmcksgqcdytqeyvvglddylqtmtnyldnmcqscanncrrvledkqnnqqdqidadwqvncntcandcamvwkaqnednesnylecqfsyqvndisyysapqcrngrvvighfydnecsvktgkdfkqefsyfyfqtmesikvdcssglcdnlygealscvngyaesgnddtklckaaveaskirtyykkpwfkklhvkrffffvlsmgfslsfltyiyfvrhrrakiplanldgsnlpelt*
Phatr2a_42901	Y	0.86	25	5.863389085	tvcrsfaprdqsscvclmsaksrtl	25	5.863389085	tvcrsfaprdqsscvclmsaksrtl	F	0	5.26629391	Plastid, high confidence	mmtvratklmillywallvtvcrsfaprdqsscvclmsaksrtllsqrnrsrsflasyvkptsesatfakvktllypkvgdvvryydldggrvqgetligkvsfiqkdlglenswtieinemenlgdgyyadysgrkrlskkslrdvtavapvaasfvrsegaykiplskatrlplvrqeaydidgyegpfagenainlsvvaqdgivyaelkgkllryvaltglagiliadltkgtqdaiiygggviasllylvflslktdtiakensktgsnlsnlrflmpivlvsiialynkstgdenpiqddsmfslvtseqfaaamlgflsyrlplfgiqiqdafqnisgeavlpgsagvalqlvrseaanvsafnssplntdvlptiflvsgpqatgrselvr…
Phatr2a_49703	Y	0.874	19	7.82850449	aycqafspsyvtntpvrnalplslc	19	7.82850449	aycqafspsyvtntpvrnalplslc	F	0	5.275778665	Plastid, high confidence	mkfsihllilaslaycqafspsyvtntpvrnalplslcspvpttlrtalsmspyddgessargmpieqpraisakqavsytvgafialsvmftpqlsmpaeaasstatptasvtrpmsveqrnldaaqsildaadaklkvtqksvatakaaddkqlailkkaedkankakddlvsattklttmrgdvkvsdkavekqkekivafkqaqteslvgldkarvarketalklttaqqgtksyektkqtaqksydvanqkfklyesqqaekqkkidaskkvateklkakqaadakvakknaerkakeeakirktnldalkkqiskqdekvkkaqtnlkalekelrslnsrktiekqevkiaqaktkleaeksilkelkakkv*
Phatr2a_48601	Y	0.712	37	3.582926563	plilaqiarlrqpacvwksrrsslf	37	3.582926563	plilaqiarlrqpacvwksrrsslf	No	0	1.039310614	Not plastid, SignalP positive	magvsvssyvlhfvgyvfvcialilvtllalplilaqiarlrqpacvwksrrsslfvgrvwhtrhrptkhaftyplfifaldlqevedednglfekqlwplswiisyrptdhlkghtaqvqrssgqrrlrnssllsqkiyefvalktngkfqpsdkthrivlvthlsyygycfnpvsfyylldnssnsttaaivaevsntpwnemycyvlhpdsediktvsrredstnyvfqknfhvspfmemdyvydwvfrdfdgggipsnihvatgmkrvdgslqflatmnvhrkgmdpltlawqivsypfycviiqiwihyeafwlfakgitfqphptgaesmasraigsimtpfflvhtwltkktq*
Phatr2a_49947	Y	0.48	38	5.430056068	gciqsfaterivtlrslrslsttkp	38	5.430056068	gciqsfaterivtlrslrslsttkp	F	0	4.813956453	Plastid, high confidence	msvsslrtsgrskstllkptlalflllcssqigciqsfaterivtlrslrslsttkpsvatrspgrpvfsynansgiqtksriswrnssrfsasvsvealegtdgqarwkfwkplvrfskiypasrgwsigkiwrnvrrrrvlhfggmlvtfllvqplmavasggsmgikkgpviplerkelislgslwfglfvilallhaaeiaittlypwkvreiaeeeekqgnmrgtfkvlneditrvlttilvastacsifattlfthlvaslfglqgerygaialtgltlffvellpkslgvtnaetvarimvppvnvasaivsplgislswlakrtlsmlgvkdknsgsgvsdsqlrlivtgaldsgtidhgeqemiqgvlklqdqrvkeimrprvemvavpv…
Phatr2a_38916	Y	0.48	18	2.230978419	wyaysavqrqrlvrqgtfasmqmls	16	3.624494533	fawyaysavqrqrlvrqgtfasmqm	Y	-2	1.219629218	Plastid, low confidence	mlllrpaigvfawyaysavqrqrlvrqgtfasmqmlssfrqpdgdslkletlgqpvtaiaddwvyltgrnpklptdsyrptfrhtqhvacsfsndgdthgsrphssialfgpravpllslrqlvtermdlrpyveedltkrlawehamaecrplladenansaaplvpgaysflyrdyvnqeellamlcrrkametllyrqtratslqvedptsngnsstspsdqkcvltdrakmlgflpvtihwegivprttgddqkctirwtntscrigwqrlgktiqqpslaekyrkddwdvllppssdtdavnegdiivfyrqgqgklvfardslispt*
Phatr2a_47173	Y	0.673	33	7.703039764	vvasafvspavlmkapsmnllpkdp	33	7.703039764	vvasafvspavlmkapsmnllpkdp	F	0	4.520292152	Plastid, high confidence	marfgrfgrcllilsytrrllwclstpvvasafvspavlmkapsmnllpkdpsrqklvplfvvvnraakeeyphnnenykkrtteqkisktastvdngentiaiasskersrlsrperkaleraskkqrqirqrngadlqkfahnsyplhsttlpaltpsstaddvmraikraqnrhdgddmnsiaqfllhetdevfaygykgsllarlavaalhmknhqvatqaiqerrteyrlsmmpmesaaiirgllrvhnvtdaiamlddelslplqgtalteagnqdrikyralalasissrhffqgepsravlacqrlaslgpmvresgltaaevdmpwervlrgaaqcqigrragkvescpgidvdlpcnvvysvlnamttfpadnndqvyellsnalvrrv…
Phatr2a_47748	Y	0.872	20	5.597390247	gpvssftvnplvktisrpaplcmae	20	5.597390247	gpvssftvnplvktisrpaplcmae	F	0	4.599544441	Plastid, high confidence	mkslaqivlliavagpvssftvnplvktisrpaplcmaesrtswrdttagsgmqlqhvqtlidklnkdnyvvslemiepflvneantdlyeqsmkriyhkahnmglpipdnyaqdpsrppfslhgddsldktagsgmqlqhvellishlsddnfdvslemiepfllneaspatlqrsveeikqkaeklgkevpesfakrp*
Phatr2a_13245	Y	0.646	24	4.497617747	slawawsqfvlisripiisnsgvgs	24	4.497617747	slawawsqfvlisripiisnsgvgs	W	0	1.368120805	Plastid, low confidence	mklyqihateiiliaaavslawawsqfvlisripiisnsgvgseaqslmgnggsgndeektarlkeiyqaiyegaesflaaeyrvcfwfiivfsvlilvlvswgtgwdaargvftavsfllgavtsmasgylgmkvavysnvrttvsaqkpgwtdcfntafragavmgfalcglgmlmlyltmlvfrvhypnssewiyltesltgyglggsviamfgrvgggiytkaadvgadlvgkvvhgipeddprnpatiadnvgdnvgdvagmgsdlfgsfaestcaalvigssigvsngwdamvfpivvsavgifvclvcsfiathirpvrqesqveealkiqlisttvlmvpsiyyaaeyflpksftiaktvgqdvlelapymatvcvamgavggliiglite…
Phatr2a_35520	Y	0.707	21	4.160614339	stvlaldsdtvplrgaprspdeths	21	4.160614339	stvlaldsdtvplrgaprspdeths	L	0	1.141433159	Plastid, low confidence	mkvtsvayvaalwpastvlaldsdtvplrgaprspdethslrrtltapkntpavenrrdlyfaspeiaqqptnskgtgegedkpnrmyrgsfnspydgrskakysgtfaspyadrssfgeegatntpqtaaptiekqdeldapdlgqtppkeeymfhsyfgnrssieegainhsp*
Phatr2a_50476	Y	0.908	34	2.006273639	plvsgirsrtafavpthtrtrptvr	34	2.006273639	plvsgirsrtafavpthtrtrptvr	No	0	1.056729762	Not plastid, SignalP positive	mrfgtkpavlipyawvpwvavlllltlpplvsgirsrtafavpthtrtrptvravppgdddhhhhesvastdsdysvpvsrtalewtvqdyarrnmvsvlvggmvlaivpgvggagtddnnnsnadnesfasiasranvmskkaaselpatasgvratdqtcydfslpvaglavpmatlinqvfydsnsdeardgeavkvkaivvvnikqddpvarktipelislatkysgrdgtgavaivccptdqgyyepdtsallrlklgaeygyginpativtdkvnllgtgahpfwrwlqstsrtpaglgriegnfekflidgrtglpvrryprkyaplnlqddvealiatrplppakanfleawraaaaeaerdtyrfekglnvfdq*
Phatr2a_36570	Y	0.879	25	1.335417691	pvvvcvdsekqqdptetlqefqarm	24	1.485187224	spvvvcvdsekqqdptetlqefqar	No	-1	0.951631546	Not plastid, SignalP positive	mvslsmksifstvilllaspvvvcvdsekqqdptetlqefqarmassiqgllaqqnqtdalwfgisdpfygrvywtfgfankgsstpatandhfqigsisksfgatvilllaergdlslvdtianlapeltaqfpvyadftvadllgmqalvpdflddptglvrnltadptlrfsipemiqaslrsgqvevcpqgeecafysttnflvleyiaekitdtpmpqliadlitkpldigdtvepkrdsdgvlpdptvtpyagskcveefqqrgttvdpgadltelsravssfgiggnmystirnlvvwaqsgtgdsllanntvtdrhvyrtipstdrsygmgqyqlegnwygheggtfgfgsqayrndcfnaayaaavntcaytdildqlrvlyqaelegri…
Phatr2a_45384	Y	0.51	39	7.285374716	mgcraftnipspsigfhsrksssll	39	7.285374716	mgcraftnipspsigfhsrksssll	F	0	4.851197274	Plastid, high confidence	mrdlhshgmmvfasgayrcvplillgclvasfkmgcraftnipspsigfhsrksssllklitessrssssmpygppsnstaevsdplpntssssttpekpketelhkrtlykilgaspedsrdelkkryvalaklshpdavlnnssnvdsshldfteiaaawrilsnpkqrkrydrslqaeqfsqdvqvwagnlskqaapaakmfgnialpflrkttaatlasvqaaandlirkeekteskdlteafksameaarragryvdsmelleksdllesraleesqqaveleqkllditerrltmalhtpgsgltsveamiiwddfnhtvggrlsawdrallkhtieyeihelqqaemtfvetqeadseaqkqyqlsvqarlkahqelvdaeqaeqearrila…
Phatr2a_49992	Y	0.437	43	3.918954263	cwvnalyllrlveqtstdlqasevi	43	3.918954263	cwvnalyllrlveqtstdlqasevi	L	0	1.249540148	Plastid, low confidence	mdaklrrtrgtmpkppgrqtyhssvvwgmlsilglafcwvnalyllrlveqtstdlqasevivhaaranasvlfepnqlphdhtlihpdkapilnllqeagldvrtlsseivasipswsqvtalyghqpriygmdqgvcdafqqssnpaehflgvagtfntgtnllaalliqnchlparikvhgpgspgirwqvpwgkhtpvddedfrqrhkaahdqdleadnvlaavairdpavwmasmcrhpyamrwqltarkdtngtihcphfvmeetdgtnhsvpvhvrysnftrhyesmvhhwnewygayldvswprlllrfedlifhprqvtqkvcecaggklnsgpfrymvesakkgavhgtkktnyvdaivrygtsnhhwkgmsradlayvkqhldprlmq…
Phatr2a_30967	Y	0.623	18	8.164683848	asatafqqpafaprsvvaqsstsgl	18	8.164683848	asatafqqpafaprsvvaqsstsgl	F	0	4.74759239	Plastid, high confidence	mkfstltaaffvasatafqqpafaprsvvaqsstsglhmafeskifetqevtfadtkeiivkggrdlfpllpkafegiekigvigwgsqapaqaqnlkdslkevgaditvsiglregsssfeeakdcgfseedgtlgemfsvikesdlvvllisdaaqaklykeifaamkpgatlglshgfllghldsigekfpenmdviavcpkgmgpsvrrlyeqgkdvngaginssfavhqdvsgkatelalgwgialgspfmfetslrseycsdiygergillgavhgiveslyrryqrqgmspeqaflessesitgnivkiistkgikavyesldgddketfqkaysasykpakeilqeiydevssgneirtvimhgaridkypvgkidgtdtwkvgekvraer…
Phatr2a_47006	Y	0.901	19	4.535441646	glvtayvtpsrtfgarpstklyenf	19	4.535441646	glvtayvtpsrtfgarpstklyenf	Y	0	1.724095201	Plastid, low confidence	mtmiklllasllaglvtayvtpsrtfgarpstklyenfglgvgedtyknqveqlggeanykqwvnkvqdnsflnrkynvvrrvreldllgktadqgilskleaqglslekieqilpalekagalslvgnnqqllvnglapvviegapillplvsaaigagpsaffaaaatsgaiefyllannveipliglpagvlfglllvpltlasagagialaslkd*
Phatr2a_49288	Y	0.656	21	7.223696463	ipakaflfprlrpsnlvtmvnvqkv	21	7.223696463	ipakaflfprlrpsnlvtmvnvqkv	F	0	4.313929843	Plastid, high confidence	mnyrawscfavaavlipakaflfprlrpsnlvtmvnvqkvkfttavaaadfdrqgqllsdeayntilegriavvpnflpsrfiqelradaqnlhgdghfttdalasygsngnfdpskdravlklqqwkdvnlgnirvradfgatmarlrqdlsenlrrpdlaqpdsaavakygngsteisytrfgpgaflkrhvdehheelkaaagwskptrrsiswliylneewdgdkdggqlrcferrtrmargttvgsrqgdlqigwlrattsdpverpvfldarrnnpdgnvamyvdavnggqqyisklfhshpilymsggeyltqkllmqspevavrfhfieppkskisdwlaqspgfdeqvldvdpkagtlvlfdsvalphevlatrrrdrwatsgwmhedqq…
Phatr2a_46687	Y	0.685	22	4.9642623	acqhsfrvtgftiprqvpvrfrtas	22	4.9642623	acqhsfrvtgftiprqvpvrfrtas	F	0	4.377775171	Plastid, high confidence	mskksfavcallalivacqhsfrvtgftiprqvpvrfrtasapfrsradafdrsipqsaslategitssslgqvvlqkmessrdkalefadmfaltpaeaafyslfaaireavplglkgqpfvlrhaeiekamhqesqwpgfftmkdlekalsddfldaargstdnrkgwqitdvsvprgqsfeearmtfqdvqaalekgtvifnaagahipklagpslactestllpcalnlyvtdagkrtsapphtdkqdvavvqtsgrkhwkvysppnpamkptvdifargkgddslplyilesdlgcqlllettlnpgdvmfvpaafphttstvteddsthadktsihltlgidhhiweldylccrrlalrranvkdtalgqtgeedspyigaanevtaplindl…
Phatr2a_41064	Y	0.462	19	7.40882167	gtvaafsravsiprcapflarrptf	19	7.40882167	gtvaafsravsiprcapflarrptf	F	0	4.424966582	Plastid, high confidence	msiflatarlrmsgtvaafsravsiprcapflarrptfgpgtgvrlttrrpffkvfmsaveddetawnektvdstwnvtglkkevqrlilrchkkigkssqrvsqaqmqldqlmadknaslsdlekcpdvdaltveldelrarlhklnvleqalaaekkgthrtlsaevvelvrelgvndeppvpqprplkkqkgprvtessrkpyrryfsaqqveirvgkqaedndeltmspehrdgadwwmhasgcpgshivirchdqnldeqvvqdaaalaarqskcngsvikvsltrcrdivkppgakaglvqlvgnvrtvsvnmkeaqarlqrldatcivn*
Phatr2a_40581	Y	0.527	19	2.011785533	pnvrgtpspsrwgvrrfpqaatlrh	18	2.330462681	qpnvrgtpspsrwgvrrfpqaatlr	No	-1	2.21857364	Not plastid, SignalP positive	mhrarwivlcwaqpnvrgtpspsrwgvrrfpqaatlrhgtkttdagrefpvrhgerrgtddtitdsdnatssllpfandecdavpnvannpagpdgtppsvtaavttdasdetfrcrptrtpvivttnnitqplptastvgpapvhhghgdpalhqvehralektsvalaekflektveriapgqklaetivhsaagsllqrragervaertgerlaeragerltertgerlaertverlaertgerlaertgerlaerageriaertserlaertgeriaaraserlvektgaraasrlrkgigerlseyaakiptrwnriwesalgrgvertterglersaerfgergleravqrsgeraaertlerageraaehtlttvgrgatsaveriagvsse…
Phatr2a_48297	Y	0.501	42	2.590245123	ssvsslyrnaeafrayissrappas	42	2.590245123	ssvsslyrnaeafrayissrappas	L	0	1.219771756	Plastid, low confidence	mnitrfmtvhvpnlqvfqqdsimttiilafvllflassvsslyrnaeafrayissrappastvstnakpkpssldnslrgsiqwwedlappfhdasedyvdldaevthflfllhghrgfskdlsylqsvmqqvatietresmrgancmmesdeetkpinessnprsttdkvrrsngrqemvvhsatcnerkttdgvekggerlveemlttireqmklrqddrpikditisvlgnslggiygryaiakltrhcdekvdgswlldnhyriyfnifcttatphlgiaghtflpiprtaeigvahamgdtgrdlfrlndlmkkmatdpsflgplkrfrkriayanaygtdfpvpaqtaaflsdtssyphhfaeatrdddpivvddnglvvatlhtpprqlrgd…
Phatr2a_40755	Y	0.686	23	4.21474279	afalaclgssnpdfvsrlpgfnqpl	21	4.311793987	klafalaclgssnpdfvsrlpgfnq	L	-2	1.339420666	Plastid, low confidence	mmqfrsstfvaffvsklafalaclgssnpdfvsrlpgfnqplpspwysgfveyelegrtvhthyvlveaeedfhknkpliywsnggpgasslfglltelgpllfsdeslhtaeyeatgiptpiynpcawtrlghvliidqpapvgfsycnedvdshscaglawtdelaaenahlallafhekfpcygtnelyltgesyagiyiptlarriledpenhiplkglavgdgclgtetsicgdlsnpdaidiwnilflaghgqmpmatfqevmhacrphkhplspqsassaddfssneenyrflkdsdicqaalakvdrqvggyygyslydectysggllggalndypcggdavmqhylslpvvkealhvtnatffsvdnadgdfdytptepdlsgfyrsing…
Phatr2a_56541	Y	0.79	22	3.242142142	spcraqdaqareqalrdmqigmqgl	22	3.242142142	spcraqdaqareqalrdmqigmqgl	No	0	0.655761367	Not plastid, SignalP positive	mfrtliwctvaavllcspcraqdaqareqalrdmqigmqglqqagedpallaqlmrdmqdpelmqeaqkmmrdptwqkqmkelqnskdfkesvkktkdllsdpnaaahaeaklehmvnvgndqlkkgaasameeamaamanpeamaeltkmmkdpnfvqdlqkmaknpefasyieaaqdmmkdpskkrkfeavadevrasl*
Phatr2a_42480	Y	0.845	20	2.111950351	qssygwlvytvphtrlsgkdgrqll	20	2.111950351	qssygwlvytvphtrlsgkdgrqll	W	0	1.101817826	Plastid, low confidence	mqrlnalgfiflllqssygwlvytvphtrlsgkdgrqllptrslssvgphvipprtwllrpykrssermllcanpfddwflmdgdlpfvpliivltlglfaaaqglineqlrgeqglsaflkdgrgysksgfqpladqdrtlartdplpwlklprlnfvqvagqdeavlkaeqelmdrldglridlndklregrmeealfvkreletlmrengieyqqe*
Phatr2a_47668	Y	0.636	31	1.8002733	rdvrstlmpfynetqktsllfddss	32	2.114983144	dvrstlmpfynetqktsllfddssd	L	1	1.829720356	Plastid, low confidence	mrkwrrvyaslcvavattvvlsalsrdvrstlmpfynetqktsllfddssdrvghfdglfsdarayqnieesnqhrqkyeakcadesstqeeiveilgswyrpsldgevatqqsklpvepcrftfldfganvgdsmgklvdagippcskkgilapridlehgflqplqkgkgfrklitwirtqmeevsrqlsgpvqpenycyfgiegnpiftnhlnrlqqrlmltsprplrrvhfftetvgaakdettvlfldtvnekenfwgsstlsghrdvqssllsgndkrevsvqgftltrllhetvkmmpgahvmvkmdiegaeyallneafdsgalcnttaravrvdiivevhgetligrnlhadrfrskvkkqlihecgvnlftvrdadh*
Phatr2a_42896	Y	0.496	32	4.424080772	gsvratptaassgrrklanspellg	32	4.424080772	gsvratptaassgrrklanspellg	No	0	1.398474942	Not plastid, SignalP positive	mervrinitrcfaralllglaghdcvgsvratptaassgrrklanspellgaiaslweqsetnrkerilradrtlqespacgdilatltkddvvtvarnalagradsntlaaidfllvpsitygvqvrkvcsscadheegcgqsstsygwnqthsgllflpletvstiesvvlkqgmslwhilchgtrastlevpsnewvdvsadasgatpdaeiavsliftatagtvgvmpdymgyaesrlrnetgepeglfraylvrqayatatlplvyesrlvvknfsdcqsavsdkallvgyseggfaaaslandmfglgfdivslqaggapfrlsseqvltsfeqvrngsfqlsqryyisllgsafsstyrdlpnfgtsqnmldptvreqvvalvhsgaersel…
Phatr2a_34846	Y	0.87	20	5.519150915	qpadsftlkpterypcsplkdlkgd	20	5.519150915	qpadsftlkpterypcsplkdlkgd	F	0	4.472549171	Plastid, high confidence	mchflfacvltllfqpadsftlkpterypcsplkdlkgdpfrestgirpslhpvtinavaealrlrsqrqenlpivvsesveplqvaltagriaaeavakrqhtstsdgmamtpaeeqtiagrvvgvvmrlkeleidlhgrvaaipwvkkygewdsfgvmesesdhtsvhdriskdplftmsraecllalflhtvevpqlekqglavpdksqidfldqdrkdvllssr*
Phatr2a_48595	Y	0.442	36	3.929690009	afagalqaewnerkpshritpkrsg	34	4.570484225	stafagalqaewnerkpshritpkr	No	-2	1.287492895	Not plastid, SignalP positive	mlftinqriathhsmlpsvlfgyclvimstafagalqaewnerkpshritpkrsghvafpsphssdvyifggyaeespsnryvtndlwrwnseqqdwesvgtngesprarlvaaaavlagksdrsqhfrayvfggwdpgtkqdggdiletihrldfgrdqdsgttnptwahldvvtpggptsrhvavaipernqivlhnhrchdmvwifdadresfvqqttsgpcpsarglhsatlsskheivffggasqdqtmsnevfvldtkswtwrklmdnekkapspraspclcrwsddivlvyggaessslgltprsdvwaldlrketwncllpddqpastfcpparnaatlvemsssengkeylltggw*
Phatr2a_34438	Y	0.725	23	1.991282894	pqtqsntfdqvgseifsplagider	25	4.548735663	tqsntfdqvgseifsplagiderar	F	2	4.029199809	Plastid, low confidence	mivklnpllvllsgiffpqtqsntfdqvgseifsplagiderarvdfgsavsisdngrilavgapnfdyewsnlvdtntavplpgagailiyqrlddgdswsldqalfgtedeglgdyfslspdgvtlavrhddrsiqlyqtstmepifkspiqncpgdnvevfqnwlvvscdrfdgnrgrvdvyefdsdggvwtlwadfvgdntgdrfgfqisldtssepttlvlaisspnahtnrgmirvvriststpnlfstvgkdivgnsaivdgqfgysiairsstlivgaptsaiaganrgsvhvydldetsqwiqldeilgkddndrfgralalsadgnriaitslhherftglvqvyqwdtkintyrlietilgnatidwwgndvsmnaggsvivsgsmrk…
Phatr2a_45497	Y	0.539	42	7.10527148	tlchafitlpgrpvqvrsvytvwgk	42	7.10527148	tlchafitlpgrpvqvrsvytvwgk	F	0	4.511077998	Plastid, high confidence	mlkppmdgpelrtrkrwqrnrgvwllvaiicfahlttlchafitlpgrpvqvrsvytvwgksptehwegddrrwsvrirrkarrlvgkdwqaqparnalvaanaamfayqvyttvdlirrrhpsywpeqavsivfdatwgssilgpltkgfahsvalsrqqpyryltagflhggilhlilnmdallrlpswlesglgrglylttfllsvmagnfghtlmnlesaehmlclgasggicglyglmytslvkmgnmraasrvargmifilvygllnasisnashaggflggvivgvlcgpfyrksyaarrknsvdvdiyprdyrlamgfgtnpsrrgfvpieaiwagglatliaftrfyrvaklvr*
Phatr2a_31436	Y	0.867	19	8.737411923	tvawaftpssptrqrigraskstsf	19	8.737411923	tvawaftpssptrqrigraskstsf	F	0	5.701788225	Plastid, high confidence	mktatllplalcstvawaftpssptrqrigraskstsftgsnlgpaeawsayngaleanplivksvtagiilgaadlagqtledfqkkqegdaqealeefgidwlrsarfaifglvlqapwnhfyylaldgqippttepftttngikvlidqfvqapiftvlifvflgtlegktpsaiknqlnndykdtilanwklwlpatvinigfvpplfrvlylngvfffwsiylslklnkkdea*
Phatr2a_44118	Y	0.437	47	2.014122247	wtvssvltqflysvesfdspflmty	46	2.230368432	vwtvssvltqflysvesfdspflmt	No	-1	1.441072922	Not plastid, SignalP positive	mqndvvtprfllgsvdqfpvcrhfrgryalgllfivlvsivwtvssvltqflysvesfdspflmtylgvclfslllplkmltdhagytedpcclatfdkfddeevhptrytefgdgssirtsgyqastmneqywsrtkhieaamhiapvlfianwafnaalgstsvasstvlvstsnvfvfvlavllkdeqfsiwklagvilgvmgtclttlhdfqnhdpddladdcavdgcdhvvwgdtlslvaavaygayavqvrvlcpenedlysmqlllgyiglitllpllpfavyfwlqvdmttsvlslivvkdcglliwtgvfdfviivltnattatvglglsiplaffadwvvgkaniasplsligagavtigflmvnlgnkmemqeievpapttndidvsq…
Phatr2a_48790	Y	0.749	32	2.839466217	gsvsgwtmsalrkgrlnrptavsrg	32	2.839466217	gsvsgwtmsalrkgrlnrptavsrg	W	0	1.56564079	Plastid, low confidence	mmvtstssssrprrlgvvvallifisgsvsgwtmsalrkgrlnrptavsrgfdekygtvnnstiptgdevaslfgvqrftrvpnlvwkfvwrthgrllpllhlrdrakpkdadqslkvmwnkaiaaldvnsptfdagwtydflpsstrwilkyiptrlfprlhhanieirtaylnqaiqqeighlstntkvriialgsgydsrytrllttdvvqdaweldiasvlaskkrmverlqerranvkvphsraidlndvasvkatlqeilntqktddeswhtifvseavfiyldegipielmktcrnvyapdssfcfadllrdipsgdrdlaerevakagwklvdwqpkpglarhmgvcr*
Phatr2a_47873	Y	0.621	28	1.856715634	pvailvpksnddnrsrggtsasnea	26	3.583665854	vipvailvpksnddnrsrggtsasn	No	-2	1.207345171	Not plastid, SignalP positive	mvsqnalvgtavglvviiivvipvailvpksnddnrsrggtsasnealpgginfpsispssfpslrpsdlepsaspslgpsalasdfpslspsigpspspsstptfppvdpdfafnlmmhwereyfwqeeyterawcmecvkceelsgaegnsgcrdsnsnsfdcdsedqlwlqdcggrskgtavftivrhdssdqirvqgsdlcltlvrprfinlqpcdeadilqrfrgfdrnqpfdlrpvlndegcltqshhpragevvfnggcelayfwntalwdaipa*
Phatr2a_20801	Y	0.864	20	3.818757624	agssaafaieqpkaavhqavtmspg	21	7.556906495	gssaafaieqpkaavhqavtmspgg	F	1	4.46585383	Plastid, low confidence	mlmiirsalllcllagssaafaieqpkaavhqavtmspggaislppapvsvldlkppaalyegavaagvakasasfgkifklgivsgchigfgaylaiavggacpglaqtnpglqkivmgafglpfglimtlvtggelftgntalvtaakmegkisqkalvknwtasyvgnfvgslilaylayksgtlgvapgatnialakcsvawdvafvrgilcnwlvcmavymasgcstligkmtavwfpisafvalgldhsvanmfiiplgmlrgaditiaqmfvknlipvtlgnivggavavmapfglsygkwfqnkdql*
Phatr2a_46265	Y	0.726	24	2.916898895	iiidaqkrrkflnyfpcfnfvedet	24	2.916898895	iiidaqkrrkflnyfpcfnfvedet	No	0	0.492858767	Not plastid, SignalP positive	mfwllfwaialilfvvgpiiidaqkrrkflnyfpcfnfvedeteprsspyhgntsfhyvlskiqqdeiresfilenvrsftmtldsekikvkeenerqndvadveqaipigktsptmsvskkyalrdndassgdddddggdlqiavtlddgdgtgfivipqpgmcchedlpkdmlpqptrdvrngcaiclcpyesddkitwssntscphvfhhdcivdwlmasgrkhlkrlrrqeegadgaaqtdpiervihfpklcpccrqdfiitdrdedeksvllsptdstmgqsqpeasanrlemdpptgeesv*
Phatr2a_48576	Y	0.709	32	6.366647134	ssvagfappnvhtvnvrvaqsfkkg	32	6.366647134	ssvagfappnvhtvnvrvaqsfkkg	F	0	5.133552632	Plastid, high confidence	mrivlsragmvfpltmwsgctlflvvssvagfappnvhtvnvrvaqsfkkglyglsmlstsrpatdgvfeilksaslvsaesgkvckgqdkivnthdplgklfgknpktlvvvmpqlgdfdsgeytenlmavrsdlqkagialrligignaasarrfasfnhvpmdllyadlvgslhqrlglhggpnwdvpdfipkailkwfadyvgasedpdhrgvarswlnymamcagiaapntlseifrgyigdksaperlrpeeivsigdnlvavrgvtdvklgpiqyqslwknefgyqrpaelatvrlrymvevlsnfsqyvpdqkylhlrgatflldadgrvlyehrdtgvlaysktmarpltflqpyigdkalnplqlgdnryqtslisisggtlpkr*
Phatr2a_44647	Y	0.824	26	7.227091553	ctciafttprwfptpnmrhsqsivp	26	7.227091553	ctciafttprwfptpnmrhsqsivp	F	0	4.61976182	Plastid, high confidence	mqvsstggmwtilllaflwsctciafttprwfptpnmrhsqsivplfdrippsfpslemaganttgsgmnsaqtlfptpdrtslasiytseshtaaaavmsngfnysahyntaalippvtftsastevaaekdrseadtppevnhwteimrvgwkddtsttnssttsaqisssstkwdavwsdydlqqierywdrimptvsylgtdavakiyqalcvayrahrgqmrksgepfivhpvevslllsglkmdaetvmsgllhdtvedtdltfqqvetlfghtvrsivegetkvsklpklafaeyadeqaenlrqmfvamtsdyriiivkladrlhnmrtlrymksekqikisretldifaplahrmgiwqfkseledtsfmylypqeykrlnrrlrlhqqs…
Phatr2a_44425	Y	0.744	25	3.283488834	aylyacphskveesfqlqathdmyy	25	3.283488834	aylyacphskveesfqlqathdmyy	No	0	0.787464428	Not plastid, SignalP positive	mtffaprtlcqallvavftaylyacphskveesfqlqathdmyyygvrpafaslfsdnnrirgtsaalaaagsapydhlqypgvvprtfvgplllaamchacrlvllpwgwdlshhpwllqllarfllltlhahawfrmaravdvrlrnypprqrtssspttaptrmgnylllisacqfhvpfyasrmlpnvfatvvclhvysdwlrapvqpssvgphaairkaaiglvtatgvfrcdlilllltvglswlwqrqltvrqalrigvatgivilcvtvpidsllwqqvtlvwpegqvfyyntllnkssdwgvsawhwywtsalpkamlltallvplsilrlpekldywerhlrfppttpsevaiswldqswapflwpafgfvalysglghkemrflfpvl…
Phatr2a_37151	Y	0.486	31	7.534214386	lsceafslypqarsrpfsnphyatv	31	7.534214386	lsceafslypqarsrpfsnphyatv	F	0	4.752034131	Plastid, high confidence	mkeieawksalgslafllsagtstilsceafslypqarsrpfsnphyatveadavngassvaaqsygagqitvlkgldpvrkrpgmyigstgpdglhhlvwevvdncvdealaghatfvtttihadgsltvtddgrgiptdlhsetgksaletvltelhaggkfdnqgsnsgykvsgglhgvgisvvnalsefvhvkvdrtpelyqmrfergvptgplqvskgtsnfvdkdidqelellkaksdqqdddntaitihqqnldklktllskrksgtsvtflpdlkvfkgdngkpditfdssrlkgrmdeiaylnaglvltlkderkspgrgrlqvfyhagglaeyaellcrtktplfqgttssrkkkparkqkdsasdddgiamdpvaglltpdgatilct…
Phatr2a_48277	Y	0.546	24	1.669547249	dradsvgirererfpsgnkntprnq	22	3.425941289	kvdradsvgirererfpsgnkntpr	No	-2	1.063307479	Not plastid, SignalP positive	mrvfwsawiasflashkvdradsvgirererfpsgnkntprnqrcykmtafaggfgndtskraakqnknsrrpkrglsdlappvastesmsvqldkwglppptaedifpalppgteliparksstehtlteirkalkdhfpltldrfddngvetstldgrepmrlrmlhqsppviaidhfltpdeclnvehaamppsstpkhtegeyhneavrvnsatfsplaqskrtstswfcyysqvptllakahhvlgilfpqmeepqivryktgeefswhydevptqqlgnggqrlatllvylntvergggtvfrdlrtpdgslltmqpvqgsalmffpayadgrpddrtlhkgemaadekrivqmwiherpytaavpmgnsqeaaieaivrasrdlcysp*
Phatr2a_42943	Y	0.527	16	1.605800542	avsrgywcdrqkhqvhadvafptsq	14	1.623248493	cfavsrgywcdrqkhqvhadvafpt	No	-2	0.63063034	Not plastid, SignalP positive	mrrslwlicfavsrgywcdrqkhqvhadvafptsqqsqvcrsndnlitlrasrdnhssratpnshktlfqkiraralavdnsyhlvwspgvlkqvalvsgtllsarfliqlsgatmepllhllssmhpsfrsvasdmvlpllassccmlqllinivvggcagfntilgpirpfflsllvyltattryapnwavistmrwslalfpeglqfwntykeesqksnvlgkidieveldiptmgcvacintidrsllsttsvvdafsalkplgtkggqatvrlrvdsedeiekqiaalvsaveragfdqtsvislrkntle*
Phatr2a_45186	Y	0.95	23	4.691397646	sgtsawstnqkvfrsstpqrrkkdp	23	4.691397646	sgtsawstnqkvfrsstpqrrkkdp	W	0	1.593401044	Plastid, low confidence	mlssriflaalfllfffsgtsawstnqkvfrsstpqrrkkdpttptaskpahitaqnmlknpgtprvneaprksrtklsnsvlascdtlpsfptahgllspetvmrmeeltddgnrspavlsflktyrkegplsclpmlsdpdvlphlteamrdivs*
Phatr2a_46000	Y	0.689	24	3.540468111	alvlatlgkfqseyallnvdemlan	24	3.540468111	alvlatlgkfqseyallnvdemlan	No	0	0.696517458	Not plastid, SignalP positive	mgvrsfgslvrlvgislsalvlatlgkfqseyallnvdemlanvlqrqssssetwsnvdteaevnltvgaalppstenvvekaapanksiqvspssvpdhafpstvpasinnddsmqkrkkgmysnartdrsgsviqdmlaahsyafhhnmtypgacwtdskapnqariktnkqlfaaigledeltyacptnisdivkrgryanvdrrwsrewlafirsrvkypeknvsaghqtavhirrgdvipcpkngllkryrylpnsyyhavidtyvpsnstvtiyseeesyepwdnfrqynlrlsaslvdtwrdmmmagtlilsrstfslvpallnrhgtvwyapfgtpkvdgwevvpdnitamadrdsaklrkkdacvak*
Phatr2a_46267	Y	0.868	23	8.564730091	tstsafvpqsnmaftprtqpslhmt	23	8.564730091	tstsafvpqsnmaftprtqpslhmt	F	0	5.25954246	Plastid, high confidence	mtrtlfslfalvaaiavtstsafvpqsnmaftprtqpslhmtvltyngkkkdfkagsplsnackalgvpvkyscrkgdcatcsvqvagrmvkacqgkvpeeprlkslqekgleira*
Phatr2a_47324	Y	0.67	21	1.231839729	vglnmwevvrdegfverdsslmhys	22	1.395513398	glnmwevvrdegfverdsslmhysd	No	1	1.197466929	Not plastid, SignalP positive	mcsfrfamlvlplflvglnmwevvrdegfverdsslmhysdssrildyadpyisddsskiasdpgkrllrfptidqrvqfymsswyeppcdetellhvvkyaacneksttmtknakednifknessqpncfpsfvlqrqngpevdslsvvlkasakathdlifaldkdsldscqlnpqadqlqvvhsrycpelrdkllmvyqnqtnktdnltsfepaiafvqigdsrssrslndvgqprrqfpkpavphftkirpvwddastsdflmkasstacatlptrrtnrgnlesiiwkmgawrhykeiellptldvpwenkrntavfrgvtsgyfntsisphercfqnlrcrlvldhhnstkvdarfsrvlpdtvpteienfsivsrnlardellkykmlvfie…
Phatr2a_45832	Y	0.674	25	5.048102087	svthaaaprlvrsrpmpnvaarpss	25	5.048102087	svthaaaprlvrsrpmpnvaarpss	No	0	2.11530927	Not plastid, SignalP positive	mkvplgwvlvsvvctilkssvthaaaprlvrsrpmpnvaarpssvtdppdldlavkpqpdprdetaaapgfvtepvgrardtldtdaaardlgesfqgfepkargaasasgtlstyfcdsgftvktralpnsksrseklalalvfihrspdpngdlflpivessssfqhilccarfnetcyrsfmstdsdddgsarsgdvsrtgsttspqtllrpiaggtkrplmthtkdgqmlsekklrrleknrlsarecrrrkreatenlerqinlmeaenlrlrlqmqigeeaeesmqreqqkfsedidellksgaseaeiyvalesfkekhadygrdrrtaiefhlrnierllkpttttsvvmqaiqggssasseesklmeissarvtphetsvgedyspaaps…
Phatr2a_42938	Y	0.793	29	4.646806382	dcilalvpleregirslsrtiptvs	29	4.646806382	dcilalvpleregirslsrtiptvs	L	0	2.191999913	Plastid, high confidence	mrmvrrtgsscgflwllfitfeidcilalvpleregirslsrtiptvsppsqipksldsscssrspsslvskrpfplppneitrrralaqaviassaaavfvtpqlalavvtdetntfadnwwatptierstpsslpsdelviaiskddlrrsgglgvelaeiefrtnlrvyvkavtpgslasklgiqqdwivvaldkrstertnvlgvaqmlaaavkdspsdvvefrfrdpsvfrqklqalsegesvttqvapagdttqrnadgsiksgrdatsqaeqqitvsqlippklckrgattddlleisyrgsvvetgqvfdgsaikidgggipgrgddvslyfvlgkqpfgqfppgwdvgmvgqcvgerrrliippalaygskgvprrgippdatlqyditl…
Phatr2a_46187	Y	0.683	24	2.16595663	slctsvtdeapgkarrpspdwtppt	24	2.16595663	slctsvtdeapgkarrpspdwtppt	No	0	1.427452576	Not plastid, SignalP positive	mlealsiflslslkslwlslctsvtdeapgkarrpspdwtpptarssvggqrksrssglripailsvllclrqpfedsrvlrvaltcldsatkganrrtvslasrtfssdggkkelpfglskifgvaetdnliatdrdrkihkgnipdfipddikkdldklgidnieeldeleaantegyndlglvppegtgtfaspilvpsrratrqvgfvdpeshevfwftihnddnsyyikdlglffkmlhipdeeafagah*
Phatr2a_47365	Y	0.502	25	1.940098368	sgaltandrrsptrpthwvtlsdpr	23	4.179695178	vasgaltandrrsptrpthwvtlsd	L	-2	1.462061008	Plastid, low confidence	mrrvraclgacvyvthlvasgaltandrrsptrpthwvtlsdprkrypsgnslyakdvplannnrrsaapysysstpvndldqdfgyygekdddddwmsnpvdfdnsidesavtstrrpklvkgadnsrpnshffsrkslqdpifayqtkgasetfaqlcqgagiarpskiqslawpilckgshtivadqtgsgktlayliplltraledrnaqpagtavpngspriivlaptaeladqiravceqmtasvsfstlvitatgkystsirdqirmlqrqpvdvlistpgriatilrtrnsgldlsalqsivldevdvllvddtfgpqlrtvgaaapldrtqfvfvtatlpdtvvetvekefrgvqlikgpglhrvaptvqerlvdvsvpsqnnrdaklcf…
Phatr2a_42427	Y	0.872	26	2.276621756	pliegstlftdtflsatrsstsrni	26	2.276621756	pliegstlftdtflsatrsstsrni	No	0	1.660668062	Not plastid, SignalP positive	mvqgshrhfvmlvgwflltlpliegstlftdtflsatrsstsrniaafglppsfakrlaslsqrhpaapvlsssddedgnpsrggndvgsdrrkrmrdrvkeiarnvvakpiayaapmpqavaavlkdatmkavdmavdevmngrnskaasssststrnllldattlineafepvekslgemeealkqarkslreakvsatdslgvvqaaaiaqaegtsaaitaaeeaasrkviadiytsgndinvtaltfedidygtsemappfldedqclvpgepvvrvekapensrrifagidimasvdtvwdvltdyehlqnvvpnlvvnevmalyngktpeeimidssaleeiqckqyadqmkgsllrqvggakvaginfsarttlevrewpqglpdfahfsde…
Phatr2a_19772	Y	0.592	26	7.752081062	pragafvtdlsssktrwisgstvtd	26	7.752081062	pragafvtdlsssktrwisgstvtd	F	0	4.820911754	Plastid, high confidence	miqkllkrsafrlfsvqrllpragafvtdlsssktrwisgstvtdhtsykkpdnvlrwesiaekelsranhltvdemrserltpegiaiqpvywdlrgdqpempgifpytrgpyatmytakpwtvrqyagfstaeesnafykanlaagqqglsvafdlpthrgydsdhdrvvgdvgmagvpistlkdmnilfdeidltkvsvsmtmngavlpvlafyiqtaieqnpgkdpkevlkqlrgtiqndvlkefmvrntyiyppepsinrviadimgftsmhmpkfnsisisgyhmqeagadailemaftiadgieyirtavnnadlkvdevaprlsffwavglnyyteiakmraarrlwatlvkekfqpenekslllrthsqtsgyslteaqpmnniirttie…
Phatr2a_19188	Y	0.599	20	7.82946233	sqttaftnpvsnsakqqsfrlpssa	20	7.82946233	sqttaftnpvsnsakqqsfrlpssa	F	0	4.905005701	Plastid, high confidence	mkvshvafslflagsqttaftnpvsnsakqqsfrlpssassaadttssanvaqkstqdplliraargektertpvwmmrqagrhiaeyrdlckkyptfrerseipevavevslqpwrnyqtdgcilfsdiltplpgigceftidekvgplmepmrsyddikkmhpmdpykstpfvaealkalrqevgpetavlgfvgcpytlatyivegktskeyleikkmalnepdllhailqqladnigdyalfqiengaqliqifdswaghlsprdyntfaapyqkqildkikekypdvptviyikhsgaliermaatgvdvvsldwtvdmadgrdrieagrksaglegrggvqgnldpavlfanhdvieeraieilkkagsvghvmnlghgieaatpeenahhfi…
Phatr2a_32314	Y	0.731	23	3.325343153	amlmaksgpeldweddilpkarqky	23	3.325343153	amlmaksgpeldweddilpkarqky	No	0	0.854877877	Not plastid, SignalP positive	magklwriaaivsvgiiamlmaksgpeldweddilpkarqkydptisysvskplsnrvvvvtgatsgiglgltralsslgasvivvgrskrklallqaeiptvrpiladfsdlaavsyaateiaqmidqvdilinnagmhaafnqwsmsnqgydtvftvnylshfllteilapklanssqpliaqvsssyhwavdgsdlmvhdesvgpvasqpggshgfyvfrsqrsyansklaqiyharalkrnqpllqdarivsicpawvgtniaarfgsmihnivvasgyspdawgiassleailgdnyeedffmnskvfdlfpalnqilspawmyhtgirdavafcmasasmqlqrfwphahpspsslesynetignslyewslravgefnrna*
Phatr2a_31981	Y	0.601	20	2.721585732	rsshglvlvplplrpsyssshryqd	20	2.721585732	rsshglvlvplplrpsyssshryqd	L	0	1.709421527	Plastid, low confidence	mtalgivssslltlrsshglvlvplplrpsyssshryqdrhattsmssyrgapediygavhrkeyemkkvkaqhmsttdpvrmamgyaqesvspmklakalrrvyedpsnpanpdhvplsdeekkraqtlqqvgmadlgmrrgsfivdikrkslsrpgevfcnyddagmvaeamvrlgadavfvntdyqayggdmtelksavkavravsksaavvmkdivvdeiqlglakeagadgivlmssvlgptlenflnlatmigletivechthdevqraidilapnilvnnydrvaqelhpeqaiklagmfpgsggpiiclaageiettdqmkrhlavgydgvvvgkavmgspaapefiravrdrtllpaefsawgledvefdmdgnvmsgpkrgtpqdgdad…
Phatr2a_50341	Y	0.542	24	1.546478317	plldtlsldklhqsievslqdgrlv	26	1.652654945	ldtlsldklhqsievslqdgrlvlk	L	2	0.860874108	Plastid, low confidence	miswksrlyafllkrvlgplldtlsldklhqsievslqdgrlvlkdvafnldyiekilvdkvnctlrireariarlqialsleehiqpdesysdhhqtqpstfvwrimeltsstspkvslvanleldgvvielepqpaapfsarpplktpiayelpeddavrlsstassqistkstlsvymesvysslrlsvrlndleislcsgmesgreiwlslhcqsvsyydaaasnsgdasdytmilhkvlefsvvsltvgethcqpssaensnhqaeramsatkvalldgssqvrlrvmeyqvadanlnteilknlqqdiqimlkqrlnllankvclvhlstlvdvlrsnsnktssisrestatetrsiasdseadlqtldgimkqykearyladrreirggmll…
Phatr2a_47193	Y	0.848	30	7.211542217	wktdafsthkpfvtmpllvatdgsp	30	7.211542217	wktdafsthkpfvtmpllvatdgsp	F	0	4.53013008	Plastid, high confidence	msaflrhcsswlqlvlwvllpsllwktdafsthkpfvtmpllvatdgspasrqlspalrqqsprhqklplgidiagegseerfrngsrtpppppngenlisasaaaaerfakaapldeiapsapgsklrklkdlmwvrealedltaaefactveashhkqdetvsrrrkravdyekllgqlnrrirdlgcepveapktnddevtdeavvpsgqvepdvgagtlvyslkqrqalldrlfrtrqllleviqgyeleidpmdsftislpsirveipreedpsspgpklyvrddgtvdwdgalqdqaamkkfgtavwaringrdpesldgeqrnpqnanigssavidaeiesatgaavvgevrevekptvtakieetpeiirarqrleiltadlakmeadyia…
Phatr2a_42448	Y	0.716	22	5.470566351	ggavgfvapvhmrcvrlgvprglsl	22	5.470566351	ggavgfvapvhmrcvrlgvprglsl	F	0	4.364683143	Plastid, high confidence	malviamacaiavmviggavgfvapvhmrcvrlgvprglslvthaasrdphvgiphnrpgdiayrsplldsvyeydefvrltrrnrgndgdvdifweqiqyeassalriepeagpqlyqgilsqpslleaictriaheietelipateikslfleminpddeqsirldlqavatrtpsvenamtallfhngyhalvayrvghrlwlagrtglakymqstvsrkfsadihpacrmghgiyvrvgagvvigetavlgndvsilegvtlggtgkeagdrhpkigngvivqdggsvlgnivvgdgavvtaksivtkpvpplaivcgvpaaivnfrqlddaefdddlqhhlkdkyrnewtllqstkt*
Phatr2a_56710	Y	0.594	30	2.163136147	evhssassalstdscvstglqnlgn	31	4.173669631	vhssassalstdscvstglqnlgnt	No	1	1.331341673	Not plastid, SignalP positive	matklfqrmqksttnvllvlallvevhssassalstdscvstglqnlgntcylnsqlqcayhipkvrdliltplksdsdvsndrkgndsgsgesvpagrsmpfqespslqgtrlvfqdmlqasrkqtgpvaprilckvlgipvyeqqdsqefwklllptfklpelmdlyqgafedyivaldgtgrerrleepfldlsldvtsgsveeslrqlfgepellstaegngwrpekgaekvdahkgsllrtqglpsilqlhlkrfnydwntdttsklndpfrfplelnlsdvckdgaysersqcvydlqsvlihmgeyssghyyvyvrpnvrksewcrfndevlttgltfeevcadayggrtasksitkrgpltflwrafqsgerygfggrtsnayvvqyvrrt…
Phatr2a_24004	Y	0.576	30	4.070054418	qglrawtlpivggyrrgrrsatitt	30	4.070054418	qglrawtlpivggyrrgrrsatitt	W	0	1.65228165	Plastid, low confidence	mtgfsstpsralfltvsiwgswwpqglrawtlpivggyrrgrrsatittllpwrsmgtsvshrnrwveeyaldtysaasapelsssssssitspppvlaparfvafpfayrqeielvietltnrgwglgrytlpssvvsvtstapaatapaaaeqadstatglptsladatdnddvsedstasttrwvvmvpnvipgervrvavfrnfnnyseadlvtvlepspdrvvphcplaadcggcqlqhvsiesqrrwkttlvqeglaqygltdvtvaptlgtdqtygyrskltphydapakqrrgrvepesvaainnnsnnnnnnkmieaigfqkmtsrkiinvetcpiatpainakyqqtrqelmsqpskrkkgatllfrqgnadddyvetnhqqpltttvr…
Phatr2a_47851	Y	0.739	22	5.11929688	gsvhawsppvtaavdhvsrrewlgf	22	5.11929688	gsvhawsppvtaavdhvsrrewlgf	W	0	2.050908978	Plastid, high confidence	mvplgsfrwcsllwtygsvhawsppvtaavdhvsrrewlgflvstvavdtpiddtglakdasippttlvssqelpimlrdytklvplgppeaklrneyspdvadrltnmdkgpidalaqkltndlangatgrgsyivtgdlnprifrddcvfqdptnrvaslrqyrqaltilfdpersvvevlepvrrivsdtddgsirlrgrfrqrgylqflpwqpyvtayestityridpdtgriaeqsqtwtksanralresftpswngsppassqlptsdepepvralfrrvngrrpyeysdeerveiadlvrkivaenaserqryqwsedalvgrwilvylepgpegsgvdrrvpfpefpwndsyqifarntvtnvgeiwgpslyatvsgslseqdvgsrtmpk…
Phatr2a_50488	Y	0.911	21	4.114372129	pfasaqrflrssgqsdtdfrgemal	23	5.366279985	asaqrflrssgqsdtdfrgemaldt	F	2	4.253348826	Plastid, low confidence	mkpvilccflllaiypfasaqrflrssgqsdtdfrgemaldtnealsgmtremflmqdveweleppvlegvdrklqrhiqkylanpvqlklhkkkgkygmraigkmsdgkklrafwrqgsaaahqlktsefleasydeavrsrlftvefeillpplikgsnalpsvvyqipvepgsmnaksmvprgagkvkvypvghdagpavdagkgnvgismraglvdpgwakgravfrpgrslgll*
Phatr2a_44770	Y	0.822	19	3.220491417	ttvlsatpsgafaphqsttvkslar	20	3.898734526	tvlsatpsgafaphqsttvkslarn	No	1	1.22104724	Not plastid, SignalP positive	mkfshsvllsflattvlsatpsgafaphqsttvkslarnmvaslepqappareapgagylpdwedrpgktpaefmqsdltkpdrsamwecpltrwnsegidieqaqkeaakmphcpaeirasnadnvmgrdyfatnkekiradllqhgavwlrgfdlmkdvqghramyealelepcldplhssglrkfaserdalyeevnkpslrghyiglhcesttkrtaayaafvcfqkategggrflvadgaailaeldtallkklyareirisvsnldippafpgflkegikglvdaavapkfdmdlemmyeadgkpgrlqaiemaespinrhpvtglpvwfnnahnharklrdrrpcgvpevgmtevfyadtmeplsledcqeikrasekhitalsmepgdvll…
Phatr2a_22037	Y	0.922	23	3.966038086	ssvdavrivrpdlrdfaaipansvp	23	3.966038086	ssvdavrivrpdlrdfaaipansvp	No	0	0.848063402	Not plastid, SignalP positive	mgsrwsimswlilsllassvdavrivrpdlrdfaaipansvpitrsttehrrlaqsvsvevpgspdahlvtdlpllsseefptkhwaghlpaspnndkyffywlfepegnydkdtvpliiwlnggpgcssmdglflengpfrlemdenenyqikaaehswhkspaytlyidqpvgtglsfttsghypsndelvnvdfyhfiqsffqlhsdkfvdqrvrnplwfsgeshaghyipsmmnyilkqnddlkdgdieiplagaaigngwtdpvhqyaaaeaayghgiidraqltamsaqervcqqklekgqmivsecfrllddvvrqsqgvkseykisqydvrktestqhsdrdfppghkvvetflggwpmkddpgklstdisvevlkaihatsataagqrfq…
Phatr2a_46466	Y	0.659	18	7.009813383	vpavaflvqhvlfagvvppptdhgr	18	7.009813383	vpavaflvqhvlfagvvppptdhgr	F	0	4.023753189	Plastid, high confidence	msngrllvlivvvpavaflvqhvlfagvvppptdhgrgsmfdmiatrydfinrvlavgmdvgwrkamarkiadrvsnvhrprildiatgtadvslllastiptatilgvdpsanmlsvgrdkiqarhlesqitleiadaqqlvnlrsssfdaatmafgirnvpdrtkalceihrvlrgdavfcilefsepddsfgilgraarlfirhvvpflggvlsgapreywhlqnsisdfpspsafaalieaqacssghfgveevvqmnfgsvqlyvlkaykqgagldesekearedafeytegtastqel*
Phatr2a_45350	Y	0.592	34	1.933213598	npargwlvqravrnvrvpgrlndei	32	3.132567333	fwnpargwlvqravrnvrvpgrlnd	No	-2	0.825943036	Not plastid, SignalP positive	mfwrffvngrrwrcgvgtfsligmlgfwnpargwlvqravrnvrvpgrlndeilrqkmgstrsltrrsmvaqwnvgdtvlvpstrnkndqslaqgvicdhrgsgwysvqlgsgadkrivkfrgtqlerylsdeaksqasmessapfgnfdnvpfnisslpvmdvtnpvtktksilksgapgpapppptiidldaavrsmddpfdpvenvaqrnylqhvahhssfeqwvvftdlhcsastmdatietlrtvhqhavkrkagilflgdfwhhrrtlridclntvlhelstwtvpmvmipgnhdqvtlgglvhgltplehayrvtankgsfsttfpgplvfshatvfanalfiphirdnaimesvlqsthaqnaealfvhaditgaymndlivslggvpprm…
Phatr2a_45453	Y	0.74	29	4.543189257	epscarvpwghatplvyfkdassss	29	4.543189257	epscarvpwghatplvyfkdassss	No	0	1.915989154	Not plastid, SignalP positive	mttrsmgrrplwygylllvltipepscarvpwghatplvyfkdassssfsrslsaastsfpaplpgssssssnggssaslsrggstktivsvddgvdtldpeaatlspsapllpeesttassssiksseettstarsvtggafnssvvtnnsqsaaettppgtkastsaavgpkkvtteyeqlprrglwkliprsnkndhkriaktlknrnhtnkrrkfmhasfgllfatlnhviprskfvpgmaalssatllmellryrnefgwmndvlhfvlgkslrkhemegkftgsfyfftgvtltaylfpptaatlgicqlaiadptasyfgrqtrhvywsrienglggfgrnkgilgflggaaccvpfnyrvlklakfgavpvsntavlaasvalglagalad…
Phatr2a_48861	Y	0.689	27	1.923781758	hwtrlqilsassvtdeisltvnagn	27	1.923781758	hwtrlqilsassvtdeisltvnagn	No	0	1.522738826	Not plastid, SignalP positive	mdlvrqartillllvtaclwshwtrlqilsassvtdeisltvnagnskrpeqvktgescsdfskigsfrranisltgtldgtrttaaqedgamcgavasrsalglwgqhfdhilkasrlrkdrffvqhnmmleilkmisprlpmstqstprewdlvgsvlrkgwrryqflqdeqlrknhshnsmfkepdivnivvlggsvtegvncyaikgnnlvrcawpgrlellinrlaggklvkvhnlanggtntltgqailkydllpeltkhpdilinaystndmhistmrsaageetslrdtvfrmaqsfarlvmdptscgrrplllwlddyvgneqreikgitqlsqeiqvlsnyygfsfisyanvvrdwiygdthgslfspswytngrfvrqihpgqvmhla…
Phatr2a_40020	Y	0.58	26	3.734569858	avivaqwvlfarigsnsnlssttrd	26	3.734569858	avivaqwvlfarigsnsnlssttrd	No	0	1.136303365	Not plastid, SignalP positive	mmatvysiqttkvwttrlliavivaqwvlfarigsnsnlssttrdsssfavhcpgerspygqvwsgaaiglffqredwtavpydvyisniltriphdwvvqilvndiewfeslvleyhrgvkrmirehprvelkslpprlhyveaaavwndpwvwqqaaadrvltfqghgvlcsnaqhyvhdfdhldyvaipwnkldgrggsatsfsiqnrrailqameynwqqnnlnmateqamvatllemnrqigtnfsvaspeetnwfggitqyktvnnsqaidddsdhcplavlinvqqvdpqafkcaelkfllpaigpeclgrnvnktlcaeslhldlptcmgeq*
Phatr2a_10933	Y	0.495	15	2.195859322	vqtagyvllgkytrsslppdqlydi	14	3.673517622	svqtagyvllgkytrsslppdqlyd	No	-1	1.096717429	Not plastid, SignalP positive	kaillctlsvqtagyvllgkytrsslppdqlydiahlvlmaelvkfvvscfvehvvtegnlveslriyiwnrpldalkpaipallyvlqnwlsytalthlsapiylamsqgklaatvfvsgillqrsykpqqwfcvialsfgvalilneestdssettilgvlavvgacfcsafagvyfegvmkqsegslwlrniqlsfygvvttaiqssriakpfahgftgavwmlvmmhavggllvaavlkyadnvlkglalgvsvvmtsvlasvifqvrltnsflvgasiillsv
Phatr2a_44565	Y	0.579	21	7.008047838	lvgsafvvtvvniilhlscpavfgp	21	7.008047838	lvgsafvvtvvniilhlscpavfgp	F	0	4.38184538	Plastid, high confidence	mishrlslpflvrfclvgsafvvtvvniilhlscpavfgpespivrvvrhapnrslpekervydqynfeveslsassctplrendvgftlvtqlsfnrlvimkehcerwahhpislavgttegleaiynilsklgcntelitvsldrdfdvnasypvnklrnlamsqvktshavfidadfvlsaglfetlylhrallaadernaivipafelrkvcettsyecltthlamlprdkeellhlhkksiesnggrsailqfnglsnihghastryndwvtqpaeqllpiecvtsdryepylvvrqcrnlppfqeafagygqnkitwvmqvrrtgykffqigeaflihlpheksaaslqwsksrrkapdllpvkqiadafhewmavnipdasqiphcs*
Phatr2a_44864	Y	0.594	18	8.206982148	smatafsgtqpsirssstapsaatm	18	8.206982148	smatafsgtqpsirssstapsaatm	F	0	5.085891199	Plastid, high confidence	mrhhilalpcilsmatafsgtqpsirssstapsaatmlsmsdnsssrsdelsrrqlgelafaasglgvtyfgtrerdpldyglwgvlpvgtykkkktildtiipdnmwtfdqkfgildvqvplrmtvtrlssgglfvynpvagtpemvgmlqklvdqygpvkhiavgsvalehkvyagvlaqkfpsaqvwltpgqysfplnlpesflgfpksrtrampasiddapedwkadfdvavlgpiisrdgafaetvffhkptktllvtdtavqvteevpaiydsdpspllyhardtitdnvqdtpetrkkgwrrivlfglyftpsaitikdfqsaiqerrpdinsdfagiypwdwdgdeiaswraltgdgtkplvapilqtlllnrspvevldfadkvsqwpft…
Phatr2a_44819	Y	0.812	30	7.229073114	epvlafytptitklasrcaatrpsl	30	7.229073114	epvlafytptitklasrcaatrpsl	F	0	4.55323432	Plastid, high confidence	mgfyggkkfrlrmvlpvllgsflsepvlafytptitklasrcaatrpslmttqmvdydelpadfprrkdvlvgleavrkaatmtqalqpessdgigvinkqdaspvtvadfaaqamilrhlkdafpddsfiaeessaaladeaglanqvlkasqlgdmdalkesidlgkeyehwdgssrpsrvwcldpidgtkgflrgrrdggqyavalallesgtptigilgcpnlpsdpkdfsyvwqkdenlennqqtrgcifvaskdggsfqlpilpkssskkidsqakygiiaragaeyyarlpapgyvewiwdhaagkvvveeaggsitdtkgkvidfslgakmsdsvhgvlassggvfqsallnafieqeaerqaknadmnqfqkkhl*
Phatr2a_40539	Y	0.8	18	3.670119526	vltsaerysffmnedvsyvqneqgq	18	3.670119526	vltsaerysffmnedvsyvqneqgq	No	0	0.684006234	Not plastid, SignalP positive	mqknilclvflvvltsaerysffmnedvsyvqneqgqrfmqldtgnrpdlnattdtcvllgtrmqcsvstrvtavddtftdldltvncgfddqiafdfrraqsctcsasaissdpdkppkrcpcevcpdgygqspvsidcgaeedpfvigsctnldcnfgcngtcnfscenplpecaglceaagaptfaptgmgldngassaitlsrryrlvmlgvymc*
Phatr2a_34978	Y	0.699	18	7.660130296	vmasafsssgrspwaasewciqvni	18	7.660130296	vmasafsssgrspwaasewciqvni	F	0	4.516651937	Plastid, high confidence	mfprllvttslavmasafsssgrspwaasewciqvnigreagtwmpeewaasgsrlpfnveisvesgyatqkdqesefmgsnalrlcvvedptyvtsqgmqyveipdeggwklqlpkqkgnagtlrlwldfeqspeldeglaavrndvtlavgrlyfmapcwrepdlaigyrkikpieaaaqtaqqrldsqlshesgdrrldgtnpidtalasidmaglvkerddrvrdlreaerklprnprelpvgfwpgtmdklaiapgsiavkrkkmfgeefhivgkwtavpiadtvvvesev*
Phatr2a_56002	Y	0.474	20	1.542828127	ryraglvrrrqairfyrqdesseag	19	3.235817843	iryraglvrrrqairfyrqdessea	No	-1	0.924009612	Not plastid, SignalP positive	mclpfrsvlllveiryraglvrrrqairfyrqdesseagtakqlgifaekdlvphyciatllthnfsrymgflrrqlreqfekkkpealqadirmisgcqdvqtsadvsnvssfqlpdpagnaggactstllnvlykdhqtpedtmsfvellnkmrenleakgfsqvpqltashpidvnddfdlvppaatgtrralliginyvgheqgvlrgchndvknmveyikavhgfedenitilmddgehtapthanmiaaykkivalskaddalfchfsghgakirdddrgeeddgydetlvpidyhengmirdddlydilikplvqgvhlvclmdcchsgtvldlpyvykadgnftemeidenfdfkkllgkfgiddfdkfggealgkingdalgkvgkdalg…
Phatr2a_45465	Y	0.653	23	7.28272573	wgtaafvtqkskgfafrgtdglspt	23	7.28272573	wgtaafvtqkskgfafrgtdglspt	F	0	4.480613387	Plastid, high confidence	mniygkllvacvlqtnvwgtaafvtqkskgfafrgtdglsptvsyldsngkgsymassklassegstqgegvmdnsqsrgpsssspasvldarltaleqqqnrgaqgggrpqnqprklwdsrsavivqggslktwsfpnpsvervqvvmntegrpldadielwqgpdntpfkmrvyvedgslrpfravietprgpntiairntghlefplssyvmagsadngfvassidestpriiqggalrtypfnpsvesvqvalrtdgrplnariellqgpnnnkqvielytedgmdrpffavietpgsgnvvrvvntatvefpmtalveayqvgnsrsnantviggegggfmdrsw*
Phatr2a_47066	Y	0.85	22	4.171902597	taasamtdkatgitfapkkndleif	22	4.171902597	taasamtdkatgitfapkkndleif	No	0	0.899151288	Not plastid, SignalP positive	mvrvwmtlalflsvtmtaasamtdkatgitfapkkndleifgvgvrkkgpikvysvamycqnsvkehlnlisrsadkgkaafkalrhgaheassttfllqmnfkvgaekmasaiadsvtpryantaeveslkslifkgvagkgaatkgttfefdcskegvhvsvdgksqgkvasdglgaafcdvylddkcvspplrescletcfap*
Phatr2a_43099	Y	0.771	22	2.630291464	slsrsltthapyrrttatrstctar	22	2.630291464	slsrsltthapyrrttatrstctar	L	0	1.727119405	Plastid, low confidence	mrhlrgvlitlildwvslsrsltthapyrrttatrstctarqtrgsqlasttpfdrdqsesfivpnedvnpiirlgkdeqekivngfglwcaavsvftgplwvaamstlqaiykinadwdpnralydktgkiwsktwltltdsyptfsgdvdrlkssqgpclyvanhaswldipvictvldpvfkfiakgelrkvpcigqqleggnhilidredrrsqlrtfkdgigwlkkgvpimafpegmrsrdgklmdfkgglfsmavktqvpivpitishthavmpsnalfpvqtgagklhvhvhdpidttgkteaelgalvrasflstlplgqhpkpvvpeieqtaekdhktipitpkvqdthhlhqqhitpsqtlshytaasstinssqevtsknrteettvp*
Phatr2a_49855	Y	0.611	39	3.322227645	ktlqadnnfagslpeldfivedlps	39	3.322227645	ktlqadnnfagslpeldfivedlps	No	0	0.74443889	Not plastid, SignalP positive	mgaikrhtpefrrspiayakylmlivimvalayktlqadnnfagslpeldfivedlpsqtalaidssltqrqkfevfrqsqevspwggsatdaplferlcrkhsdifgfghggrditdgiirelakndavvimevgvwlgqstarwlnvhpnvrviavdpfsapngthkklskvaeedkvsfgqpefnralaqfaiskaapgahdrvvfetglypqaaqplfqaskderpavdlfyldggkrtdtdahlnfveetirgivsefpdvilsgddwgfskrfrslivefaegrnrsvyvgeartwimindqdprfsnaqsllgkkvalsvarq*
Phatr2a_33859	Y	0.617	26	2.09346276	pqamtsslrlrvvsynllsshyptl	24	4.168195617	ctpqamtsslrlrvvsynllsshyp	No	-2	1.596005594	Not plastid, SignalP positive	mpsalvtafslfflcnlgctpqamtsslrlrvvsynllsshyptlnpehldaknrlplvlnklekeiqsnqnvilclqevsydwagslhtflanrgyhlvtgsygkkfngymgvclawpqdsfvvedvdisriadkreggwpvneeppllqkvwsklqtaldkplrklglvsgedidhwdmserrfnvlvsatlkekasgqsfcigtyhmpcafyapmvmtihtdlaarhvqrlaeshgsipyilagdfnfkpsdpcyrllttgeidstdpyhpspkggvewkpssinmasayavsdhgepdftnysrsrdnepfidtldyifldkrwtvngvlpigkreesggpfpnldkdepsdhiliaadielk*
Phatr2a_46914	Y	0.785	32	8.431898366	sgsvafqptssrtrtsapslsvyrh	32	8.431898366	sgsvafqptssrtrtsapslsvyrh	F	0	5.608925762	Plastid, high confidence	melrqrlrssrpngliltllvlacvssgsvafqptssrtrtsapslsvyrhrhtrrwvssvddvtkspesnakmnvsssattsstttntplpnitpnalasssdtspvvvadtntlwsqlnekigtidesritfaeydngdvprmfsalqynrnerdgqlrashmagsvggaaalvagttigagvlavpaataaagflpssaamlvawfymtmsglliaeltlnrmggtgrpglglldlynnslgrtwgavgsaaymflhyavmvayvaqgganlakvlpwdsvpdgvgpaafvsvcavalfnanrdvvekvnnglvvgvaatflaivavgaqtadfgalvnisnqhpehvvdcfpilflslvfqnvvptvvdqlegdrskitkaiiagttaplllfla…
Phatr2a_46385	Y	0.841	20	8.351944418	rqtsafspsptrlafrsphtsgkav	20	8.351944418	rqtsafspsptrlafrsphtsgkav	F	0	5.457172488	Plastid, high confidence	mwilyflsiaafvvrqtsafspsptrlafrsphtsgkavppilpnevftsvsnglsstyddipvnnrhaasdwlynvrsfpqskvlreirnplfcvagwsfavsliqrifstsssaplrilgesiciptaahsflvsslglllvfrtnsayqrfyegrkiwenilsvsrnfsritrlyakevgmdrkvrmmnlvaaypyllrhhirhgclceeageripeehrllledplktletrfegdkidgltrsnaspslprdkcyvdkrklpwnlfdyfstqrlartqnrplwacdrigreimaipygpnfssrerlvmltavdkltnaigecerihqtavplnyarhslrsltlflftlpfalvkdmgfltapvtagiawlmfgvyqigysiedpfqgslrls…
Phatr2a_39129	Y	0.706	22	3.606400604	slvcaspaintlrvkpgdvfavtlq	22	3.606400604	slvcaspaintlrvkpgdvfavtlq	No	0	0.769235194	Not plastid, SignalP positive	msftssivsllalsgmslvcaspaintlrvkpgdvfavtlqnnlpagssldrelynyvmdpvneanneanvtivfnrlaangnihlpeygfwglsynnlhfhgamfspslenidqvvdggesktytfkipedaqsgvvwyhnhvhgtsvysylaslfgfmviegtdndisnapgisgstevlmlrseglvnddksipmffpitgqfnwnsvangnlgqettyaftqhetiffrvasatteptislvipnisfvvvgydglplpepietdtvvvggggrveflvrfdepgtyems*
Phatr2a_42651	Y	0.55	26	1.524193698	rdtngpklgfgahdldrklarmval	26	1.524193698	rdtngpklgfgahdldrklarmval	No	0	0.753220873	Not plastid, SignalP positive	mkgsvclaslwhlvrvsllfrdtngpklgfgahdldrklarmvalssklalgagcywgtekfivkdfqkqypgsiknakvgfmspdpnamenpsyrqvcsgatghvevlwvelkdpsttfeplirfffqfhdpttlnsqgndvgtqyasaifcedepqkriaekvkaelqdlldagkisnyrsnkvetsivdtnpffpaheehqayldknpsgycnhfyrfkawpsskdel*
Phatr2a_56342	Y	0.511	27	2.02624353	ktvsgnlaspfpfeetnadgtptge	29	2.142081143	vsgnlaspfpfeetnadgtptgemy	No	2	1.620113933	Not plastid, SignalP positive	mkfpsqlgatvafvvvaatttktvsgnlaspfpfeetnadgtptgemyihggpgeswfedkqgfticpvdeqptrrsrrflgvldwftggtseedlassdpertfyycdqdengnavprtdlkvgesdpqasglpahieitsdqleaqcgpycqldengrrlgeeeidgshrklqgtlknlvvlmrfsdhatrdlpsvgevddlmsadspttscptgsvkqvflensngrlildstvyqwvtldplyteiycangrsgldarvhecianaldqveaggldfrdfdqdsdgridaitflhsgygaewngapnriwshkwvlysindgggsgwtsntgvsvytyhispslwgtsgnaigrigviahetghflglpdlydtdgggqglnswslmanswgfdg…
Phatr2a_43094	Y	0.572	28	1.586911195	hvtvlantpirsrrgwirtiprggg	29	4.71464296	vtvlantpirsrrgwirtiprgggr	No	1	1.820434841	Not plastid, SignalP positive	mrvlslqqsywlglavaftttphvtvlantpirsrrgwirtiprgggrpdptfrdttvpeqtartsltiaqyvaameqkdamdrsqadqdqeerhgdawytrnnpldrenaasrsentdhglatdkdtaavgvktlshssttkdshhkksnavgdpdgegsddsdtdatedsewdeelqnlnlildpttqvqvevelvededenntanegnnrdstvvafedddddddddqleksprgggvgvrlgsrlhrgrsksktgtvtassretaavdpqemlrawqthlyvppspaalayltlhsrswdaasksrldrrtlyacllmewlglhtslrkfmhadtsqslqaalslasqphwrrsfprvngirlyqgdgksahtctlamqetvalalahslgagmv…
Phatr2a_48562	Y	0.69	29	5.65124615	rlaygfyteslppryqhspskrpte	29	5.65124615	rlaygfyteslppryqhspskrpte	F	0	4.626456633	Plastid, high confidence	maprwdkgiclaacligllqslprlaygfyteslppryqhspskrpteqplrirrrssnalndrinrftapgtaigiaveptrddapkatykrnssrkgdrfaqtslarnrkrttlqktpeqietqlqcalqqlrifsqslpdrdapidmllfptvrecnaalaafgdarellralrlfgkmrkatalqehlrerinfawpvpvptlqklldksgdtkaievytelmqflidgstnrastskyspesgskddnsntlllkvflvfqemktagaepdvacynallracaragdfvraqdvlaqmqatdlspndnswrellraaakigrsdlaesiwrqalvygnrrrytdepetkwmptlksfaalvasymreavdsskaaqmrlfrravslyeaalygd…
Phatr2a_51305	Y	0.782	20	7.156488516	tsveafnankafrfgakampevsse	20	7.156488516	tsveafnankafrfgakampevsse	F	0	4.068179065	Plastid, high confidence	mkflsasiallacatsveafnankafrfgakampevssesatsalsaggaekksydlditeifdgnkkfietkkaqdaayfdtlgtvhspkylyigcvdarappnmimgteagtmltvrnianmvvnndlavmsaiqfginvlkiphvivcghyecggvrasvanvdhapplsiwlrnirdvyrlhareldaikdpedrhrrlvdlnvieqcvnlyktgviqakriesyqegapaaiprvhpivfdpktgairklqvdfdkymseldaiydlyelenakipa*
Phatr2a_44537	Y	0.652	19	2.040821858	igaigllainlytfnsrnlsqalpp	17	3.594052769	wwigaigllainlytfnsrnlsqal	No	-2	1.193947184	Not plastid, SignalP positive	milsirlvlrcwwigaigllainlytfnsrnlsqalppkrlgsevvsqeipvhgvgasletslrngngsdydqynfkihtlsspscspleekdvdftlvtqlspsrlaimeqhcerwgnhpislaigttedieniektlsefgcqknlvtvsfvsdfnsegeypvnrlrnlamsrvqtshafvidadfvlstnlyqmlrlhramlatdhlhtlvvpafelqavcneqnenctakhlamlpdtknelvkqywtakdhvgpnpsvtqfreqaafhahastryedwmtqpaekllpiecvtsdsyepylvvrpcqflapfqeafvgygqnkltwfqqvrrmgykffqigegfvihfpharsvasvqfrqngkknpfgvgvketasafkqwmkehipdstqip…
Phatr2a_48150	Y	0.655	40	5.341806239	slaysfgwlhrllwhlvesalskal	40	5.341806239	slaysfgwlhrllwhlvesalskal	F	0	4.121431776	Plastid, high confidence	mlglvgalcsriilsvqsgilrtgrfllllslllslaysfgwlhrllwhlvesalskalngtpvtigslqfdlvrgrlsasnlilhsprrdewkwqspvlarigklyvktnvvyflfsdwilgeeapleiytlqlsdiqvfverqqsffnfylldphnilpdpatldldgpgptprpgpysdqsrtrrmlgiaspsppaagldndsrvdissdpsdhhaqkvvsdmikavhdlgkaaqygslqgaldshrqtitsqlrklkaskktdamqegvrivqqvskqvveqtrgvkergilpsrrtlpsnnrtlyarigrvvledarvftrdqfdedkrssasswnkpivlqsfiiksaefcpplaakddegypllyqpinalldvvwkrilgeiaksntnill…
Phatr2a_43224	Y	0.528	31	3.67805646	rttiaagsteefylyygdtdastyv	32	3.755606436	ttiaagsteefylyygdtdastyvq	No	1	0.952320202	Not plastid, SignalP positive	mgekyrswytntwiawscgvalwlsrttiaagsteefylyygdtdastyvqeyratkdgipldglfeqsehprivefyspycphcrhfkpkyvrlardvgqkypdvefyavscvahsdmcqkynvrgfpqilalsastaeptvlsknsytvrgiasalklgpvlggtstgtvgrtarlledgteagdsdeppnddseqtvdqpdensndpsldgkvsfelhvpipdlrphptgddvpnsndpsadektedepadsqdtrkhysgedptvgnglfnvdiddspdegfdqsaddrddpdaeeyysdnrddedldesedqeseqdpygmdlffeaqkrggdesessdlpgpvqrkpgavtaqfaprdmdkyrdvlrqkraaeqkkrkfvglrkdrqvkplgp…
Phatr2a_45068	Y	0.793	20	3.938362897	alvsahdtrgrrlrlpkrvkitkmd	20	3.938362897	alvsahdtrgrrlrlpkrvkitkmd	No	0	0.932791083	Not plastid, SignalP positive	mnfalacqvflasfalvsahdtrgrrlrlpkrvkitkmdlpefmptedlpeitpteylptefpsltpdseslelasestslvpsdapsmvpsdapsmvpsdapsmvpsdapsmipsdapsmvpspsptpwpdvkwaptlndinspgeapdflfgstlsmskdgsivavltggfngtvsvyeinsdgwaqigepipainnqgiqltpdgtdllvhgldaqvfqfvdnawiqvgedipsqstdssssisddgltvaiglpgattlfssvgsvevysfdgsawnlirtidgdesddrnfgrhlslsgdgntlsvsgrgtssianvyvktyhiadtvyllgrqdaapnngnyivpslsrdgsrlaildpagkvrsfkfeaaewkevsnglpesfdprvvrgst…
Phatr2a_36269	Y	0.668	24	3.764250793	lsctaaifrnnqagapqansaslqk	26	5.112329079	ctaaifrnnqagapqansaslqkqh	F	2	4.18468233	Plastid, low confidence	mminnnplfrgglaallflsctaaifrnnqagapqansaslqkqhaireqtfmvpfdestgttpefdqegaeivrrlggygydkgrdsdksskdssksskdssksskdssksskdsyksskdsyksskdsskdkhlrg*
Phatr2a_43433	Y	0.834	29	3.696100838	dwadaqdderimpghtrlehvvspl	29	3.696100838	dwadaqdderimpghtrlehvvspl	No	0	0.798419755	Not plastid, SignalP positive	mairsfvnlqvvfvllallscsldwadaqdderimpghtrlehvvsplpytylsneelpmafswgnvngrsyltkslnqhipqycgscwahaalsvlgdrimiaqsqeedssildefnlsvqfllncageyagscyggsttgvfdfiqdmgyipyetcqpylacsddsdegicsfvnttcspeaicrtcspdgicqavttfpnatvaeygryryelfatmaeiylrgpvtasidagpihkypggvlwdnpkyhsdktnhavsivgwgydydeekqywivrnswgqywgemgffrielgknllkiesniawanpgtfsvfdpectdgdcrlrsmtytdpsqdiqlleqrlrigvqf*
Phatr2a_18185	Y	0.759	17	4.788075988	snatayglvsttrrppsslhlqpqq	17	4.788075988	snatayglvsttrrppsslhlqpqq	Y	0	1.653895288	Plastid, low confidence	mlllfsflslcsnatayglvsttrrppsslhlqpqqlgvferiernsdasvdvklenwlckgcldfedvwdaqkdrlkdhldqhrlthrqsirlekenrsksfdtilllqhksvltlgtasdesfilnrenstvrtirmdrggevtyhgpgqlvvypildlrqyrqdlhwymraleqaviqtlhklgvveatrdeettgvwvrgrkvasigvkcrswvtqhgvainverealhgfegivpcglegrsvacvndfmedigpfitvddfartllpqledvfsmhlyeed*
Phatr2a_49913	Y	0.63	38	4.13078067	tvsdavvasttpttpppdwstacra	38	4.13078067	tvsdavvasttpttpppdwstacra	No	0	1.379084432	Not plastid, SignalP positive	mrrplscthrttttttttttttavcwllftwwtvsdavvasttpttpppdwstacraqgwdpsqlacttcdllpvtmqsscrtccqsykdvsritkpyaaavlvvpesaamggsgdlsefvthdwdalvqtkgskvlqkqtqsrggaygffaapavlyffnaplptkalsatdlnqraeeriyvdgwkrdeirdmlesllp*
Phatr2a_56367	Y	0.882	19	1.812788636	tfaeckdtaiidsietrhlvgttct	17	3.565994884	lltfaeckdtaiidsietrhlvgtt	No	-2	0.800813753	Not plastid, SignalP positive	mklallaifaalltfaeckdtaiidsietrhlvgttcttknldfrefatgtylsnleasygvritavsrtnkgytpngaarvfdtskptgatgqsmcsssdgdsdlgspnsacpgggpghgpggapqlangqnnpykncspqgkvliiqegnkncpddsadggtirfdfsktvdlesvtsldidegstpeiivsydngqeafyklqatgdngvftqminksdvkwfqikfygsgsvsgfkwaecvtaptkapvkapskaptnaptkapvraptkaptkaptkaptkaptkaptkaptkapvkaptkppvtaapsecvdgmdvvlvnkstgpestidgkspikivsgdgqsvsfevhqywksgassiswiatqfrtndgnpasdawecekieevswgrvk…
Phatr2a_46199	Y	0.77	27	4.276227813	igaraaffsaqpslpstcprpsqts	28	7.205637395	garaaffsaqpslpstcprpsqtsa	F	1	4.645699606	Plastid, low confidence	mipttsrqafvvvaitfaalvigaraaffsaqpslpstcprpsqtsarsvfqhkrtsqgratripttrfhkqqiscsptalcvcsvhgqrrdvtiplldliiaetdedsylseedeltesmvqplpsthlpdelttlnvygmqlsrpvhkriiqdalergerngvgelngmekvfghvaykpnansligaigctaeilmqantgdldgdddnivdpeedsipqtvlcrgsyrfivkelvqtipfpvaivdelcdeetgnlttnativsaveedeedddeedmiddhatpaelekrcmvamkdyvdqqldvlirdmtpleqsiledtdnrvnltaqrhaaeeaaavysvfeqylvdlcpgpteryfavaflaaemanmendvrrtilrltngidrlryvt…
Phatr2a_36184	Y	0.715	20	4.077789909	vvtdaaitfsdleagttngssepsd	21	4.121481975	vtdaaitfsdleagttngssepsde	No	1	1.470966698	Not plastid, SignalP positive	mkvalalvtaysiavvtdaaitfsdleagttngssepsdeqrlrpfsrknsghgrtlknkksnetpsgsggkgdtfpvgseppspspksggerpaalppystgsgkskrkqpeesrsmkksdklkiesstssksgkgsgsgkrsgsskadssqgkgkgkgkgggvetaapigcasdvaqtilsqvnevitrnperccsfdgptavfvthaladsstisgfepfwdniyggiesasdsagtcfvmtgydsqatptrdladilvevnlvastiggvsammstdpsedvsliqtirgiasnpvlphigifntgynnviieaivtgfarlpyigylqdsdygkeagritlqllsgtnatplcfnarpdltfindrcatyynevtdssvipptgvqcntastvd…
Phatr2a_35708	Y	0.663	26	1.863314501	sfaisslldgsgefvgplkgqeihh	24	3.551761863	ffsfaisslldgsgefvgplkgqei	No	-2	0.959077449	Not plastid, SignalP positive	mtirlacyaipfltfgiiffsfaisslldgsgefvgplkgqeihhielrhnqghnsiiimaeidssdkekdvpkkskklvddeaqidrlldylrehrlspvvevvlawlvacaclvyygysyimadrhtdervplvtesknlrrqdldaaslqkeilhalkdddvtdddkssailkrirsdfelkrkvtqfmqapgcnqyplyatldsiwkdllcfpplytetnqehnphidlsliipaykesgsqlrqtlqqayrmcdnpdrvqviivdagkcddlkhlddgqlsswghlrvvrfqpekeskksaigrgptlnfgaehasgtfltflhsdtmvpnhwdtrvirtltpqsssrlthacafsfghhtskeglsgkpypwgirsvfvlgnlraylfslpyg…
Phatr2a_45106	Y	0.764	28	4.055623627	slcdassttgatpktqptttshnir	28	4.055623627	slcdassttgatpktqptttshnir	No	0	1.422257785	Not plastid, SignalP positive	mtkrferhlhflllvvltfkysslcdassttgatpktqptttshnirripahlffhlgsaipfhhnlrllqtqntplfttttmniskqlpqdidipsstsatdsetesistgsyswettdivephvgykkvlvtggagfigshvadvllergddvviidemndyysldikqsnlkllqskygndrlkiyfgdvcdeelvtnifetehptwvchmaaragvrpsiqdpyvyihsnikgttrlmelsakygvqnfvfassssvyggskstffsedevvdnpvspyaaskkacellaytyhhlynlnttglrfftvygprgrpdmapfkfidrvsrgveiqqfgdgsssrdytyisdivdgvvraidrpyryqifnlgkgsgtslrefidlvqkhvgqkaki…
Phatr2a_48660	Y	0.684	27	3.646136633	sivtardlnaedyddlsqgitnatf	27	3.646136633	sivtardlnaedyddlsqgitnatf	No	0	0.815585903	Not plastid, SignalP positive	maanlrflmssvivcmiksslsivtardlnaedyddlsqgitnatfldeeedetrlwkahgwlmaaawgvmvplavgasllrswlpeglwfrlhlalnaiamfcvfagfgiavhvfsdnnekhfvefqhrkmdlvvfllavlqlvgvivrpglpkpnpsdattsvpdnidtvgkeetlpmpptkkslfrsiweythrvlgigglalawwtcyplftiytaafwgvtgglasviailtvfakfggsk*
Phatr2a_47579	Y	0.586	30	5.242974709	vsvhawgpppprgscarpttrtgsy	30	5.242974709	vsvhawgpppprgscarpttrtgsy	W	0	2.221451704	Plastid, high confidence	mstrspttlvvlllagrlwlrlpgvsvhawgpppprgscarpttrtgsyrtgntarygffqdllgpgfrkpapavpkkwdqvtiepdfrvaglflllggvldtipyvqltlgplvtllgilffvqtcrlrfqfdednnfqlvtvnpftgqlatdvgdnvivgganrwacdsfvnydffpsgwidddanpvgpilvyfketqtspeqwnqgpgqaandpdkidggqavpgqvhffpavangqqlraeferrgcarfvpsaaatrdanep*
Phatr2a_52609	Y	0.723	21	3.777888084	pssdalkcggpltspclgetdkryd	21	3.777888084	pssdalkcggpltspclgetdkryd	L	0	0.811118276	Plastid, low confidence	mnallfaifaaavvmpssdalkcggpltspclgetdkrydpnipssiieqdptwkqyegfwkisvknydtdgtpakpkphipgvnqdlpytvsegvsffnhtiigsriwicgyylygpapesfcnqtfdppsqnvigsgvcgvnglptatcqygtsthenqgdvelfrvsssaalgravidfnppgrfswidsgtlwgtstidgifsqnnpyvffdnntafanlnninlitrtrqtnaiaeltrmeesewiaaieqayedtnvqvvdrlpvplqidtldqesypteeewcggvgsdpactvspfqepdaklktgalmgflilglvlfcvpvyalyryrlgqqelrikdhfirgiarnisitpsagalshenlleefqridkdkggtiekeeleqwmadr…
Phatr2a_45919	Y	0.732	24	2.150353616	pytecltsvslakqrncvlsarfae	24	2.150353616	pytecltsvslakqrncvlsarfae	L	0	1.58760612	Plastid, low confidence	mvgrnqrrsvllvaiaivpytecltsvslakqrncvlsarfaenegqqvtppvqrstipeesivsstddtatalsagivheksssmlsdlnwesigrvflsevketadcvslaagplfqsdalvqaeaivkvcdeldtvkpvenmfvseklglrrralefkrhellvklmrqnydsyvataaflspsriprkdlpniqdvpyekdaeparivigeggedlvadcriedmkynespldklllsifrnlvtkntggvtspkegilglvdqgrtfmlkpgqtpeaqhkmvsdtlaglmtpvlppfygifmsgivpkigtefdgkqfgpwfyapwltsvvtptffgflvgpsrpnhrkdgqlgglvvekckflqksgckglclhqcklpaqqffkdelglplt…
Phatr2a_20936	Y	0.854	24	8.293766959	slsdafvpqhsrfarhpsvkdavsk	24	8.293766959	slsdafvpqhsrfarhpsvkdavsk	F	0	5.448197477	Plastid, high confidence	mglltksplalivvlgvaslsdafvpqhsrfarhpsvkdavskkdsyditllpgdgigpeitestkkvltalcekcgfdmnlkvaliggaaidavndpfpqesleqcqasdsvllaciggykwdsnprelrpesgllkmrkemglfanlrpakvlpqlidastlkrevvegvdvmvvreltgdvyfgtpkgietingtctalgynnmiyseseidriarvagdvaskrgkklcsvdkanvldvsqlwrevvtdvitkdfpdvelshmyvdnaamqlirwpkqfdtivcgnifgdilsdeasmlvgslgmlpsasigesgpgvfepchgsapdiagedkanplamilsaammlkydldrpdealllenaveavldqglrtpdikqegdgcklvgcsemge…
Phatr2a_31720	Y	0.527	20	4.127836463	rrvtaltgvtrrsmsvitlsdqeav	20	4.127836463	rrvtaltgvtrrsmsvitlsdqeav	L	0	1.487420654	Plastid, low confidence	msttiamialrpsfrrvtaltgvtrrsmsvitlsdqeavekfktinsktvcyftavwcppckqikpiyeemstkydgvafgkidvddnadaaveyeisnvptfiafdgeeivarfsgadpnqltsmvealksr*
Phatr2a_43688	Y	0.859	26	5.385298527	stingfssrqmrshscanltqcwsk	26	5.385298527	stingfssrqmrshscanltqcwsk	F	0	4.480009314	Plastid, high confidence	masrrsipaalllllvaglistingfssrqmrshscanltqcwskgfggegragfgaktppaikkanqrsavkraqksyggasareiaqatqqkienemmnlpphyqmatqlyqqlqtrnahvadltvleqaglslqeldgakraqdklerlyleydfsendlhnvfqritwdasadakaakamlgempkeisdrvdracsyvadgvlaagpsgrcldvgcgygvlvphliesgialsqiygvdlstemirnareqhrgatfeaadfleeyqdlndevgfdsiifccslhdlpdlprslrkaasllrsqgnlivvhpqgashvtkqmksnpvmvkrglpnaeelramkleglelqieptkegsreelergylavfrii*
Phatr2a_20790	Y	0.53	32	8.529231062	psadafafstrlptqslslrststs	32	8.529231062	psadafafstrlptqslslrststs	F	0	5.254765977	Plastid, high confidence	mvqtlpvfrslsvmaigsfllalgpspsadafafstrlptqslslrststslsaepdskkrvvvigngmvgqkvmenllkigaaadgnekqlqlstfceepraaynrvkltsyfetrdpsalsmtsefdkegktvwydengvelllkdkavsidteaqtvtgqsgkvlsydacvlatgsfpfvppipgkqrpgvfvyrtiedlenmlqyaqdnnvksaavigggllgleaakaakdmgleshiiefadilmcrqidqgghnalvgviedmglkvhcgartesfvgqdgstdmesmspvsalrfsnedwedlpvqmvivsagikprdelardagiavgerggvvvddqmrtsakgvyavgeialynnfiygliapgytmadvaakcladdfgigkaldpe…
Phatr2a_43392	Y	0.681	18	8.2060489	stavafvpnhlyhpyppklfgatlr	18	8.2060489	stavafvpnhlyhpyppklfgatlr	F	0	4.918304007	Plastid, high confidence	mrvyvgifnlvistavafvpnhlyhpyppklfgatlrvcgplirrsialqkssengesiadhnrrivwkqtavravsltllgaalvsitrpvwaagdrksrsegyavqktenewktqlssmqyyvlrqggteapgfsvlqgekrpgvfecvacgtplfdsqfkfnsgtgwpsfargmpgieveqlnpvqaslggaelrcgtcgghlgdvfqdgflfigteaqksgqrycidgaallfrpigdeespvrgdlpaktkkrpswldppeitpke*
Phatr2a_45188	Y	0.843	25	2.020953341	waassvlvqylyteqsfespfllty	23	3.539441435	liwaassvlvqylyteqsfespfll	No	-2	1.117853353	Not plastid, SignalP positive	mlsrsyaqglvfivlvaliwaassvlvqylyteqsfespflltyigvslftlwlptrlltewvehrfrkvandvspevdritpyqnipnprsdlyeddlssdeileeedadvvytdhrfspwthgdhlkaaakiapvwfvanwsynaslaytsitsstvlaatgsiftfifalllkdeqfawmklagvllgvsgscltalhdsssksssdsdavrnlelfgdflglisavgygayavqtrvlcprdealysmqlllgyiglidlivlspiaiyqsitsvqiplfvflfvvlkglldnvisdymwlraviltnatvatvglgltiplafasdiilgksdvlstgsvlgalivllgfvfvnigatsipgsdsiqtrrvesadeespavengdvqlrsld*
Phatr2a_30690	Y	0.735	21	5.544604708	asvaawaprprprpvssvltahtda	21	5.544604708	asvaawaprprprpvssvltahtda	W	0	2.396076963	Plastid, high confidence	msvrrfrgllgvclvasvaawaprprprpvssvltahtdasplgtaiiagatgyigkstvreslrqgydtfalvrdatkidaktkaeymdgahiiecdvcdeaqlqtvfreiadrtpdrkvqavvsclasrsgvkkdayridyqatlnclnagravgarhfvllsafcvknpwlqfqqaklkfeaalqeqsdmtwtivrptaffksvsgqlevvqggapfvmfgdgqvtrcnpiaeaelaqylmdsvtdptrrnlvrnlggpdepltmrkqgemmfravdkepnyfyaplwifdviinglqfladvtrseqledaaetgrigkyyavedmlttdpeekygtvtlqehynriavegqeydpyttmfararvgkfgpeetaaeitttepvtgk*
Phatr2a_42543	Y	0.791	20	7.458063959	avsdaftgpmrkasvappkisitrv	20	7.458063959	avsdaftgpmrkasvappkisitrv	F	0	4.669917245	Plastid, high confidence	mrvnsvvfgllvfsavsdaftgpmrkasvappkisitrvfmseekekedltlvpsarkqiafdeakgrffetdisdadcipdeefcitdndsgsmirltieekerifldalqsyynsgrkmlsddefdllkedltwngspmvvmnrkeaaylnamqaylkgdpimsdsefdslkqdlkdegskfavqtepkcyidtgickvtlqedkfrsnllylpatvigvvawigfgfevlepfirinpvvltlmgtpliylgartlteefifenkflaygpcpscqaenrvyfgnilgvegftdvanakcpnckttftvqrntlrastlpken*
Phatr2a_43551	Y	0.887	22	7.445013893	rwgeafsittptsvtsrssstvrfm	22	7.445013893	rwgeafsittptsvtsrssstvrfm	F	0	5.0398134	Plastid, high confidence	mlssrfvgiaillavvrwgeafsittptsvtsrssstvrfmapmaqpetqiktktkqvtkekqeviqkskvstgdpvqkrdedfqdapmyklmlladdgydgehvitrmcailedmdedaaatvfkqaqqsgkamcgkypferaelfkeqlvrstpmifsdleeena*
Phatr2a_49914	Y	0.651	19	3.63415057	gygvaswvpttaftppvlrstrpfp	19	3.63415057	gygvaswvpttaftppvlrstrpfp	No	0	1.15791408	Not plastid, SignalP positive	mqlwrftatcvavgygvaswvpttaftppvlrstrpfpaaphlkpryrrwytsngdneerrtsttnnnvdtvtsatdhtsravrdlddalrtgalrqavrvlrshpdlelsrerwnaifdaievrtanaeensenlralantatefpvqsaarqemtdmyatlqaqrqltlygavdtklplaagsynlppsllesildlpmkaltpeptntlllagvgvailegilslttgvplnllvgatllaafvdrlflngavfesflklfspgiqtkilrheaghflaayvlgcpvegivlsawaalqdrrfgarqvsagtsffdpelsaqinnqqavkrsavdrysiivmagiaaeaeqygradggagdemalvaflsqlnggrgggpwnadairnqarwgalq…
Phatr2a_44520	Y	0.726	18	1.808997869	attlgvphflvnallqvqltrriik	17	2.292775183	lattlgvphflvnallqvqltrrii	No	-1	1.753906023	Not plastid, SignalP positive	mrligvlggfflattlgvphflvnallqvqltrriikctgryvsnspnhlnsherqaskndhpetssdvtrlastnisaseygdiqryknraaltehalksqrndmiaiqgkllilqdvvgklkikaetksqeathwkrqhldgemmhreaqsdmkrltheyqqgrreleeqtkdyqrdlnafkqaydserrrwqeeqmkhtesekdlrlkikalqqelfdmdasfeltqeqlltkqqhlkrektmtqqalhaefltssslrkdiaearlerdealirtrnqttmeesmeiakasvtaaerresdirvecemlqiyilklgaekeilnkrlevaqkqrdkvdkelrnvkdlsterdslraevallkkqvetaesqyadtgnkdefqfekevdmmqdeyk…
Phatr2a_42963	Y	0.608	21	5.530582074	cvvsgfnlqssnalrrkrsvnsllq	21	5.530582074	cvvsgfnlqssnalrrkrsvnsllq	F	0	4.617632121	Plastid, high confidence	mkarrllspflvipccvvsgfnlqssnalrrkrsvnsllqqqtaqtsaresldteestdstaprlppiiqqiadervefqlnlgkamdtlrsdmsdilakkpdfsiydehisaidpsgvqltgldkyksafaffqtfvgfwfssrsvvqsrmvydfcrssiriswnavlvpkfplgrplyvdgvsyyqldrvsgkivehkieklminntpvappygilsiiqqdlfrvrspqgvpvgigamignvettaalqksf*
Phatr2a_49426	Y	0.763	23	3.683769215	vftraqqqsspvdygvdvsfpmhha	23	3.683769215	vftraqqqsspvdygvdvsfpmhha	No	0	0.964545659	Not plastid, SignalP positive	mlqfppvltavtlactvvftraqqqsspvdygvdvsfpmhhavpstnyawlphnmdpslptppeyqdmsvqplgdmkakhehfmngcsdyyesmgdrcwsnerdritmslrqpqsmrnytefgftkirapdhvfsliqefwqankdkqklerwpagniytnhwesptylvsvedtsldgggfvlkqhiwnaardtiqdwtgqqlaecslygirvykegailsphvdrlplvasaiinvdqdvdepwplevighdgiarnvtmepgdlvlyeshsvlhsrpfplkgrfmsnvfihfepigpiagqieytgdlppylipgspeeknwrrsnpnghkivgnrafatgsteahhhaskgdleqlqrildknadlvnardkngwtplheavrtgderlvellld…
Phatr2a_48474	Y	0.636	23	1.746045624	qtllskylsdvdvegvnlpslyssd	23	1.746045624	qtllskylsdvdvegvnlpslyssd	No	0	1.066057632	Not plastid, SignalP positive	mstffrsaamtllsrtlqtllskylsdvdvegvnlpslyssdghsgwgvrlsnvklregaklmdlpgkrkianrrkhrrrkskrrdrkaptvshnvprakdsqlsndstkeatvnsatdqsqssldeqndaannnpmentsedsptsrtilserepeisvtasetadpdqptssswffwptrkaplqraasirsipatvdealdetdaddekepldplagflvqeqphdldeksvlhagldgtehnvgesanmsvdidideevedqeeelgplvlrlgkggtvgtldvrlvgkdihvfvedafltieavrlkpnvfgdpetegsnsndskkkkkekpkqeiktvgdrvlaenaiarafsmipnlflrdisvrfiirdaavetfqsdqeasaamsedygs…
Phatr2a_38419	Y	0.694	20	7.132287805	lwayaflavqrptiislahreplaa	20	7.132287805	lwayaflavqrptiislahreplaa	F	0	4.213324231	Plastid, high confidence	mialrvsflcvscvlwayaflavqrptiislahreplaatdaksngtsnavamdnvgfvllaggkgsqiiyrsvgkpkikfrhsiddsarpqipipelckvvrdakehgaavlrvprkakiketedgstvlrtlprarlwevhtpestkvetlqrdfakvarenleatddvtivealgesvkltlgeytdlknttpedvdv*
Phatr2a_49726	Y	0.592	38	1.86301157	hsvhgqraavnlsqkiqnrfaksag	38	1.86301157	hsvhgqraavnlsqkiqnrfaksag	No	0	0.81940834	Not plastid, SignalP positive	mslqprrqrrrgcrqisllclytlliaigllahsvhgqraavnlsqkiqnrfaksagrgnivedkssigktsrwfhvaglwepeipvnspnliatvvlaamilaalvvylpqptkkdlrvgvrddelkieggnvvdtepidlafegltleletksgevrtildgvrgraqpgrmlavmgpsgagkstlihalvgrvkdntklslygrryingepvsgdsllpaafieqdvnffphmtvretlhfrvelklgsllskhardkmvdglmdqlgltkaadtvvgdakvrgisggerkrlsiavemisspsvivldeptsgldstaatslvqtlrdladsgktviavihqpsqhvfakfddlllvsegklmyygelhgvrsymesyghpataemgtaehildc…
Phatr2a_43366	Y	0.441	16	5.12270361	gsarawsthprigstppslamiarr	16	5.12270361	gsarawsthprigstppslamiarr	W	0	1.800012685	Plastid, low confidence	mnvvvfaslvgsarawsthprigstppslamiarrssgrgletllraeildvdfervdrsdkripskvemipqlidqkdgqprsllelaaesepdqelqntpipfldgenyidtklafmaeldgikyaiampfdypvamtlekkdgsvdylaadleendelleimaaqvkehlgenlqlkrtpriltisgplddytknwkteilprpvstnelldetdddldffhnfmkeelgeeeyqktldencndineellalfeipglgsneddeagiedllksmlespsdqekdmeamlakdtnhagvalklisyvfpdgksyslvqllkpyaligkvisgaddirfellspeeekilvprleqvcrddlekvgmvlq*
Phatr2a_20774	Y	0.725	20	8.585296015	vassafvphqalaragssslhsavs	20	8.585296015	vassafvphqalaragssslhsavs	F	0	5.677519302	Plastid, high confidence	mkfalassvlvftavassafvphqalaragssslhsavsdtytftkseeifaeaktlmpggvsspvrafksvggnpvvfdkvkgayawdvdgnqyidyvgtwgpailghadddvlaaitetmakgtsfgapcplenelakaviaavpsvemvrftnsgteacmgmirlvrahtgrekvikfegcyhghadsflvqagsgvatlglpdspgvpkaatsatfcaeynnlesvkkileehkdefaaiilepvvgnsgfikptkeflqglrdlatengallvfdevmtgfrvayggaqeyfgvtpdvttmgkviggglpvgayggrkdimemvapagpmyqagtlsgnplamragietlkklsapgtheelerksqklidgiaaaaekhghdftsgcaggmfg…
Phatr2a_48490	Y	0.583	42	3.702613677	glglaqvcisrsrlagrfatgdhig	42	3.702613677	glglaqvcisrsrlagrfatgdhig	No	0	1.138951926	Not plastid, SignalP positive	mvgitsnkgrlrrrlrralfwqtrqrsvlligltvsglglaqvcisrsrlagrfatgdhigitssksllrktcptygcalypleiddaaivaalqtekndpqsprgestlpplashdfamvtrqskthaynqdrafffrnfttnqsppglptfliglldghgteghrvaayatmaiparlaeklnarpccqseqwirsqlvdafveidheappnalrggctasislrighklfvantgdsqilvmhrlneedvniayrtrkdkaylpeeksriegmggqihippafpegsrvivrsvsvhppetiglamsrsigdwewgsvgvipdpivdvvdltalagsafvvaasdglwdlrkpefyakllsramfdddgavfpsrplsalveaiykaapeaakwyr…
Phatr2a_44908	Y	0.801	25	4.581322502	wtaeaaiatsdtvissrridtavaa	25	4.581322502	wtaeaaiatsdtvissrridtavaa	No	0	1.423087143	Not plastid, SignalP positive	mmresvlllhflllgatdlwtaeaaiatsdtvissrridtavaaesalidketgriyweggsqttlsatlgptlaqfgiqhvkatllslllvfavvgvllgwlrhkvetsllfqsdhrrvyisivyhllqwtilrtprlppklvtaivllyfleafqcstrtylanaicspeeveryienlrsqdpkiqwtvrsfhyepfytallrifqrqrkstseidcdategttcfskftgpntdtdeniresrrkgptldsnhwwvrklithnatgtynyqqvtdlttagvwrrapaspiapfsklilskhvvlldgktrgdylsqqadfatkhgqedrmaeyatnlavegfqsrvlavransndltgegcwwttrffqshmfwlatafgltvpyrywfarhcde…
Phatr2a_56302	Y	0.744	17	9.128071181	asaaafaptqsssrvsvatnmafrd	17	9.128071181	asaaafaptqsssrvsvatnmafrd	F	0	5.682458341	Plastid, high confidence	mmklavfasvlasaaafaptqsssrvsvatnmafrdelgaqpplgffdplglvkdgdqatfdrlryveikhgriamlavagyltteagyrlpgnidysglkfadvpggfkaldtindagvlqivafigflelafmkevegksefvgdfrngfidfgwdsfddatkmkkraielnqgraaqmgilalmvheklgvsilpdl*mmklavfasvlasaaafaptqsssrvsvatnmafrdelgaqpplgffdplglvkdgdqatfdrlryveikhgriamlavagyltteagyrlpgnidysglkfadvpggfkaldtindagvlqivafigflelafmkevegksefvgdfrngfidfgwdsfddatkmkkraielnqgraaqmgilalmvheklgvsilp…
Phatr2a_45267	Y	0.781	21	4.627086443	atslavvpsaaqvgadpiprcgdcw	21	4.627086443	atslavvpsaaqvgadpiprcgdcw	No	0	1.649758711	Not plastid, SignalP positive	mkrpslpmlsvlclgatslavvpsaaqvgadpiprcgdcwcipeggtedgtcptfegiwqsfpaawidsftsfellassppltlvaegtdsadcypfadsvgarpqnnypeseapqckllsslsedatttavcgykyadeaascrgrtyeivsyesavaaetdfavvvhsgqcgvcsnavdlavrmntidsiaditaacaasyfvsttagarfgeltdciqnagfttpcatlwahfaatnaavcslacvsadneqnfngpppmcelseclacsntlfeddlnrlagvykspwnagfadavatpcsaftriadldpcqglaptispapsamplvptptsgtrvilndfalvpifawltwrhlyv*
Phatr2a_45966	Y	0.729	27	4.985120974	qhslsfnlvktrlsvgrntdgvidh	27	4.985120974	qhslsfnlvktrlsvgrntdgvidh	F	0	4.253379754	Plastid, high confidence	mrslvsqphavvvglfllvhtqhslsfnlvktrlsvgrntdgvidhdfaddhpnvmsipachgpfspdlltnywgrspllirsafhaealtevwpsqadllelaldddeissdsariithtsgrldsfasqlgpfststiqglehgdkmwtlivndvdryvstladwmddefgflprwrrddaqismartgggigphvdsydvfltqtsgqrtwlvgntmtvqeemntlipdlsvrilrdvsnhnesshaytrlelqpgdvlylppryvhwgtaltddcvtlsvgarspssaelvariaetmlgsvsvhavqrytdpdllqevngaplhsmtnhakdsmktmvldavheitddpmrwdelvaklatepkrmsenalvpyneikdseylaiwggtprdal…
Phatr2a_49107	Y	0.516	31	1.351462261	htsvtlftglkevsmekeirfgmpl	32	4.911983296	tsvtlftglkevsmekeirfgmpll	F	1	4.108819891	Plastid, low confidence	mfrwkipvrsaiplpllspvvvfylhtsvtlftglkevsmekeirfgmpllakistnvtaecqkkmfsvaaepgapwhrpeissisfqqrssarlkrvsnpitkiatvswkdadlilgdlspkgrsqrfpsvqervrfymaswytpscseneddwvhyrrvfhrastvvetglnatsvleiegpiskptakesihflankkyphtirmvvddiirggtifspseanlyacaqshpkpslrnmycpelletlvplhrryqgrnetsvpllvqvgdvlpskqpydggddkfvsiphfkkfrlvanqswghllsgtlppcqsgprsmhahglppilfklaadrhyrgletlaqydrpwsekrnaavfrgaltgpqlpaglselqkcqrmprcrmvlayvnst…
Phatr2a_45995	Y	0.71	27	1.5859909	tptfsncgtkdpspfeqrldqirik	25	4.543090484	rltptfsncgtkdpspfeqrldqir	F	-2	4.080058804	Plastid, low confidence	mtpiyflpswllaatlllqrltptfsncgtkdpspfeqrldqirikhlknspqgrrliadscedlctqcveidvyfhlsaipiptddgsgseqfifphplesvarlaasdatlaiedfaslqdiyslidtnmqvlneryaespfiftwknadpasasvsanpdmvdfaletlfdengvaaelhtgdasvlnvyltysqcllteetdpdtgeaasdcsivgvavfpsyqqanrradgvyvnystlsggglpsndvgltlvhevghwlglyhtfqntgedegvdpcspengndyvadtpiqsassqelyecslsfyegeelpdscpdlagsdpvfnymnyvsdekcwppgvgeftcgqyermymqwllyrrsnepcqdneidieismeiselfteenafyl…
Phatr2a_44556	Y	0.819	21	7.280821347	wmttafqqsqrirpstseisrsrhv	21	7.280821347	wmttafqqsqrirpstseisrsrhv	F	0	4.55958939	Plastid, high confidence	mrrlrvrlalislllwmttafqqsqrirpstseisrsrhvmllsleylkhdlwlpliaedpgavqkrivqvgsgkinsegavvgidyvgtlaslgnewtphevvdcwlksqqgmeglidafllhnidgakllepdylteafvtdtlgvsnkiqakklimaakrlrkqtedyaigdvfdsgtstftlgqskmiraiestvatmklgetcrvlcrsdyaygsesfrrrngeavvppfatlcfevslthc*
Phatr2a_48628	Y	0.546	39	1.632499877	pralrkqyfgaypkrhawsarsrar	37	3.299878195	llpralrkqyfgaypkrhawsarsr	L	-2	0.895443251	Plastid, low confidence	msdrpkgplgidplrfsivlfvflflfviylllpralrkqyfgaypkrhawsarsrarrsgavygqstigdntgsytggsslgtgtttgshramhmvglaataphraeeehidfttpphdaqqnndeivisaamqqlrdpgvlivahgsrgkpktvrlqltemaitwrtetrkkkdvkpkmgklhqvplshimyvdvgkqttalrrvenasvsealcfslltkegsldleansprerdalvscfslvldevhaqnwrdiyrgpssdmpssfdemdraqagiynna*
Phatr2a_41623	Y	0.756	26	3.734045946	pyaaasdaeglaylasnraqpgvie	24	4.102832877	lspyaaasdaeglaylasnraqpgv	No	-2	1.427095786	Not plastid, SignalP positive	mflsrsffsfvgvvavaslspyaaasdaeglaylasnraqpgvielpsglqykplvngtgayhpgastpcschyagtlldgstfdssydrdepttfapnqviagwteamqrmvqgdqwelyipselaygergspprippnavlifrieileilgadvvpafrcdvvsregcndqeiayldkihaweveqkttelqrlqrmvdakvkpelklwmerrihllqqmvgppatsddaenel*
Phatr2a_56512	Y	0.773	27	8.421620766	sfssafvplslpmrtpravrlqvmt	27	8.421620766	sfssafvplslpmrtpravrlqvmt	F	0	5.467409498	Plastid, high confidence	mraileshcfhvfsilllllcsfssafvplslpmrtpravrlqvmtepprggtsrteakedkdddpkalspesdyllqtedftrqwkkpeqhslevprvrhtvlserdyhrleaiifqddategseeatvlqrrvslpnipipprlarpgvawqhhhhatvnlvrqhrnqkhdgpiqfitniinrpqlvstcsewkrlekhaeyigtthlkdllqdrercdemyathdgvyldysrqrvtletmkflyalaekqnlkgqidkmvkgdkinftedravlhtalraeraltgtvmvdgvdviaevhqvldqvkvftdgvrsgqirgytgkrlrnivsvgiggsylgpeflheclktepeginsalgyslrflsnvdpvdvertcadldpeetlvvvvsktf…
Phatr2a_48425	Y	0.852	22	3.358037357	civsadivvindliepeeifdfktl	22	3.358037357	civsadivvindliepeeifdfktl	No	0	0.531135272	Not plastid, SignalP positive	malrtlipivfaglffcivsadivvindliepeeifdfktladsdhfwtaskmnrtkyycvfrnlwdeahhpkihalaakptnvvwnretrgdtfereieaagelvysfgkgkgffidqddneenyafldgitvdsdfpfisgmaginpspdwftgfylldsidefdrtfwnrikihtypwdagtdagetytspdsdldppldverifpqnapdgifvspdgstvhpvgewecilhvcpdendcerenwppsngcdvlkypgcdemcdpevtspcqqcqprtsdngsvfypnccesgyrptsgdcdgngssasrtvfpllsligglfaasms*
Phatr2a_48676	Y	0.647	30	4.404021947	setealagpasfrinllttasplrm	30	4.404021947	setealagpasfrinllttasplrm	L	0	1.500991256	Plastid, low confidence	mgrsfmiivptcvlvgvvgsllllsetealagpasfrinllttasplrmapensqdfpssvslktprppkrapsidrlrslheeyepfflrnggtalldeetdeesrlsprqgflqsrydhwqectvkalkaelsvrklqvsgkkaalverlalddldntpdrlvqkaaktlaqevfvhpftttevekgvpadaikgaaltaatlsylagnsivlsgaaalgaaylaispgsagdavraigtsawsstevfvdvvkkigpehigettvgllhrlsaaaqqtqfllqqksyqsgssasnnaiardkadaidvtitndtgstesdeasptfafaekdqivpkadtpvvapaktkddrvnrallsyrieleqtasqkrlkqrkeqasrgllaarlsletalk…
Phatr2a_39554	Y	0.872	19	3.989662279	tsatavdvsvkvlgihenrglchnd	19	3.989662279	tsatavdvsvkvlgihenrglchnd	No	0	0.609021297	Not plastid, SignalP positive	mntiafvalafaftsatavdvsvkvlgihenrglchndmdvinsrvqgalnnileaheldaigefdtdtnddgrmlrnsranslcncrinrslcfmfcspsqrfnrrardvenkedreltsssifaddeksskddskdskdskdnskdskddsidskddskdskndskddsedpkeflaeeddefldgtsekqtngeedlemdldlpaltktlanapsdlslseqiendiievipavylalaynddiglgcqltlrkmirhrelevyasvda*
Phatr2a_48772	Y	0.44	22	4.765698	srgacfelstcrsvapyysqivtsw	22	4.765698	srgacfelstcrsvapyysqivtsw	F	0	4.35937302	Plastid, high confidence	mrkstaqlafstvtffsrgacfelstcrsvapyysqivtswldenslpwtevegeqlsnrriinvtgkqnnlrlhllpsptcpmncaspnltrdmtnraskndpiihlhqdvwqakedivksrllqrlgrikrriyarqtvarridnptaveflqchhlwaatrtkfayglytkddigelvavasfssrrnvvrkgvnhrshelirfcsrrdetviggitklirafakdenpddivtvidrdwgggdgwhalgfqtvatlpslimavkagtrhhmvgagigckstsafgriglpadtlqrlnttssaeaarstllesghfpvydagverllllvshssaaiehgkdvcakalwsdsqpsytsryyssncgitalltdaekehkrtepfkserdlasi*
Phatr2a_46957	Y	0.777	22	2.331757099	srayskplysppertvvllyhkpin	20	3.932118716	vksrayskplysppertvvllyhkp	Y	-2	1.297776615	Plastid, low confidence	mlvrcsstillfltvksrayskplysppertvvllyhkpinvvtthaandvkgrmnvyddvlsmkgfsgwnhvgksadrertpasfaeatqirsklhaigrldaettglllltndgglvhhvtnkdsvshqhhgnpvfktyealvmgfydnhspllekmrtqgvnigdkyggttrpvdelivktnptlkstlvslticegknrqirrmfhalgsgvirlcrtqigrsltlssvpmagqwriltekevetaldwrpryigevsalsragkttkavtgtsrrrkrsnf*
Phatr2a_44916	Y	0.53	32	4.489742078	stvaalnsfslapsakaktinaath	32	4.489742078	stvaalnsfslapsakaktinaath	L	0	1.427778826	Plastid, low confidence	mpsplhqqnlvltkftmncfqallflstvaalnsfslapsakaktinaathlgtsipsdtirfelvstlfalalvvspatslavsgggldfagidisgqdfskgnykgkdftqviakstnfgksnlkgcrfykaylvradfsgadlrgasledtsmdeallkdtvavgayfsasimdtltvenadftdaqfpiktlpllcersdatgtnpvtgvdtreslmcp*
Phatr2a_36197	Y	0.571	21	5.703191893	ssalsfrihrsalissrnvdltilh	21	5.703191893	ssalsfrihrsalissrnvdltilh	F	0	4.197254592	Plastid, high confidence	mkasacsfalcfgvissalsfrihrsalissrnvdltilherrkrqeyrnaatqvlsnfmekgesasddvdpidridfnapklsskldlktlavaldaelyekewfvtgnvnpiyfadsfrfedpdvkldgiedyargvyklfdqntaraeiiatevsektpntvtctwrlsgrvkigpgltikpyivytdftvdpnsglitlqedrfsipqwdillsalfpflignvasppappveprvapvlpqmvgrtrgplavfsnffqnq*
Phatr2a_37201	Y	0.448	19	3.880694263	plsaalvsqmarvmtfcdkpkevsd	19	3.880694263	plsaalvsqmarvmtfcdkpkevsd	L	0	1.113923148	Plastid, low confidence	maffwnianrsrvplsaalvsqmarvmtfcdkpkevsdsqavesegeggpekqfregmqpdadgdyhgifpkrqlwkpkfeyplwdtnwdgmeppltgdkemdrkkmreirrqgvtrhiilvrhgqydethkedekriltplgreqaeltgrrlaemiagaennfgsckikvlrvsdmaraketaniiasqipgiptsepdtllnegrpchhipggkattkvvvttddnhprieeafrkyfyrepisfsgdvetppetanttvgsdeehhefeiivchanviryflmsmhftlmdgiygwqgatassrgva*
Phatr2a_47107	Y	0.928	20	4.694285965	sscdaqdplhlsarpwrkyptspdr	20	4.694285965	sscdaqdplhlsarpwrkyptspdr	No	0	1.799125103	Not plastid, SignalP positive	mcfrsavlfllallsscdaqdplhlsarpwrkyptspdrshfsrsrpiphaygdlsahfldneeiktdrrarrwqvnlktrnigrlswssriiwtniatfaaqawkpsftqwgikvsekilrgeelyrlitpvflhggfghiftnmislsrvgpdverlfgsgrflttymvsgmtgnllsaymspnpglgasgavfgvvgayyvfltrnewllgpagqsvtssitqtmlfniflgalnpvidnwahlggalggaamgyyfgprlylvelpeggrivmdrpiarlprniesipgnlagqikritrrmqveryktemptrpwqqrqqhmrqtapnrsikpgpvd*
Phatr2a_32471	Y	0.812	18	7.883058097	plataftgsssfagasigistaree	18	7.883058097	plataftgsssfagasigistaree	F	0	4.837113087	Plastid, high confidence	mksvapvlfvllplataftgsssfagasigistareeqssltmeyipsgmskeqwrkvkeaeksknngknlgktgittfksrsfmdwqksggknlfpvdptkvkspkdlpymqrpggmpddsdlkkpnpfsnmfsfggkkkvdepepeekktnwwtl*
Phatr2a_36656	Y	0.545	22	2.077076502	wnsfglrqgssfafrfnslhvsttt	20	4.951863738	lawnsfglrqgssfafrfnslhvst	F	-2	4.411977888	Plastid, low confidence	mfrsqktfaivsfalawnsfglrqgssfafrfnslhvstttsdslhtlcgsgadsdderivtqgfshhrrnlmlalglspplllspddaqaatslfsrfrtdkpadlfvvgpgtnasqarqrgpfipipytlsselcllrllpvknalfrqlesrleglstlqnptrepgawgkarnstltaisnldnkrsqlepvfnpddsallqinkgqrseqlieslrsrlvevvdatetrnvtkafeaqkeallalaevgellvanfpydvptevadgflapisagnfvdlcvrnfynglpikntkkrlgsgsefdvanlpifgsfqegfydpltakprripleivrvdkstsvpvlsysqglanlfgqasleptgeklpllsfsipglvamshpeknanggsse…
Phatr2a_56506	Y	0.616	25	1.261960328	rfsllrkapahncdgqamtdlstna	26	2.318771772	fsllrkapahncdgqamtdlstnat	No	1	1.894060613	Not plastid, SignalP positive	mltrltrflafafilyklprfsllrkapahncdgqamtdlstnatakdkkdgpnwirgvnlggwlvmeryivpyqfaittchvqgdfcwypgalsappllhkdyklcdltrchpyrnltifngtdypidewnlakafdnqtlatkwfdyhfnnfirkedlvrmkkaglthlrvplphwirgdirenepwiagnrwkvfvrlcqwcrniglevwpnlhtapgsqngfdnsgiessvytckgwgrhpeniertldviheisdaiakdhlldvvtgfgllnepfgdcklngyerfledalaitranmgpnvhifvsdlfgapkfndgswwldpvkyhntyldthfyhtfdshtrsmspkehinhvchpeelqaeitsccyqdapstnstpsrgvkrisaews…
Phatr2a_46926	Y	0.693	26	3.995604439	llvdasfvgpscstfqsrhssavla	27	5.44903435	lvdasfvgpscstfqsrhssavlat	F	1	4.922858624	Plastid, low confidence	mlansmamflnfavllisrdllvdasfvgpscstfqsrhssavlatpreeaealierarkmreevaglegrpieqveaeakakrenrqqreeaaaasrqakkeavserktvngsflsvpetfddqvyqakqaverackegvtrqvirfalvppgdvlnedrqwpggaqqmyreaagpltrellrqvrvsptnasgdtaatswtnkpnvtsqdiwdfdgsawvaatyegtyntiqamvlpntdnkytldiqgmseslgmgqllilvnpfwrdveswgfnllapkakalaqeiifdsgfeetyvllqksiqgedcialkafpydwqlfayaetdywpydqyivhlgstaeepkstdfvpllqqreefrlsknmrqmqrmlkkde*
Phatr2a_44769	Y	0.884	21	8.3340529	sptmafvpppprslrytatpthptp	21	8.3340529	sptmafvpppprslrytatpthptp	F	0	5.460094157	Plastid, high confidence	mrtlqnlvfafllipsptmafvpppprslrytatpthptprsaslarnlfdpslvatnvvsvdtsslataasallesmvpafssgqglptafpstdlllsfadqgqnlagiffqasllpyllflyflsfranrisslgnfgfqfvllfvvstipsgiiaktvygtslanvdwlhggaetlltlanilvvlgfnqamttpnpsapetlnkgrlaalgvagtffafmaagpslgfdvhsaflygagnlgpdtvaslpwidaarvepenalsistwaihfssvfeylfamnlvwkfaettgnerwkgltwgmlplhasgicactyhffynpaalqflvtsqagltllgnitcmiaafriaqsngwtfaeanpwpksatspsglvadglaqqplqlsavqdsn…
Phatr2a_45456	Y	0.874	20	1.893747767	ffapsqpcvsavnetfrfgilpksl	18	3.501336203	lvffapsqpcvsavnetfrfgilpk	No	-2	1.123080761	Not plastid, SignalP positive	mntlealvvllclvffapsqpcvsavnetfrfgilpksldnpffdpvrtgcearadvygnvvcvwigpeqeeptgaaqvewidrmidqrlagdpealdglaisvvneesvkepirraldsgmsvicfdsdaansdrqayvgtdnvafgeqlgkvllqlqptggmfalvsiqtpnlelrvrgirsallgstwteppdsilyeeagnitltlqnmrdlkvanpdlgaiiplygtvmqyedlwikyvdshrdlthviadagsnqisllergfadglvgqlpyqsgevcidtllnlrresggkpsahrnssdlvfgtnlslllriplilptltvdqnfvgnyrilgyvlfcilaslsivvmawvlmkrktyivrasqpiflivvavgalimsssiipigfdne…
Phatr2a_37719	Y	0.739	29	4.285116713	glvsaqtttlplsaanvhwgyfskt	29	4.285116713	glvsaqtttlplsaanvhwgyfskt	No	0	1.326409797	Not plastid, SignalP positive	msigivrhtivgallfvtsthvpglvsaqtttlplsaanvhwgyfsktldpvltvasgtevvvemathhacddwdkmimgdaameeiytwtgdivgeefrgasgggdgvhiltgpifvedaepgdilkveildlqprpnqdgktfgsnaaawwgfqarvnkadntpfyagsfsdtptqndeivtiyeiveengqsfavpsyqfewpimtdpngverdyiaypgtcvphdthsitipssdvtdmgwtkagaityydnvfkakipinyhvgcmglapashdfvdsippmptggnldnkrigvgttmyypvevagglismgdahaaqgdseldgtgietsitgkfkltvikqedftasqavldfplgetatdwiihvlmqqqkihlhkpasf*
Phatr2a_43750	Y	0.874	22	4.419452535	rlvrayqplkgvtatpvkdpsgqvd	22	4.419452535	rlvrayqplkgvtatpvkdpsgqvd	Y	0	1.754578731	Plastid, low confidence	mftvsrclvlllfckarlvrayqplkgvtatpvkdpsgqvdigewlstndgsggrrlvvfgtyaadfnaieygqrlryywpklreekslekcalllncqpaaakalaeqvdlpesielwvdnsgesgrkfgvgrgwlpenndinpylklfgmlfglgawatlpaviggyignpftpqpwiedalavgqrkgrwpdnaleissdgnvtnkftelpfvgrwprrplelatlrlqsmigislsewktlapdeealgagvltqlggcivvengeplfewrdpgicavanfedilskl*
Phatr2a_33153	Y	0.681	25	3.759353958	cfvraltslgtvqnlqvfdtelkdi	25	3.759353958	cfvraltslgtvqnlqvfdtelkdi	L	0	1.14043773	Plastid, low confidence	mstgtknsffattvcvalfcfvraltslgtvqnlqvfdtelkdiaesvhslsvhgtgadsnnslpkakpddvyvlesktkaavresslrestlvtnagiefrkpiwsnassfdngapsilvqlngelanylgfiakafglvwwlereygvnptivlrhqqhpkwvgahadvtrcfpylrdfnfgagntrdiskelsvlsqshqqsngtaervvdirsevpydktiqsflslyakshihiggeksrinipflttkqmscrdlivdkyyddirriyrfdksccvdvpdpdesvfersglrkqpgyeelapeqvanelfahlnpgdkvaiisrypndfrtqmivgafekrkirarvveprsgvadfcflmhtqkemvgtawstyflwagllgnatsvrpyta…
Phatr2a_50224	Y	0.789	17	4.892254163	ptphawvptrsntrrialstkimal	17	4.892254163	ptphawvptrsntrrialstkimal	W	0	2.290635464	Plastid, high confidence	mwnlvlllslvptphawvptrsntrrialstkimalpmddlaktgdeqnpcwedlydddcvmsnaaaanfvaskwikglpcgqgledcdmpedltlpetrpeagvdhvdvmeflglhraeginndknrgsflqp*
Phatr2a_19943	Y	0.856	23	8.109295204	sgaeaftsaytvgrpafstvsqtan	23	8.109295204	sgaeaftsaytvgrpafstvsqtan	F	0	4.931091687	Plastid, high confidence	mtstrifyvvalcimafsgaeaftsaytvgrpafstvsqtantnppkvllahtilfgkkearaqgnerknkservrktkddvievggvvleslpnamfrcqiddapetqapvlatisgkirknfvkilvgdkvlielspydltrgritfryr*
Phatr2a_32938	Y	0.468	37	6.549242212	mgtfaflripglmvdnakgdplvna	37	6.549242212	mgtfaflripglmvdnakgdplvna	F	0	3.817979675	Plastid, high confidence	mgkrasstlsedpprflspwrilflgvsllamgtfaflripglmvdnakgdplvnafycsvitlttvgygdicpgdltllgqvflvcyglfglgmfggpvmtlasswtkhvpgglptvgtvamsvgvgifmqleglneaeamyasfitgttigygdvtpstdagkiavafyaicaipvvaglmeparvllegtwncdvlpdddfyqea*
Phatr2a_34908	Y	0.89	19	5.773118979	stvssftipvrhsdqravlvfagtk	19	5.773118979	stvssftipvrhsdqravlvfagtk	F	0	4.520453371	Plastid, high confidence	mnqllfvfaflclstvssftipvrhsdqravlvfagtkedeiaaleeklrrlkededqkmkeedlnvfaadqrtlervrgkdmllseqelieaqimekqddsdgnivpkvaaalglavalllfaqipvgqedyqkysvsgsstvrtidlgdlnrdvsrp*
Phatr2a_33371	Y	0.505	34	4.1393946	laalaqvkvfllagqsnmvgmasvq	34	4.1393946	laalaqvkvfllagqsnmvgmasvq	No	0	1.111579826	Not plastid, SignalP positive	midkvcpamilpqvskfawngsilillplaalaqvkvfllagqsnmvgmasvqhleilindhnithndfredlwngtgfrsrddvfvkyndrvgklepgygasvskfgpelgfgwtvgdaftdnplgggrnlavdfrpplsgegqfpdvkpskygweyrqmihaildgleaiqeiypdycedqgyqlcgfvwfqgwndmlswpfvreygfnlanlirdirretdepslpfvvgelgmhgnltgdhstaatrvktirameqgvtllsefqnntifvktspyvinngtkynkiyhyngradtyyhmgkafgrgllqilnnsaatrqrvrkarpkn*
Phatr2a_29821	Y	0.705	24	3.326826916	qkltasfsswddldklplpawysea	25	5.1235791	kltasfsswddldklplpawyseak	F	1	4.226099317	Plastid, low confidence	mrkaiisknvlcvlfllcqkltasfsswddldklplpawyseakfgifvhwgvfsvpayknewfqnnwqhfkyedyvafvnkterqnfayqdyahrflaelyrpdnwadtfaaagaqyvvltskhhdgfcmwnstsipttwnwnavdigprrdllgdlssavkrkkspqsgkklrfgiyhslleffnplytydkgnnwttqnmvdlkalpelydlvdryephlmwsdggweasstywkseefiswyalnstvgkeavwndrwgtdtqcrhgsyltchdryqpdglvdkkwekcmtidstswgysrvsdvlqylnttqlvhtlievvalngnlllnvgpsadgtinpvfvdrlmgigswlsvngeaiyssnpwkicqnetkfsvfytrrtdvlyahitew…
Phatr2a_43424	Y	0.69	23	3.917570495	atafapgfvkhtamklemgyvpdgl	21	8.12571149	saatafapgfvkhtamklemgyvpd	F	-2	4.93262691	Plastid, low confidence	mnfkakftllavvflsaatafapgfvkhtamklemgyvpdgltedqyrkikmddarkakgkelgrlgpkgfksrslqswqeafdhgkaghtfapidykervkqglmkkedvpymvrggnwdnsdvkgakklqwskkdkdyakggykkeqsasilgsgpgfdwtgmgdkknkrnmpgmg*
Phatr2a_49850	Y	0.66	35	7.644075958	arsvaftapsrpvsvprtveharfg	35	7.644075958	arsvaftapsrpvsvprtveharfg	F	0	4.911250499	Plastid, high confidence	mirrqrsvsmkliitvahslslvlvtcllarsvaftapsrpvsvprtveharfgavpvssvmarhrsarhpmfmtedapeaqreetipatspqavrqkvaaekeksglakavllavplfckfvivlcikfltdlvvfpllwtyrlarltkkkilglfgkrsspfdgangdvqgnkdapnqalppkmskgl*
Phatr2a_50200	Y	0.703	27	7.018445478	pairafsfpptsklalvrgsclrrg	27	7.018445478	pairafsfpptsklalvrgsclrrg	F	0	4.501559598	Plastid, high confidence	mmsrrwilfttawirfglvvlpairafsfpptsklalvrgsclrrgdrqhwpsddhpltslrnavshnpetvssevgggssgkssstatnatsqtirvpesvlpvcqfcelpfgsrnalfrhlrtdlvcrtrareangggpeslhpithanvrydmawqiayvrgkdpvpsftgvasasasfgnptstrrpeaeragillrkaveyalnadaagrtdpinehrgttnatvtvsapivtlgpsstqvtvanqrhwilsqpvdtaaagdvitlsywgpptlpgsdescrarlprllnltqdylthataneddslrirvvsakylsssrrlhaersctqqvyhyllplrwlpdgdelerwwlrdskqqqsrdansdgkekgglhtnrfvtpppsdalrklrd…
Phatr2a_42968	Y	0.546	17	1.592327949	igvlstdltscdslqqefvnikrvy	17	1.592327949	igvlstdltscdslqqefvnikrvy	No	0	0.840612895	Not plastid, SignalP positive	mkktvlqclkiigvlstdltscdslqqefvnikrvyfkkilvchpdkggdaevfrnvqtsfevlrgiyekeaissfitesafsaqnfddvfrdfgemptpsweyyheaaeenfplyrverarsnrsrctqttklgkkcgddkliasgsvrvgsldektgtytrwnhlecwrvpsriwlgiassrededsvlntknvlqsllqmndvllsginemnvegqmefvthimdrsswarisqrrninsskeldmsvakqtqparqaavfprdgpssresfivpipgengvasdalkgkrvvltgvfpevgggrgltlgkekvkkmvesfggrvtgsvsgktdmvlftlspstnlklivgkdpgfskvsqargrsvtllslkdlkegiesncleytrhedlkiss…
Phatr2a_50443	Y	0.686	20	7.656500697	sassaftatnffclsqygssvsgcp	20	7.656500697	sassaftatnffclsqygssvsgcp	F	0	4.623750923	Plastid, high confidence	mkflhsalivltsasassaftatnffclsqygssvsgcpedfirqwkaagsttnriskknvaydcdedancvivdacddeqcrtsldvrihgkwydlsgwrkahpagahwidwydgrdatevmdafhsekgramykrlpasstesvamlettiapdsstqiafrqlrddlekegwwkrdmvheftqlgiwaslvvgaavtahsapplatfllglsmtaagwlghdfihgvdsftdrlrnfagvaaglgptwwsdkhnkhhaltneqgvdediatdpflftwapdpkddsplrkiqhlifwvpfsalfalwrvdtmqvvieavenkrvgakgelyglllhyavlftvfpvtvwlpaiflsglmsalivtpthqseemfetyqpdwvtaqfqstrnavttn…
Phatr2a_39088	Y	0.802	19	3.855197603	saafaeqglrrkrnlldiqveseih	17	7.189401205	llsaafaeqglrrkrnlldiqvese	F	-2	4.433044512	Plastid, low confidence	mrrigllsallllsaafaeqglrrkrnlldiqveseihhemispynelvlddflwggrklmkvdgkskskgtmdsfsamalkstkspkstkaglnspqmttvgigsfspkskkksqktedcysdvfgylfcdssmsfmsmsvsmsmvatptmptnpttpttpiapltptapstpstpttptapttptsptaptaptsptaptaptsptapttptiptvptqapidgcsslprdealrtlvgaitdettladstspqgqayqwmlntdpasldpctddnvlpryalttfyfsssgaswtnssdwlsgisecawygvvcsstgtvteialfennlagtlptelealtdmqrldvfdnelggpipnilskwpflaffdveknqltgspfvdaiglfnlqsyr…
Phatr2a_42869	Y	0.689	26	2.47327998	pttkswaftiqstkalspnpipyrn	28	7.143630015	tkswaftiqstkalspnpipyrnay	F	2	4.461515722	Plastid, low confidence	mrrqatsafllvwcfafslppttkswaftiqstkalspnpipyrnaynhairknrfsaagvrptaifsqssgglqpsnqvvdreesstkseellpppalenheatyvptklldssvdeiglidepdpasnadlmdpewkdlkkklfngtllavsfgfviftvlnidhgmtrgwtqseiamripldnwanyessleekpiftktlinvviyllgdwlsqtlfqkknvldfdasrtlrngfiglcfgplvheyyqfsdhilpveggiwnrvekilmdqtiyltvkcsvyisavgllqgddwstvkqtvkhriggivftawkfwplvhcitysvipaqhrilwvnsvdliwnailasmsqkeepkgdstdepvvavstmndlklskdengmaeaiakdlffl…
Phatr2a_41396	Y	0.891	17	7.543865748	avvnafsvapgssvgsrhsrflhqs	17	7.543865748	avvnafsvapgssvgsrhsrflhqs	F	0	4.702326779	Plastid, high confidence	mkavvllaafaavvnafsvapgssvgsrhsrflhqssmapwwptsssssirlhlsttepetavetsetrlvgddaayfsleeqslnkwlqftlatgtvlaavawawflpgglhggdlflqsvqattgttdpavtvfsmltvfavahsglaslrtyaepvvgarawrvlfavvslplalscisyfvnhshegiqlwdlthvpgmhtllwvtnfisflflypstfnlleiaaierpqlhlwetgitritrhpqavgqvmwcaahslwlgtstalaasvmlighhafsvyhgdrrlqtrhgeafdyvksktsvvpfqaiwegrqtlppdyykeflrgpyflvvggtvaayfahpwmqagaallhw*
Phatr2a_48898	Y	0.793	20	4.030200596	acviattlfqfrafpglplhqapia	20	4.030200596	acviattlfqfrafpglplhqapia	No	0	1.276637456	Not plastid, SignalP positive	mwlkkhllavalllacviattlfqfrafpglplhqapiavrlskvkeklkqenskslrpdpealhqesgtstargrcainlfglprafqslvlpslvqnvlspnslyqcdyfvhyyfltyeeagrsglggridpdeillleqavrdvspnsvisfrfdheqafwdkyqpfidkirtakdtdgrflyfpwrdtsyvypetldnivkmwhsiesawevmtkheletslrydrvavlrsdvvyvtpidvfqdnwrlindsdrvavvpafgrypvndrmivgpreaveiwaaqrfnrlethikfvqenhpgwgmhserfikwtinpairdsnttivedgnicffrvradetvkindcedgksvvaapsiventgegkakllesilgrkclvrppdsastslqc…
Phatr2a_48862	Y	0.631	29	3.914728652	sfleadalsvrpaanhpealcglps	31	4.141436815	leadalsvrpaanhpealcglpsvt	L	2	1.204629927	Plastid, low confidence	msifqfisrwralallvpaiglgsfleadalsvrpaanhpealcglpsvtldrrqalvrgtiaattgliasgvippfvasadaipptiapiatlsdggafplasvlarnqkgfaravrdsgisrdqlyicgsvvsnrasgyeaarqatskgwqqnmekfsygnieyldqimldypgpdcesiqgqwasfesmhaqkltkslsvsnfspaeldcvlqkakvkpvvnqlpysvayhpdrnvivenkkrgvlvqawaplggslggrfsssmkgtcaqigkrygksfaqvalrwivqtggafttqsknkahftedldifdfeltedemarltala*
Phatr2a_44725	Y	0.808	20	6.239006934	vqaqsfmptlstgtkstaffakanp	20	6.239006934	vqaqsfmptlstgtkstaffakanp	F	0	5.168614094	Plastid, high confidence	mklsssviaaalllvqaqsfmptlstgtkstaffakanpwkdqnidgyeadvggpkegpkkvpwkdqsvdgyeidvglkkgepgrkesapynkgddtptswsgeksprtvaprdkpaatpwkgqnidgyeadvggkqegpkkvpwkdqnidgyekdvksrkd*
Phatr2a_20668	Y	0.637	34	8.53676617	paatafapstplafrtqtpvvttia	34	8.53676617	paatafapstplafrtqtpvvttia	F	0	5.484276284	Plastid, high confidence	mmqqqqqqqhaaqrragvgtillslwfvpaatafapstplafrtqtpvvttiakvartpltlsavvdigsesafdqtiasaggslvvvdysttwcgpckviapkfeelsekygdavflkvigdaspdasklmkregvrsvpsfhyfkngekvdvvnganaeaieaaiakhgaer*
Phatr2a_18083	Y	0.881	26	4.541876674	dliegfyrgvvetnawsppgkrrna	26	4.541876674	dliegfyrgvvetnawsppgkrrna	F	0	3.962373456	Plastid, high confidence	myitmirlsqfvlvvlllsldliegfyrgvvetnawsppgkrrnanglvaprtcssrlcasfrfknveemldnfreepllisftaincgpcklqkkelqavsklvgakfnmvaidtdrwprigtkfsvgklpclvvlkngvvlarlegltkaevvadqvrayll*
Phatr2a_24110	Y	0.752	25	2.004478821	tlafttptiptvrrmtrlaatetev	23	7.661186029	ivtlafttptiptvrrmtrlaatet	F	-2	4.92015272	Plastid, low confidence	mwrssvrfllvwaasagivtlafttptiptvrrmtrlaatetevpviingqnieltpalvehvnkriggqinklasngaiqecdvilsvsknpkvknghrvevvtnlkgtsiichnespdmyasidaashalyrklckykdnrvagwhggekmgndimevlenledvseytatpvaeeyvdpeaptitkvknfdltkpmsvqeavfaldyidhdfyvfrnaetneisvvykrhvggiglvep*
Phatr2a_44690	Y	0.641	24	4.764688673	daaaawtsrtawspgfrssrdvatg	24	4.764688673	daaaawtsrtawspgfrssrdvatg	W	0	1.720127881	Plastid, low confidence	mtplrcafvvwigwlrhfdaaaawtsrtawspgfrssrdvatgcaaapadaksdavaavtgvtlkvaldangaaadraaneslrftcgealdmvhrlrccsdavlvgrgtvqadnpsltvrrtpcdrqplrvvldprlellrqktdqgarfalledglttvvyhtvpdldedslnlletitvvyvpptkpsgdnvphgdylsaatltrdlrdrfgvnhlmveggpltarqflyehqvdrvilvhaslcfrqplesgltekvlvdagleklgtepcgvdqieywsrpelpwpttelskwp*
Phatr2a_47527	Y	0.645	22	5.114088072	rtasalatepkvgaaslsyasshta	24	5.386109024	asalatepkvgaaslsyasshtaaa	No	2	1.983278256	Not plastid, SignalP positive	mkrptdqakllflgllrtasalatepkvgaaslsyasshtaaatasasvwphsrqsptqpqqhitlrlarktdipglqacniatlpenynpqfyanhlrtwpelalvaecheeldldarterdksrhsptplssyspfgytfhhlanghgsshnsnnpsrdaksesnivayvigkveerqvlldddhwqptehdmygmprrryvtqklghvtslavlpshrrqglaqtlmeqlhyhliscygvdsvglhvrvsneaagklysqhgyeeaeqissyyqdgedaffmkkilsdgnrnrheniphfspshssrlnlfggalrktpkpwqegpmslrlprvlvnnggvaaeepthspqasptdtthrrncdnnhdhipelltgtm*
Phatr2a_49075	Y	0.552	27	4.184102832	irvyaytsvrmggtpfsrstkpqal	27	4.184102832	irvyaytsvrmggtpfsrstkpqal	Y	0	1.586922742	Plastid, low confidence	mvtasfaiaciamvtitlndwirvyaytsvrmggtpfsrstkpqallmssewssfqalddddddlmgkidtneyaieddsqerkaeigsslkaptidrsadpiqvpaelteetvlgvlsacrgelgtlfgysaenrgvgitggvdyvdldgpsvilslkgrfwhqrtavlervgnylqqripeivdvqvedpwqltdaanedf*
Phatr2a_31632	Y	0.788	20	6.232645515	dqtlgfspgllsagrritqllsttt	20	6.232645515	dqtlgfspgllsagrritqllsttt	F	0	5.446171255	Plastid, high confidence	mklsltfislivivdqtlgfspgllsagrritqllstttsfstttalegdlntqslladstfsikpddliarakqvlgkeiglglkdggeclaesfafcapvvgpidrdafiqaltsfdletafdleqqyfgwnvdplqpnrvwyfnrqkathvntfqgveatgkklelppqcyhmdfeesgkvtefgfytvdrqqgntgglggafaffygvgkplpfpegrpyqmswqrkfftafinvlqkfkkd*
Phatr2a_34358	Y	0.512	19	1.945868812	ecthgsstmgkqngrkrshedrdda	19	1.945868812	ecthgsstmgkqngrkrshedrdda	No	0	1.152562754	Not plastid, SignalP positive	mylkftsffpillecthgsstmgkqngrkrshedrddaykqayaqvrfvpilstgrpgtphryfaesytversdskpkdandaysctdiisqvvhkhanglvvvtagnhlppntqslqlliqespaaqesaatkrkqqakmlkgkqmegsvhpndviatisflkggqqhcvpllsnvwgtvlevnpsltepkarlprsiaedplldgylavvlpsgpfppavtltgellkkktdnsgecfrqaek*
Phatr2a_37787	Y	0.594	37	4.564107406	vgasaavtdgvsfgmdlqlrssads	37	4.564107406	vgasaavtdgvsfgmdlqlrssads	No	0	1.368270043	Not plastid, SignalP positive	mvptvtpllrcevggrlrwllpllvvlyhravgasaavtdgvsfgmdlqlrssadsdpssmivqllnptilflddiftdafpqtftqvrftvneydiaaatgdnvdrfylgairlkgtayfrvddnedavdglpstarvgavaaqafqeydveyletligtttdpflngltytivkingggavnpeqpsslpssdepaletwmivliagtavlcavlcscilwlcccvsdlddthaeqrstypavtksdsrgttkttespeadssapgrprslspvhsiasqdssiftynprsttrarsvdkqafasfasqttdmdmeqwqqnsvlggssadtsmdrsnhdsssslpfgndisaienkkdlsliaegtdedsatplkpeelmqlqaqqlalaahnnnna…
Phatr2a_49339	Y	0.887	20	8.538044354	smaaafaprrswttattpagietaa	20	8.538044354	smaaafaprrswttattpagietaa	F	0	5.388432023	Plastid, high confidence	mrrvavfvlvlsmpsmaaafaprrswttattpagietaatmarrsllssllrvstgtdsekdtnastdsiqtdsvvteasarnsklvrnvppfqrilaanraeiavrimraatelnagtvamythedrysqhrwgadqsflldkknptsspisayldipqiirlaldagvdaihpgygflsespefaqacadasitfvgptvenlqrfsdktsarqaaieadvpvvpgsdgaleteadvtafveanglpvilkaamggggkgmrvvrrmedlipffqaassealasfgdgavfverfverprhievqiigdgtgnvvhlwerdcsiqrrhqkviemapawtlpdelraqlheyavrltsqakyknagtveflidaelrpyfievnpriqvehtvteevt…
Phatr2a_23160	Y	0.573	25	8.255144869	thvsafapltlgrapafvlsaggfe	25	8.255144869	thvsafapltlgrapafvlsaggfe	F	0	5.34492741	Plastid, high confidence	mltiqsflialactsacfythvsafapltlgrapafvlsaggfewedpseafdqgvenpfksevlvgsdekikssagrllgprlngsnvyfvgimgsgksavgdilarrmgtynfldtdeiieratgmtipeifkaegeegfrtveaqvldsvhpyvrciistgggiviklenwsklqtglvvwldcepevimrriegtdrpllqtdnplqklkdllaeredkysqadirikvtedmdtehvadlairelhnfidenppawklakskaqaegldwvk*
Phatr2a_46092	Y	0.44	44	7.422070547	tpsaaftttssfpviwrvepnllqg	44	7.422070547	tpsaaftttssfpviwrvepnllqg	F	0	4.615122857	Plastid, high confidence	mpstarampshrqvqsigtrngvklgrfgivsalcliitpsaaftttssfpviwrvepnllqgrnpisrfhfrtpdyatrprrrgpltttsadendkksgpldkavakfkarpgtyllipcvaaivgwftnwlavqmifypvrfrgipiyrrpeiplgflgwqgivpcktrpmseamvemvtsqlltveevfarldpkkvasllapevpkltnsilqdlfpkwvtampsavfqgldsvsqgvmmhfnrkflegltknmqsnidsifslrncvvdqmlrdrsklgelfkicgqkeldfltnsglwfgfllgliqmavalfwdnpwslsigggivglatnwlalkwifepvdptrigpfvlqgqflrrqpevakefsaffanqiltaeqlwysvlndpatk…
Phatr2a_22936	Y	0.671	24	8.390181829	astqafvpsnravafaptvshvfkt	24	8.390181829	astqafvpsnravafaptvshvfkt	F	0	5.21967201	Plastid, high confidence	mvnrsvshlcilvagsafastqafvpsnravafaptvshvfktkkpkadgrhcrhvvfmgwgpdpiwspskvttnskacesgnsvtlnvsvqpetaseyklpgqyvqvrlddstkplflaiasapdaenasfeflvkktegndwltsiapgtavevsqvlgngysiaenidslkydfptqnillfaagsglapikaalesgqlkvgsdssrqarlyygertaedlcyvdkyseweaagfevvpvlsqpdesvwkgrtgyiqtaleedgvdiprnsgallcgmkgmteavkdfltkagvfegrvlfnf*
Phatr2a_49956	Y	0.758	23	4.322798056	svasallfpatgrrcggralidnpp	25	5.32892513	asallfpatgrrcggralidnppas	F	2	4.206486844	Plastid, low confidence	mspcvsflrflltvsatsvasallfpatgrrcggralidnppasprfrlhyahrpsprptvipdavlvdrvddnnnvddsalfdtpihnltipelrtlvtalrqhrrdtvaspiassttttstatpeaeadadarrlaslpsdeaaheltvpelrhqlaraqadqaravaqvqqrahdeltklrdahataqrqsqtrvrvledtlrnatvargneqtaakelvaqkqdeatrrvkaaeeqarhtmermeiqfhnrlmqkdeqvqrvrdeiaqarttlaekerevevlvehtqslrqnlkttwglvklrlyqrfqqlrhtaaghkpngrfsvpkldnskspfrdtplsrh*
Phatr2a_56296	Y	0.628	20	4.194477014	afapaqqsartsvatnmafenelga	18	4.578756592	aaafapaqqsartsvatnmafenel	No	-2	1.464450913	Not plastid, SignalP positive	mkfavfasllasaaafapaqqsartsvatnmafenelgaqpplgffdplglvadgdqekfdrlryveikhgrismlavagylvqengirlpgdidysgtsfesipngfaalttisgagiaqivafigflelavmkditggefvgdfrndfidfgwdsfdeetkmqkraielnqgraaqmgilalmvheqlgvslipn*mkfavfasllasaaafapaqqsartsvatnmafenelgaqpplgffdplglvadgdqekfdrlryveikhgrismlavagylvqengirlpgdidysgtsfesipngfaalttisgagiaqivafigflelavmkditggefvgdfrndfidfgwdsfdeetkmqkraielnqgraaqmgilalmvheqlgvslipn*
Phatr2a_38533	Y	0.615	25	8.018403478	savaaflpstfsyaskaklpfkigk	25	8.018403478	savaaflpstfsyaskaklpfkigk	F	0	5.093882611	Plastid, high confidence	mrnagleapiwifgatislsavaaflpstfsyaskaklpfkigkatetaysfpftlfyqrkivsfdpdedfalksgdwpytekdmnrldssddarfydnprfvthiddraiasltafyqdgfesllakeipekrldildlcsswishlpgehesevrygrvagvgmnreelerngqlteyyvqdlnkhstlsqfkdcsfdvianvvsvdyltnpklvfeemhrllrpggialvsfsnrcfatkavalwlqaddidrltivasyfhyaaswssleaidiipekqllperpsmqemlsnpskgfawmntassvqkgnsgdpmfviravk*
Phatr2a_48084	Y	0.916	22	3.78242948	grslaaeipadtdadsnssklmihv	23	4.560004481	rslaaeipadtdadsnssklmihvp	No	1	1.82253319	Not plastid, SignalP positive	mmkntsalfvwlvwgvgrslaaeipadtdadsnssklmihvphrlyqeggyrhrealfgispyggsivqnvyytnsdlceiddmsggfparekegtrmkpypspfllmmdrghctfvqkvrnaqhmgasgvliadntcicsdttctaanptapcemtepimaddgsgadisipsfllyktdadkiiaevkenrpvqaemawslpspddrveydlwtspsdgisaefirdwkdvaialgdkayftphmylhdgeksgchapngdnycftlctnagrycatdpdddltkgisggdvvreslrriciwshygaangigrewwdyvnefnqrcsaadyfaddacikdaykhskvngdtveecmsnsggtkqdvvntklkteidlqyqqgvvviptayvntavi…
Phatr2a_46366	Y	0.744	29	7.730530237	nkaaafqaslvssrtvsrsfdtaig	29	7.730530237	nkaaafqaslvssrtvsrsfdtaig	F	0	4.754093529	Plastid, high confidence	mvlqkrltrglsfavilflastankaaafqaslvssrtvsrsfdtaigpvakdiepsplsyseksrlyrrdfydhdswlkhraknrfvgtlskvldsgvvrqladeviligavatfvcvfnalcvtgyedfsnlhhdpifnfgaplvklpgepfslsspalslllvfktntsyqrwdearkawgvivnnsrtviretsawvlqsdlsdeekyrlirrvadcvwlfprslqrhllnpaedeeayvkdvrakldpvlaedlvsarhrptramyemskavntlpldsyqrstidqgvsqlcdacggcerifgspvpsiytrhaarfielwmfflplalyspfsiswnhwfmipssmiigffllgieelaiqleepfsvlplgkiasgiglsaeehvqwaeeq…
Phatr2a_43432	Y	0.77	24	3.886265414	rqtdarlpeyqqdelilpghirfeh	24	3.886265414	rqtdarlpeyqqdelilpghirfeh	No	0	1.1721289	Not plastid, SignalP positive	mpcrsrvalvcavsltlfrqtdarlpeyqqdelilpghirfehvvnplphtyislsdlpqafswgnvggksylskslnqhipqycgscwahsamssladriliaqsqledditpdefnlsiqfllncagevagschggsttgvfqfiqdfgyipydtcqpylacstdseegfcphvdttcapeticrtcspngtcravstfpnatvaeygriqydtsaimaeiyargpvkasvyakpiynysggvlwdapeyqadkhnhgvsiigwgyddemdrqywivrnswgqywgemgffrlelgknllmiesniawatpgmfsifdskcqggsdylksftykdpskdmallqrrssgst*
Phatr2a_47114	Y	0.563	17	1.86134738	clafgiqcslnglfwllrneqpvpg	15	6.406385916	fvclafgiqcslnglfwllrneqpv	F	-2	3.946816069	Plastid, low confidence	mvvkyglhvfvclafgiqcslnglfwllrneqpvpgygvssaqlqrstdivatvprnekesqrfvrgtslvsknsetgsytksgsvgmevkfpgsptlddeqthievaesiavldgtltltlanssivdlpkelslarnlpasipganseqapikrtpiqgdlsargrstrfpsiekrvelymgdwyvpdscldavkgtilferndddgsvtfqryttgkavetksvgtkpsskstfaidffairqqaeyqstsaedksatqdvanalcssvdmqawkynpvaapllvrigadgehsssshnlphlrairrsqkhettrlqiaesgacltllshfptldnvavnddvspiiwnfrlqekrmkqtilnidtdwskkrnqtlsrqhfvdkdeekigsenvp…
Phatr2a_43471	Y	0.5	22	5.313470713	pgarpfsfsstgtyspqtfapccaa	22	5.313470713	pgarpfsfsstgtyspqtfapccaa	F	0	4.590003795	Plastid, high confidence	mrhsgvattalglfalpgarpfsfsstgtyspqtfapccaatsrrnsatcnnesfqaddislldsmpdrefktstpskgdiselylslshfidmmdkappgtlqteeirllremmasiaeeneghvdtmerllyrmisewgaatqnmrddriillepkledfllvfkawqatlettlrsktssgklntkglsvtvervwrlfatqkslfenglesvkpdqetfrtvlsvfsvsrdrgmdrkvwslfeamqssydvepdesiynfvirslaksrqrgaaeraenllreavkqyppwmdvkgrvrgmsvesfnvvltawaksgldygaeraekliifmdevdsangspgtvkpnissftslidayaqqsewdgvaaaerilnrildfylegeaefqpsiat…
Phatr2a_47073	Y	0.873	20	7.233637252	alseafvgqpsgwylslhsvirppr	20	7.233637252	alseafvgqpsgwylslhsvirppr	F	0	4.381282527	Plastid, high confidence	mlrilslslfllypalseafvgqpsgwylslhsvirpprttafvrrrrdeeyedwdnddiynedddrrrdlrrrrrvprddlgnfddgsgldlpssygrrdgwrlpesvskallagvfvlgvglgvtidsqvntnpkdlasrdaidnaapnptlcaklgasamafdqrvfvsfnpfnvyvsqadvkpacvlreanvvpilkarglindnevrsckqnmntwafvgslddtpqlscvyrsqdaqneflsnpkvglgedyldddrdnleklkstgklvkggmteaqkallkkqttilpgle*
Phatr2a_47505	Y	0.523	22	1.671691195	talaglgyhqrvvrwygrtsiaptl	21	4.04206733	ltalaglgyhqrvvrwygrtsiapt	No	-1	0.876810171	Not plastid, SignalP positive	mkrrwtshglgyaavltalaglgyhqrvvrwygrtsiaptldfpsivttsptlthgtdptrhtfyllpvpelttwlvgnftseavhfynhtineeraeiwlhrgferlqhhhgrtedpdeahvviipaylhfnafllrnlgiadeathrgrrqrpveqhdterkpnslpwtaslwgpeiirrvrvhnvskphvlavptwnpkvsrkiglptlvhsltrnevnlyalglernsfwyhlpttrilpvpyvvatadhaiataspalsmtprtpstattpstrtiffagdarpnagfwsgchraqllfplvnvtlsttaatyhmdvrvssktlpqrlsqaayndrirtatfclilcgdtptsrslasamsrggdpkrdekddrngsidsgcvplrigsrwrgf…
Phatr2a_37945	Y	0.675	17	1.856153467	vlsfgdnaafhsnvaqrsafgvpil	15	4.987840812	llvlsfgdnaafhsnvaqrsafgvp	F	-2	4.191792742	Plastid, low confidence	mltvitlssllvlsfgdnaafhsnvaqrsafgvpilltihvgetdgplfktasgtwlqdehgrfemslsrrydaghekrkttdvgefdfevgrvysgelsyvgasiavsgsihiideklgneevgffnlidttssrrnmds*
Phatr2a_42702	Y	0.458	39	4.006580365	wlavacpvqassarqgarilnpgkc	39	4.006580365	wlavacpvqassarqgarilnpgkc	No	0	1.039867903	Not plastid, SignalP positive	mgvpfnhvrrstpvgwtgrldstcakfgllacvwlavacpvqassarqgarilnpgkctkhlisttlstrggssqvphdfpqtsgfarvpsdgtmypeayagapvpenddpfhetvqervdywrtqqrqqaaanmysprdekgrmklltsvgkgsraliffvlmwrdvhlyevadqlksgltrlffviplavlfianmagavasitspsqsakkrlkailnldkllevllivfyflrltiapskytpreiyisntlhsvffilqcqaftkmswdetaaqpvnsyttmepekasttpsstladdgwydsqaigdfkktkf*
Phatr2a_18872	Y	0.788	18	9.484113923	ssasafvpsvhsvssagsalfssad	18	9.484113923	ssasafvpsvhsvssagsalfssad	F	0	5.888418728	Plastid, high confidence	mkqagavflallssasafvpsvhsvssagsalfssaddktevreyfntegfsrwnkiysdtddvnsvqmdirnghdqtiqkilkwiaadgdidgksvcdcgcgvgslaiplaqmgakvsasdisdamsteaarragelgvkadfytsdlesvsgkyhtvtcvdvaihypddkfkemvthlcslaedrvlisfapktwyyvflkkigelfpgpskttraylheesivrealqqagfevardemtatnfyfsrlleakrv*
Phatr2a_43572	Y	0.62	16	2.614117055	htvlslqtpsqglvsstrrprntrs	17	2.801933994	tvlslqtpsqglvsstrrprntrsl	No	1	2.40463919	Not plastid, SignalP positive	mkatvlaasihtvlslqtpsqglvsstrrprntrslrqptrllavtedlpkilstpvstrtefascapepvglyihipycqrrcrycnfaivpigsaaaaraqsdegerpinaqlsgflemdhmytqtilkelqwtlskmpqdqkvsltsiyfgggtpslapvatirtilhailaedtpftlkggaeitmemdpctfskdqlqelkelgvnrislgvqalddgileslgrihrvqdiykslsmmqevygdelsysldlisglpglslaawtetlqkvvtlepkpchlslydlqvesgtvfakwygngdeesgwdrvrgnlptpavalpsdaesafmyqyaagylrsrgyehyevssyalrdetqtgpspwrsrhnqiywatnsqwyalglgatsfvane…
Phatr2a_17506	Y	0.551	27	7.995029336	intgafaprsipmnrqsfcnvyrti	27	7.995029336	intgafaprsipmnrqsfcnvyrti	F	0	5.308696911	Plastid, high confidence	msshrasargglmsvfltgmvintgafaprsipmnrqsfcnvyrtilrathdqagrknldgyesmntddmvellpplrgdktnlsgneslpedfmclprhshrgvnqilektesilrglhknskgvemraaiaakeagrsherifannyvdlgkvdtvgfdydytlvtytenllellyemalerlvddrqyptemlnvglkfdpffsirglavdketgwichlsythkvavawegreklptsriykeyrgkraltpserrkrlkplndlfsmaeccliadtvqffkerqipfcpqnvvtdvlsaiggthisgdfhrlvaqdperyfdptphlkqvldtlknsgkhlilvsnspfwyvdagmryvlgnnwrdewdaiitsagkpmfytddsrpfreicqe…
Phatr2a_49303	Y	0.729	22	2.26681509	tevssisdndhaasildssdrglqt	22	2.26681509	tevssisdndhaasildssdrglqt	No	0	1.29127924	Not plastid, SignalP positive	mltnifftfalvvlsitevssisdndhaasildssdrglqtfidkynitfqnavyvsgalrtifhlhagdeaasgrfevftapenadptgdptlpatvmeasfsttlllgadsfcdntfledinvsspfyyeigespdkeikfifcviltltqeiegtvtymnfkevaiqmnvalkgtlgvssvdpfevdtgaagtdtdndleytasaglcstfsgnptqgenipicivsddhplasivsvqdlsftsgdsltqsiiasgsaapgaadlygvpeplnaahclankciqynvmlyaiiatvgdnlditirgnivlaigdgtrtlraqfkptralqdalheqafsstivlpalpttesgavstvgtkitaamvslgaalvsgwmfav*
Phatr2a_33150	Y	0.518	31	2.246743275	ftaqgtvqniqgttaqlkdslmnmd	29	3.600301728	giftaqgtvqniqgttaqlkdslmn	No	-2	1.134334076	Not plastid, SignalP positive	mastkgvaglfaltasaaflsiagiftaqgtvqniqgttaqlkdslmnmdtlfrseanfqiisahdpfafssnksaeqyietsddsmaeyqtgpirsdtrlerngkepekdfrkpvwsnssdysidsptilvqlgdfnfsagntdsitkelqslkqrgpdriiaekrvfqidkkgpldqglksfvslyaanhtnmgqrngyitipfltthqmsakdlivdkyyndirriyhfdksccmdvpnpdesvfhfrnfiresgrlrhragyeelapeqvanelfahlnpgdkvaiasrfsddfrtqmivdalekrqlrvrvteprsgvadfcfllyaqkelvgtakslflfglaylempqgfdliqq*
Phatr2a_45983	Y	0.776	18	8.737834147	atasafvpvalrpqsngvttysrtg	18	8.737834147	atasafvpvalrpqsngvttysrtg	F	0	5.291189977	Plastid, high confidence	mkfstatlalcvatasafvpvalrpqsngvttysrtghalpvsrmsttvedtttteeasfapmrppvdlpwhkitkqlqdafgytdteieaynsldgdkeallklykammlargfenacnqqymqgkirgfmhldngqesipglvdyavktqdkkfsyyrehthalasgcdpgaimaelmmkdtgscrgaggsmhifdkekyfqggwalvseqlpyaagaaksilldralglsddekivkgnvappadddrisvvfigeggaqngrmaellnaaskdnlplliividngraintftpdiarnsnvyqqglhygvpgllvdglnavdvakggkavvdyiragkgpailqvhtyrfnghspadpehergrkeekawarnaqdpikafedaytangvftedd…
Phatr2a_46743	Y	0.853	23	3.644232587	slstaeitgefdeilakelprqvei	23	3.644232587	slstaeitgefdeilakelprqvei	No	0	0.76538816	Not plastid, SignalP positive	mkifsssfttvivllaislstaeitgefdeilakelprqveipdvfggrghrrscaengkvaawcntehtpslacgilpdfdeygcaclgdasscpdecisgftpsakthygircqgippdepnyvlkenhalnrcennavvsswcddfvnmhltcklhedvdeyschcggkhsacpedcvggltpietthnvirckgipldqpnyilkeg*
Phatr2a_49556	Y	0.655	26	4.519557635	vicrtftlqpvhyhcekrgsvfaht	26	4.519557635	vicrtftlqpvhyhcekrgsvfaht	F	0	4.346182129	Plastid, high confidence	msrkvvrrillhapilglmavicrtftlqpvhyhcekrgsvfahtaqpnssflattaqngfarsdtvvhvgnldwttsieqveailasvvaaaiphtdavpritvkalppvdqrklrdrnkqhggsatiafdssveasaailalqkhsesasqpfklnwasmrslqpkpsgppsppvltprdierrrqraesyarrrqrvaqrtdellesimqaerpigcvlrasdavpvldaptldwdafpvmldpvrggglvpgtergkrkraaveafwyvlekalllepaakattivadlgcgagnlalplawllqqkegdakqqvlgvdinrnslvrltkrghsaelqiqtmyadltdflidpntghsakslkdvcsivvslhacgvasdlamvaavssrlpfai…
Phatr2a_21063	Y	0.736	22	8.292975689	ltgeafvpsswtpsrnpvqkdaasp	22	8.292975689	ltgeafvpsswtpsrnpvqkdaasp	F	0	5.639213375	Plastid, high confidence	mthfskvafslflswsltgeafvpsswtpsrnpvqkdaaspfvtmsrsrasqspfhqtsrlfmstrnsterdfyailgvgrladkaaikaayrklakqyhpdanpgvdttekfqelnrayevltdpvlkqkydrfgerglgtsaasdaegspfggaggrgqevdlgdifdsffgggssgmggrngprrsgpivgddlrfdlqvdfktavfggeekvrirhletcdtctgsgvkpgskvsmctlcngsgvtvqvtrtplgnfqtqqtcatcrgtgervdeycgtcggqgvnqktkqikvtvpagvedgnklrvrgegdsgpkggpagdlyiflkvkedptfrregseiysdttvsyldailgasiktpvvdgevtikipagtqpgqvmrlkgngaprlgn…
Phatr2a_36095	Y	0.453	30	4.108353419	sssealftpkdrrqlevclvnvlrv	31	5.628470674	ssealftpkdrrqlevclvnvlrvv	F	1	5.015567059	Plastid, low confidence	maensrrkllihfsaigstlatlpsssealftpkdrrqlevclvnvlrvvywsqniaitlqsaddssdtkrakylearlgakaaltgkvgggasgkvytlaslrlpscledleyyarpqsrqvadlrrdfyeglaavvefdgldtltdpsprssltlgqvneqkvlfvqrmlaervvpigqqlvasfpaesvqqahvfmqqyysselplaqkrdgeelata*
Phatr2a_35876	Y	0.848	26	8.82303003	vradafaplppstatssgyssslqa	26	8.82303003	vradafaplppstatssgyssslqa	F	0	5.866731962	Plastid, high confidence	mqvyawnrllaiatllallsvradafaplppstatssgyssslqayvsyskvkrigyelevnkplgiifgendapfnglavvevdpdqngaeagirvgdqllavnkkstvgegfdtamgmlrdgsdplelqlyrgtvrqlftilknvvgddedlmeeddeeedddednevvvmdenyespvkvpvdtedekpisagdvlnvfkkltekkestestdgekkkkgglfgsmfsqdtiqlegedagstk*
Phatr2a_37893	Y	0.574	29	2.43830378	aeawsslgqsrarflsstaaaflss	27	4.89921567	faaeawsslgqsrarflsstaaafl	W	-2	1.868008274	Plastid, low confidence	msrmsgihwmrstialwigldfaaeawsslgqsrarflsstaaaflssaavgaveqcqaaswiqqvmdqtaaainsgtddsfvnsftnnpryldqelqmkfgdgpdgnprtrgvlvrritgdatpfefpvrevslvkewpetppfspedffradsnddgwfytvpklvyhidepavasltqyyrnnipkgsnildicsswvshyplefpdtmknicatginplelqfndqltggykaadlnkipklpyddnsfdvvtcvvsidylvdpvtvlkevhrvlrpggqvivsqsnrcfpskaiamwlkmndrqhlelinayfqyaggfqprqafditatmpdnsyrdpmfivkaika*
Phatr2a_46123	Y	0.534	40	4.157371763	wgvhayalyvlgaytienslastvv	40	4.157371763	wgvhayalyvlgaytienslastvv	Y	0	1.462805638	Plastid, low confidence	magrndvcglvgtsftakrwlsldicgflgitlswgvhayalyvlgaytienslastvvffslyipiallalsslymawttdpgavplgarpltivrransgalstarsqargtrrcpkchdnykpprahhdsvtgrcvvkfdhfcpwvgnavgamnhkyfclfllytclacltsllllllrvihcgyvrvieehegggassstgqtssheealpaepekffrplhrfldedndteflfaecndfysshwvlglvivslvflvftcsmgceqmeaietgqskiarmkmrvgqtgtefsrvtegfnemfggssprvawhwfnpwqgvryprgmekvvlgydwdvtftatpyqedavasvelqgmeggrevqaeaahvtppdtappipstvvtqdvemvrh…
Phatr2a_48494	Y	0.908	24	4.330777174	psasaslgshrklnraigseaipgq	24	4.330777174	psasaslgshrklnraigseaipgq	No	0	0.875676673	Not plastid, SignalP positive	mtmeffylivvmltflllpsasaslgshrklnraigseaipgqyiialdsnipnsrgfathilkrafrnniiatydyamkgfavkdlpdmllhfilnmddvisvsedavvkaetvqtdptwgldiidgqadnlysyaftgqgvdvyvldtgiqanhpdlegrvescvsysgeecgsdlnghgthvtgtvgsktygvakkaslhdvkvlnqngsgsyvgviagidyvaqinnadpsrnivmnlslgggfspalnsainsaadsgvvvvvaagnsnedacnsspasaeralvvgsinnsnqrsvwsnwgscvdifapgsgilslspnsgtstkwgtsmasphvagvaalylqarkstdfitsdgledqlssnlegspnlristaklplvalptqspsrapt…
Phatr2a_42788	Y	0.854	22	3.470469027	pivcasengassvtidhgkalvdwi	22	3.470469027	pivcasengassvtidhgkalvdwi	No	0	0.83280219	Not plastid, SignalP positive	mkplfkpiswllllhlpivcasengassvtidhgkalvdwirskggffhskielrrfdandptspygvfanedisdkellfevprsclldaindykvgdkiegffvnkewhpatvaafypeddtfdvayddgdfesrvprssiqwpssamncgtvrsllrefdlgeesdyapftnylreqpygqlpsawsvagkslllemlgqdlsgkqtlppfealdwltsgwhnlcrgstdpfaenaammvvqrcwdellipiydmvshrngrwlntqsnsvqdggpvsvtasrkiqageelystynfctdcdarahwygtgeilrdygfvelypqrwlfpdqkisfdideklneegkptgemiihwngltattldflekqirrldffaetelrsrdvevldyewdt…
Phatr2a_43308	Y	0.537	28	4.531482676	ktssawsltllpknsgpshpqgtll	28	4.531482676	ktssawsltllpknsgpshpqgtll	W	0	1.527921265	Plastid, low confidence	maqvpmaattamlayfgwtlgtktssawsltllpknsgpshpqgtllsnnaavnqrrrtlfsstaatlgllgcgtpssavvetvgkdptcndgtclgvwdglladcphgmagkqgagctssqddtpgtfsepwdysesdsldwqhqmrkllpviqavsakrgdsvrvllqenrylrvaftdgrsgetstgefyftpddttvqfriaslessstspftpslrnieraellrkemrylklpvlrnrrralffvesevdtfgpgsaalgppaemrtgelegrqdidprkkldflqnfpipl*
Phatr2a_44278	Y	0.586	28	7.745909261	hphgafqpsllprrlhqsrtlpptt	28	7.745909261	hphgafqpsllprrlhqsrtlpptt	F	0	5.374652342	Plastid, high confidence	msimfdsplcvrlavllsvclihphgafqpsllprrlhqsrtlppttlppaglrirsrthpscslnaaekydkaspsgtadfefqemrvqldalqkqnlvsrnmdpraraelehyvrqvalyrpspvevrdigralpqtrwklvfatdtatlgdlpadatvllnfvdhervdyilqfsektfglnnlkakstytvnpgpggdegvvtlvydkittdafgmkdmgvglfgmlqgranyivsayfdgtfwvergrgrgrvegtdylsvyvrqpdedpw*
Phatr2a_49602	Y	0.603	26	4.816730402	yraaavasalwsvseyrlvdsssar	26	4.816730402	yraaavasalwsvseyrlvdsssar	No	0	1.855915327	Not plastid, SignalP positive	mliwlrsssstatviavllvyraaavasalwsvseyrlvdsssarepltndakrvesriiggeeaipgefpwyasssgspgsgicgatlihddiilsaahcsgqfdqgvlighhrfgeitegaefhtidmeirnadydihsqtsshdamlsrltkpsqketiginsneenpmtgdnltvmgfgttefqggrstqlmrttllavdfdtcnaqyanvelepdvmmctgfpgggrdtcqgdsggpvvtsdgtlvvgivsfgvgcglpdfsgvntrvsgisrwiadqvcrlslnppadcpgiadeapvlrieiaydmlpaettfelkdeggnvvyagpeygpeatdvwiteliglpenqsysftifdqfcdgfltfqpvkasfvelywlenaatkvllarvdg…
Phatr2a_32659	Y	0.538	21	1.892127636	rptwtttfpadttvftlgdrttsrs	23	4.878692134	twtttfpadttvftlgdrttsrslv	F	2	4.323051206	Plastid, low confidence	mdrssfwlaalphtlrptwtttfpadttvftlgdrttsrslvmsveplahspgrpslgpaffghaadpaavnvrfatsdlslwlqiddwvyrvgpsvfegspdetvcvdaavvandgsshtpaclcwypspelllrlylepsvtdkslckddsdvhiltrlrtiilraaasiqtsptttsttdspsdphgksltnsgtdvnagvaptphrpdrvrprpselgydrtlaelqsyllhpvpfhgepavhealvgnllttlaeqvaaknapsavgeadptndewdeilrayfpsrrggsanntlvelptmeatrdrlrlwqaryns*
Phatr2a_43604	Y	0.859	19	3.699178376	wavtakdydfivvgagsagsivsse	19	3.699178376	wavtakdydfivvgagsagsivsse	No	0	0.980224061	Not plastid, SignalP positive	miyrsalvvlslmwavtakdydfivvgagsagsivsselvksgadvllieaggdntdpaidslrsyfdlafgalfnpfsgfkwiqwgyfsteqtlagagagatpktfgiprgrvlggshsinacayvqanaddfnniaaevndnmwrwrrtqrlrnklertigitklgktqtgaldfiatahevlgfpfnsnptqgdqygispsfwtgqesseggirttafdafvlpvlnssnrkgtidvvtfhqvqhlifdendstkvvgvstmnvrsnvatefralkevilssgtyntpqilmlsgigpqahlndlglatkidlpgvgsnlrdhysvatfwdlknlpegapflfqspslnmfgpeqqgqpsfqfelagnfgsvvplrqvstgtvrlqssdpmaspii…
Phatr2a_36525	Y	0.762	21	2.133137618	lnvfslsvnpvlsrrrivglsgtaf	19	4.863418739	lflnvfslsvnpvlsrrrivglsgt	F	-2	4.73310678	Plastid, low confidence	msrqqilpvvfaclflnvfslsvnpvlsrrrivglsgtafllsmpnivaaditgdtnqaitaddilnassaastdrpqiplpissdslgrdlstiqgliylkntrferppsgsivlvtvrtlqnpdvvlggakfpasklpirfrlneqnvlkeqaavwktaqtqdlllqaevcmqedlqkttcskvfmravgaskslqlqtqngdgtlnvraaaslslegi*
Phatr2a_42521	Y	0.847	16	4.796999954	pvcfgfhfapldralikhvtssdrl	18	5.345614647	cfgfhfapldralikhvtssdrlsh	F	2	5.240514905	Plastid, low confidence	mrlillllhfpvcfgfhfapldralikhvtssdrlshfptlhrkcrrprhrqpcrphqaipiasigiettralsglvassivgfnfdrilpdsgilvtlisaalisnvglaptlhplydtcwttflpgsltllllsmqkkttetfangesiltvvrrvsvpfaiasvasvlgcalsfwlcltfpmhllpkqeatvatacqaasfvggsvnffataavvadrsvstlvssmatadlvvtaiffailstalqspslkrmflndnerearnsdvedinestnkstdspdqptprksikdvspatmlrltissilvssvalaivrlaerfeavvssiipgtacaaitvlaplvpkfmprdlwlwkdmqrvavplsqfcflflfasigmsadltaalisgpacl…
Phatr2a_33267	Y	0.7	18	6.61536543	rvasgfqptstaptrrhttssrphl	18	6.61536543	rvasgfqptstaptrrhttssrphl	F	0	5.431366436	Plastid, high confidence	mkstgcvilvlarvasgfqptstaptrrhttssrphlpfllplsasdaneasldslttnqikmlrkemnkreasnqlsqvflsadesfgpfsletvqsivaelteqelvevrgisrdrkravkttserlalelgmesgknvsivqikghaatlyrpsedasnaiqlrttgkgnhwekkakaprndrghiivd*
Phatr2a_47484	Y	0.791	26	5.392335662	imtasfstmpskyspgrghvgdlrs	26	5.392335662	imtasfstmpskyspgrghvgdlrs	F	0	4.575926267	Plastid, high confidence	mpakrtrsvlglsvvllalpimtasfstmpskyspgrghvgdlrsspirvtgrpssirtdrrlrhapsqapasgstwrlgmsspvhddspapshrrdesrddhdptpaagwirwldavrretsrarklpplqvedlnllfydvflilnlvvsisfwvvhrmqlefiglafnegclvcllwiaaglysgafldsavdghygsaderggpkaagllgfqtfvntinlrllfalvvalaehrpvgavggeqlmpleigfglilmsgwralhssfvprfk*
Phatr2a_49539	Y	0.868	27	3.997355066	svvaadvigeesgpfaslreqyaal	27	3.997355066	svvaadvigeesgpfaslreqyaal	No	0	1.105558577	Not plastid, SignalP positive	mvvvsisklvaflaislsinvsvvaadvigeesgpfaslreqyaalspkgqfvtgacvgfvgtrialtsamgavkiagavfvtaevlhytgilddlppfsneqtalfsnlknkalrhtenlrvqirrqlnpnsvqtfvdrermgalgmaggavvgflf*
Phatr2a_33916	Y	0.618	33	6.958112045	mtvlafivaliftfagvqegdsysn	33	6.958112045	mtvlafivaliftfagvqegdsysn	F	0	4.110768824	Plastid, high confidence	makasslkrgvssqrgllaslwslvtvmtvlafivaliftfagvqegdsysnrnqntndqdasdpkvavtsrgmavaalwtavlatlisifgtvilgwqsptgryysccstkvhqtnalslgsfigtvfmfanltficailfgefeirdrcgegegrkrdgvatasavarsstafsiaclfltllyggfvsilfvysesileeltavekedlhnarcihsasptpfataytgyigerfdvrrnlgssaaglllmtpkpanclsdgtpflaaqfvaaldslnlnplsttlylnpswsvtynhlsvpgysqrndfhkeivs*
Phatr2a_20337	Y	0.791	22	5.280768127	stalatspgvgslpdpsllalfgvg	22	5.280768127	stalatspgvgslpdpsllalfgvg	No	0	1.964501852	Not plastid, SignalP positive	mdkpigtwlllwpcywstalatspgvgslpdpsllalfgvgavvmrgagctindiwdadvdrqvsrtssrplasgavtqsqawaflaaqlttglavllslphtmycfywgaaslplvvaypamkrffpypqlvlgltfnwgawmgwaathgsmdfavvgplymsgitwtlvydtiyahqdkvedrqlglqstaltfgednqqrrilhglamatylqwmlvghqaelaavyyagitaayghlawqvqsadfnephnvmtrfrsnsavgalvfgslvagtyfs*
Phatr2a_34799	Y	0.466	35	5.525211757	kqtsgfvilqppatfarissvqlfs	35	5.525211757	kqtsgfvilqppatfarissvqlfs	F	0	4.566701914	Plastid, high confidence	meyeggsrkslrgsmtsklrivglafffmkqtsgfvilqppatfarissvqlfsvpnaqemkageirselesygistksflekkelikaletarkqrnipyndvngsgnkdrtgwgsrktkvgkkdegknngipsreerlatemenaktmkvgdlkkelqnlgvstrsffektefvkayaeaivdgaekaagkkkeaydasyrdvsmqkmdsknprllqgtiidvql*
Phatr2a_48544	Y	0.588	22	1.546322092	pavlylygslrsihqlqrtlrllti	21	1.745652889	ipavlylygslrsihqlqrtlrllt	Y	-1	1.097264497	Plastid, low confidence	mhrncgastftvlvlipavlylygslrsihqlqrtlrlltigrgdikentfatnkqrdshvlkkeqsalggvalptneestsstgihittprqwqasdsfdennnttavpvsgnpptlfwhvgphktsttaiqrflaankyllrekdniespwmmpghfhgaeivvnvarclsgrkgpkdmscqqmlqsfqhfvagaradsknivlsaegfsffnelqiqqfvqdyfagweirvivffrrfddwlaslhfqknrhtpfrersnivdfleapsifstvefhyshkvreryqsvtdhnvtivnfhtadegrslieqfvcdglqgmaphtcraaqrfvsikinkshsldsgfllaealeqnmlplldfanrtlssdeetsllaridrkletstdlpvrclse…
Phatr2a_50103	Y	0.531	38	3.800087089	nqsraiviegiprsyigpscrskyf	38	3.800087089	nqsraiviegiprsyigpscrskyf	No	0	1.174678298	Not plastid, SignalP positive	mrsrkasrygvenaqwtqaplicrtiicfllinqsraiviegiprsyigpscrskyfccrnpafpfmavsrapclrnrrqrtrryesfrddrdsalvsasdlvfngstsaaltcspeeqtsrtsqssatfsevdvlygrravlvydplqeryvkvseknrvadstkqesvalrarrsslarfittkilprlslaflpsgvtndyyrfvrwrilqrfvnanlnvfgtqslllalrikssasqlgalsaalnwvlkdalgkivrmlwasrmgrrfdsdakrwrfrssfvfaagngleiityvfpslfllwatlancckqismltssstrtsiynsfrdgsrenigditakgeaqiaivdllgiasgvtlsrtvgtsiravlavyvtlqaieivcvyhqlra…
Phatr2a_35400	Y	0.87	24	1.965704478	reahcqsfgksglsrnrqrqfflrg	26	4.993451086	ahcqsfgksglsrnrqrqfflrgsv	F	2	4.368861994	Plastid, low confidence	mglslavltlllllsftpreahcqsfgksglsrnrqrqfflrgsvkvrhnystdallngreledlnddsdhggderhtddgndnnlstgcmlllylihtggnwl*
Phatr2a_21814	Y	0.434	36	3.649585163	ptframsfqtfrkdgtitvtpknea	38	5.152841453	framsfqtfrkdgtitvtpkneaeq	F	2	4.190105622	Plastid, low confidence	mpfstafafrrfsysrrrasfivvsaaallptframsfqtfrkdgtitvtpkneaeqsalvvishglgdsaegfadvaetlamqmphvkfvlptaptqpvtmnmgmsmpswydivglderanenckgieisrtritsileeehantglpyrrmvlagfsqggalslytglqlkaeqklaavivmsgylpaaktfavttglesvpvlhchgtqdpvvqfsmaakskqrvlekggqqyelksypiphtvspaeindvlkflqkqlppddtckvklkdpsemsvkelraavrqaglqskavgfmeksefvqllethrngkl*
Phatr2a_48370	Y	0.666	26	4.357945418	itttagfvvrsapsrsttpgalava	27	6.187093566	tttagfvvrsapsrsttpgalavas	F	1	5.065229292	Plastid, low confidence	mkspcrllvllsssaclllpitttagfvvrsapsrsttpgalavassddhgdaprrpqqplvtsrkphqlangrgtflgfrnvkdvpglrssnqplmpdgglspcvirvlgvggggcnavdrmletavggveywaintdaqalgrskalganvlnigsavtrglgaggdpdvgrmaaeesaqdiaamiqgtdlcfvtsgmgggtgsgaapvvseiakesgaltvaivtkpfafegrrrmrqatdaidrlrqhvdtviivsnnklleiipddtpvtaafrvaddilrqgvvgiseiivrpglinvdfadvrsvmkdagsalmgigtgvgktsaedaaiaaissplldepvqdatgvvfnilgprnlslqevnraarviydnvhedanvifgalvdddied…
Phatr2a_53360	Y	0.793	18	3.785467	tfveadrvqstqpqsasnfgkpprn	18	3.785467	tfveadrvqstqpqsasnfgkpprn	No	0	1.030946199	Not plastid, SignalP positive	mrfaawlviltgtfveadrvqstqpqsasnfgkpprnwvsssaasgsrgtltiesatgmdhsqrtrrttldtrggaatkttnvklrvassravvaptaaphpllhtlkvgfyfalwyalnivynilnkkllnvlpspvtvgsiqfgvgcfyvllvwalklrpaptltsqgkaavqkvgfwhctgqlasmvslgagpvsfthivkalepffsavvsalafgtwmkpqvyatllpvvggvgyaclkersfswlafymamgsnlafalravlskvamssganvgtnisstnvfamvtlaafvwsipmalvtegrsfgtlwnkalsqqsaadlckalfvsgmfhylnnevmylalgnvhpvtlavgntmkrviimvasvmvfqneitpqaavgsaigiagvll…
Phatr2a_45121	Y	0.464	21	1.398510456	fgslllrshilrrgfggshsffgii	19	1.658000535	lafgslllrshilrrgfggshsffg	L	-2	1.170403885	Plastid, low confidence	mladfcsvllehllafgslllrshilrrgfggshsffgiisatarvfathtepfftetmgthrhsylqqrkthvlltiytvaslilvrsekayplgcsqqnpsyydfehakfpppnlsvftpesfqitrrlgtekfsdvfealyvgskplvtrhaeivnthrdqspelvvlkvlkpvsprkirrellvlqhaskipslvrilgivippepssdqvtlprmpsivlehagpycqwfchgktn
Phatr2a_41522	Y	0.631	20	2.348587819	ssfssaptfragstrtvlsatkgfg	21	4.536722196	sfssaptfragstrtvlsatkgfga	No	1	1.582510928	Not plastid, SignalP positive	mrvvigvtllavavssfssaptfragstrtvlsatkgfgagpepkkaksegqvkrekesskydeiagtggqeysifvrqfgsddqswlpcgsvavprnaqvsdavyandealrkaivrtypklrgseeefefgynlkvypddpievavkgkprpgglsvgnwistllspvdaskvppppike*
Phatr2a_43465	Y	0.693	22	7.654957048	ssvtafsnalfqetpsqqitapskt	22	7.654957048	ssvtafsnalfqetpsqqitapskt	F	0	4.503707419	Plastid, high confidence	micryiyatallffntssvtafsnalfqetpsqqitapsktdgvdielpdfdelferirkisplancvihqqqqgdsnprrgfaaaescteklrwktieerkdrlvhqiqkidnfqglpaplvrfrsslsgpcvgecfanfimdiderkkwdsqieqvyeaypihdldaaniamgfgrygdcsrlgigycqtkanlgispreqlilcgiqnfsdgscivwgtemeewhnhlfppgerhtrakshifsttltptsensfdveyalqlevggklptwcttpilvdtikkmfihaqgffggehgnleaylseqkrhncfpadrqsllmtp*
Phatr2a_46526	Y	0.551	54	3.99931111	taslawtifhaiglggplaalvpgv	54	3.99931111	taslawtifhaiglggplaalvpgv	W	0	1.195876239	Plastid, low confidence	mtevsltigsallafgpflslfgllvyqkaqlvivvttaafffllaavtaslawtifhaiglggplaalvpgvffqfafrcgfvalyhnveqviqnsmeksdqrrrdvahpeqginstdapnarieqnitqesdqwteatklrlqlndascgvaagvgfggmhvimlygtlwasqvgdsegvlyqdacpqvpslalsavyaflfsildvfwmlftffgmrrrrmfhrgaqgedeyvsvgawfgnsrtggnfalllclvthsfaavfttadyfnhgclisipltsgmvfvtaylfwagvgriymppsqiamvhgeapavsfhed*
Phatr2a_46770	Y	0.676	17	4.06599552	itvsavpgsafvfptkqhpnrwtss	17	4.06599552	itvsavpgsafvfptkqhpnrwtss	No	0	1.06744556	Not plastid, SignalP positive	mktsglflacsitvsavpgsafvfptkqhpnrwtssktissalytsastvfnttatiegnklaiekkkllallkstepfedavladpitkesititakpvtflggesssnnrrrikyfiesasnkfqgtsdtfidllepikpeeltsapdstssdalarnlipfippplrsafatagfpmgedyvpmrdlftspvvsaayergwrqgfaqagfpgaddeaqlamdyfapvmamsdtktlvdmscatglftrrfaksgkyarvlgcdysasmlneahtriqanprlngnrntqldlirldvgqipmknasvdclhagaamhcwpdlpaaaaeiyrvlkpggryfattflssyfgtlqqaeggangpsrqafqyfesveqlksllvdggfaremvsievls…
Phatr2a_44435	Y	0.646	29	3.998491234	avveattkrdaiqklskahqnaasf	29	3.998491234	avveattkrdaiqklskahqnaasf	No	0	1.161705829	Not plastid, SignalP positive	mshlrlfrlgwllsvlvccfnsdavveattkrdaiqklskahqnaasflqesiqhqsdgyygapdptrnhrdyfkeqwdrrykanwgpsrkpiqpetlgyyirvglaggiggatgtallypadcaktlrqsnptryksvadafrnlivtttngvsssaprqwhfarayagvipatlgaipssalyfgayesmkmfiknripaaeddgknrlwihalaaasgnimssavfvpketikqqmqfyqagsvgqvcvklvqqkgfrglysgycatlmrnipsamlrfvlyeelkfrwhtnqessrnhsqfswklfaagavagslasgfmtpidvmktrlstgtcpidmpgcmnhiiaeqgwkglyagagsrmlwsgafasigfgsfeaakgwlgvsdrliptsp…
Phatr2a_50390	Y	0.817	25	2.256323961	aqaqsavsqqpdklnngvpsvldva	23	4.097169438	giaqaqsavsqqpdklnngvpsvld	No	-2	1.071409594	Not plastid, SignalP positive	mktsfallslfypllvlgiaqaqsavsqqpdklnngvpsvldvagrrlkkggssyhgegkggtasssadskgkggkgasgstkstkssksrksakdpksekhpkatnapapvgtpvvapvvapipspvvapvvapipspvvtpviapvlsptvptmevvgveyniavgdtmgtdmmdllteietdlvdamdtlapeivaeilapggrylkanvlalrnerrlnavvqlptaidslmmmecadfvagdgvlcfdvvhnitliisgdtvpevfaglfeadmdtaieedrlqdelieinpnstvivfpspvdapvdaptdaptpleptpaeptpaeptpaeptpaeptpaeptpaeptpaeptpaeptpaeptpaeptpaeptpaeptpaeptpaeptpaep…
Phatr2a_46539	Y	0.542	21	1.663397058	dksiglvrwmlpqrarpkffadgwg	21	1.663397058	dksiglvrwmlpqrarpkffadgwg	L	0	1.032557139	Plastid, low confidence	mamlwqilswllgsvdksiglvrwmlpqrarpkffadgwgkyelafgaqdemlsmlkssdkrnrfrtelengsiqwsqpvvkssvsvtsgafpspvahllpdkakicrfyyvqpiieekrktvtiimlpgtgeagkgdrlkmatqladecgwssiivtapyyaarkpdnqtaffvrtvedlllqsvaimqeaailasyflhrseqqrvcitgfswgaamasgaaavalttahkdagrrlacvpyvgcsspsilvsgvlessidwtalqqkpnephgethaqalevlgrfhlsplndavqsqnksiaalhivnmqhdyfipqrfsreftaelgrmtsdtsnraaqvlpgghvvamlvrpwyqkraivdavhalf*
Phatr2a_48852	Y	0.675	23	4.320185835	dgtsawrlspprptrkrprrdpdav	23	4.320185835	dgtsawrlspprptrkrprrdpdav	W	0	1.399234403	Plastid, low confidence	mrvrrglrclsafvvwfdgtsawrlspprptrkrprrdpdavpppvkrdvspprrpsptarpppplrmttalgivppdplwdtiqrarhfardssytkwppcirlfhpfsqtlalqvarviekygvepfditlnawsvvphleameadwlamqklpaqvsleddrrskeraevddliarevevgkeklqqrqqrkanqssnsnsnhtnsdatnidtntaikhaphigrdsdtlrkdsteessnvtdddddghphqnldrrdksapaasspramldrqkrmyeefngpcivclepdqeskerlielrhllcqelgmdpafspssanadldtrlpkaakesefrpilpiasftsvnaaidmarklrglwdpltftvsdfqvisceaggeldefgdnamrtp…
Phatr2a_43301	Y	0.535	27	3.930813914	gtwpallrlcsmtphsnssnsspat	27	3.930813914	gtwpallrlcsmtphsnssnsspat	L	0	1.323751448	Plastid, low confidence	maftsdealglgfllssllclgtwpallrlcsmtphsnssnsspatrvssslsptprnlchvymdyattyflissvpllvdlyhrekllklaettassfvppqlifvamlggsllslgnlslqwatavfdaslttvlalqasltvvlgttlnyllepsqtarprvlgvgvgvfllaiglatraqivysqekrwvrlrrndsdwntiemepphhtsnirkptgsiaaktnygselesssltnsetehgdgtifsdrnpvsicstnksllplsnehtlalqkdysliskpmwgvvvatagglcfgffspcfniavndpfnwrhlddtntdcttpeylattaglsvsranfwfslafwmasalgnvvllswqqrsvsvyhvvldyvavdaaadrvwawlagv…
Phatr2a_34622	Y	0.66	34	3.287437597	atafsalppttnlspasdafvarrw	32	7.692862085	taatafsalppttnlspasdafvar	F	-2	4.567471247	Plastid, low confidence	mrvslstalvlgitgaspgvillltctaatafsalppttnlspasdafvarrwkivaaphhrsgsslrsivdkrngrdreendeiatsnlgpsttpiipsgfnpfeyksssrdssvsylnrvslrqttmqelvnellnvvereeetqrtlqsyqdflleplecdgavldsdsiysstmnrtqryaayresmeervtkakntsvrqvlislqnfvrsfekggte*
Phatr2a_44991	Y	0.857	21	4.344754521	ntasaaskaeqkqksfsvldflqdp	21	4.344754521	ntasaaskaeqkqksfsvldflqdp	No	0	1.033497833	Not plastid, SignalP positive	mifritfllffalslntasaaskaeqkqksfsvldflqdpvaqetarfdasqhqrqrrelqespacgdqittitageikqiaalllgnvlagdlaafgevalaaidqvivydlqavkicsscietniltavepwrsaegfgsyntycnegifgfdaqhssvmflpldretglpvsgnlrgvmamhglllenrdapseilpanlteslvatgpeafffmiiafleslvassagavslmpdflgsgesalthnrtisvpqfymqsaaqayfgaqsyldkhtngctkmynewnvvgssdggfgsipaakalqaldnrilnvfagapyldanvqlrfifdtylsgffspdkdnsflqlfipllgftgsiespgypntgtgqkfvdasqlaavtkwmanpsplg…
Phatr2a_50301	Y	0.547	23	3.725060192	sfsgasfigslqatkeisrhpfkyt	24	4.999221129	fsgasfigslqatkeisrhpfkytk	F	1	4.147641603	Plastid, low confidence	mrlrcvyvcssllalgssfsgasfigslqatkeisrhpfkytktflpmvgggglsdgagseltntlarldqqwkiqqkskptsrwskiildrdtqevseeppetyvpplqerqdfvylleppsksnpscviffvggaglgqfpqiaynefllrlsdrlnaaviaapyavgldhfglaksvgelmrkaklhceedssklypktlptyciahslgcklssiymaateqtydgigfmsfnnfgfsqtigmaktfadqlqknigigrgirpevldqvfsfaemavgsigldftpnpmeterlltlkydeeqqertrlfvfdddmldstqnfvqacngagpdvsglpgshltpvyfklgldelpdevrgvakeasgglesasfgneeelnalvtevsgwilgkg…
Phatr2a_53712	Y	0.688	17	5.175773037	slsesfgvttprifrpapcrhthrp	17	5.175773037	slsesfgvttprifrpapcrhthrp	F	0	4.220311779	Plastid, high confidence	mltllilmtrlslsesfgvttprifrpapcrhthrplkttlrhstlpsetekglllpswetlplrrprqsrdaldtvelvvgriamigalsllageilngesiweqvvesvsrfs*
Phatr2a_49901	Y	0.574	29	3.658703373	hgvtawlygpwirtaywpttgrtgv	29	3.658703373	hgvtawlygpwirtaywpttgrtgv	W	0	0.938554842	Plastid, low confidence	mrlristsvllglllsivvdhhrhgvtawlygpwirtaywpttgrtgvrssrasirvvpndpsrfprktclaaqpndeeecgeeeaceidwslmpgwddksdletaspesvpsnfvesetnawleekeqqqqsnddadnnknnedddddiddeeildthgnvpseqlrqrlemqwrvashvqddncdvyqphtcggepcqlcrgrgwndcrfchgtsvlwsrpslatpptsckichqgvetcayckgsgwiaswtdlqtssr*
Phatr2a_43969	Y	0.596	35	5.621866543	pstesfvivrparptrlrvafqsip	35	5.621866543	pstesfvivrparptrlrvafqsip	F	0	4.460323504	Plastid, high confidence	mtvrlkrtirdplaslffcwsllffgrlfpstesfvivrparptrlrvafqsipwknrkktlqkssaspyeqrggddddediytpaelpdesseqmsrsqldllnvsqlkqqcrlrgmkvsgrrsdlidrllgqhpfvdaqivledddsvpagpkktkatefaqekgkdlidvsayleeedmgqstkssikkpangvsnrdddtddinasrdpevwgsearivddyegrkvvvdsltqslveykgsnqtfvqayvvasrdalkpflaggdraggsnatsprtqaeqhlreiqikreqasrrpirfeddigldegdetglyanilnrefsdwgeytqtgaqlsaaevqgvlllsdvygaftddtralaekiafecqpivvmvpdlfhgkpwvggidstnd…
Phatr2a_46134	Y	0.693	30	3.807637343	kpanallgnlfprigpplanenrdp	28	3.860668687	gtkpanallgnlfprigpplanenr	No	-2	1.253606221	Not plastid, SignalP positive	mgaivkkfyqplliqivlvllrgtkpanallgnlfprigpplanenrdpsknfyseatvaaeplsirirstsasdlstvaallstasvgspkglgahafnwrqkmdalwakadieallrvrlealhegrkrlhhlqsipdleeqdrlrllwsnerlrnriatasrqtgesnvwqshnfaltpddsswmnhvqmtaedvstgqvigfcevamlsnpvailenddgecvfgyspaitnlatdpdfrrqgvatrllrtaervvrrkwqansiglyvekenkgalalyrsrgfepkkpceggdrlgemwymmrsweetsaplqieg*
Phatr2a_45385	Y	0.533	28	7.603078253	prigafqplqatpmvhsravtgsak	28	7.603078253	prigafqplqatpmvhsravtgsak	F	0	5.159977316	Plastid, high confidence	mrrnsmmdavylgilgwlsvsiprigafqplqatpmvhsravtgsakasqgcneeekasentrrgilasfaltsataisplrsgaannppsvyvpgirptaylvdstipptllsfnnrkeasilkglgqgsgtnkeavlidtvnlnnmlnkavfgtidafssvkgsqndnvrggpgyssfvclglpsdttvtdvelatslvqaviqprkgkktavalwfapfsaqasldqyvnggseadlantlsrtgvseeiirlyqpilqlsrqnsldliamapeaediatvrdrgiqfvdpnrrsqyvvdpegfisltneprfklytdrslfkdfqplndkdtagaffaerilvheagatvmakygtqnldslvlavaptpdlrylggyngriprvcahfsgpsnq…
Phatr2a_48979	Y	0.521	27	3.966329581	afgaahsrtsslsvnlplrlargga	27	3.966329581	afgaahsrtsslsvnlplrlargga	No	0	1.38501449	Not plastid, SignalP positive	mriprggpnvwfgvswacsflafgaahsrtsslsvnlplrlarggalktttstanskddvsayrtrqqlylqsrslllrqaligrgldaldhdagggdeggakkrakpvdwdcavateahpksclysfdaetgakvlapldtthwitlaalnrlrrtdptkveplwhsqynilstwwhpshvfslytyltplgafvsflldsplllastllgfvllsalvtlpvwehlaqiivthpviwqqwpswgrfvhaalplklllgqmawkavaqvfgrlygrvrthlidwecqiletcipvtiledaededdeeyasinvqlfdddefdygdgeesdefddq*
Phatr2a_33932	Y	0.68	17	3.857645722	tlvwateistatayaiivgatssrk	17	3.857645722	tlvwateistatayaiivgatssrk	No	0	1.092927617	Not plastid, SignalP positive	mvviknvlgittlvwateistatayaiivgatssrkgsvrgsrvgrrkaalvtgspevpsrfyrhespldqplvavpcspacvgtcmpdtstaganhsflnsrileqgprtheplaesplaqllvlprrsssapstlmmdleltlgrasmiaafilflvevatglslpeqlaclvtvhs*
Phatr2a_45428	Y	0.697	24	1.680444194	avsvslrydpirsdayiqkerssph	22	2.238373328	wlavsvslrydpirsdayiqkerss	No	-2	1.199797599	Not plastid, SignalP positive	mevfgsvylwtlasvvwlavsvslrydpirsdayiqkerssphestihylwerplkrvrvrntnrsthcylshvismlslsktllsptllllisatsvvsfqahhairtietrqrgtpargvtstalndsskpydlaivgagvvgalaavtaaqapfhkrvilidaptasgtlqspsgqdlslggptglfskalrdtskrikvstlrgmglredsvwneiinscvdlaasnsedierqldmagvtflqgfaafadsggtdnlvvsqkdgsssivkaervllatgsqpfrpggvpfdgkrvfdsdsinglsylpksvaitgsgiiavefakifrnlgadvtliirdqvprnalmkigldkdvaatlvadlirsgihiergaqaadfevptssdrapiria…
Phatr2a_35625	Y	0.831	22	4.138607145	aqaiassfggttwapifagrshkai	24	5.501910928	aiassfggttwapifagrshkaisr	F	2	4.186294631	Plastid, low confidence	mkgsailpfallsclvaqaiassfggttwapifagrshkaisrrtlthgsnhrpspsiqaglgfldgadcitqvypcrsigntllrgallriasdlsggtafetvktrvtifpesplealnnivkeggvpalwtgsqsrtiegalvgavfmlgsvltkaqvkafgggptmaalagglvggvaqafvmtpagmiftslnynrgrkgfendnamnvihrvvdekglmgmysgfrpmalrqatnwasragfteicrsvlglsqygllgellsgaiggvgscwntpietirvitqrdiaagrpqltmkeqwddivdaqgypglfrgvtpralqaiwqtiflvvvpnmmgi*
Phatr2a_48327	Y	0.687	28	4.139466611	krsaawnlpisshdaramirtstls	28	4.139466611	krsaawnlpisshdaramirtstls	W	0	1.47072518	Plastid, low confidence	msvffgshqgfgwifmwltaafkrsaawnlpisshdaramirtstlsleawsgdnnfdysstagwesyytkdqikipltewhssvtleslanhvpawassclmigcgtshfpevvraghtakivlldssptcirelksrygcsmccicgdatrlselvepdsmdcifdkglmdaffcgdgwttpteallkgassvlreggiyllvsyrlsasskeflesvgnqvgldwkfdctgsnervgisiatklnrl*
Phatr2a_44275	Y	0.622	40	4.440953572	pssralvfrapstistrvkrrtvpt	42	5.326126002	sralvfrapstistrvkrrtvptql	F	2	4.5062331	Plastid, low confidence	metrlylrrvqrrgqrrrrfrcwlglgfslaaflpssralvfrapstistrvkrrtvptqlysgtvettnlpfvpsraatrhgsshsssslsqtlhsitnwleqqqqqqlhlsnpnctvswtiqplygnrallrvaiqspdaelpvvwhwhvwspvpiatptdpssrstslltlppsllwqttqtgivppllhvavdewdteglggalrrqlqsaltvstnhrasrklpndrshhrdthewkvrpisetiandfcadrhvwgrlgpseasstshtccygvypdanentnsliavgifidhdlvrfvtatpsggknsvadaalsrivqalvqqhplagsvvpirayvgrewlavepfwqnsrfvntqrpyppqvaaanistttehcggryqlvdtppwrp…
Phatr2a_56347	Y	0.846	18	4.430294288	alasaqdtcisstntftlkvnlfag	16	4.533722589	maalasaqdtcisstntftlkvnlf	No	-2	1.526736658	Not plastid, SignalP positive	mkasffylglmaalasaqdtcisstntftlkvnlfagelgyftveecgdtpnptlgieigqtytfsqadrsnyyhpvgfsyepdgahankdelepgvsrgtsgcdttltcpapmyfvngtyvgeysnieqvkeltggenfglddyeplffhpiaewtglglfsvqlrfddatfdkdifyfchihelmsgrikllnngnlvndnadpvlgytydeptgfdadcgtfmlnefqlphpecpdrfvcgadkvggpfekfascieamnchmtagmttgvsaqseaalfihqmiphhqnavnmakallktgnlicgdlsddespdcvlegilreivngqnfqiqsmrgvletleypavddctveisqeesnsdvttsrlnvlaslaslvvpilagf*mkasffyl…
Phatr2a_39480	Y	0.587	21	3.709349391	yvvsaalihqlfkalqcnnsgsllt	21	3.709349391	yvvsaalihqlfkalqcnnsgsllt	No	0	0.880966194	Not plastid, SignalP positive	mallrggvryvtlavyvvsaalihqlfkalqcnnsgsllttiadladnpitvysqsiestgtsvtnsvsnatttglwlepfdpdtslprstdllrelvhtdvkiscprnlvlvpdtiilpehgtespsfdnqiprvihitsksrcmtksfaanvetwrfanhsllihndvamerllhrewpefphlsqalectvsgaaradlwralilweyggiytdmdnapgpyfnastirpnldkamfvvesggflsqyfaaaaprhplvylwiqsclhrlldlhdvtnqyvpfvtgpgalqaamqhfmgtqgpklpsrpsndahqasttttaqdrydsfrwvragtyqgvigtnatvriegsrqtsdvwwirrnviprkkrvyqqmnmthfgsiprwvsnescwqr…
Phatr2a_43807	Y	0.616	17	2.606451617	stalsvtlplipatdqwgnwavftg	15	3.696103178	ypstalsvtlplipatdqwgnwavf	L	-2	1.032235509	Plastid, low confidence	mpfyrallsypstalsvtlplipatdqwgnwavftgtaaaspwlgrntavgkllgapvtamasvfllatvgvlapggseaarslqilslqlatplillgadlrnatarcgplllsfltaatatvlacivgwkltgtaltkalgrdglviaaalmaknvggginyvavcrslgasptavaaglcvdnifalvyfpvtsalalgrpdveatraqrdenqnewtdnsiirqretnltdasisveststvlflaaallwlgeriggtagalptctlltvalasnaprswmaplqpaahvagtlglylffatagapgiavaesvkasllpltaflgllytihgslltilgkwggqrlaflapqrllvassaaiggpatavalaqgsgwttlqvpsvlvgnvgya…
Phatr2a_44320	Y	0.506	44	1.991420644	hscasvtiddrrrrrknghplarei	43	3.930161432	ahscasvtiddrrrrrknghplare	No	-1	1.193753349	Not plastid, SignalP positive	mttpmfhtivaskremtsrkrlenqsllllalllllaahscasvtiddrrrrrknghplareirvankagakfdfywihpetrvlagsntdgegvpyggesavssfvghafevqelepckrqlcrkgyfkvngnedqiytvdkdflvtgedhktiarkkaadalsgcaidhsptsslssmeqldalmaciegkieatvqaqqeeitfnaqirqsmgsmmvdyvcndtskletsrarfnetltfegtekydlqvlfqgrkdskdigsrillandwytpseaemllsatrqkmgasdalendevtvkkllsklellvshavvyqpryrdvnltvqthsnqvasagtgettystcaasespngicavatttktsrslavsvtassptttnatggrpvatlfv…
Phatr2a_48182	Y	0.511	34	1.875890877	svirsndstrtaehpkqsislaklg	34	1.875890877	svirsndstrtaehpkqsislaklg	No	0	1.179271414	Not plastid, SignalP positive	msgfkvrfepcavlkvalafaalmsvmfsvirsndstrtaehpkqsislaklgkktpvlvmglprsgsaslheffrcnnvksshfccgtsqktsfacepdqptcgrcvhqnlnqslpafqgcgnfsvysqfdvesgqpfswflpqhfalpllhesfpeavwilnrradarvwargvlhwysvsrrvmnafglqyhhptliaakiydapvrpltedgliadislslaraenvtehkrrldeltsvyeahlhrvrafvtanpshsmleidvddpasgetlsaffggarascwvfdaqsldndwkkfslqi*
Phatr2a_17638	Y	0.737	22	4.626584097	dfvdsfpimtvngngkhvlnrvtpd	22	4.626584097	dfvdsfpimtvngngkhvlnrvtpd	F	0	3.947579966	Plastid, high confidence	mqllsllsylpiiafvdfvdsfpimtvngngkhvlnrvtpdqvaleikdpvdptaleqakaifgelrnesgkvvgekllqvakrlgdipedgasylvskevckkafddlsdqdrtaltniharvlafatmqrssvvdkemdipggkagqtvrpcgaagcyapggryplpssvimtavtaraagcetvvlsspkpapitlaaaylsgadhflcvggaqaiasmaygivdsdvprcdvicgpgnkwvtaaksivnghcgidmlagpsevlvicddtanpeivaadliaqaehdvvaraillstsdaiieqvdenvskqiealpepnrstalealkqsfavkcesleqciaisddiapehleiqtrdamkvgeacnnygglfigehaaevlgdygagpnhtl…
Phatr2a_50338	Y	0.793	22	4.332731703	tvamalqvsggfhssfvrvtaktge	20	4.360499233	vatvamalqvsggfhssfvrvtakt	No	-2	1.557983608	Not plastid, SignalP positive	msssqhwtplvvafvatvamalqvsggfhssfvrvtaktgeilsmvdsnaqeavtatsigvmgdgsddfyrvgndrrwifsrvflsiamlcggvalvvawaisiavpptkrlwqivsiasalaavtqvpvflifaafpctdyekqqtcqistgavlfmagliiwlavtvltqfldpplgvptldhwrtqpkshqsasqgsrtrgavtvwdrlragsrrtedrrpilpinvtesisdlveeavhssfaddgplpfqrsvrsetpndayshqastrnvrsdelpdeeqapvqgisldhasavadaslslpvtkitpdesildhdslhsmldndtelhdakqalpvfavdtgnlptasesiyklevngkrcqtstatgilgfahkrrvkrtravkgydvled…
Phatr2a_50456	Y	0.525	34	3.807466916	rptsavevrrhpirmrripspyvay	34	3.807466916	rptsavevrrhpirmrripspyvay	No	0	0.90615011	Not plastid, SignalP positive	mesvripqrrrtssswwrrtwvwvatlprptsavevrrhpirmrripspyvaygsttsalpfrivrggaqssrpsfdkkdddddewedwddldrddsehdtterstqskpqlddddnefmkdadedgailsspfldsfqeevhrivaeyrsevrqtfqqlqreillerqqwepttsdrspndlsdaglsdddeidrdegpdqagdwsstdedsnnlddedyqdkdetdpvpeyldvfrdldashvgmgetedynndnfdddddnlavdhsllpkgtsaatdtsnetteanvevhlprtnekrrkkkkktkkkatpsrptd*
Phatr2a_44667	Y	0.925	20	3.944007455	slaravpeisvesdlgqhllanarr	20	3.944007455	slaravpeisvesdlgqhllanarr	No	0	0.805003386	Not plastid, SignalP positive	mkfrilvlllvplfslaravpeisvesdlgqhllanarrvqegennnnnneaitfewvagysvkfqgchvvkqwndnannendvrissqglvrfrlcpssqcsankasgcskgygdyvigmseflssfyeaksreieydcqyylqnkcscqdtddkddgfnadyceydcfnnsgmtecvdrnpyqddgqnqnqqfnlenymqctavrlnnnnnggggqrvleqngasyyvgpycsekggsiylglftddsctnaatdttfqtlvgfelpystssivgadcvsclereynqqddqnnqadandaadidavsescetlyqnagkcenslasgivddpntsactymegirvvrqdgiidtgssrssavatalivifamafcamafyvwylrtrlgvkqntll*
Phatr2a_20577	Y	0.822	21	7.606929274	ssiaafsldrrafvrdvalttaava	21	7.606929274	ssiaafsldrrafvrdvalttaava	F	0	4.618141539	Plastid, high confidence	mlrqvifgsflalfassiaafsldrrafvrdvalttaavatgvtvsaplpafavpvtgakapffelpnsrgsgstslknlinsgkwtvlyfypgafskgctleargfqrdieryralnaqivgvsvdpveknaqfcsaegldfymlsdtggrvsnlygsalsvpgfgmfsnrqtyiidpegnlrwvftdvesriarhsvevleklneletvka*
Phatr2a_31408	Y	0.838	23	4.386479891	tvtnalvatspprklsaladptfvt	23	4.386479891	tvtnalvatspprklsaladptfvt	L	0	1.507120125	Plastid, low confidence	mrtsrygcwflaivglstvtnalvatspprklsaladptfvtpdvsllteqacietaermqrvvvpvspsiqsdgavgvsyvhwmaspnekspqrlpvvlihgfdsscleyrrfgsklaaqgfdtyavdllgwgftqlenvndfsasakvetlnswistvigenkpfciagaslggaaaievaagnencqalvlldaqgfvdgigpmaampkaiaklgvqvlksvplrssanqmsyfdkityatdeavvvgrlhctregwsdalvnfmqsggfapstkvptitapalvlwgredgildgkefanrfletlpdarltwieecghvphlekpeetataineflrgipvrgsaiveessksalssqwigvagigatalaalaadflpvh*
Phatr2a_33832	Y	0.765	28	4.198352256	rrsaagftgtfrrrrwsrttltsds	29	6.25067062	rsaagftgtfrrrrwsrttltsdsa	F	1	4.897536193	Plastid, low confidence	mlaplsvthwpqffvfvmslllrrsaagftgtfrrrrwsrttltsdsasrlsslpplsaeplhwnretserrsyatntpivkqanvisltdiedpannpfnraaplpegvkilaigatmddfdvaslereganaifvshpqareplaqlltqlpeiewvhtrsagidfvtsptleswkgkltnakgqfsstlaeytlmacsffakdlprlmrnkkvkcwdkynvlelrgatlgifgqflfkfsygdigracaklaavygmkiialrrhpkpdplcnevygndkdslnrlfaesdyvlcsapltaetrgmigkeqfdhakegavfinlgrgpivdevaltdalsngklkgaaldvftveplpnssplwemdnvllsphnmdqtatfmheatefyveenlp…
Phatr2a_47510	Y	0.824	20	4.738986132	llsdantpsdalqfgfttstqrvgr	20	4.738986132	llsdantpsdalqfgfttstqrvgr	No	0	2.044425766	Not plastid, SignalP positive	mirnglilalgsfwllsdantpsdalqfgfttstqrvgrvtagpitiseigcgtwswgnrllfnydpsqdeeiyeayrlvreagvtvfdtadsygtldlngraemllgsferryqleqtsvakpwwsvasasdgvqnaqqvatkfapypwritrqsllnaanasldrlqqpqlaiaqahwstanyqpfqegaiwngladiydaglsqavgvsnygpnqlrkvasfmkgrnvplataqiqyslmtygvaqqmnaacddvgcrlisysplclglltgkydldnlprpgnprrqlfrellpgargllntlqviskdynksqsqvainwavckgtvpipgcrtvdqareniavtqwrlkpdaieeldqaassvqkpmiqnifqtd*
Phatr2a_45708	Y	0.768	23	4.064487568	sgaiassksrdlqefiaiasyqprt	23	4.064487568	sgaiassksrdlqefiaiasyqprt	No	0	0.943326814	Not plastid, SignalP positive	maqiavgikafflvslcsgaiassksrdlqefiaiasyqprtdvtnqknialdqyelssflgnpanddleaakaiyergafvtpiarltltnesglpamitsdetlvtgktangtevtgiayesfnpgemeisvqyasdapdscevggllepymhgcfaadgeldiegervayrydpstdnyngrtlqqfstgasftfrnpnagteyfdefekffdyygkasyadiliqaafnktntgfrngnldfstyldgdgqnaaiatataymilgmeiigklehavvqcdlpcetddckldpvhsldeavafwtgvledfdqgsgrsnllygladetcrqfrtcgvtgdstegtsrvnidlfqlfrtmqeqllgnqciearaskdrmiplmflpliqatlsnvfl…
Phatr2a_48026	Y	0.644	19	2.4201771	tgattralgrsggtskrpfslrlpl	21	4.384862819	attralgrsggtskrpfslrlplqt	L	2	1.355928577	Plastid, low confidence	mslrmagtlalfvtgattralgrsggtskrpfslrlplqtgtqptlalslsssasankptlslteqmrkeseaelaklahhyedrarndpafadlapiiwktldeatafvndhietimfdcdgvvyrtpdecpgakeciqrlldkgkrvffvtnnaasnrsqlraklseilaienltddmmvpssyscarflqreildrkgrgrlfvigsrglcdeleqtgfevltgngpldsdasmtredlatypfsehpvdavvvanvllqmnpdaplvatnkdafdlvgvdgrhipgngcavvalehsskrtainvgkpsatladliaadhginpsrtmfvgdrldtdiqfgvengmhsvlvmtgvttadsmvqlgngtndeplpniviphiglly*
Phatr2a_44024	Y	0.736	18	8.143217602	qsvsafvpslkpffgtlqavplcia	18	8.143217602	qsvsafvpslkpffgtlqavplcia	F	0	4.990409407	Plastid, high confidence	mknvllttsllwqsvsafvpslkpffgtlqavplciaplhlsaithepslkdqnplppltpsefveymlmslrsgkgyqmlldfsthgwrskiydavgapasadersvrsalkvamtkphnqfailvegedfeisfpsdpvdyddgtcwvecrlrasddellvamgcqlqqrqtdgawlissidwqdfrepfypgvgreewtrlf*
Phatr2a_36932	Y	0.598	27	7.997437842	sighafaprsvltlrritqpsnprq	27	7.997437842	sighafaprsvltlrritqpsnprq	F	0	5.405064679	Plastid, high confidence	mmlqsdrispigvalllylatsighafaprsvltlrritqpsnprqasstdaddggmffasasdetllarpgnatnddaatadagqvnnqssrqsrvlgsqellmlprqygpkrdkvifpqmnhvscailsatpsdtvlqkaldaamqahpllhcrvdgdgepdkridlfqmvrqgepnpctfvsepnlfsaldvlkvidvpstdrealdqswqksfnknlddgswcdaakgplwkvelhrtasssgpcallfsfnhaisdqssanrlldqilrnvaeleslgsttpaipqtmplaledsvmgvsrrwsdvqmdgvgtdtiryvvnkaaeglrnpvivpdsagrkegsnplnaltiisgraaggqdnesqsrrstlqfrslsrestsallakcrengvs…
Phatr2a_18994	Y	0.791	24	7.281571462	sfsgafttqkqhswvgpmktdssfa	24	7.281571462	sfsgafttqkqhswvgpmktdssfa	F	0	4.517502737	Plastid, high confidence	mvcsqnlvlvatlllatssfsgafttqkqhswvgpmktdssfatrpvnlpwgtlvlassevktdtgrpenrgrrdsrpargpnnpngqrgprregaggggsrtfnrgnsgggnggtvlkltnprklvrvveqeplteeerkealdnfkerpasrgsdrpqrpvasageggpagatgsgppsakdfgrkrttparpekrrkpgagddgrnvnrqslrigtgkkgraaeitqrrgslkkrdrtsekyarleaalerktvmlpdgplsvidlaeileekpvsvikflmtdlgvmasmtqnldsatcvavaegfgkivggaedmeddlmegleesalatgvvfdeddpadlkprapvvtimghvdhgktslldtirktqvtageaggitqhiaayqvtrndqt…
Phatr2a_41149	Y	0.622	27	3.637956508	ysvsarkrfdphpleatedvcldev	27	3.637956508	ysvsarkrfdphpleatedvcldev	No	0	0.521598789	Not plastid, SignalP positive	midaayilawmgivllqavahysvsarkrfdphpleatedvcldevppreqlassideqdersdedldgeefdrllsqtgsemmnscrslesivqekichin*
Phatr2a_43285	Y	0.703	23	7.325801861	thldafvfpasasrllpmttsspta	23	7.325801861	thldafvfpasasrllpmttsspta	F	0	4.861474368	Plastid, high confidence	mkasdaglfllvalvslthldafvfpasasrllpmttssptafvsarqilfgvnmakdgnmptlkrvpedmegvptpfvdvvgnsfiecfadsvafvdgieytigvpcdysvalcyfgdddqlvpvelddalmddifpmaesivaeefgeelvlqrtpqtltlvgeleddddeealqrfeegdessmededdeeevevlltfehrnqefnlvrlldpillvgkvdpsqpdnrilltpeesdkvmpileelflefqdepdddmmp*
Phatr2a_21805	Y	0.691	21	7.554853886	rpslaftvpstrgpstttyrryllv	21	7.554853886	rpslaftvpstrgpstttyrryllv	F	0	4.900039696	Plastid, high confidence	mlyrlctavvfwscyrpslaftvpstrgpstttyrryllvrmaslkpyieiliqgtrpltadeteaafseilqgadevqvgslltllrargetpseiagmvramnkacnavdlgnrklldivgtggdgadtinistasvvlaaacgcivakagnrsvssacgsadvlealgvkvdltpeqvvkcvdavrmafmfapvnhpsmkyvapirkklgvrtcfnilgpmtnaagaqhavigvfhpellslmagalkevgrvdhavvihglgldeisplgpstileikniaapgepriyeerefefdplsigiarceladlkgggpeenaqkfrdvllggghtdakrdsivlnagvgcyvfglaksiedgcdlaratlesgkasslleswvkvsqeiataekva*
Phatr2a_50334	Y	0.457	31	7.273939883	dscgaflsasgsgrypgfsyrglsv	31	7.273939883	dscgaflsasgsgrypgfsyrglsv	F	0	4.565331318	Plastid, high confidence	mssiylhglsrrrrigsvivaiymldscgaflsasgsgrypgfsyrglsvvtenirsihssrrlkltvnatnkemyerqdsihtlplspipvmpsqlfqelalsqlellansipcadrpgvskiktmalylpqenvntgqleflpaihyphpsrervfianeaasgvapalprtlttlpgfahatsllpgypmvsggseasvgvveevicdltsgaaalsvplfsgsrtvgvllvspsiskrrkgsawtkedreqvgragkslslalsmdteraalqmqndraaralsdslhqiknplqamrtygkllqrriadlgllsnegmtpqllemaehllvqsdrladrlkpvdtivdslsertpfvlnpaaptktqdslvslatplvpwesetlefareskts…
Phatr2a_42605	Y	0.906	24	4.832918909	glsngflvhppklgekfntvslkqg	24	4.832918909	glsngflvhppklgekfntvslkqg	F	0	3.969352027	Plastid, high confidence	mraslnllalafllldivglsngflvhppklgekfntvslkqgsrlcmsvetekeknkedegvmelfdeervmqeeqpqtapflsqgeispdalspdlsdpketrviiymilsllpvlfliplmlgsrdlipldalppvel*
Phatr2a_40162	Y	0.904	25	3.432342242	wrciatetslrvvtreelavhdgkq	25	3.432342242	wrciatetslrvvtreelavhdgkq	No	0	1.067029454	Not plastid, SignalP positive	mvqrsttsisllllaisfvwrciatetslrvvtreelavhdgkqndalwlsilgevydvtagkeyygengpysvfvgkdgsvpfvtgtfteeeaakplsvlepqqmygienwrsfyeteekykyigvlegvlydrdgnptdellrlrgvlaeakveaerreaarkekirqrrlkkeaaeqaaqntaskngel*
Phatr2a_17808	Y	0.7	24	8.122241587	psslafapalpdrrvwngpqvlpia	24	8.122241587	psslafapalpdrrvwngpqvlpia	F	0	5.136457524	Plastid, high confidence	mrlpataaaflvvawsslpsslafapalpdrrvwngpqvlpiapqspfrssislfmsdtaeqisiddvskelrvvrqefgekmervtsvadaevirreylgkkgpinkamgymrllpnedkpklgavvneikealettmtermdalkvaeieaameleridvtqpglwnspdigrrhplsitmekavdiftklgydtvtgcadspeiendyycfealncpkdhpardmqdtfyltedlelmlrthtsavqirqlekrkpplrivapgrvyrkddidathslmfhqveilalekrgelnlghlkgtvehflqnmfgpnikvrfrgsyfpftepsmevdvffrgkwlevlgcgmvdpnvlemagidpneysgfaagfgverfamvihgitdlrefykndkr…
Phatr2a_49639	Y	0.771	18	9.013957624	ssalafapnslpsrnnravgyvpss	18	9.013957624	ssalafapnslpsrnnravgyvpss	F	0	5.57988359	Plastid, high confidence	mklqlaslalwassalafapnslpsrnnravgyvpssisslhaaaleppplspltqwgdrieniralqaelkarelppfapelsavkdcglaredtegqlayvrdnamriktmmqehgavvfrdfdlmktqegfqafyaaigmkacldplhsvsarptvdgqknspvyeavnkesrknffigmhnefvgtrapraaafvcfkaaetggeflvadgrrmfrdldadlieelynreirysvmelpffgwidnlpsfvqqpamnvvrgavsaainakvdfdvellwgeggydgtrmlqarapsqppivkhpvtgdptwfcnvhshssklrhqresiygaerfedgasqinksdmffgddgelseaqlkqldevtvkntryvkmtegdvvlldnyktmhgrnv…
Phatr2a_49153	Y	0.494	30	4.975099654	vaslgfraagsavawilhpapirss	30	4.975099654	vaslgfraagsavawilhpapirss	F	0	4.175620611	Plastid, high confidence	mgecskcrrhrrylprpvlglclvvaslgfraagsavawilhpapirssgtatgtrivstgessrrphrfpdnasqqqtplsarsastkrnrpaesdrrddmnatspiinatnvsevnatkpivnatnvyevnatspiinatnvhsgtvdtppwasqeyvklamvhsrqwavldgaewwsvkmllerqekqaretdaqkqkkgvngtksftpptsipstpfgcmrivtgivnmasasaqrsqneqrvigmqrmpqvgpttkdnltdgavvlyadsvaripdevsddqavatyfrsvaihavlprpfvlkgiggaddvsftqtsdmgkvvvvggneramwaanaldrlgvhvtlvttntaikakipdskksdikvltpavgelelgfanvvgrfdalldt…
Phatr2a_48879	Y	0.756	20	2.028432508	gvsagstyrstlgawciprggsdyd	19	4.132900012	sgvsagstyrstlgawciprggsdy	No	-1	1.109174683	Not plastid, SignalP positive	mygqlfavallvtsgvsagstyrstlgawciprggsdydtndtieayeqalesvkakvlqtaassiedlrseivdggkvveafgtateticnqalegfasaapeagddankaatfdrklqeleaaldaplqvlylkqlgflreaalqryraatktsgasdyeamlqadsqfvreadgsiregsdwdytaeraflqsvmnniaessrkamdvqmnsaqqqqtamqflqsqqqmiqqlqmqlygqsspwnvgvayripdtnfnlqgsyqqgranvqlscvpdeyapflgpngftngvgpgnlglslnlsv*
Phatr2a_40937	Y	0.457	21	2.052945515	gtalceilsreypnckiqavsrstd	19	3.38319935	gvgtalceilsreypnckiqavsrs	L	-2	0.831456411	Plastid, low confidence	misqhivifgatggvgtalceilsreypnckiqavsrstdggrlgleklpnvkivqgdifdaasvksitessdvifccvgfteykrkywaqrwplvtenllatithsestktklvfqdnlyaygpgtqrgpqdgrvpagthskpavrallherfqehmtkfpgtlavvgasdfvgqhvgeksmlgdtfmgkivqgstplcfgskdakhdfcfvpdvaralalavdpdhenalydsfwvvpnsiqnqsmqdlanriatlhdpssstdkhsvsvlgvlscyllglfipflweiiemmpfwkndysvddtgmrkafgleptamddalrdmlldyttatpsgsqpeak*
Phatr2a_48780	Y	0.661	17	6.803098351	tatcaffvtpdyrhlrinlfqhipq	17	6.803098351	tatcaffvtpdyrhlrinlfqhipq	F	0	3.952810534	Plastid, high confidence	mmkfacflssftatcaffvtpdyrhlrinlfqhipqrvdvtrrnaenprvgagqwlldqalnspvwklvlvpqarqkiintaeengiawnecknwltsqsgpwqndeildvsdipdyykkefhayengnlcwdaaleveiasaavgarnfpacgrdgeqafrdsfgvalqemgatcpaggtivdlgcgsgmstrwlaaryphagrllgidlspyfvqvgkrllelqpnakqaggewvssvafdgrikyqtgdatntqlpnesvdvatlqfvahelpyeitleiirethrilkpngqlwfcemdfespayaaqranpllfslirstepylddyadhsveireclqatfgdtkiaaatgrhfsivatklgaskmgvledlrfdeygsykvedthlkvfenk…
Phatr2a_35228	Y	0.727	22	7.228008213	fpssaflskrdimarrsfsfglqas	22	7.228008213	fpssaflskrdimarrsfsfglqas	F	0	4.40115844	Plastid, high confidence	mktsfplfttlflwvsfpssaflskrdimarrsfsfglqasnicpelplspqtkgneepgvarcvvgysggnepdptyqtikwgeadypyspqkrqyrsgvfylteeqaksakefvgklsakhsgerklyvdiepvtkfyrgeeyhqfflekqtsnrglqmf*
Phatr2a_38108	Y	0.794	19	3.701066388	qlslatnlresasrirnfadkdsvg	19	3.701066388	qlslatnlresasrirnfadkdsvg	No	0	0.982284556	Not plastid, SignalP positive	mkfstfalvglvpqlslatnlresasrirnfadkdsvgsfngeyarffkmvaenpvltledlmdsqqaleteldveqaeikafmaaiqrseiidlsmdisnapsdskspsasdnpsvsptvssmptmkvgdptaapssfpsaiptttpsnspsttapttepptmvptfagcgisaesrvqailsildavadpvlirdgtssqglatqwlieddefricpdddkliqrwsmavmyfstggpdwfqcsgdeaatdicgaedpfvgkqrflsgvsecdwagiscitgcvsevefesnnlvgtiptemglltdlavwgmerggltgpipteigiltnlifldldfnaltgtlssellslstltqldlnnnqftgsingigvypameflqlhdngftgtvpaav…
Phatr2a_44510	Y	0.583	20	3.839489516	tlsqaervvpyftrrfskirrarvv	20	3.839489516	tlsqaervvpyftrrfskirrarvv	No	0	1.052106648	Not plastid, SignalP positive	mpaslfgirvpalltlsqaervvpyftrrfskirrarvvssssstsallvtqrapepakkrifflfqisfntitmptvgekqcevvlvgcgapnrgmgwyhaeqmlrgdipsaklsyivepwflgggasgpggkefgefkakaesehgvqfftsvsdlppvqegrnrlalisgrtadnprlltdsiaancatiylekpgaptvkelaemrdeantanvkvlmgynknvckfvskarqyqaehgghitfvsnntyennadslgecfernaegmlknmaihelallvsfydvsveniascqadkefsscqtlqgpsgndftdfdkikftiktktgkevsvqadrcggdisyakveqdgkevfrhsmpdeddeemveklktqypgampyffsqdpdyitvke…
Phatr2a_36333	Y	0.938	23	4.696402757	vvteaatipsshdsrtsklstakkg	24	4.877533907	vteaatipsshdsrtsklstakkgd	No	1	2.22701863	Not plastid, SignalP positive	mtysrrivlcvwlawllvvteaatipsshdsrtsklstakkgddsfvsipliphhvqrrrrmletgvedealprptrsrrdlastntdreiqqvgalyqgygthytdlwcgtppqrqtvivdtgsgvtafpcsgcgdcgvpkyhanplfvegdsssfhelscteclkgtcrsgakqchvgmsyqegsswsayeaqdrcyvggfhntaavdsgsnspldlnraeafafdlkfgcqtrltglfktqladgimgmdiaskflpstilfladfyssggliifssgtfaeaaywqqmydagktasknfalcygrqdiveregteagamtlggldtrlhksdmvyastggtsqssgfysvhvrkihlragnggdsavsnseglevraldlsesdlnngrvivdsg…
Phatr2a_25840	Y	0.555	28	8.196189235	sisqafspplrsvpriringrpsps	28	8.196189235	sisqafspplrsvpriringrpsps	F	0	5.400016504	Plastid, high confidence	mritnfsivgavtatalvlsacsisqafspplrsvpriringrpspsfrfaiipdkeiqqktkkdttqaffdeeapsphdsgagipyerltigvlkesfpgecrvsqtpdsvrtlvkegftvavesgagdkasfndaayleagaivlkatqiyqdadiltkvrppsdedvpkfagktlistiqpainsdlyhalvaqgtnvfaldcvprmlsrgqsydilssqaniagyraiveaaeqfprffagqmtaagkvppakilvlgagvaglaavqtaknmgaivrafdvrsickeqvesmgatflevdvqedgsgtggyakemsdaykaaqaklmleqakdvdiivttalipgrkapvlvdegmlsemkagsvcvdlaaanggnvaltkpdeivttdngvki…
Phatr2a_18357	Y	0.78	24	7.291878688	srglafsglrpvpsspgtvtsrnmv	24	7.291878688	srglafsglrpvpsspgtvtsrnmv	F	0	4.722102403	Plastid, high confidence	mrrlhplllstvavlalasrglafsglrpvpsspgtvtsrnmvnkddgdgadfcvmvngmpgpmataaaeaclrkglqlapvamtgpdveastfivtdtvtgtsssvrlvpssdteelvsavagmqtaserllaidythpsavngnakfyveqnipfvmgttggdrdelmkdveghfcviapnmgkqivamqaaledlankypsafegyqlevveshqktkadtsgtakavissiktlagdekysnddikmirdekealafgvpedammghafhtytltspdgsvsfqlqhnvagrtvyaegtadavkflakkmktekiprvfnminvleegale*
Phatr2a_45887	Y	0.598	26	2.407644507	ggvagyvshlptnsgalrlapfvps	25	3.621486366	vggvagyvshlptnsgalrlapfvp	No	-1	1.146300645	Not plastid, SignalP positive	mrfsttnvyqsllvgvvlyvggvagyvshlptnsgalrlapfvpsrssvsripypsvpldiatplrpstslsagasqssivptksivsaaafcvldvafrrgflkanvafpsslggcgillalllalprktagkafsalkpgadvlakwlpvffvpslvtlpladslgssaelakvaavivggflftlvttsasvvavrsllsgdtnrdespeealpkidavsqeaiadgrdpfptikpfddstatmlygltvfsglaaakltldgasyatttpltalfmlsstlasfvwgarlpkaltkvlhplvtctsltwaaaaafarvtgrsfasmlqsyrtgslgkmagagdwllfllgpavvslavsmydrrklmrenipevgtsigvstfgglfgtawavrf…
Phatr2a_44251	Y	0.779	22	4.77842963	pnahalkpskcgllltqpclsttdk	22	4.77842963	pnahalkpskcgllltqpclsttdk	L	0	1.789597187	Plastid, low confidence	mnllsllatiaafvvlpnahalkpskcgllltqpclsttdkrydanfpnsfvmqnlswkqyeglwkvtatnfegdgipaqpqphvpalnyqllpytrseavafynhtldgsrmmtygyyfyrpapssfcnqtfeppfqnvigsgfcgvngfvsgkahygtttnekegdlelfrsvesgalgrdvidfdppakgswidsstlwgsttidgvfsqthsyvflnndtafvslsvidlitssrqanyvakmtrmddtewiaaveqtyndynileedkipvpfedfsmdpewypaekewcggvgsdpacvespfqepdaklktgplvgfvilglalfcvpmyglyryqlgqqvrriktcfiqgiakniniaptpgaltheklleefqhmdrdnggtiekaelkq…
Phatr2a_44203	Y	0.718	29	3.715472197	ltvnaewlkindtvntitshqdfrt	29	3.715472197	ltvnaewlkindtvntitshqdfrt	No	0	0.823532315	Not plastid, SignalP positive	mastalcnmrllyftgllfgptvltvnaewlkindtvntitshqdfrttifrsfdhvvcrilvelvdydvdqkdsmqntcevigppellgssrwrgggspglvieleeklweqfsfapedlvldlmdavvgeryfsnvgwlptsislssrgnatihhgafhrrrqleyfdrprsvmlvrvstddesvslspseiadsffqpgrfsfasqyeacsagqarfvpfdvdnvvkevrvsgissaftgrsllvaaniatqtllgveslpdvadhvvfcmppgtsgekylaaaalnswyavasdrwcaqpnaiiheighnlglghagkgdnayadgtslmgysevradgpskcfngynfwllgwypnhridldalaltesvrveiaaftdfgvigkneviiakag…
Phatr2a_45774	Y	0.605	30	2.278541796	srvdcwtvsskrsrknlmstkalqm	30	2.278541796	srvdcwtvsskrsrknlmstkalqm	W	0	1.700589139	Plastid, low confidence	mkgdfvsgrrtrtsflifsvlivssrvdcwtvsskrsrknlmstkalqmaashfdlplsrreaissssaflpgilsnpgqvqarevsvsrgtlrdvvddatyaalvyepkrkeqtplpllvvlheagrndetvwsladplgehaglapsllftgraptaladkfamvapysagkrsfyeeprskilqfiewvcseagqragcpyvdpnsvylfgfsdgatlavelattrrfractiaaygfsgtlpklaldrlkgipfwvfhsaddvifpvvysdrlvtslrtantenteiirytrydkdqegfegsvrghstgitatklpdvyeflltsnra*
Phatr2a_45439	Y	0.533	29	2.074462877	fllestllpvasftttttllytsgk	30	2.555164585	llestllpvasftttttllytsgkt	L	1	2.217686241	Plastid, low confidence	mmpkktsllsrftfalveislysfllestllpvasftttttllytsgktdivgfpvastlsfsyrrsqtcrasaesagnqqqtgevplenfrqmvsssivaptsmpvdrstltllehvnlnvpsqeyvlpfyfdllgcgmdprkaenlapdapkktlwancgasqfhlpygatpqripghiglrydsldglrsrlveqtalrdankknededtkdpivrdvamgvdfrtgheyiklvdhydnvfycraggsvvdfrwqqpfirasetnawdnvatrfgmdetdcrgldyiefkcprgtaekialfydsvldattsvitddeghnptqvaiiafghiqangkadqslifretdetlppydghhvamyigenaadfdqafknaklanvvwvnprfsdkadt…
Phatr2a_34343	Y	0.654	21	2.194963995	gssssvnrpveafqnqrifrttsvt	22	2.614625765	ssssvnrpveafqnqrifrttsvtr	No	1	1.607018329	Not plastid, SignalP positive	mtalivtmvggllmvgssssvnrpveafqnqrifrttsvtrsqrqgglplrmtflsmppsqlssssgefsyqdesqstdddsqllgylpdngsslppltkslvrkatenyiygtirrpitfdqlisaieeeyrctdvplrvgsaffdvsssgeevdesiaevlsmaalhripkeitlelvaesladastswvesisifaqngwdavsfpkglalrpkrkyatdltnspktlfgwrqqkalveaarravshasvatapkrrlksrdeflsfmatqlsatanpskkvtkedllffprsipmqkisfsqiakklkrtadrqyamlkaqgragflayayfnfvfytagilwqwrrvapadpfsnssvmviclrkfgrvfgslyilssilklpklfsavamapa…
Phatr2a_45315	Y	0.724	34	1.530271465	tfvfravlplvgdidtvipgttdri	32	4.381396864	lwtfvfravlplvgdidtvipgttd	F	-2	3.975146721	Plastid, low confidence	mllprlsrclwsvraspvfvlfilltlwtfvfravlplvgdidtvipgttdrinsrtpaqrnatlvlklptpiivvgypksgttsvwdffscsglrtqhycccgdthdhppcssnsmahcilkniaarkenvlegcgdydvyaqidgerptfdrgdkirglllengtidewdqrtvegrnelfkhflpqhfhlpilhrsapnatyilplrdpivwansvfdwfhmrgrvvneyrlfnsslerpgkngaraflariyiehtdsikrfvqlhpshalvefnitdpnagqiladafglgegcwrhrnkvgeranrlksrsisnwl*
Phatr2a_48553	Y	0.697	25	1.878739727	rfslgatlefdkfrvlpskygdqnl	26	3.307674095	fslgatlefdkfrvlpskygdqnlv	No	1	0.631091836	Not plastid, SignalP positive	mlasphfqasfalcyfllgrfslgatlefdkfrvlpskygdqnlvflrkatsnapdvnhdfisglnleqnpawllaelsrsmsmeissnptdvneggvntsptnlpdsgqsqstvstsptsapsisifpsvsaepsstpsisqapslsvgpsvapsmtilpsvsrepsssssnslapllsagpsvapsmsimpsdsmepssspsisqlpslsagpsaapsmsmspsvsmepsftpstskapslsaipsdtpslsslpsdtpsnipsrepsgqpspslfqndaiftctdagvniaqlpvaeltgidirvgyvveslsdfvdfevalernilaaatvgvldcidggpvfgvggevpsvemstietpgvacipefsscttyqttfqivvdksvdpdlaafla…
Phatr2a_43725	Y	0.619	31	7.549503579	asvtafqasiprfavvqqddfssta	31	7.549503579	asvtafqasiprfavvqqddfssta	F	0	4.429497216	Plastid, high confidence	mletsqpiyfssnnmyrfvllvltiasvtafqasiprfavvqqddfsstarfvmteeetqailksatdcaegecsiddvsellfelkeqekvlssrldkimnqisrlqnanekeerkvdevrsfvkdvlsvfqhdkvgkyspnaysgsigdgpttaydalppkkwksst*
Phatr2a_50627	Y	0.464	24	1.831081155	gtcygmsisqkkislsenafrqmhp	24	1.831081155	gtcygmsisqkkislsenafrqmhp	No	0	1.083266288	Not plastid, SignalP positive	mthsqakascfvvtsiwvgtcygmsisqkkislsenafrqmhpsrvfaeknlgllrsrgyedatglhgasddscetierisrkdhlseayqmgqylfgtvatllflipdrtmtkrlasklagvagfgtaagtchilacanehnrlgsdtykrlniglfgfsmiglasipgeagfcrsagaamifssfmgivrlfatvvsfmgwkrgidqrdgmnlvtskmtnelwkgtkrtfeglkvqhkkkaltyrnslilvlfgvfssfmeglfklryrkalrlswfdvslqwsaiarlflistmiyslkdaaerdrltgstfielnilvgcwallvamgqsiwqinfvasrgveffafsmpffikaiksvnernsharisptsk*
Phatr2a_44540	Y	0.62	27	5.202253435	eqcssfqyvperfhrstrrkskssl	27	5.202253435	eqcssfqyvperfhrstrrkskssl	F	0	4.522288911	Plastid, high confidence	mralclcwlrllgfiffrytaeqcssfqyvperfhrstrrksksslftrsdhltaamteassesdgvfsvpgpihspvlrqvypamlqhiekygnpniplgssdgrmcqtlrrlhtqgklpseevallekigftwhsledvyttgdfddlygrllqyasthegdcsppkkypsdpelgawvtgirrlgleqvdpehakrldkinflwvsdrkcgsafmkqyriiqarleettdailtdpgvqqwiqaqreavargtlsetrkhymeelvgedwlqda*
Phatr2a_24218	Y	0.48	34	5.749216066	hdthgftasarprrsaafalptlss	34	5.749216066	hdthgftasarprrsaafalptlss	F	0	4.971675089	Plastid, high confidence	mhtqlpltlmrlfsssrlltiavlvctrhdthgftasarprrsaafalptlssmatadeswystletppqawnqqslspterynnegdetkeftgsredaaatatallekeaqqqnptklrarvqetgydsirsyiktmcnhellnkneeiilgrevqvliqyeatreqleaellrpptyqewatkiqpdmmvpdlkkqirrslrakaaltesnirlvvsiakryqhrglsfqdlaqegilgltracekfdpergfrfstyaswwikqsimraiadqgrtirlpvhihdqinalrkverelkaelgrdarleeitekstltaekieflnrvsqqdvsmeqelrtskskgssaglggpdggltlgdvmgdpeaqpaeeasyqmlkddisrlictlnsreq…
Phatr2a_35909	Y	0.757	27	7.627209906	qklaafvpnfggvsrtertffrhye	27	7.627209906	qklaafvpnfggvsrtertffrhye	F	0	5.192284	Plastid, high confidence	mpcvtfnckstafvaillfycqklaafvpnfggvsrtertffrhyenkdssylfqlymsdpvpvptpdptvpdppgpapgpvqpipdtpglppepawptpvpmpdvppvgppvsvptrgppvmls*
Phatr2a_44920	Y	0.825	26	3.859388638	cgvdatssaalrrhlefvnrsgeri	26	3.859388638	cgvdatssaalrrhlefvnrsgeri	No	0	1.167307841	Not plastid, SignalP positive	mlvrmrlrphfcvvflsllccgvdatssaalrrhlefvnrsgerisvdwlnpltgqpvllgapvngetipldsfvnhtfairqhqdgqkvkrfetpslstthtrtleapttksslraieslqtcleyytaliledkneelafqaqvreqisalaenhtcadpmrtttepiemrswryldedprtvqvlhnrpssqihvlegfispeecqaikdaaapklhrgtvadgkggsklsesrkawqagvgvdyshknaisdlkkrlfaytnevtgfnmnldgqedimsiqyfgdgvgnptpdrytphcdgecngmphkrggrvatmvmycdipeigggtnfqhsnvfvaptigaaaffsymnndtglhetgftthsgcpvlegtkriavqwmrvgvdedspwds…
Phatr2a_46359	Y	0.584	37	4.672834085	ntvhalvpsqggelqkaaqqlqhhe	37	4.672834085	ntvhalvpsqggelqkaaqqlqhhe	L	0	1.810776526	Plastid, low confidence	mtnirvlrfrqmlldpfvlgvcllafagttintvhalvpsqggelqkaaqqlqhheyepsgtlsfcrssivvthpwassagfdyesrggsqddrrgervvhstsgsrpihpdsyrnrrrelrrglaeflaldddrlcvisfhaswckscqkfgllykslahklgdkrdrktqnivergsvrfasvewgantalcrslgikrlpttqiyhagtlltsfacapakfqtlkdqikymtrtlqnsdrlaaikanplfpdeqavqdkvqallaahteqefsktldigaalidatvmvappssdqsdgsntedhgqglsraermaafaerirskqnradhvattaesvadsshkvwwrfrrap*
Phatr2a_49299	Y	0.713	18	3.695426314	watiahhrslqtlntslyalndflf	18	3.695426314	watiahhrslqtlntslyalndflf	No	0	0.954489925	Not plastid, SignalP positive	mekmlftlallawatiahhrslqtlntslyalndflfresecqwefyvysdlcrgfpyrfeiftaptnittiadptrtcfseggesfdfmasgsgississtsappvrgyflgfnfdenvteaspfyytingtnnkeikyifcvkltltqnisgtvtdinfkqvaiqinvsldgtlgdssanafevdagvvstdtnndiaftssadlcstfngnptqgqaipicivsdnhplarivsvedlmfssgsftqliladgsaatgaeglygvpdplnaehcavnkciqynvmlyavfattganlditirgnvvlaigdgtrmlraqfeptralqdvfrersfrskivlpalsttesgavstlgaksvaamfsfaafvatcwlfdl*
Phatr2a_45684	Y	0.654	24	5.066036777	stisawiplrictrsrvrsrnvlaa	24	5.066036777	stisawiplrictrsrvrsrnvlaa	W	0	2.076217712	Plastid, high confidence	mrdgatliaflfasvfsastisawiplrictrsrvrsrnvlaassewsatddwnnlssenpdngrqdyavdqdfaqreairmqnwdldsldptalspedawlqdaietvlldstitpeerldtqdfledmgreiallvrcnqspqemliaagkalpilttedkhnprqlvrlepsnqneetegevvvwaatdflktatrvmfeqhahnaktgagdtkaildprgvaswmkkslregaigphdprvmfiiskfgtygtgtlqyedflnlyvsticgsspsrwkqleyrseeieavwrdlrnhdivspveqervallqkmkekyeesfshvtdetlldeceiiddkvasweetsqgqwrqtgksshelvelaydgktplrlkdgefvfidedscigckqca…
Phatr2a_48603	Y	0.5	35	1.413850125	qhcfpngvtslslqytptvathrsr	33	4.607032005	iaqhcfpngvtslslqytptvathr	F	-2	4.390746755	Plastid, low confidence	mvlvvsnkkrvrmrmhrlllaygaflliaqhcfpngvtslslqytptvathrsrlslancdvqedpeslgeskvvvvvgagvaglaaawtllqqpqqstrgiathsefrdekehplkvlvleakdrvggrlwsvpmsqgttttklgenantstvrqqqtneativdlggmywhgdspvlqhlqscfptfetvasggtsqhpgrsgaqwlmydengnlqplplneqaqiqvlydrwdehmcaeyathrrqdrllrkfmeldtpkllsgwsqifleklsvreqsllqfqldmafgldggiplaghalrgldsdwdwiqykgedrvskqgmqhvmkelsddivakggtvqteqrvtriqyasssleykvtittesgtqyyadacivalplgvlkasssvlfd…
Phatr2a_47390	Y	0.562	30	5.733118613	wfaasfflakrslsqvsscdearvl	30	5.733118613	wfaasfflakrslsqvsscdearvl	F	0	4.69523306	Plastid, high confidence	mpdrresrravdamawilvlaglywfaasfflakrslsqvsscdearvllyetlklgqtsgtgsvvqrrldsilsssasrrggcwmdrvvdsmvfivvdalrfdfalynlpksigkrldkakhhasiskvadhtiltasatsysklyqfvadpptvtmqrlkalttgglptfadissnfgggtvdddswirqvllernwerrglsrntkaafvgddtwddlfpniftesypypsfntrdldtvdngclshvpdlisrlrhsensnettttgndddlelvvvhflgvdhvghtygphnqhmdaklrqmddalasvldfldssdschaamilgdhgmtedgnhgggteeevnaalfvhmsatchvresdkndgpsrmdagfldtsrhsdlvqaafssihqi…
Phatr2a_54499	Y	0.715	16	7.787867308	ataaafsqeasrrealtkgaaafga	16	7.787867308	ataaafsqeasrrealtkgaaafga	F	0	4.460062227	Plastid, high confidence	mklalvfslfataaafsqeasrrealtkgaaafgaaflpvaanaavgesprfsvfgligdgtsysegaaygtdqasklyspysvygevgnpdslykdtnpeylarkkailaetrkrlqklpayiekkkwfevttelsrfmyetrgaidflgkspeqkkkavaffkaiektnlsarqkdqaaaasaaadtistldaftssl*
Phatr2a_39159	Y	0.439	34	1.45964406	slsvtvmfqrfalrndrqaatvkgp	36	4.768651219	svtvmfqrfalrndrqaatvkgphl	F	2	4.154279393	Plastid, low confidence	maksrsvanvhgsvpyrqlgaavllvllslsvtvmfqrfalrndrqaatvkgphlsndtairpriirttpvellknrtlvvligdlrcgekaweslytnvldhnqadlalftqppsqdeyknsslferamhvemipnytdwsdaldlvagpawrrtvprshpsqshsmvlggvpgytasgavvnmfkwfvsqrieennwlskydryvvtrtdqyyscpldiasldpqylwvptgqdyrgvndrlliaskefvvsalstlvpflkdpwryafmpantncerflfymwidsgmaqilrrfprsmftcmaptdtsswgkisgydegadlhlkypmefnftkkrcrldsrrw*
Phatr2a_45435	Y	0.518	37	2.206308217	httqsafvptrsfrqdhapsrrqsf	38	8.041558643	ttqsafvptrsfrqdhapsrrqsfl	F	1	5.214924958	Plastid, low confidence	mynhsissetirryfcrtvaplivissfalfhttqsafvptrsfrqdhapsrrqsflsgsvpilrsiavdddtaeesslprqqtpsdqkpsvnqlvtdrfhedmlrvlesrshfladslkqsmqrhtrpvildhnsdpdgaervlsmlrhlqninaateesfqivmqafvnrgrvrwqehnknvmcaadqvetlleellrshprstlsmetfqlalqayatcstprgdrdyanradellqrmesmfgqvsvealvhvlhayawqqanlqegdcasratdllnqivkrtndpvilmkcynwvleawskngspgsadqadavfkkaqslaqslpvskekaakmldaesysnailawskahdigsaekshelllemiekfetgafpeeseppliafngvisa…
Phatr2a_45446	Y	0.487	41	1.772103433	asgrgartntafvnpqnprngltft	42	3.758386253	sgrgartntafvnpqnprngltfts	No	1	1.211278381	Not plastid, SignalP positive	mklvpawtmmtrnaifsarnpshflevtalfcillasgrgartntafvnpqnprngltftssfsgtsqhagrvtvneenlalptgsglyrefsrhaweklqssglfvqepveeecasntaparglpsgsvvqmevqalrgslpqvayaryalletlkagndanvthhdgiqvlnlvifpstttdlpvfgadfvslpggkhlllldaqpmtedvhyehywsdwyqsnhiseifpwggdmpeavqryvsskalwtrmassednagekrnpviiiqtdlmaafqahlevyiqllhdytdleskdnwsaeyldyrltndparpmlkslygeewtervlktvlfpsp*
Phatr2a_44980	Y	0.581	37	4.502867869	ngsvasafvsptssilqlqssratn	39	8.354473814	svasafvsptssilqlqssratnps	F	2	5.046753141	Plastid, low confidence	mtpkfpqemtrrlratfarrslkflliaallngsvasafvsptssilqlqssratnpstmqtivsqqadsdsetvrirgggplppsnpkdpaaknkkirissfdsmrfflitqivlghfirfaepsdvvfkffshhnvivgfffvlsgyvtaytttenaqriasprltetpsqkwilskifgylplhlfvlalfsplflyadvkyngwptavwhgflsgtmtqawfpmhaeiwnaptwflsaltfatalfpfclpkiaqmdkkqlrktvgwlwiinllpkigycydlnvwklaegvssakahpsmamfnmvrfspllqvaevligavacrlvmldgtegddtktnalstfvplagiiglmlaratglveisdmlaravvfvplflrfmmaahrntvkgv…
Phatr2a_43945	Y	0.66	24	5.314233411	qesfgfsvrptishrmttasigsgt	22	5.443602125	ssqesfgfsvrptishrmttasigs	F	-2	4.502210579	Plastid, low confidence	mrilstsiatavwvllssqesfgfsvrptishrmttasigsgthgstrlwasspgnndddsrrdfltrslataalasggwftgtgvgyvadppaaawaltgvkkvnaklagyglplvsnvpdgltplleiygkgvnrfpvlvqfnypvtwvvttpsnnvngedgtvqageynkgdtatfflysepgnikdvttqskeffekalmrsigqkgdnmyqnfkvtkleptvkdgkpymiadfkyqlltgagfevdrkgvasitsqgdavevlwaastairykkteetlrnivasfrcyadglnfsdelvgsaasrgldg*
Phatr2a_32260	Y	0.653	25	8.102172098	tesdaftprafgvtsprqglarfes	25	8.102172098	tesdaftprafgvtsprqglarfes	F	0	5.389745113	Plastid, high confidence	mklnlavytlmlvtttvcltesdaftprafgvtsprqglarfessskdesnliediaelvttdsmmatikssnqqsaksqpnegmieqaertplsstsgnfalfqndgplawmqdfldlfgikegkgmaygpipvdvedservspevvaqrrqkatqdlvnigpqerqrrevagnvlacisavyvvwatlfadhgdfgghvlrllavipiflavgykesaktgl*
Phatr2a_49867	Y	0.544	25	3.844351305	vagqayfrtreplrartslaawnlf	26	4.776045483	agqayfrtreplrartslaawnlfl	F	1	4.469269905	Plastid, low confidence	meahplvpigacllygllmvagqayfrtreplrartslaawnlflalfslvgmlrtfpqlvhnlatltlrenlcanpqatygsgstglwvqlfilskfpelidtvfiivnkkkliflhwyhhitvllycwhsyvtksppgiffvvmnytvhasmygyyflmairarprwlnpmivttmqisqmvvgvavtllgfyysaraadhqscrikrenntaafvmygsylflflqffvgryvgtqspvaskkta*
Phatr2a_42733	Y	0.788	17	8.883395204	ctvnaftpaslvqsssslsikpafa	17	8.883395204	ctvnaftpaslvqsssslsikpafa	F	0	5.991455322	Plastid, high confidence	mrllfasallcctvnaftpaslvqsssslsikpafaalrstvtdadftsegaksqvgnqsflnqnlmararngpgkknreslsigivgaglagmvaamdladaghkvemfevrpyvggkvsswldkdgnhiemglhvffgcyynlfgimkrtgsfdeklrikehlhtfvneggklgaldfrfpigapvsglqafarteqlgvedkfhnavrlgtspivralvdfdggmdmvreldditftewftamggsrgsldrmwdaiayalgfldcdsisarcmltifmlfairteasvlrmldgspqtglhdpiikyledrnvkinlsspcrdivhdidpdtglptrvkgikvgareefrefdvviaatdvpgikkllpesfrkydefdkiynldtvpiatvqvr…
Phatr2a_32412	Y	0.542	23	1.026069461	lhcepqnllvdaaldvsektalqne	22	1.264908769	alhcepqnllvdaaldvsektalqn	No	-1	1.025854021	Not plastid, SignalP positive	mayrptpfslalaalialhcepqnllvdaaldvsektalqnemdaflqktllgcsdneswynvsdrsiltlitrlkedvgsdiasgyldwlrvaassfdaltdlvttleqavqggsvdaesstgvyirqvclgweklafesscllwknfvkqvqsvlehqdnpgeyvttevlddwplspqqmeeelrracrsgelwahnedsgeidssdameerlqtllkhnpelpsahflrflhclrtgeragaieavhqyfdsvwlaqdsikvstssepstpienqqqllqfaaivlavlyhshgdatlsrlateeavrvaqqsqdascvafalgwlfqnesilggsnqtpissaarlgageliwqcsqravegnlrslavgasltlarhalqhdarrstsaawrfi…
Phatr2a_18941	Y	0.71	18	7.543747972	vlasafqqphpqqwltpshrhvkgr	18	7.543747972	vlasafqqphpqqwltpshrhvkgr	F	0	4.334820858	Plastid, high confidence	mrfllpsvlalpvlasafqqphpqqwltpshrhvkgrspssstaatsalsmavetkkpgtakldvaweelgfefrptnshikitykegsgwgepelvkepyvnlhigatalhygqscfeglkafthaddevyvfrpeenahrmqsscerlmmpvmptetfvnavntvvkdnieyvppygsngalyirpllfgsgpriglqpadeytflilvipvgdyykgglatpvnglliqdfdraaprgvgavkvagnyaadllpnmlskkkgfpiglyldsktqnfieefstsnfvgidnsknayvtpkspsvlpsitnkslmqiakdegmtveardvtiaeletfdevlavgtavvvtpvgsitrldlqeagdvkryefgtkneigettrrlydrvraiqngeae…
Phatr2a_46376	Y	0.816	20	6.125914284	savagfvpirrcagspqprtkplls	20	6.125914284	savagfvpirrcagspqprtkplls	F	0	5.148069926	Plastid, high confidence	mkfvlpllvthllvsavagfvpirrcagspqprtkpllsssggvytrvrlgsaalalssndsfdiskpvfdlyawrsvrgdalakynslnqseplrinlsalfaltcfasptlaeeinaealslpqtaltvvlglacsaafvrenqrrakqltrlekelaalsltirlptsiladaafakpvsiqqlqrksasrviavtgtaaelaptlqelrvlgrrltqantyvvviptdgstradwglpnerftwlaepavvlqwktyfatlsegsdfkwfglsssgrsfgsgqgsrpvswiqmlgqhlrptdildendvskedvdnvlsqmdlfydalvqgnleqmrsvcaeeqckevtgviqaggrlddwksclqegnrpagmrvsgadvtiiskelafstvie…
Phatr2a_56351	Y	0.627	22	3.448250799	gvlvatqidltsqkngaangiasda	22	3.448250799	gvlvatqidltsqkngaangiasda	No	0	0.971120478	Not plastid, SignalP positive	mvfstpakvfatalamgvlvatqidltsqkngaangiasdadaaskptgassrglkgarrlatgnvegygrvnatsgtlvngfagpgessqyaavkqtgsfdirsfatgpngfiegssngavyhtelktigeadyygqventgatvesygtgyfagnfdtegsapagpnattapgatmaptsapvatsstkapkasmvpkstaapksekatlspksakgdtmnievpppeprtatadegavspdavtgsvysvaggtlkstftaqgstyvyapaeiigggldigasegqvgsasgltsvggdifddiatmmpddatvsplatvseglataspgsggasltssssaygyaneffadaeaagdltqtgsatafaygpsageylpggnsstyadsyatfgvs…
Phatr2a_45784	Y	0.808	26	3.946372865	hrclalahapilwstkshrcsgrfp	28	5.023612969	clalahapilwstkshrcsgrfpfa	No	2	2.002343071	Not plastid, SignalP positive	maqqamakwyfflslllccghrclalahapilwstkshrcsgrfpfathpelireqecvqslrsrflssrlaisptesfdeytsvrkvegrrkrvkvgyrvvsmgyaifsclvlrgglnaltayalsgpvmaagisyilvgavrndrlssdtykrlnlalilygfcgclsayfmprfrtaawmvpsfvavvnsvkgycygvkgwklesssvigdivhgtrdsfrillekpknassagylivtlfsvvfallklgnvadlalkkavpfsigarllrfsklamlttvsltlkdaadrdrlegstfiqlniltsamfgamagtfldslsse*
Phatr2a_41476	Y	0.674	41	3.639830146	lptvallivppplmgiaallfpvrr	41	3.639830146	lptvallivppplmgiaallfpvrr	L	0	0.902619829	Plastid, low confidence	mtcwatpttrriprrtpsgsvsarwlflvalfalplptvallivppplmgiaallfpvrrtriagvsqaqgtnaikveiadasdffvdafwtakvgggaaqlsknqqsqlrqsqtaeftrrygskrraselfvcrdgqnaivacvgvemgkipdgylqgptltkaplmsnlavsrsyrrrglaeqlvrvveqhvqdaygadecflyveqrnrgavklyqklgyrqvwvddnaqtllptargdlqsasttivcmkknvvrgngifsglfg*
Phatr2a_41002	Y	0.588	23	4.058934877	stviatwclqryqstknpqtlyspt	23	4.058934877	stviatwclqryqstknpqtlyspt	No	0	1.077782206	Not plastid, SignalP positive	mkkdrsdlwiglvagslstviatwclqryqstknpqtlysptlnqtptastllpddirdeqlsrhllyfgedgmdrlkrckicvvglggvgshtahmlaragvgylrlidfdqvtlsslnrhacavladvgtpkatclakfcrricpdptklvldtrvemytadtgaallslpdgehwdlvvdaiddvptkavllarccqtqtrvvscmgaggkadvtrlhvsdlrtasrdplatklrqhlkkymadhsddqksdyldnmdkisivystekpvvkladftaeqkeagvhqfgavdgmrirvipvlgtmpaimgqalaamvltqvgnkpfqpvtgervgknvrnklfqhlqtredriqkrvlqnttrddvatiattggtvvdsvwigplqidrddveyln…
Phatr2a_56359	Y	0.826	16	4.476585717	alasaasweaqqhvgvsdqgsesst	16	4.476585717	alasaasweaqqhvgvsdqgsesst	No	0	1.173928808	Not plastid, SignalP positive	mkltflslvfalasaasweaqqhvgvsdqgsesstellrgssrrlqlpvvalvgnngnpasafplkvcqgdcdsnsdcegalecffrdggeavpgcsggesvssrtdfcydpnpnpapvampvpapvvqpttggpsvtlignngspasafplkvcqgdcdsnsdcegalecffrdggeavpgcsggesvssrtdfcydpnpnpapvampipapvampvpapvvqpttggpsvtvignnggseaafacvmsdagdcrcfgccdyvdlv*mkltflslvfalasaasweaqqhvgvsdqgsesstellrgssrrlqlpvvalvgnngnpasafplkvcqgdcdsnsdcegalecffrdggeavpgcsggesvssrtdfcydpnpnpapvampvpapvvqpt…
Phatr2a_17982	Y	0.47	20	4.427158926	dqgvsfpwrrtplqcrgggndntat	20	4.427158926	dqgvsfpwrrtplqcrgggndntat	F	0	3.958361549	Plastid, high confidence	mrlsaiaifitaasdqgvsfpwrrtplqcrgggndntatgmsptssqqshpgqhishleqqgqyqgspqqsglppdlpsyddpynrpntpqlyassdvsqqrqgedfyaagpppppqlpgaeslppglsnpyyeeegedqeplpfetegmpedpnwdtpgsatangnagngdaernmdlssfdkdyilrglarlyrkkilplelssryghfhspplspsdfaappmilllgqysvgktsfvkyllgrdfpgirvgpepttdrftavlwgqqdkvvpgaalcsqqdrpftglspfgnnflsrmegaelnapilrnitivdtpgilsgqkqrsrnydyeavmkwfaeradlvivmfdahkldisdelkavmelmiphldkirvvlnkadsistqqlmrvyg…
Phatr2a_47515	Y	0.598	38	2.317747242	snargehrtawqalrsrsvrpqpvp	36	3.779757626	llsnargehrtawqalrsrsvrpqp	No	-2	1.042415187	Not plastid, SignalP positive	mrtqtasvtcsppslamwptrtsillcvvmllsnargehrtawqalrsrsvrpqpvpllapppsapfrfssgaksstilcakkpntkakpsvaplqslsrknriqsvldwaqradvqvskeialdsrvaeyglgwyastniptnqvllsvpsnraltveipgegpddrsvldlvassdsgsktevralpwfvqmslyiykldqvdadkegvdmrpwldslprsfdtvihwseanrqelqydsmvtavasqeqdwkryyqsllqagassssltweqflwgceiarsrafsggftgsafnpgvyaftlllvtiyvglgvgsleqaangagvvfsasilkdfvlpklfkkrryvicpmidmanhqsvkfagqvsfeyfanayslatdqaipsgdevyisygp…
Phatr2a_39873	Y	0.703	26	3.66366358	lateadfdaliasmtadaielarqv	27	4.568786489	ateadfdaliasmtadaielarqve	F	1	4.104933899	Plastid, low confidence	mktygfasvlihlswgliftlateadfdaliasmtadaielarqvellyqkrcneislrqcargsynectslypnqtcpggedlnvaqcgdgvscsglwdysisntrlhqnlvdsadgnpsdpnvieticftqqldeffvqkraeqkpywdslglrtpqmyfgsqngafriyparqsetcgvydprlrpwyiaassgpknvvlvldtsgsmtdgnrlsllkqaakqvietltvgdrvaivefssqaklfaqdnkflftatqknkellathidsftaagatnfldaftaafavlndsidqeyhvgcttailfltdgemtqpenvqeadvldlvntgisnlearlgrsvflftfsisdnnnvhafpkqiacstgdngiwskivdereifdsltsyyrllai…
Phatr2a_49239	Y	0.775	25	5.54388443	kvalsfssegreyrqgtalsgwlqn	25	5.54388443	kvalsfssegreyrqgtalsgwlqn	F	0	4.492552399	Plastid, high confidence	mvfpskpllcatiwlavvpkvalsfssegreyrqgtalsgwlqnlfpaalqetddvdkdrqrdfpeqypatneinhsivsgdtgdaqlvrpllkntqleskplrvvydansngwnyksfhnavdgkgaaiiiarghgtdwfggynpkgwagtggarlsiaaflwytrsdgvpqklqkvggggqacakddpdtgiwlgadglviplasgdpkeaqsklgtyfekrsdgkqslfdagcikladlkvlvgeyedneaipysgavfdmtsg*
Phatr2a_49977	Y	0.841	28	4.411070733	sialalvddtntqrdsveskqrvse	28	4.411070733	sialalvddtntqrdsveskqrvse	L	0	1.297695598	Plastid, low confidence	mrrrstplrclpyllvallvltsialalvddtntqrdsveskqrvsekkvdhapvcdtkqpvpdecglvlapsslpnagwgifslrdrirgtpllagdvviqltdpnvthaqnihrmlhdylwsaeetggfyegrvvvsllpgpgmlangldgnrhnvipfvpavdeggctrldspgagafthyhnytffvqkpiaagnevfidysadwlkerkqnfvqpettvdlrrdldwlrdhgkcldnlkggrspiphagrgafaarpltkgsivapvpvlpiakreamdmtstktynnviakkqlllnyclghpkssllflpygpmvnlvnhggkkanvklqwsssqllinsknqsemtledvwameqsgllleliairdiasdeevlmdygdawaeawaehll…
Phatr2a_49747	Y	0.458	33	3.311665541	lsteswspplfpscmrpqtmamsat	33	3.311665541	lsteswspplfpscmrpqtmamsat	W	0	2.160536924	Plastid, high confidence	mksegvrlskrslaslalglasmsvmvlsteswspplfpscmrpqtmamsatktstketsfdgsfgnrrrfvaafvggsllwrtasfpctaseatandattnavdpwdkfgqslqqqqqqqpmpqsvstpkwpetsasplprtmdsipssssaseygsnssngndleraiqeskkrrqvdprthg*
Phatr2a_50312	Y	0.433	31	1.401517399	phrfgllttgwgnhylpselfpepc	29	4.317537321	giphrfgllttgwgnhylpselfpe	F	-2	4.136715714	Plastid, low confidence	mrsiyellhlnpsraaflhlvllgiphrfgllttgwgnhylpselfpepcsvfadgacneselftlrdsgvrfilyyelawvvwfvmrknaanivafhkilvgssmasllimswiqnyfhpspnspefspsfytnlvffhllaisislwtlavhpkpspgamkwsipansifcgasftllgdvgiltrtiasatkciqvvnffaatagcqmlleeggvenvyamkrsatktvklcvflaafyttlhgtlllrmrvfltmpqlravclyklvvnlvlpflwlpemssvlsidhripfairgvltlsylfgyllagqaegvsriltaekdd*
Phatr2a_36724	Y	0.539	23	7.391865807	dvaiafsqataplvskngnahaaed	23	7.391865807	dvaiafsqataplvskngnahaaed	F	0	4.460839974	Plastid, high confidence	mrrccfllatwlsafhhdvaiafsqataplvskngnahaaedskfkenrrpfllhtaamisglwlsnepalakddvfrgnpltnsvlekiriweqaeaddlkyggelergdagnkgkveayprllvpilqmaneldevericlgsrdswaqaqnilkqkkyqkiefkkqfnaysdniyysdpdranlylgggatpkteqslayllrndiltnvealqseieyllkepsessedlvlyattanramkrymgivppgelvkarelik*
Phatr2a_36628	Y	0.66	24	1.54568915	gtvslifeiywtthaiiegnastpe	25	4.419220251	tvslifeiywtthaiiegnastpek	F	1	3.92890224	Plastid, low confidence	mathttrllhqflliltlgtvslifeiywtthaiiegnastpeknlwkyfssfvstrnaqiyissigfdsfagrftspkpwnhsqffpgrrkidardsaiysfanissasaaiplvltvssenassitttkantsgrkehpdntfsacilvmddnhrlvewiayhyyalnlrhlvvtvdphsrtrptavldrwrdrmyieewndrsflpsnigrsandtveqrhlkhrfrqaqfykgcirrlrefnrswttfidsdeyltinsrmvdntalrmqqpghvadyfheltwqahsgpnytfavnfgqscvllsramygsvestdeeirrdvpdfldparfdtlrwrhrsteddhvlakslidvsqvkqhhldgkanahkalvemcksnswiaytlpigihhy…
Phatr2a_44388	Y	0.746	23	5.347962221	trvsgfvscvsrqqqtdasprnwkc	23	5.347962221	trvsgfvscvsrqqqtdasprnwkc	F	0	4.397511022	Plastid, high confidence	mkqlflvilvtstnllitrvsgfvscvsrqqqtdasprnwkcalqtssnseeaerevdenvyqsididavsdaeallavraylqrknrlgswskyeerkrqarqsissmqnassrsvdeagffwedpaqlrylyhdseasktissrhddseadlseteetdetlvlpvdgeaksrtdtelldfpmdeedfdadatadsffdhgpsdsrirrskaarktwsnpdwrkmwyerrwgerrrqrvpgkqeqkimedrvrtfnpdqllgsealssltegeiadaicsyvganrkrsfsrqislqerkaalqkpppiqalprdyllqqdpavlienrrkrarrasqayqkrldnesfqrdgqrrrqasakraadgkasartisqartpdaalqritadldderip…
Phatr2a_36818	Y	0.777	22	8.466224839	sltgafipvsfttfvrtsspplwas	22	8.466224839	sltgafipvsfttfvrtsspplwas	F	0	5.545281029	Plastid, high confidence	mnvacallaslflslssltgafipvsfttfvrtsspplwaskyeyallfdcdgvileteelhrlaynkafqefgltidglrvewsntvgggkpkmffhfrntskafpmvgdkkvpetendqqalidqlqafktdyfktlletegkarpgvlelmdaafadptiavgvcsaatkeaavktlditlgqsrvdmldvcilgddvsakkpdpliyntareqlgmaasqcvviedslvglraakganmkclitytsstesqdfyaegadakvpdlgsrkvtlqsifdplrkngnnaeiligikdek*
Phatr2a_47859	Y	0.728	21	1.797537412	aaclccvnlvltvwrsdsvrgafgh	19	2.058709707	llaaclccvnlvltvwrsdsvrgaf	L	-2	1.200891114	Plastid, low confidence	mwrvsqrylllltllaaclccvnlvltvwrsdsvrgafghesflsspadaisftaiqpqpvddllvqqgdriylrgdwdgapivleeykliffttakvgctvwkqlfrrmmkisdwnvhntarlipwnpelnglkylydynrtvasymmiandwtraifvrdpkerflsayldkvvdnkdffrkqcclftgacvapareslqgffdavqtcedahwkpqhrrmeskywryvnfvghmettsqdaehllkmigawklygqsgwgrsgnlsifktsaggagrehatnakerfaafytpslerqvelyysgdyansvmnlttkrfli*
Phatr2a_43553	Y	0.469	32	4.981494079	gpresfsflgakqfatqlrqisshr	32	4.981494079	gpresfsflgakqfatqlrqisshr	F	0	4.412730094	Plastid, high confidence	mkrrkmqlhrpsnrfwgavalsllvlgpresfsflgakqfatqlrqisshrqregdytiqrtstirqhlhhkpsmtptqedeapsvpenrpweqraakprtarrlnhafkylyrhvdpkrtnqtlssedplsylvheggytrdqviimnqtfppllslsvsrqlrpkmrflketlgllhptsinlppqyfgarlertlaprhaflafhklphgpqlwqedpaaaavvhnqtttvqpsrlssflvagrktkrfaalcqkwqqekimdcnevqhppitdkqieafdvlfgrglmaaarndlvqwnntwpldyinvtsaeltqllidhgapplerdhrgatllhwaagvgnlpgvqtllphfpqgvrvttkrdhatplhwaaagvnarefgtggsvkvcqwl…
Phatr2a_47649	Y	0.607	36	5.549271776	sftsgfsfeltsrrqalgwmsgatt	36	5.549271776	sftsgfsfeltsrrqalgwmsgatt	F	0	4.456855562	Plastid, high confidence	msskmrvvlsnkslwtflkgvvllivssffsftsgfsfeltsrrqalgwmsgattasffrgndrfanaleelpasfdvdsylksgfvlnpmgvsgqagksrpetgvllrdgsevsrdprtgeilaeiilttisgekvpvlasysstwplatgsvfdvecrdlktgdtaflavssstggksiselkdsfftnnlfapkgrfssygqptdikvrknsvtgayrvldlsfstlsqstqteiprrarliatipegtnqavmligsaadlrwrkgsekeieqvinsfraipapqtnmkvrakerrnqg*
Phatr2a_47446	Y	0.609	18	5.354557613	ergcgfslraafrtsrdslpsltsa	18	5.354557613	ergcgfslraafrtsrdslpsltsa	F	0	4.936117094	Plastid, high confidence	mrltflicllatergcgfslraafrtsrdslpsltsavsprgtgmgmgantkggtkkkngkvkqpsnppydvsasllrldkkyeelqlaaaktlqkefdsdddlvtteyiitaraspivadwvpvaqlclartqadahasegaadptlqaavslycrelshvagmgsrlfqsvarnelqyavesmdsfhkhvyevvlegknentknenvmtktearsvlqlevdvvdkseikrvyrkmsmawhpdrfvgkdltdeemkeasvmyskiklayetlesgireigkswyeslggrartdfhgpvrlspiseakalleaskvssavvgldpemvqgfvarsqagv*
Phatr2a_44805	Y	0.725	24	7.749066884	gtteafylhslsirspslkptfrti	24	7.749066884	gtteafylhslsirspslkptfrti	F	0	4.714708341	Plastid, high confidence	mtkrsrtsllllsatamagtteafylhslsirspslkptfrtiredsklafqphtrplvseivtgthshefwrkertaeevrahvqtcldditqqtddddtrptahvvssepplvlihdflstsmcknlidtatstdkmirsttgseqetstirtsttvwlndeqvpetsriiaekissisgfpanhmenlqvvryetgqsfklhtdtidaynemdkrgrvatcliylaaptiggetlfpdvhadkaiqiriaprqgsaiffwnthekpgspaydgadmflntdlrmrhagmpvdggekwvcnrwvhpvdygvgvrgl*
Phatr2a_20708	Y	0.684	20	2.070033053	mltstavgglatsrpnlpplsgtts	21	4.047301371	ltstavgglatsrpnlpplsgttsi	No	1	1.175478799	Not plastid, SignalP positive	mrsglavvsisglvmltstavgglatsrpnlpplsgttsiaphlplarsameyldaspdpfhavqtsierleaagftslsetstvdtgkivpggkyyftrnkstlvafavgdryqpgngfkiigghtdspnlrvkprslrtaagcvqvgvecyggglwhtwfdrdlgvsgrvlvrsrddarkvtqrlvrmdrallrvsnlaihlqsakereafkvnkeddlspilameaekslnggenktkdgwteyqepallevlahelnvrvediadfelslfdvqkaslggvfsefihssrldnlascflavqalvdhveagstakdsdismivlydheevgsnsavgaaspimaeavqriaaalgnqestetyaacirnsfccsvdqahalhpnyaskheknhqp…
Phatr2a_48917	Y	0.844	26	4.596825307	rivyawlphtsfhtrcsgsprawip	26	4.596825307	rivyawlphtsfhtrcsgsprawip	W	0	1.981348255	Plastid, low confidence	mspqfaaslgwvlillfvkarivyawlphtsfhtrcsgsprawipsitslysdasissgtpqalkedsdeyeyveydilreedfaksewligtnwenrqnkieetwvrlaitedgknlavwgdksegkwnldaasqflsiskenifgkriwagsvddyyyvqgtvrgwtywsaaeilgqwqakrlgvdpeeageapwfeddgqppiegpn*
Phatr2a_29896	Y	0.512	20	1.629528289	kvalcncrrrkscmtflalgetpmv	18	3.624582959	ltkvalcncrrrkscmtflalgetp	L	-2	1.071407191	Plastid, low confidence	msrsmrmvaslsltkvalcncrrrkscmtflalgetpmvprirtmsaslgsagt*
Phatr2a_42761	Y	0.683	28	1.762717745	qksltsdirgsskstslrgetissa	30	2.455734924	sltsdirgsskstslrgetissasc	No	2	1.625041053	Not plastid, SignalP positive	mfcsrgwktvlafctlvcisllqksltsdirgsskstslrgetissascvrgkctgniqvppasrkrdkmhtqkklktsaaamtyntlceyvgsqsaislwtqyadrilqesrlsvdldfsqrnmmlemldmisprlpdslqattrdwatvkrileqgwdryqylqqiktfdqasytadepriiqvlvvggsvtqgnncfaikgghgrhcawatrleslvnglaggllikvhnralggvntkigqaiweygtspdddfypdivinghstndaglttrkggrdavsemaqsfvrsvmsekscskrplliwlddylgntvnkikeitilsqeiqvlasyygfsfvsfanvvrdwvygdthgtlfspqwysedgnfvgelhpgqgmhlatswimayhmlnla…
Phatr2a_44223	Y	0.828	22	8.050956979	dvatafsvhskssrppsptsrsaqt	22	8.050956979	dvatafsvhskssrppsptsrsaqt	F	0	5.067641947	Plastid, high confidence	mkytvplfaslifllddvatafsvhskssrppsptsrsaqtagsffnpvpeddpsndprsdtndtmdakpqnldeslehllkerkspsrasqpstiqgvpsaragqgfgktrspvaqritpprekpfvgigpplnditkpeyddqgytlyadertgeksrvfealvdypcdftmkivganegafveemvavvaesclvqadsiqhsvralgkwtsvtvqapvqsaemlyglyevidrdprvkfkf*
Phatr2a_46593	Y	0.65	19	6.402006772	smassfvptayrhpktvgttllrdq	19	6.402006772	smassfvptayrhpktvgttllrdq	F	0	5.061692085	Plastid, high confidence	mkttaaflslyglsmassfvptayrhpktvgttllrdqivspfdsserdegsvatteldapptklvgpldltwdnveavldemrpyliqdggnviisdidgpvvklelqgacgtcpsstqtmkmglerglrekipeiqeviqampegpeltseqvdvvldgvrpflqvaggsinmdridgvdglqptiwlkmegssaslnsvkleiaqrllrhfmvaglqvqwiv*
Phatr2a_42663	Y	0.816	28	7.594124864	prasafvsqqmssyrtdriqqnkkt	28	7.594124864	prasafvsqqmssyrtdriqqnkkt	F	0	4.472813013	Plastid, high confidence	myrnpivnmrtwktllllqfvlprasafvsqqmssyrtdriqqnkktgavssvrpserrsskvplqqtekgevdwmksvfinnknkaassrseskvmdgysdtlknrlyshqagrdtpgkrlmdryqskstkkvppppapmqnpnetvfdkikgtfwsgvdsaygltqnktpeakeliskpvikarlsaaqeisasiqrlqssnpieraiaereirnwerkerlrqealeregkiqkikenvyqvgdtvkwfaggmlsipnkvadavdktgtfaktipdavktsidtvasipdkmteaarnvqtsvdntmastakaiddvkalpkkidttakqtkqtvnelatsskvllglekpkpkppkipppkpstnlnpdsigwtvvetvasftgkaiwivgkgil…
Phatr2a_36913	Y	0.856	20	7.89878444	gsttafvqkptsqlfrassslwakk	20	7.89878444	gsttafvqkptsqlfrassslwakk	F	0	4.751371702	Plastid, high confidence	mkllfslavflttlgsttafvqkptsqlfrassslwakkkvfidgeagttglqvrerlaqredleiisipdelrkddatrkklineadavilclpdaaskeaaswveadndrtvlidastafrvddswdygfpelskeqrtaigkskrisnpgcyptgfigltrplvdagilpegtaltvnaisgysgggkalmnvfeneahepwgayglslkhkhtpemakysklnkqpifqpavgtfdqgmvvsvpvhyswmtegvsgtkihdalkqhyegskfveimplgeeavkesgllergaflapdtlkntnklqlfvfandddgtcllmarldnlgkgasgaavqnlnlslgfeettgll*
Phatr2a_47140	Y	0.44	36	1.71697026	gvyesasfyqqipmigtwstesksr	38	4.942383672	yesasfyqqipmigtwstesksrve	F	2	4.210855732	Plastid, low confidence	mslrnspsrgrihslaviatafifvlhmyvgvyesasfyqqipmigtwstesksrvetddtkratrkhsmreivpepvprplietlvtgqnvtgdvawllnmavlgfskcgtsfmmrylgrheeiamltdgehceltrrnedsalikslmdglpsgkiarglkcpihlespramqsfsryfpntkiivgvrhpvlwfesfynyrhrdgktqllpaqeligkcadlgpfekvasvctegakfheplarlgktnmqstderqyfsadaqnvsdtdafsgmkdlrnflqvtkpfqpmvvepkrlhdgtridicdpeynhlrevlvdtgvkasrwirrffvhaegvtvsspkfldqvlakweedpceerraekssapsp*
Phatr2a_56310	Y	0.772	18	8.805401014	asvaafapqtsvkkssstlnavape	18	8.805401014	asvaafapqtsvkkssstlnavape	F	0	5.656873269	Plastid, high confidence	mmrlltallvsaasvaafapqtsvkkssstlnavapekeigvlppigffdplgfttrgpygsreenfrhyrgvevkhgriamaatlgtlvqqnyrfegflspsanlefaevpnglaaldvvplagwvqmavvigaheflvkerpgrkpgdfgtgyfgvalddqsakqlrllnvevsngrlamlgilgmfaseiihgealfetkifs*mmrlltallvsaasvaafapqtsvkkssstlnavapekeigvlppigffdplgfttrgpygsreenfrhyrgvevkhgriamaatlgtlvqqnyrfegflspsanlefaevpnglaaldvvplagwvqmavvigaheflvkerpgrkpgdfgtgyfgvalddqsakqlrllnvevsngrlamlgilgmfase…
Phatr2a_22511	Y	0.676	32	2.553068206	amvrslalhgrgastirtsrrppaf	34	3.941814091	vrslalhgrgastirtsrrppaflv	L	2	1.274197045	Plastid, low confidence	msrlvpssalslgvwwtitvlmwtslamvrslalhgrgastirtsrrppaflvplrtasslpdahrtalantnsnseidteinmdtdtvvwttdkvrstfidffeqeprshtfqrssacaplndptllftnagmnqfkpvflgqvdpnsplanvqravnsqkciraggkhndledvgrdtyhhtffemlgswsfgdyfkkeaidyawqlltevyrldpdrlyatyfqgddalglapdfeardlwlrylpaarvigcdvrdnfwemgevgpcgpcseihydrignrdaaafvnaddpqvieiwnivfiqynrepdklqtlpakhidtgmglerlvsilqnkdsnydidvfqplfaklathtdrgpytgrvgtddvdlkdtayraiadhartlafaiadga…
Phatr2a_41069	Y	0.633	23	5.398260366	ytiegftrtvflqaktaslyvqtrg	23	5.398260366	ytiegftrtvflqaktaslyvqtrg	F	0	4.679977098	Plastid, high confidence	mrpivgyataltvclllytiegftrtvflqaktaslyvqtrglsqfihsqrralqrghglkpsqlnaerlsnavessrlkkellalakrtlrgfqastkdrrrarslidqlaalnptrdpaksyyatqtqesnaidskdgsssklvgeaslsgkwtlvytdapditalgttnpwaklgrigqeceppyirnviewkrpgwatslpfsgseesrvlqrvvtkataspdqpmvvnldivglrinadapttlsnfaeaiqsqgliagffqaapvdlqgplqapfgkfevlyldeelravktgqgyvavnlrtgdewi*
Phatr2a_54251	Y	0.819	17	3.83689078	sfataqegsnldrfnyrgtegtdyg	17	3.83689078	sfataqegsnldrfnyrgtegtdyg	No	0	0.722344706	Not plastid, SignalP positive	mrsfllwslvasfataqegsnldrfnyrgtegtdygpedwdqvscsdtenclgwpdafeasrgwslkdnfcrwcpagssscgthhqspidlqrnravpgdpdenecidvhwmayydstctwdtlkelnafsverhalkvvqpitettsgeweiacrddsgkrfgridfskgfsqwwflshmdfhvpsehtqegkrydgelhmyhfysvtgaeagidnemasvaffleayddipdypmlnrlicqwreaeektreecglpsilteypgcffynrghtdsavttqsisngqrklrttsrnlrpkvksvhdiilqnheqmqsnatfkphklilseddhaeadpdfdwgafvaeqvakstssqehrelmnydhvgpwfnyfplvdvrteyyyrysgsqtvppc…
Phatr2a_44072	Y	0.654	24	1.610001678	rlcqtaafqlsnpfrsvafasktvv	26	7.571725512	cqtaafqlsnpfrsvafasktvvas	F	2	4.769756617	Plastid, low confidence	mlplssfirstvlafvlsrlcqtaafqlsnpfrsvafasktvvassfaadgseysskdssefeddedgnkdfgrnyrdddetptvelgpvpmsknagnrfvavlwdaelvkgkdpldlhydhiqttddhvmycrkanlynktfntdsmvdilwslpllssdlqrvighamclestrldyvqnflaedptvktitggdltnvplyrwrhirdyslriddgrdgypcmcfaldddpeyvknlreetvrenleylirserviaagplhmptefkddpssnpmgdlimfnaksrddaiefaeglpsaeeglykdmrvhfynslditgkfvsedplrdspceqmkealehwgypvgddqtphlnf*
Phatr2a_33921	Y	0.885	22	7.539760037	htvsafqvsgvtdtwfhsrkfssvw	22	7.539760037	htvsafqvsgvtdtwfhsrkfssvw	F	0	4.515174023	Plastid, high confidence	mirklgllcsvfvlvqhtvsafqvsgvtdtwfhsrkfssvwhfgkqkngrgktmqgqnmlpmdlttdtiaitttisgtwlaevpvspepihtaftvatflpqpfwllmialpnnpitkkimggldipllcclvhffivatsivqqgagvtaplsefnnvfdpsgdpqkafmgmtsnypnfvaeewshvltwdifvgryvwmdglkrgiftapavlfcnligppgllihwitcklsgkpifepsekqefenl*
Phatr2a_47678	Y	0.64	33	1.780613093	yfvlsiklllsgiypnqsalsmknl	33	1.780613093	yfvlsiklllsgiypnqsalsmknl	No	0	1.087801918	Not plastid, SignalP positive	mvamrpasrskrrrtlellvlttflviyfvlsiklllsgiypnqsalsmknlnlvqsagsglvslrgkiaasasarggdvlygvhmasnlsgvldiqnfvrshcstqtkqfygigkaavelcikgsfppfkytlpnfvrpdderifllqkknrecfdtnwidwqyetcvtihpaaknvlhariqgydawsfqhfhdnalpwiyqvrqimdvlqnastcrfeehlqvaeppndvtlgewqrlgfarnsldfmprmrqlllngsgrdfslsipnfpkdydqvrvhpqhvtwlrnslglgqrersaktvywisrkearqgrrcsneeevvealkrngvntiffdlakastssgsdviedlmalldnacaivgvhggglynqyfapattalvelipiqikndl…
Phatr2a_45466	Y	0.566	23	7.029519264	wgtnafvaqkpkalafkgtdsqwqt	23	7.029519264	wgtnafvaqkpkalafkgtdsqwqt	F	0	4.246421175	Plastid, high confidence	mkiygkllavcvfqtnvwgtnafvaqkpkalafkgtdsqwqtfsyveslgggasdpyssgsklassegasadkdvmdkrgvasgspanvmearlaslekqkksdsqsssqsgpmstkkiwdstssvtvqggslktwsfpnpsvervqvvmntegrpldadielwqgpdntpykmrvyvedgslrpfravietprgpntiairntghlefplaayvmagsadngfvaktteetiprviqggalrtypfdptvesvqvalrtdgrplnvriellqgpnnnkqvmelytedgmdrpffcvietpgsgnvvrvvntatmefpmtalveayqvsngnsasnpvigggsgymdracavrrigpsedygmqglqaeelkvtfttlrscmi*
Phatr2a_50602	Y	0.6	29	1.433961122	pvaflylginvqllyspgkaieltr	27	6.400078037	fipvaflylginvqllyspgkaiel	F	-2	4.065415041	Plastid, low confidence	mnlraflwkarlfvlsffnslfipvaflylginvqllyspgkaieltrehfwggqpndspvvcfagaarksldpqhdprlfwstfgkiseepslllltqrsnamssaeqklssdsfsvsnlsqlteevdsldgsyetsrflrkmpsqsrsypasfsnnqrhsrlpfstiglygrdshketlqarfrdqalsveggstclvtlagpagagksalasqmepfcadyggffvsgkfdahrvgetdqdpyaairvacnqlaekilrcdqdllsercdtdsqplsrtsstvvqpsthssksisqqeeqiaarnfsftdiqsklqqelgdedltlllrvvpvlaevlglnrstivaldrpwdqgtveatdvqaqkhrlyssfrhffrtvgsfgtvllvlddvqwa…
Phatr2a_45739	Y	0.621	28	3.521262312	lrlvawdvsflrflspvtladyefp	28	3.521262312	lrlvawdvsflrflspvtladyefp	W	0	1.162847071	Plastid, low confidence	mnrggarlslywfwgaclclcslrlvawdvsflrflspvtladyefpeadlyvdpvipvnpypspalaplsirgntntqaaepksqqaaesshnqsesrsdnntfqqtniipqgrqlrfpsvsdrllrylgndwsldrgpeapvwryarvdpnlvklyppsenhvikvptklsldapfvvdmvaarwqlrelvtnrsvaatqqyffnavnsifygvdlqewkynrnavpifanmaspdamevssivrypqwtwarrrdtnatesntatahragtdkvgneptptspppqpilwnpfsslrhrkqimdsttntdvdwlqkqnealltqsclskpkcqsiatplsipsniphllltaaprkgyrskvlvllpaldreelvrallsqsvvlmpvpvttswlm…
Phatr2a_45073	Y	0.45	41	1.541928712	glvttqfvlstslystqekqqrqqh	42	5.158476891	lvttqfvlstslystqekqqrqqhk	F	1	4.652332109	Plastid, low confidence	mqsslrarrgvaprrkaavgryqlvlaitlsvaltglvttqfvlstslystqekqqrqqhkshakgpnpsnlrtdsfpreqlhvvvpeeqkqserrlnessrehesrendhedeqktrpdsekkddlltqqdqkttkrnehgpaqegirkhktdheapekvespvdedhevqkahretvqkfvddrrvrlkhrisrpkvaraasppevepqievapppekrpydilddplqnpdfnkpskplnftaavpylgvlidggrhffpmdwmkravdrlsdlrynlihlrltddqafnvlldshpelaypaavnnphqqvwtaselrdltayakskgvsimpevnvpghagawagiphlvvhcpeficqrgyglplnvthhdlkpiltsilkevvdifddppfl…
Phatr2a_20757	Y	0.682	25	2.791659513	ptamtnawmttpvtssssshlrttt	27	4.733253581	amtnawmttpvtssssshlrtttnr	W	2	1.856712592	Plastid, low confidence	mrfsstsvwtiallavsssptamtnawmttpvtssssshlrtttnrtplrlssssatttaaadervvwgkvkshdhcrephdrdilvraargetvertpvwmmrqagrymeafreysdvlpfrersetpdyavelslqchraygmdgiimfsdiltplptlgidfdvvkgtgpvittkvrteedvnnmprhefddkvpfikeilnrlsqeaedantsligfvgapftlaaytiegksskdclttkkllmadergdnacislfldkladmigdyacyqiehgaqviqvfeswahqlsphwfetyakpaaqkairkiksqypdtpviyfanggssylelqrdmgadmiavdwavnlsqartilgpdvpvsgnldptvlfgskeqieqavrdcidqaggpgr…
Phatr2a_32487	Y	0.527	20	3.625672304	vpteatferhvasrvrnnpnvryrq	21	4.406389117	pteatferhvasrvrnnpnvryrqh	F	1	4.033348179	Plastid, low confidence	mrlgfaialayvsavpteatferhvasrvrnnpnvryrqhtvenailakaiplkqyeanlatrgmgidrrleqgqnanqgegqqaddyymgddemysfsgysmkfakcqpvqyfsenaihagehspmitedivvlricpqkscsssreygchynyaeyalqltdylsimlkysaqkrdyicdfcnnclgsngsanrrslnegegdgngeqqnnqdqdqanngqqgqgdgqdnndkddeqqqqdqndqqkqneeqgeenddvdtddatgddeyanacsdwdtycsnystqcaendgtyldyegylnymdcsqadyndyayfvrprcdgskgsikmavyydnycvqyagnevsvkdlglgfregafgefysgscldcsdseyppydanslmcnnlhgqsak…
Phatr2a_26970	Y	0.79	22	7.644110639	thayafpkptqssrwatpattgkss	22	7.644110639	thayafpkptqssrwatpattgkss	F	0	4.622197064	Plastid, high confidence	mkwestafvllqlivtthayafpkptqssrwatpattgkssaakhfvsrsrsttslaastqkkpeelrreiaernslvedeaqyavadgellermgtsdavaaeetdvktdytdmysrmkrmtkprayplflaekgveflegtvhdiaksfqrtaetgaatstsdvngsvgqkervvvlgtgwgsasllkeidtdlydvtvisprnyflftpmlagasvgtveyrsitepirainpqanfleatatnidtktntvtcesvicegnscdiqdfsvqydrlvvavgaqtntfgipgvkeycnylrqvedarrvrtsiincferanlpglsdeerirnltfavigagptgiefaaelrdfveedgpkyypkllqyvrikvieaspmvlapfdkelqqeaiaq…
Phatr2a_26382	Y	0.883	20	7.802228856	gvtsafvapkaptfgttrfpvssts	20	7.802228856	gvtsafvapkaptfgttrfpvssts	F	0	4.795430169	Plastid, high confidence	mlstkslllsfalvgvtsafvapkaptfgttrfpvsstsldaykkvfvaggtrgvgrcivdqllgqgsevvalvrsedalkelnaiegvtairgdafeqkavenamdgcdaaittlggatsdggkrvdydgnsnviesagilgvtrvilvtsvgcgsskeaappnvfealkevltakekaenvlikyytnmnwtiirpgglksepatgkailtedtraigtihredvaalaikalnssnterkvltaidpsidsavsdgkqveafav*
Phatr2a_23044	Y	0.515	43	7.637507345	ayvqafrpliappnharfarvspaf	43	7.637507345	ayvqafrpliappnharfarvspaf	F	0	4.861967698	Plastid, high confidence	mlyrrksshcnskkvcsplclsslllttavflpslsiayvqafrpliappnharfarvspafschrwkdtsaslvrnrslrmemtstsattiipgdgkfhfaidrggtftdihcrlpngdeivrkllsedpshyqdaptegirqvlaefdterlynrgipvetsqigsirmgttvatnallerdgarmallttkgfedlleignqarpnifdlscakpsllyektvaiderlvlaqftpdeyrdrytahegvtgetvyvvrepnltavravleslkadgitaiavclmhayvygahedmigalaesvggfeqislshrvmpmvklvsrghttcaaayltpkittyllsfqkgfdanlanvpltfmksdgglapvhsfgghqailsgpaggvvgyaktsy…
Phatr2a_46152	Y	0.779	21	1.390941166	glgstieapedlykllgvprtattk	22	2.265227929	lgstieapedlykllgvprtattka	No	1	1.830874851	Not plastid, SignalP positive	mvagwfilqlvalcvglgstieapedlykllgvprtattkaikqayrrkalethpdkqkqlpadeaaeafrqvvhafeilsdvasrqrydrtgssqptqnsnqgfdshqqyaqhfrwnfrrqpvrlkdqfqvqeaqtrvlhvvsleqlqtimldederlernlllsfvvpgviekhvndemvfpypfaamssqgiwwedllqtvqirfhksselsrffqvdagqmqndsntpiflfgkrgqsltdsaariqtrsrqslenwvwkqmevdvqfinqhdehvelywihasdykpvcfpmngthatpelildptrrvdincqrkarwgvgkl*
Phatr2a_45215	Y	0.6	29	4.695168731	cdvaawmplqlpsrkttaqlmvgnf	29	4.695168731	cdvaawmplqlpsrkttaqlmvgnf	W	0	2.006740362	Plastid, high confidence	mkkrrqtarvapgllfvvigfrlcdvaawmplqlpsrkttaqlmvgnfgggnekgaklstlprdvkeavkscreatqealknrisrmdiefpvgakfniekgearrnagetptkdeldrsdrelarlfvdmfqpvggdriavvfadvsaadkarktwkgdttaicnivsldrrksqaskkkkknskgfaaklaaevegemdmsgpfrlpgktevalfvapgpkelitvekicqevgmetlvvllnarlsavsnfgsaataelflgkfesvfsltagpqdaapgcllyraypgrwvvarkpavgqpkavleqsekptpdqvrvafdtleltdiekgvesaienvagwfr*
Phatr2a_56363	Y	0.784	22	4.9401696	gyanaltpkpmqtyyvplpesdvfs	22	4.9401696	gyanaltpkpmqtyyvplpesdvfs	L	0	1.881134811	Plastid, low confidence	mkvllstfalpailalgyanaltpkpmqtyyvplpesdvfsstfkvinsgarsdvmsvvsvaisidgtvvwydhwedgydastkstgpttkvwgdgdasngcapgvspctnqkdvltagqsilmenwvklprqpsvirydggdriqasfpiavtraeypnrpgsllaggvevlptekwgrdfvipvgqditarlfseafqytavyvmagtddtmitlpngsiitlnrgeshqmrianmgakisadsdvqvhilagdigstyemrwysllpenkwskeylspvgdstgqprvivynggttsisvnyeyyastssnnprrrvlqvgpndiarsdiiptgsgarftstkdffalsmtdtkangrvpgedtwgqiydwgfplvpvnqlssqvligwgygctgs…
Phatr2a_45895	Y	0.7	28	5.011586067	sfvvawvprrpttlsrnscrrrprk	28	5.011586067	sfvvawvprrpttlsrnscrrrprk	W	0	2.23690716	Plastid, high confidence	mglsqettflawwiwcsaflpvsfvvawvprrpttlsrnscrrrprkipsaswhsnnvalrfpielksiqrsrdlavstalslfafkngpdgddtnqeqsnpgqgtqeidddenekdkpswirairqwplresnavsgsgvdqwllggplqdheadwleeivggggvtdednstlpsssvlksvsssrisssstsflrplvsllnmeallfdydeaqtdnfagdsagnestgrtlvasdslpgssstnasqifasilplsatlsanttaslargiatdwtvleelgrldqwadsirrgistadpktfsksaeavlkqattrieslvadasavispatlqalinrarqavppsninllvgsennvtssgempkqvdlieaakrlaldrgldvaeaaerar…
Phatr2a_35561	Y	0.473	16	4.429480433	arvcaattflamlsshtsrfavraf	16	4.429480433	arvcaattflamlsshtsrfavraf	No	0	1.695551919	Not plastid, SignalP positive	mslpssvcgiarvcaattflamlsshtsrfavraftvkafaahnyrqryplphlnvhmhreadmveqmiggeryevtqlpdsmvettlfvgnidefvhdddlsglfqsvsklqsvpacvvrkpdmsslqygfvsfpsveekeaaiirfngyewkgkklrvqeirdhpgrarvsvpermvayvsgaakkvrggktnqlrrisrddverlsrgqpskkkgygsrnvphrlndeeraemdraakkgfvsfagtgnrrtrkgsplanihrqwcdardkpqilhfkasggrqpldqvivdlsplrlnglfddpsrvddflakwkadiataasnsgmqiytrtsdvdadendldediatdylvtldhhavmeawatkpiwklpvvsfavfegdrprakamakela…
Phatr2a_52941	Y	0.642	18	1.120582203	flgftddvldwpwryklflpsvasl	16	4.759384016	mlflgftddvldwpwryklflpsva	F	-2	4.289179479	Plastid, low confidence	mnsallsicfmlflgftddvldwpwryklflpsvaslpllccyngstsivvpipmrswlwhdksatllghvlsplivvdanaegslvelgflyllymgllavfctnainiyagingleagqsyiigcavlvhnlleirfhnnleenhlfsvmvmlsfvgvtlgllkhnwfpasvfvgdtfcyfagmtfavvgilghfsktlllffipqvinfvwsvpqlfkfvpcprhrlpainadtglmepstfpcqpheyrilkrhpndttvpnmtvinlclqlvgpmserslcilllalqtlscglgmlcryyianfffdd*
Phatr2a_49768	Y	0.906	27	3.790285814	daasadfddfvdptydcpalttcpv	28	4.470167706	aasadfddfvdptydcpalttcpvi	F	1	3.867892769	Plastid, low confidence	mkvvslwknafallvplfvlidaasadfddfvdptydcpalttcpvicaenatacptpscaagltlcadgscadscssranrnpcpqtclpfacpkiiedyetcqrdfeafyaneevcreqeedaknsfsagplsilglwlmavtmsvlgwcrmmrryhtdavtqpledgqtqtgyretilgqilyysvvitllgiqalllafcitsyrqneeealrgfeitwcigfvwtialkwpcsvaslflvpcelslatqvavftetrstssrpvqgkreagyimhmrrilsrftsgfhscmsglfsvpyrtahgilqyvpvqnerdanlpstyyfvyqfrrynlddergyyvpgkmnpeyrtvadvlkgvdgltadevtqrlhivgpnvidmpkptllgcigid…
Phatr2a_45563	Y	0.435	32	1.537954747	vfiwcwkvtpssqsaierryrrrrn	34	2.250042409	iwcwkvtpssqsaierryrrrrnqi	No	2	2.181627753	Not plastid, SignalP positive	mvtlegirlgwewlqwldythilglmvfiwcwkvtpssqsaierryrrrrnqipndaflrpgrvseenagpedeveaalaketllakampastleerrrflsakkgsmkhatnslakylewraehqlskeaittflvsedidlqdwniaaasaikrlgenpsavlpqiarmhhmhakpvcdrtgkrlvhilpgrmdegvasltayalavalyidrkldrnsselvcvlidarggegwrnlnavqlmpfikhtsklllelfperlskalvypvppalawvwkivrrcidpltrdkiclltgpatiaslppvkqmeahlepdtvefleqervaaflptpapl*
Phatr2a_56334	Y	0.687	16	9.177192134	tsaaafapasssttrtatptalnee	16	9.177192134	tsaaafapasssttrtatptalnee	F	0	5.76802977	Plastid, high confidence	mksiifaslltsaaafapasssttrtatptalneefcrgyvggesvepmfigktgsknfdplgltekvpewvpwfreselkhgraamlavagfvvpefvrvpgeaysfaaipnvidahdalpqamiqifawisfveavsfpalanmnefdrvpgdfgfdplklypkdaakqeqmqlkelkngrlamvaiggmvtgsaitghgfpyl*mksiifaslltsaaafapasssttrtatptalneefcrgyvggesvepmfigktgsknfdplgltekvpewvpwfreselkhgraamlavagfvvpefvrvpgeaysfaaipnvidahdalpqamiqifawisfveavsfpalanmnefdrvpgdfgfdplklypkdaakqeqmqlkelkngrlamvaiggm…
Phatr2a_38354	Y	0.842	25	1.339397136	phvapaplrsitcngtnannrdenw	24	4.188469196	vphvapaplrsitcngtnannrden	No	-1	1.785969011	Not plastid, SignalP positive	maitstwrparwflltlavphvapaplrsitcngtnannrdenwsdrtanpdfaetvaylegassplretlcvtgagvrvavldsgidythaaldgtgttsayiaaygtsatasanqqrqglfptlrvvegydflgdsvnqanentrvmdddpidgprghgtsvssvivavapnvelvavkvcfsgieglrgcpdfailegleyvldinrdgntddrvdivnvslgtnytsgyygllakamddlfdmgilpivsagnsqnvpyiagelatginsfsagstgsseiegrlntatsgnigsvaafssrgpgvnnmikpdivapggyfplalagtgsstflaagtsysapvlagaaalvkehcpecsplaikailmnnalrtteysfsdsslapislvgsge…
Phatr2a_35777	Y	0.782	31	3.997779329	lsvqaqkmpesllamrrtnrlrrta	31	3.997779329	lsvqaqkmpesllamrrtnrlrrta	No	0	1.021306633	Not plastid, SignalP positive	mrdqlivyatalwlpilfvslscdslsvqaqkmpesllamrrtnrlrrtasspiihvqdlesndateedkkwiaptasvpqhpndaqarrarlevfgpepqdsflawnlllqadeemsrflqdstsmsmdpttapvsaptiaptmdagsvpiaglplpepgtpapvsvnvidptpaptiapstglvappiaglplpepatpapvsvnvvgptpaptiapstelvappiaglplpdpvtpapvsvnvvgptpaptiapstelvappiaglplpdpvtpapvsvnvvgptpaptiapstelvappiaglplpdpvtpapvsvnvvgptltpvatttsptvfptfspssadvdsstcatnsvcaalnltgfccpttddifldccdreptqpeaqcennptcd…
Phatr2a_38440	Y	0.645	22	4.577242066	qnalawtaagsvrlpaatiasrtsr	22	4.577242066	qnalawtaagsvrlpaatiasrtsr	W	0	1.603123961	Plastid, low confidence	miirafsclllvtfgcqnalawtaagsvrlpaatiasrtsrssrsvpltrlsstssspstdelaatsvspprkgcvvtvdcrllpegdfvpeplidgvvlnaddpparlsfvlgqgnflpglhdlllaesgeaklssigdkvdqisldagwgarrddlvattsfedsgvdpsqisvgsqlylsngvpcfvtevteatftidanpplagasyaatvelvaseegprvvpyeetlsfnsrfqvatfalgcfwggelaymrepgvvgtgvgytqgqieqptyeqvcsgttghteaivvtydpalvtyerlgqlamerlgenrylrnqvgndkgtqyrhgiyyhtqeqkkiaegiissygedcqteclpaqkfhfaedyhqqyllkggqsarkrdssvircyg*
Phatr2a_39432	Y	0.483	22	1.747205765	rdahcsplpelfaaksmeevealms	20	3.458353837	llrdahcsplpelfaaksmeeveal	No	-2	1.039658203	Not plastid, SignalP positive	mkiptvlsflyvgnllrdahcsplpelfaaksmeevealmsktkqrpahevlrgrrrlqdgtletsnhiladrfggeagffhsvasgdpladaviiwtrytpvnvddeitlefrmaaidpnlevnahldptlnenikrgkvtvtaasdftakidvtglpsntqfvyvfsdgqqvsdigltktapapgdedpdliyaffscshftngffhaydvastiqdldlwihvgdyyyeyglfdtyareaaeqrdqfvlpiwetidlqdyrnrhsthvahdeglrnlrrrapmiatwddhettndsygnvnqgtgaenhqetclanatspdadkaaaqcdrpegdaverftaaaqaywewmpiryvegtmgeiqtgtltqiiewgdlatiasfdtrmsfrteestg…
Phatr2a_44671	Y	0.71	27	7.987162434	spvaaftslsqgstprlsqspqsqp	27	7.987162434	spvaaftslsqgstprlsqspqsqp	F	0	5.10191082	Plastid, high confidence	mrvtllvitigivvcafgsvvspvaaftslsqgstprlsqspqsqpfpqrrcdttflrttrttaetpstlrplpttsshpvfavvqdfqlkkpwkdgttpllqtrtcnivlgqltdsprpdaagaaerilrymlqnahapgapdvvslnsvlacysklgsdkdargrqqqrdaaehsaldkayadehvhvdaaflsnilyslatcdekdmpvfaeelvttmttqhgvddsvlavynalihcwaksgerdavprvlailryleaqttvqpdiktytnvldclaksrdrqshveaeallqrmeelgpppnvqaytsliqnfsrsrlpykavkaseilqrmkasanplarpnvvtynavlnaaehtdtsdkvateealkvacltfdeirsstvrpnhvtygt…
Phatr2a_22622	Y	0.794	30	2.817502605	dstsgwttqrppmaglrrfqssawy	30	2.817502605	dstsgwttqrppmaglrrfqssawy	W	0	1.568342911	Plastid, low confidence	miqsaapscrrwwalgfaavalwvdstsgwttqrppmaglrrfqssawymsssstekpttsgtinggggkqkaasqpkktagivydaqkirnfsiiahidhgkstladrllettqtvaqrdmeaqlldnmdlerergitiklqaarvlyqardgemyclnlidtpghvdfsyevsrslaacegallvvdasqgieaqtlanvylalendleiipilnkidlpaadpervaeeieatigldcsgivhasaktgigiddilerivqmvppppaatggpfralifdsyydayrgvivffrvmdgevsqgdkvrflasdaehdvtevgimqpnqvpvdclhagevgylwgnikdvldarvgdtivlakeykesaskgksppiealpgyadsvpmvycglfpvd…
Phatr2a_33543	Y	0.773	24	5.52418919	vtvksfrvsvssgrlasatkicvse	24	5.52418919	vtvksfrvsvssgrlasatkicvse	F	0	4.60565344	Plastid, high confidence	msfsysqkfsialvlclivtvksfrvsvssgrlasatkicvsesstdnvdissafkgldlslvkplgmileeveegaakgvfvkevaeegssvpyadeivglklitvagedvtsltfdevmdkiinspetvdlrlvsmneidsvdaeedsapafeigtsvtikllqegkddldietkvgdnlrqvlldnsvevyqgmkqklgncggggqctfcafdfvdsegwaersdyesqklkknpdarltclnniqgpvtirkakr*
Phatr2a_45064	Y	0.724	21	7.916556206	latsafsfarhpsataaassltsrs	21	7.916556206	latsafsfarhpsataaassltsrs	F	0	4.949934093	Plastid, high confidence	mrllvlstsvwlmlalatsafsfarhpsataaassltsrslrllmsaaastpttpgtdvasttgtttastadtydqlvsrlqtiarlgqsqavlsydqmvfmpssaasasargaqlsalatvvhekatdpamngilqtlesvehqsaltdeqrklvalarreydqktcippaleqkkaelsssayaawtkaradndfaafapvlkecfdvasqvaqatltgvagagrsvkaddpnakytqmldefergmgperidaifdeietqlvpllqrvlnashqpstdclhgnfaiasqealskaivttamgfnvekgridvsvhpfttsfspadvritsrfsdtewyqglagsmheaghalyeqnlpdtslpidtalsmgchesqslfwerhvglskafwkyat…
Phatr2a_44091	Y	0.704	23	1.867686154	sivssqnaclatinalaleeaaidd	22	1.89487162	asivssqnaclatinalaleeaaid	No	-1	0.936767338	Not plastid, SignalP positive	mnftrlhfsvflasisasivssqnaclatinalaleeaaiddvsvmrkytlcpntvyaigrlnndndvvegqaflplrpnlhvqcgpngshedqclmqggslqvdgssaygisdsrvdnvilegitfvnatrnvwinkpgnvtfkdceflnnvafttpvhldyfdgsassealtvtfansrfennqypgrpatpalilsssrqnrliledcafsgndmthnntlsetqsaliessgplrivrncfsfnqmgvspvvlyngdfqflnnfdelsrgikcpltsrfesaaqfeafapicedfdaatcllsetgaatpapnvttvptpavggaptvspagavpstptgtvpaptlspavvdetdrgievpessavysahsvglslmaaffvvvcqm*
Phatr2a_48049	Y	0.662	25	1.061675671	swlrqkqlhseqalhdggidviair	23	1.150878086	aiswlrqkqlhseqalhdggidvia	No	-2	0.699616048	Not plastid, SignalP positive	mqrllstvlvalvtlfgaiswlrqkqlhseqalhdggidviairhldqtimtpspynastncldpknrsacttsrdlrftrsrdnlapintstfrmklywepgyfwqeedyerkwcwmcvdmcnvsssiqvvncdddgglaapdrfrfiqqrtamevqiqeigsrlclqrqndrvitlqscnvaeasqrffassgrfawgqrfeitprglsgecitqrhhpkageileveptitarmsdtsywnly*
Phatr2a_48797	Y	0.603	22	3.997977123	shcsatfvgsrtttslfrsmslrkg	23	5.409982778	hcsatfvgsrtttslfrsmslrkgs	F	1	4.973045006	Plastid, low confidence	mqrlvfaasllspfmpshcsatfvgsrtttslfrsmslrkgssspkmppqtsnpadpirgggnsaprgvkatlfdnspmfqgqkivlganllgyvislttsihyhvdflgtgafaaaalpdllrrstvqrvqwssaavvafgvklggflfyrvlqtghdarlddilaspvsaggfwlysalwgifcmlphslgttssaignplalklgmgmfgagfviesladfqkwtfkqshpgqfcdvgvwsitqhpnwfgnlllwtgifvmnapaliepipgkaslwkrvwsyrrvalalvgplflwnlfesqatgrlmpesfeknrekygygqdpsftsyvdntpliipnplkwfs*
Phatr2a_49943	Y	0.723	20	7.186452924	slgdafavsplfhplfvvrnnrpas	20	7.186452924	slgdafavsplfhplfvvrnnrpas	F	0	4.563697264	Plastid, high confidence	myavtilcwagcwwslgdafavsplfhplfvvrnnrpaswsyttelslakgnkrsneprfesqapnrtvletvkgnqsdsstlestsprdaeatknttasvrsipentpnatvavssspppplrkiesspsptippprvsshkptnvaknwlylqsigaitgrgefasasqkesvrtvvaaleavnptpepaasphllgrwelvftdthlfrsspffmaaravcvtddavqqfhwfcdmhrralaisniravrqiigptrltsefevragavpflhdftpwaysggwpitidgsivstadwrlttnataassssnetnnamefymdtvqikgsnlpglrqildtgnvqlqsrelarwlentvasyhtprpvfattyldetlrisrdvdghvfvyvktsd…
Phatr2a_44031	Y	0.818	24	1.580788592	grsfgwnwnpaddhpcnivrlsftd	22	4.429743603	vvgrsfgwnwnpaddhpcnivrlsf	F	-2	3.900537929	Plastid, low confidence	mkaatrryawstvlilvvgrsfgwnwnpaddhpcnivrlsftdlyqrfgpdgvpplhheplilvpdasvpgrnayfrqrtllqalpqnfepnflvtlsssnslsehrrtvalktylnetvakgetfpdrpsneswylfgetysdewktllkdyelppcrtctdewvalsfgignrgsgvqwhvhgpgfseavhgrkhwilyppyrkpvhdkdqssrqwmeyvyaaasarpyecsrkypcnastnvsgyniqsq*
Phatr2a_49878	Y	0.736	28	1.560099431	mdilsktdlsscmeamqladqnrdg	28	1.560099431	mdilsktdlsscmeamqladqnrdg	No	0	1.054401986	Not plastid, SignalP positive	mkdrampsfrlpllmllslyfpmdilsktdlsscmeamqladqnrdglisrseyvnlmttlspyescpdsrlggdllgngsfhlafsslaclclrytndrnccteageengtgpvlvlgnvypkaytervcatlagtlddecappptlspavllletpvtaaaaptagrpeasqpptvspnfrpssnptappresilptptslfnsggvedggnngslvdantddpnrgltialpivllltligtlafwanrrrsrardrefsslalgywnkgrgtggeqpspsdnfdnrttctksietpgcvwvselklplslemhtpqrsvnlqnsfemnhrgidaktqvslgslgvyesgsetstgvvvvgelahpkirrdrefssplesegseideeflseqdvd…
Phatr2a_44045	Y	0.727	19	8.762555935	asvtafapvhlsrrsvvsvyplagg	19	8.762555935	asvtafapvhlsrrsvvsvyplagg	F	0	5.642549572	Plastid, high confidence	mrlsslvflgfatasvtafapvhlsrrsvvsvyplaggrgglaaspeldstpcdtpdataedlvstkgsavamraasltnvhgdvvrlgdvlgsndaaaaatlacyakavcalqqqedmkaagitqgpvfvsvgtaaqletflelnpevpkesvlvdnldrkvyqsvglklftetdpndakeggknisapkemkmgdwwkyltnaaklspiaedqkfgelppgvlqlggtfllqgddviyqwndrvpgdvpdlqlvlakakvasaamast*
Phatr2a_46303	Y	0.758	26	2.6821954	atawtsppttrhyygsfasfsrgpg	24	4.735070362	ipatawtsppttrhyygsfasfsrg	W	-2	1.763507416	Plastid, low confidence	mrltevpcrtglailallipatawtsppttrhyygsfasfsrgpgkhralvergatsidvsvstqdqpvlldsetllaaaesfmqtstgyysaldedrladdfvfrgpvigplgkhdyarvleyfavyralpdvapnafgfsvdpedprrvwfllratgtyqqslggalgnlaatvtppdqrqyrgstevwsvtfnerlqvrylsagyvadlyepnattggrgltfgvlaslglplpagvgspvlqvvqkvsrflagtgivplpyssadnvpswwksdkfga*
Phatr2a_49531	Y	0.621	26	3.699234397	nysaagyvtpksawhagfgswgsta	26	3.699234397	nysaagyvtpksawhagfgswgsta	No	0	1.017403215	Not plastid, SignalP positive	mrkhqktsvatsllfslitanysaagyvtpksawhagfgswgstararrrpaglsatkppttspgsrdaaeksplsvpsskrkrpnrpqrcsskppnqrldvpqtwrlfgvevhpddlppvtirnwnrpnseaidqlflhdavvraleqrlrilpvdgvrnisspigavrvvrrsldarhkrrtdgtvgprfvyvldvdlvpltntdggnpigaslrlkhqpgrmelltvhpnqqqqaptpasapqspfasrrvivvgagpaglfcalalarqgfrpillergqavesrgkdigalmhrrsmngesnfafgeggagtwsdgklttrigrnsqavrdvldtlvaygapqtilvegaphlgtdnlvrllrnmrldlralggkvrfgtrmtslivedgiavg…
Phatr2a_32548	Y	0.776	17	3.686045369	tishaanlraplvdqeepslrklms	18	3.687682461	ishaanlraplvdqeepslrklmsr	No	1	0.976638745	Not plastid, SignalP positive	mlacvliacaatishaanlraplvdqeepslrklmsrgtrnrnrnrmmnnrasgkaskadastktvsdmasglevslptppdsietlmangtveatansssyidfdfdgidevgvlggslngevfadslagalnegssnfsgsvdfdnavttekivvggvdkgsqgsvdlaidngsfdstansmnngtaigfglvegaftgdnnagsagnvstigdggsdvsttgagssayattagtfsvvtssstsqp*
Phatr2a_31478	Y	0.819	25	2.098394994	aaaqglineqlrgeqglsaflkdgr	23	3.831076785	lfaaaqglineqlrgeqglsaflkd	No	-2	0.839018445	Not plastid, SignalP positive	mdgdlpfvpliivltlglfaaaqglineqlrgeqglsaflkdgrgysksgfqpladqdrtlartdplpwlklprlnfvqvagqdeavlkaeqelmdrldglridlndklregrmeealfvkreletlmrengieyqqe*
Phatr2a_19411	Y	0.755	24	4.021452091	vtsdawlsnhmkrvsvkvmgsraad	24	4.021452091	vtsdawlsnhmkrvsvkvmgsraad	W	0	1.156868409	Plastid, low confidence	mgptmrhqavlfavlsiivtsdawlsnhmkrvsvkvmgsraadkrerkkqwlgkrggnvsagddassggqvpfseiigsgrigallaeagkckvsgredsidsegkgsiliatrndslesivekcpenrrkdlvfmqngyldkfldskgllgntqvllylskasmeakavdgvtsvnpegltaatgihaqafadrlasldlkcnvvspksyrpamfekliwistymlvgtakecksvgqaseeyrdiveavvneltaavcakegiefpdgtmarlaaytdvvadfpcavkefqwrnqyffdlgddacpthngllrdcaekgflgfelp*
Phatr2a_43900	Y	0.794	28	3.005939156	qpcraifeddagqldfliattghgp	29	4.016959799	pcraifeddagqldfliattghgpv	F	1	3.858804902	Plastid, low confidence	mrlsvgnnlvglsllvtsalflqpcraifeddagqldfliattghgpvkfvatvgntavvtsdftddatktscyvasrkvadgtlvwrrnvcssaadeqqyhgvsvsgnfvatvdhvgvvqawdatngallwdvylptksnhrlsiwafakagthyiavtsgsdtsvfdaatgtattspsareahtfkgssgtqqptevycdaldltvgadgatalsawnrkkdklpfqnqiafppeeelsffsllscsttamevlrtsgrgtttmisltktdslnvsgevmwtaeeglsrvdsaimldashsgvdleqdkkenllqlvprlksqvmamteglvntgnpvrrddvfgflkialllssssnrlygiptsgdtrgktrfqvnlpagaewhrlvhgasnsik…
Phatr2a_48714	Y	0.633	23	1.511733799	ifgatldlpplshtaygtstgpnet	22	3.393986237	tifgatldlpplshtaygtstgpne	No	-1	0.960386235	Not plastid, SignalP positive	mlrnkcftfgigllcctifgatldlpplshtaygtstgpnetpisesllwnslvdaldntwlrhlssetrenlersreiahlssldenrtarpvynghyvavrptglpqprlllyspdvahreltitpeqieseeflawisgnqvygptwatpyalsimgerytsncpfrtgdgygdgraisigefwgqelqlkgagttpfsrsgdgravlrssvreflaseamyalgvdttralslvisdsetisrpwynqassdridqslpftndssrqqsseterqdsiervrhqdkqdpnmlvqektaitcrvsmsfirighfdlyarrsekkslenfeytglrfdtttaewheleqliwhtcfrefrtecydpfyprrniaaaaallldlaaekiatmvagwir…
Phatr2a_46030	Y	0.753	27	7.623411865	qklaafvpnfggvsrtertffryye	27	7.623411865	qklaafvpnfggvsrtertffryye	F	0	5.188485959	Plastid, high confidence	mpcvtfnckstafvaillfycqklaafvpnfggvsrtertffryyeskdspylfqlymsdpvpvptpdptvpdppgpapgpvqpipdtpglppepawptpvpmpdvppvgppvsvptrgppvmls*
Phatr2a_43170	Y	0.517	18	3.524073607	icvhavpcsdprfwyptnptgrsin	18	3.524073607	icvhavpcsdprfwyptnptgrsin	No	0	0.873983946	Not plastid, SignalP positive	msvawfafdvvricvhavpcsdprfwyptnptgrsinparkvsqgtnrselatlpliddndrmglsflslcavltassamafvttrspacndvtrslhrintrhmtypfypasslristrvastavppedvafdklslparegrplkiaiagggvgglttalcmlkkgfdvtvyektaafarfggpiqfasnalsvlkeidetlfervmdkftftgtrtcgikdglradgsfrmtedrldylwnpdapadwfvkfplkqcadlfglpytgvidrpdlqeilidecrklkpdflingnpvvgyedlgkgqgvtinlndqttasadvlvgsdgiwsavrdqmykeggvkstsankkkrqgcdysgytvfagetilktpdyyatgykvyigpkryfvtsdvg…
Phatr2a_43698	Y	0.653	22	7.711360513	scalafrgpastrlpsslarrlgtr	22	7.711360513	scalafrgpastrlpsslarrlgtr	F	0	4.591440503	Plastid, high confidence	merllfvaasilswecscalafrgpastrlpsslarrlgtrwhgpattrlaaflsrrdvvsclvgssiavgtaapvqaddgdltsqlfnpdgslkdsasivteaqtrtvtstwdvsddllinadgtnvqtpsgtsvewsytvpekwsagtggvdlyldrseginakacdgilvyqapgtakanllskastigvpqalsmaqaipgldkadlisgrtrknadglqfyefdlgrapktcedsaenlglgfcpfdslflisatvlddklyvlvvqsdrgewkrassdlkrvrssfavgraa*
Phatr2a_42457	Y	0.634	33	8.189989517	eissafvplpilcrakdsvlgssvg	33	8.189989517	eissafvplpilcrakdsvlgssvg	F	0	5.389319246	Plastid, high confidence	mrvnmasgkarfheisvalmilvlstteissafvplpilcrakdsvlgssvggdgpppssgnngdkndwddfldpnfkeseglqkareymsenslpisfdeeaddgllvnddsngqaqdivvdekksnvsssaltrpdgdgglftsglsaeqlaknpyvaavsrltpseliskftstahprvqnavrqtvlgligglpkmafetttittgqrlaslmfqlqmtgymfknaeyrlslqqslgldghsvnpsterllsavddegsdddnddtqmdtlkgkirgklrirypgsmkntlddpenqndvdnsnglqmevdaaaymselrsevsqlrdelkitrsakedalrkdlllyirtlpekelrsltntmgpdvlvamkglvkavmtgigedeigpetvte…
Phatr2a_42874	Y	0.474	37	2.326223346	lycasespltincyggysftqqgsr	36	3.420523427	alycasespltincyggysftqqgs	No	-1	0.890466015	Not plastid, SignalP positive	mtdirrkrriapsprlgrfrwkwatvplllalycasespltincyggysftqqgsrsfadarkveddekskqrslrinssnraqnptanqktmtlnqilikagrkglgggipgalagivqvvtlmwlrtiinyqcrygttfrqalvtllreggvgrlyrgvafaliqaplarfgstaandgveafvsnfeptrnwgpgrttivasivvggwrmlimpidtmktvlqvdsaegfrnlmrrlksgklnvlyqgafanaiaaivghypwragiglvasvvsdtvvncirviktnkqslgskhsisysetirmvlaadgwkglfgrglrtrifanalqsvvftvlwralterfrrtpvdaee*
Phatr2a_45910	Y	0.697	25	3.231643623	nrcgatrsladsqkchqrcrlpene	25	3.231643623	nrcgatrsladsqkchqrcrlpene	No	0	0.846409286	Not plastid, SignalP positive	makkttflswilvvctfylnrcgatrsladsqkchqrcrlpenetlgfleevqqnhcvlcdsskvrqvveavvfrvhigfvvlseesfdrhapviagllanydnvtvlasstlpsfahmrnrvlqyvpceqhqaatmhfaverfdvpanficeetlstieaiacnvknlvtmteiledalsrttkilvlvveptfiagrliaekrlmvslslvddaqtlrillgppsqqtirdppifyqslsnmdlqhqslstvlyhfiqdrvsslrltstfinynrarrvlglapvrrlsqiwrsgllaslvsqtddwryehphlvpfanplvplcfacdpaadeiaaraakehyliteenviletpivlvaahehlqtpslaelrrlskglatarsslqaieakcrt…
Phatr2a_50063	Y	0.712	25	3.96021463	ssvgacygsvyagvfalrhasrgil	25	3.96021463	ssvgacygsvyagvfalrhasrgil	No	0	0.851747073	Not plastid, SignalP positive	mtvngelltglgialaiflssvgacygsvyagvfalrhasrgilsfapvgiagvlaiygtiismllcgklgsdhtlsaaegyrylasglsvglacfssglgigkflqehvngvfalppslrslaeresmedsgrpllpipgqqaslytttsmlpllvvlvfleaiglyglvvalilqkdsa*
Phatr2a_33016	Y	0.583	19	4.108944419	rvawarntatrqfstangpdttivq	19	4.108944419	rvawarntatrqfstangpdttivq	No	0	1.182672149	Not plastid, SignalP positive	mwttasrafrpvvrvawarntatrqfstangpdttivqtcqqkiqdalsatdvkvtgayddpngshisievvaeafagkrpvqrqqmvykaiweelkgpvhavdamicktpdev*
Phatr2a_48243	Y	0.55	37	7.182796173	vriqaftstkaafrlsrrsvrcfgg	37	7.182796173	vriqaftstkaafrlsrrsvrcfgg	F	0	4.705059348	Plastid, high confidence	mlwstmitqptrmvhsslalgmslvvisslsvriqaftstkaafrlsrrsvrcfggsalrsrrrssegeqksvlewesfefgespkwdarfdssrtivagnedelnlvrqaeaikdqetaatlnqqrsawerlspgivesatqlllpfiqeervqriksvlnqrtghtrllfenpanpsniwaclrtvdsfgiqhvdvviqsgeykgkaalsqkrgmrtamgsaqwmtlrnhlstadavrtlktqnncrifasdlnpnsrdirtidwssygdqpicikcvssrmkplhcpctdlpspsicrwrpplrwri*
Phatr2a_47926	Y	0.452	40	6.92665789	pgliafaivltrnaadtmsdsmtgq	40	6.92665789	pgliafaivltrnaadtmsdsmtgq	F	0	4.508431475	Plastid, high confidence	malastritarrgvpsprritlgtilcgtflvlapgliafaivltrnaadtmsdsmtgqwtawtpslgttpvvdatattattpthaprthqpvtiayaislikcgdfqsstegmmdaaivlqhsvhqtsvragksaydykmyaivhrdalhcsqpladvgyervvrdtpvnvsdirdsalrkgvhrawccgadefvklyaytipealvvhvdvdfvmvqpmddlfdamlygdsaavqriprerpndpwptnpqaamtrdwgqvmpgrkpgyqagflvvkpnqtvfeeivnvilnddynpgygrdcgwgskgygvfvgamamqgllayyydiyqpntwvelnqcrfnhmgmdvlyrsqpnfqarhakrgmcrndldycedcqttameniynihytqcrkp…
Phatr2a_32681	Y	0.853	21	4.317695648	alvealtsdgihhsetlsrhaffkk	21	4.317695648	alvealtsdgihhsetlsrhaffkk	L	0	1.454730741	Plastid, low confidence	mrrtlttlvvaafvsalvealtsdgihhsetlsrhaffkkvattaaivtsgslslgpniavatageeediavyfgcgcfwhvqhelveaektilgrsdneltaragyaggtkgakdgkvcyhnaaqiadygklghaevvrvnippsafplfaaeycklfskegyradqwgdrgseyrnlvgipgglnsvyakqlvetsikegdkldfakgkgddpdaralsfimdtrdfpfftaeqyhqfhdgfaagenypnsynalaskyakegnlgnsdcpngllgigalgl*
Phatr2a_55157	Y	0.784	19	7.436903092	vfttafvvdrptvartstaradtph	19	7.436903092	vfttafvvdrptvartstaradtph	F	0	4.670143901	Plastid, high confidence	mkivrvttlllslvfttafvvdrptvartstaradtphgardisarsetldtvytseqidallphrypfalvdkvveydagkravgikcvtkneeffnghfpgrpimpgvlqvealaqlagivclqmdgatpgavfffagvdgvkwkrpvvpgdvlvmeveikkwkakfgiakatgrayvdgqlvvevdemtfalak*
Phatr2a_39788	Y	0.716	26	1.733725076	swslssydtrhataftvprhaprsr	27	2.147863731	wslssydtrhataftvprhaprsra	Y	1	1.219690084	Plastid, low confidence	msitncftrscwallvctllswslssydtrhataftvprhaprsrahghdsvtrryalqqrpgesrsaffqrmsqaaadplvwermvledaqvdgtpstapstgsssviptihlatnqskqlpeekeettssepkrgyvraeewdktqtsdgsplaweervqfdgqrygnkfqqneilrhnlhsf*
Phatr2a_50293	Y	0.704	18	4.674717457	gtatatatptvafvfdgrrrpasri	18	4.674717457	gtatatatptvafvfdgrrrpasri	No	0	1.422298656	Not plastid, SignalP positive	mrrrklllgccvgtatatatptvafvfdgrrrpasrithrptgltpsiltsvsarkddttedsiirktsgytdssvtskglvtvltdlvnwvggtnalrstvlpdptqsrppptrpsdlleriradyvdknylwtgdidlacfdphcrftdptlsfegtatfvrnirnlrpivdalvvppdghcrselleieqrdavdvndsdgqgyietrwnmvgvlnqlpwrpkidvigrtqfwyrpcrdnrddaalhvyrydeeweipagrallqlvtpadtvpnttrgvrld*
Phatr2a_43694	Y	0.796	30	3.685378766	sltvaqqgiatnvtfihindhhshf	30	3.685378766	sltvaqqgiatnvtfihindhhshf	No	0	0.764434956	Not plastid, SignalP positive	mvqlyssgalrfsllfatallsspsltvaqqgiatnvtfihindhhshfdentmdlfddaipsglsvntsalrmyhggaarsvaqikalraaaeadgqevcvlhagdaitgtsfysfygpapdaavmntagydalvagnhefddgdanlanftrllnnpvlsynlnpgpdselnnlgddsiqpfliktlsngellgicgittktsteessfpdegttigeeqasaeacvaelqtqginkivllthvgydtdlngfaaidgvdviigghshsllgdaqalspvglvpsaeyaaivsgtcvvqaweyhklvpkldvafdadgnvlscngevyfpinpsrftvrdrpdeerfdlneadalvmrnyllelgiftdpgeeaevvaalqpfrdsleevasrkvai…
Phatr2a_47293	Y	0.74	23	4.013931048	sdslavygrsaattsrtappivyti	23	4.013931048	sdslavygrsaattsrtappivyti	No	0	1.227885817	Not plastid, SignalP positive	mkdlvtfslfillfctcsdslavygrsaattsrtappivytiagsdsgggagiqadlhaihsfgchgcsaitcltaqnsvgvigvhapppdflraqletlledlppqaikigmlgtkelaievgaflkklkaldrkvwvvldpvmittsghrlieedaqeamvkhvfphidvltpnkfeaeallnrtletisdveegakdlialgapsvlikgghtlyeggkasnhiayaqdyflssvqrntgeprlcdgdlgvwlrspryetehthgtgctlsaslaaslalgeqerqkpdgkrrgatsaidtvdacclakayvtagifhgiqlgqgpgpvaqtgfpsshqyfpmvvadaaedhqrfprmkayddkttyddnrptlgrilpvvndevwvqrlcqdpgv…
Phatr2a_41541	Y	0.834	27	4.785859536	sstqawsaptctrrtllhswtmagv	27	4.785859536	sstqawsaptctrrtllhswtmagv	W	0	1.584106451	Plastid, low confidence	mrrtvpiwyallwplvllqihsstqawsaptctrrtllhswtmagvavaggsnpahaaadcyadcfqnckaiapkdlgyckdscrdycaqpdrrdglsgsvssaggevgllgggfpgsgtvvkgqdkppsvtlpgldfssgigkkligy*
Phatr2a_56323	Y	0.687	17	9.034548747	asasafapspqnsqnsrtqtslnnd	17	9.034548747	asasafapspqnsqnsrtqtslnnd	F	0	5.470096818	Plastid, high confidence	mkfclaiasfaasasafapspqnsqnsrtqtslnndlwgqppsdgkekskalpfanrpklldgsmpgdvgfdpfgfagadkaslmymreaeikhcrlamlavagwvfaelfdkpiadavglptaltksgaspsilngglekidiaywlavvtlagiveienskvkedkgkdyilgdcgfdpiglypkekseqfamqtkelkngrlammase*mkfclaiasfaasasafapspqnsqnsrtqtslnndlwgqppsdgkekskalpfanrpklldgsmpgdvgfdpfgfagadkaslmymreaeikhcrlamlavagwvfaelfdkpiadavglptaltksgaspsilngglekidiaywlavvtlagiveienskvkedkgkdyilgdcgfdpiglypk…
Phatr2a_42610	Y	0.714	24	5.883141974	ksahcfslnsrrpirrgwsttanvv	24	5.883141974	ksahcfslnsrrpirrgwsttanvv	F	0	4.812424938	Plastid, high confidence	mvqrwnlvtylfvavaalksahcfslnsrrpirrgwsttanvvahktlqstsspisprtivssspltlfatsssgiasasvdttivdevcdvlvlgsgpaaraiasllsapqqgamkviladqnvdkvwpanygvwqdewqsvvdrfqaagvpfvggnvdnaidrawnydkvdacgnqkeylasagiggrifdipmeeqmrvnrpyyrvdkyalrdsltgneykivkanhiskaigpnlyspagslmhdedgttiqlrtkddqfltvrsklvvdctghetklvlretrpesqppgfqiaygclvdvdesnspdlsrfgpydkeamtlfdyrtdhflteeekikadraptfmyampikdnqvffeetslvarpamsfqeckdrcfrrleylgirvtkvhe…
Phatr2a_33290	Y	0.779	23	4.644837233	ettkawsvppppqtspapressgds	23	4.644837233	ettkawsvppppqtspapressgds	W	0	1.765551164	Plastid, low confidence	mkysilgnillslglvlettkawsvppppqtspapressgdsgtstpvspqrralgraavgfaaatltvgvapsvpvaraaetdtkiyspprksltnkvvlitggntglglesgkrlaasgatvilttrsvakgqqavrevqeylneqgvenshvqyvtldlcdlqqvkdfpntlssvlskdqsidvlmnnagvmaipdrqltkdgyertfqtnhlghfvltaklasrlandarivnvsseawqfapkgieldnlngereygpwssygqsklanilfakelqakadaagkawtvtslhpgavatdlgryivgeekwndmkengmsfrdkllfvplskftktvpegastqvylaanpgkggsyyidckaktlkgaptdmakadalwqvseklggvqfql*
Phatr2a_35224	Y	0.69	20	4.209749743	tpslarssavnasafvssngdtqil	20	4.209749743	tpslarssavnasafvssngdtqil	No	0	1.445584125	Not plastid, SignalP positive	mrfpvaalslaatftpslarssavnasafvssngdtqilgtsskqdapfsstsrkgssvdslmtdpiypgtaverlnnvrlrvaeiskgndlngpwedvrrrilwagglrdlsnaipgkgytghsfsdynhvdltcmvenvsdnendgrvkrialgnqlgegirlaslpelgpggswstcaigcnkeppqdvahlqfrariafklvwvpnenfdsfvlvdddgkllgkgkpsntdelppmrerqlnyrivegskyafeadklarsvaae*
Phatr2a_38724	Y	0.582	19	1.422118349	aycygkptilidspkakciaveaaq	18	1.943748562	aaycygkptilidspkakciaveaa	No	-1	1.687538756	Not plastid, SignalP positive	mrklllgitfstaaycygkptilidspkakciaveaaqdtilrveydapdtvvekmspeygptyltinvqpknrvmdsklhsapiksrlkttsqvleskqgsvthkfevdgeanvcirsssanpkfpqlfglrvetnvhdlaskkashsgdeasadvhlsqmelemqriqngmrtilnqadfaktrdaefhiqtkhmheasmwwpvvqvciliitgftqashitrffqsrrii*
Phatr2a_43063	Y	0.754	22	2.530291811	rpgwslapavricyalsrapyarqt	24	4.05014977	gwslapavricyalsrapyarqtts	No	2	1.342212703	Not plastid, SignalP positive	mgikrlllflsvsfltrpgwslapavricyalsrapyarqttsihmaidsnkeigteikmnqeisgqsrmsaeivsggasqekaltgtvnerlmqeleaekdkekfgarsklgkklglaafrsqktdaereaaiaearnlngvnplvtlagslvalgiaaglwaatnslgafftlnpvvsefyfversaavfrnvamglislasgffgvsglgifllgmrvaygvvtgeldptplkkpkseglempnvwalmtttkpnrrvkkkddns*
Phatr2a_33251	Y	0.828	20	4.083465427	asadatnirgvdlgrglksgngksn	18	4.417280167	lgasadatnirgvdlgrglksgngk	No	-2	1.247478859	Not plastid, SignalP positive	mkfcsstililalgasadatnirgvdlgrglksgngksnaerdmkngwkngkeggkgkgsqaipccrrwfnfnkkasllvqplpssqrrlmprflehvrdgmsgdtdfphgplkaiatvgerstcddslgekivgvpdglgvylvdddmyelsssqindgaatfggshvqyvdynrdamtgfmtsdvpassmvtgfgemieisynlkgelvgprvrdgnttvgahyantdaagayvvvsepaeadwlmqslcsahleqthqwdrfigleddifitneewmiyengtlfvgigahaidthtktdyslgvfgqggfekiaeinsqhpdytmfavsgyngdltgnsavlqarkdkygmrpdgeeyvwsenvvpfrifvaddflarndlrygklygfaidmse…
Phatr2a_54396	Y	0.864	22	2.958885295	pqaigakpaqslrsrkvlsndnkrr	23	3.664547955	qaigakpaqslrsrkvlsndnkrrk	No	1	1.148115723	Not plastid, SignalP positive	mkacfaisvwillwlgpqaigakpaqslrsrkvlsndnkrrkneplgqvvtfeellrenglfevlpevaamslppthaptnttpmaptripkgsptknpsgaptqapivtantpmvnlsvspvsaetpvrtsksptsvptdigdptlqptigsippieiptgaplqsiaffiantprfsileealvaanlldtfsrdiqltvfapndaafetldlvflealltnpgfglhlfqlltyhgilgsfpsasltsgrelaslldgsdltvsiisgsiflnttavvsgvsgafpsrlietnvqvsngilhememvllpnfaffyifdvlqqgvatfstlssliiqadleqilqekemtvlapnndafamlpsqtfaflqnptnvdtlrqvltyhlstdvfnslq…
Phatr2a_34815	Y	0.824	20	7.437826506	tctgafvtpanaakstalpmglfdd	20	7.437826506	tctgafvtpanaakstalpmglfdd	F	0	4.636935442	Plastid, high confidence	mryssfllvvafhvtctgafvtpanaakstalpmglfddwraggsgkdsldeewekqqeilaerrkpkaerdkyfekveqrrqqasakqkdmwawqtksyskgedpidewkkrradgtisdlenqygdpkkiggipipgasfgvggefgvggkfdnggrfdlrlpyadqgyvdddadvmgkisaffgggtkkkvatvkppeepktkkelaiegagll*
Phatr2a_39366	Y	0.821	26	8.370715252	givqaftppsassypfpstsfhnvn	26	8.370715252	givqaftppsassypfpstsfhnvn	F	0	5.642040503	Plastid, high confidence	mkvstrkmltlwiafltnsagivqaftppsassypfpstsfhnvnrlsipvvrlhasptsgdndsnakdrnrdeklaklgyseqelqrvearsnaknddkvrvnlipeidsvtltaigfgliafnffvlanlgdggiggilatiinklne*
Phatr2a_38942	Y	0.441	42	2.096141822	gaihgwigsnnvptrttrtakivrd	42	2.096141822	gaihgwigsnnvptrttrtakivrd	W	0	1.420663849	Plastid, low confidence	mrmrkrsnaitaqrratawmnhplvlafllvetwnlgaihgwigsnnvptrttrtakivrdavgsshqdirssipvipnaqssfaeekfveetntrlyklkgkllkqirqtclqynmleegdhimicvsggkdsatllslvkqlqrqlpiqfnvtavhvdqkqpgyngasliawleemmipylvvtedtysvvvdktepgksfctvcsrlrrgilystaltlgcnkimlghhaddcletlllnmihtgqtkamparytsqrgslavmrpliqsmetdiaeyahlsnfpilpcnlcsnqanlqrpqvkllletiqaslnpnakrnmlnavgdvrpshlldqslremcgmdpitgqveasdedeai*
Phatr2a_48037	Y	0.803	21	2.06413827	tfsmslaiprvtalyryavkglsed	23	3.591373933	smslaiprvtalyryavkglsedvl	No	2	0.792238951	Not plastid, SignalP positive	msawllsaltlsllptfsmslaiprvtalyryavkglsedvldsvtfantgdtfpddrryallqqsrrdrfdgkswlhkenflcaftepelmatlqsyyrettagekiltivdrasgdplfmgnlateagrerlgemmsetssqdvvcvtasdpsspqhtfqfgntssgfkqrdgdtrtlhivnaqtvrslsekigvaldprrfrpnvviddvdawsefdwvrskaklrcinsglelavigktvrckgisvdpndlghvldipellikhfpehgpylgvyavvdapgklstgdtfeilmeas*
Phatr2a_40991	Y	0.806	26	6.026431508	stargfsithyrriqlassspatll	26	6.026431508	stargfsithyrriqlassspatll	F	0	4.690116687	Plastid, high confidence	maltnllqsvlvfflcgltlstargfsithyrriqlassspatlltlrggeqdqeqttqqnlstamaiplanfgkayassldarpiltksvtagcifavsdylaqrlessgsrerkinptrlltsaavglfyfgpaahawynmifqllpgtslvstlqkavmgqlffgpsftciffatslmqsgnftianwlrkirqdlpgawlagasfwplvdlvsfsmiskewiplfvnmcslvwtiylssianrgskss*
Phatr2a_17920	Y	0.622	18	9.120241472	gsaaafapttgisatrttsastvrl	18	9.120241472	gsaaafapttgisatrttsastvrl	F	0	5.72149353	Plastid, high confidence	mrltelsvslivgsaaafapttgisatrttsastvrlqlvsgsqgtgegwidpsapvnskaslektlskslegsnfqkrlsllgstgsigtqtleivdacpdnfvvdalsagtnvelmtqqvlkyspkvasmstpeaakelkrrlqdegcksmplilsgqegivaaatvdtadtvvtgivgaagleptieaikmkkdialanketlisggpvinplvekyginmlpadsehsaifqclqgvppgglrrviltasggafrdfskdelfrlcednpravqakatthpnwdmgakitldsatmmnkglevieahylfgasyddidivihpqsivhsmvetqdtsciaqlgwadmrlplvysvswphrlkmpykpldlaelgsltfskpdhakypciglayaa…
Phatr2a_45797	Y	0.602	41	4.443528164	svtsaqsvsvpfdsfslqlpltfrc	41	4.443528164	svtsaqsvsvpfdsfslqlpltfrc	No	0	1.358621313	Not plastid, SignalP positive	mrlqshepasprtkpasrrrsttlalaallssallsvtsaqsvsvpfdsfslqlpltfrcsvadgtlnrgdrdseqirdaadaclttyavsdcnltpilvqlgatrcageglvqiaggyfifgsgstvtedqvetcvrsamespvclssiqerynyiddvtfsldtttpigvptasplaapsqapvltpsiaptvvataqpssapvlaasvaptltptgqasaspsiqvtaspsvsqgetpppsqgetppsssetastgapvsgtatggptaapnssgtngptsdgvvglerepvaaddsasngvivgsvlgatlialilalllyrkkedrkwkdqtanddsldhddimtrkpkslsdkdslspkprsagvaaaaapvglfgrlfgtkatgcgedeedl…
Phatr2a_45514	Y	0.844	22	2.660368232	apvrslvsprpigsfrsistttgta	22	2.660368232	apvrslvsprpigsfrsistttgta	L	0	1.810553634	Plastid, low confidence	mlflhtlavvyllslaapvrslvsprpigsfrsistttgtatttqlyssiairiedesahkymmarakecafseattaseaqrylheilhiqsgcvsgvlashdlcdnimetaeivahlrekvrdnagmsvsavasslvplslvilaasvyafalhagtntqpftlqewawaardgylptmiahfitdgglasadlhphdvvpltpqewmwalqggylnsmlaevyhygglavdsadtidagspfvaeewamavkggylptmlshmytnggl*
Phatr2a_40044	Y	0.778	17	1.515915585	vgvetrpqsfattkrgecmpssadl	16	1.980608512	lvgvetrpqsfattkrgecmpssad	No	-1	1.824941079	Not plastid, SignalP positive	mrlvilslallvgvetrpqsfattkrgecmpssadlnhyvcfsdrpvdalvyqcadsealcpdwakagecqknpgymqlecrhscdtcvplhvgmtqiaplqeaptqqqvhdrlvqtqqhvhskakenfnvlhnclnyhelctfwavagecdnspdfmlrtcrpacyvc*
Phatr2a_44012	Y	0.638	26	4.045951219	lgasaesavllapnlpmgdinvvvl	26	4.045951219	lgasaesavllapnlpmgdinvvvl	No	0	0.876149911	Not plastid, SignalP positive	mrrlsvstllgwflpspitvlgasaesavllapnlpmgdinvvvltdvhswvgghdakepnldadygdvlsfyerlkaycdlikkdlffvvngdwidgtgiatngdpsflipllekmpwdavnignhelykrevieymtqpggfvewwgdrylssnidltssmrpigsqyhilqghnssvltfgflfnmkdndamvtvhevatvvqqdwfrntlleevydailvlahmdvkddlvqvikdairlqvganvpiqfvtghthhrsnyrpdssshsveagryldtvgfvsfpkastllselangngnasdlfqhvfldanvetlmktlavtllqtanghalskfiartrselglnnvigcaaqsyfidrslddenslwrlfrdklvpkgysgdevfllgkgg…
Phatr2a_47587	Y	0.676	21	3.677212364	ggllatqldltkdasvatphanaps	21	3.677212364	ggllatqldltkdasvatphanaps	No	0	1.15847091	Not plastid, SignalP positive	mvsttskvvaavlvmggllatqldltkdasvatphanapskttarglkgarrlasgatdgygsidavsttgvygsagagvtkqealvnnkgsfvvtgsagspggstdgsagvaidhagvesngyaynygvvdpsvvsatsggtgyfvgsfdtdataslapgateaptatplvtssptraksakakspkakspkagtpspkstmapeeddhddsdsemnievpskllvdlaedeatpvpesgsayaaaggsftstltggayttidtpygatavpgatvvpayalgsggvdsvtvdaggaadstandftasadaeggaeqdgsfyaynaasinpgataipvgeasiyadidgvfgtageaga*
Phatr2a_44488	Y	0.775	18	2.101620903	alangqityldapvegwrasfapme	16	3.874145843	tialangqityldapvegwrasfap	No	-2	0.82846445	Not plastid, SignalP positive	mkilsslvlatialangqityldapvegwrasfapmeqgngvflspdgsmvvaiasnclvrafgqatgevrwtsnpppgdgssscnggitfndnadipyftymvndnvqgtistrvimgdidtgdvlmtsevlagssagspqttldgrhimfthndggtgmfsildtmqdpdmsgmtpiispifsesnatepfsavgvfhdpnggnyagglttnrndifvwslatnfdvnntrppvgeagvfgfqfpvdfnntgddldilyfgsfsfqattrpvlasngtsmywgvtrgeyrawfqrafdrpitelvtlsrdnvvpslgaraavtlssdpinpivfgpgpneeffrgnsdfsettiistspsdaspygegivsgraavspddqfvyyatqgglltqaet…
Phatr2a_41305	Y	0.633	29	2.146153797	tavlglqairsrpsqhrevaynsks	29	2.146153797	tavlglqairsrpsqhrevaynsks	L	0	1.278785253	Plastid, low confidence	maqesrrqprgwplllvsllasrtavlglqairsrpsqhrevaynsksrtyvplpapevtdrqrrimgasllssvlyypttsaeaktgeitlvlqqpsdkvglelydvtigtppkstvairrvlsnnrllqegmvlvgyssaaevvqrvrsgpypisltfrnlaaagdaiaddekplltaqdalqlarrqsgeinanvipgpafavtvlrpadgtcemrsrrndvleinyearvtnpdngvvydasasrgtgrpyqmvlgsgdmlpgvdqglyemcpgevreivippqlsygprgnklfrippdstllwkvelvsvndvrkgdtrtrseiegre*
Phatr2a_42449	Y	0.524	30	3.197758323	hhsfavedclgswelpiqyqsiinq	28	4.802529701	kyhhsfavedclgswelpiqyqsii	F	-2	4.357974929	Plastid, low confidence	mghyslsrglecpsvvtlllllkyhhsfavedclgswelpiqyqsiinqstnqpirmngshdaangagsfvgggqtsssygydggnsptatvspshqlrrrmvdpsvdytsrnntrtsppqkrsvsatsvavkkldflfpkvdteytvqtdrgglaslvaylliavlalaetaswlshnrdtvdhvrvdtslgqrmrvnlnitfpslacddlhvdvmdvagdsqlniedtltkrkmdrtgrygqaeilqsnqheqeqsrkaklrqdplpdtycgpcygaqpdvdaccnncdalldayklkgwrtdlvlytaeqciregrdqkklrpliqgegcnlsgfmslnrvagnfhiamgeglqrdgrhihvfdpedsehynashvihhlsfgpeiqgktksgnld…
Phatr2a_54920	Y	0.608	20	8.138064928	vattafaprptrqwtrlpdsfgptr	20	8.138064928	vattafaprptrqwtrlpdsfgptr	F	0	5.292767231	Plastid, high confidence	mipqrkslvgwlwvvattafaprptrqwtrlpdsfgptrfhgihacrprdgtslsvlphsdlqrvrevrempeplplelknsyyllrhgqstanvaqvissdrmtlaytdkhdvtlsgyqqgkdaasqlldalernatrgenvvfvsspfararstaracldglqeldervqalgllvntnvvlderlmerffgrlddeaiytysyvwpldkfnvthtafgvesvaavctrlhelvtaleetyerahivcvshadvlqiaqlyaaradnvgafssyrfrngevrsmilgttaclpepspllppergtkv*
Phatr2a_43663	Y	0.574	24	1.430876601	lvssfapyyfsrqnprstgkmdvla	23	6.395901612	slvssfapyyfsrqnprstgkmdvl	F	-1	5.287223265	Plastid, low confidence	mkmqcpvlpigilylhlslvssfapyyfsrqnprstgkmdvlasstalpdqetlskvlqvaveaskkagdiilgnaggaeitnrkansrdlltlidplcektiraivsdtfpdhdflgeedvdpgkqastaaleaklddsewlwivdpidgttnfvhgmplcmpsiacayrgrvvvgviydchrdelftaikgqgaflngkpiqvglqtaigdaiiamgsppaeesmemslkgvqalmpvcrtirmlgsaalmlawvangrltsyweydlsswdiaagallvqeaggkftdlegrdftlrtrkicasngavhdevlrvlredagiv*
Phatr2a_22054	Y	0.86	21	4.592211555	tpiqalvphtaqwgsalprasaqre	21	4.592211555	tpiqalvphtaqwgsalprasaqre	L	0	2.017926158	Plastid, high confidence	msspaqvlilllgcitpiqalvphtaqwgsalprasaqrehsvlraglsssddellsrrqtlialstvsvsaaassaqprvaraedasmyapkfvqqyddfvtspegfsyrdvtvgkgeaakpgdrvvfdwsgytigyfgrpfqakggpqggafdkeidyartvigsgtmvkglegglvglqpggvrqivvpfgplsypagdmahdkvgpkpstfsgdralnfvlenprvdrtllfnvkviridspngkggfnrg*
Phatr2a_20169	Y	0.848	25	2.175970733	tttlttttmttthafaphtrlsvph	23	2.212732101	sitttlttttmttthafaphtrlsv	L	-2	1.569762804	Plastid, low confidence	mmfhyktgsswflllsasitttlttttmttthafaphtrlsvphgasrlvmkdfpkpnledtdnyrfyrdlshsfsttlkapspesrkkvaiiggglsglacakyladaghqpvvyeardvlggkvsawqdadgdwietglhiffgaypnmmnlfaeldihdrlqwkvhkmifamqelpgefttfdfipgipapfnfglailmnqkmltlpekiqtappllpmlvrgqdfideqdelsvldfmrkygmperineevfismakaldfidpdklsmtvvltamnrflnednglqmafldgnqpdrlcapmvehiqarggqvnlnspvqeivtredgsvdyllmrsgekvvadeyvsampvdivkrmlpekwqtmpyfrqfdelegipvinlhmwfdrklka…
Phatr2a_45763	Y	0.551	29	8.35129095	qqataftpltisngrvgwvasttrr	29	8.35129095	qqataftpltisngrvgwvasttrr	F	0	5.349822404	Plastid, high confidence	mtmmstrstllflasllifdndkqqataftpltisngrvgwvasttrrsatiyspdgvahawdeddffydetgtlnasppnsphnvyqesgfgpdleeldphkslksliskeampelarlavafappdqaleldeiehvevlsvdkdhiqievvlcerdgcvtlaipvsfpspcgiedkfsecvidnidllntvahedlakldslknrhedvahdtrtmqilkstsdlelpswweapgldrvladecdnvrnllnelefqddvkclteqalanvggcnewavdkaacamvgpaglmlrativeidadgneprreqvafpvgfgrsaptiealraavlgmvaaassaeasavavqanaddeaarlrr*
Phatr2a_47582	Y	0.61	20	5.4919803	lqvlpfsphqklqriaqpentiasq	20	5.4919803	lqvlpfsphqklqriaqpentiasq	F	0	5.068917456	Plastid, high confidence	mnplrcaipafflllqvlpfsphqklqriaqpentiasqfivgfdddlvsnataaalglmadccdsegliiqflesawkafvvrnltdvslsrildypivqsveqdhtaalanlqvhdnppwgldrldqrrlpldksywyngtgkigirpthidfhgrvscglnlvpdetcedlhghgthvagiaagqthgvakeanlisvkvfnrhgvalisqllgavefvirsrslrgngtavvnlsvgtakswslnwaiekaskeglvfvvgggnnggnacsyspssaeaaitvgattiadnrasfsnigpcldifapgetilsashtsdtatatksgtsmatafvsgaaalyieqnrslnafeikssilestvpgivrdlpeflatpnrlvnvrdlvpiefehee…
Phatr2a_41548	Y	0.699	21	6.111588094	vsvhsfapyhhrtinlpkisneihs	21	6.111588094	vsvhsfapyhhrtinlpkisneihs	F	0	5.018201822	Plastid, high confidence	mtkllcnfalisslfvsvhsfapyhhrtinlpkisneihssstimsglpsphnlagkliptlpgipsssissvvssypgdlvliafmaclplvlneilndvvpkkfrsftnqfdaaarisgilygmflfdavfahvlgrqavvgkqissvlfllawwlpsrlsivrlvkpkvewmqngsetergllnrlgalavylgatvvatkslsmsvsqamgyavmpalvailk*
Phatr2a_36840	Y	0.835	17	4.451469066	qmsqawtmfyprtssflsktavkss	17	4.451469066	qmsqawtmfyprtssflsktavkss	W	0	1.807643116	Plastid, low confidence	mnclwlsflffqmsqawtmfyprtssflsktavkssssveaelfvdenemvpiaenyvrakyksmaqshgklactnegagqilrsllppvtpaelntevsktlatimanpknsddtieeddfvkaivnnsywkaagslvvkeliyfdalhtyyragtpllnnsdyetlrdnltgegsvvvnmkaketifvmavassrrgdpvmddlqyttlkrelkaqgswvtarsqdtleklglntfmgylhral*
Phatr2a_35873	Y	0.69	25	4.323812609	ssslaanssstsvektvdaetflep	25	4.323812609	ssslaanssstsvektvdaetflep	No	0	1.197433852	Not plastid, SignalP positive	mvrltnilpllmtfaanlassslaanssstsvektvdaetflepqtqaavsiphrslaefdriglgvvkrtrtlnpgvkveesytcdtsasrlsdcqnefcyqvdgipcrqsyfcpssasrasyldcsnlpidrsfkcecsgscefnvkpvayndanngcsnlgaackgtectwttlmrngatiqgsledfvcdvkidgkscscrkcgddtvsydcsmhtndslgkascsdtawirdaierkqptrspvkaptrapvqaprevpvaptrgqvnspvstpgdqkpgswdsrcnnmvtnnnfeskltewrsrgsgsislvspgyksktalryskrsrvwdgvgigvsrnsyngctppgskwevrarfrlvdpttekgvncrvspngkpdkmgsdfcprvsi…
Phatr2a_45371	Y	0.612	35	4.693171344	pstvastvttsfisvrpctphtvss	35	4.693171344	pstvastvttsfisvrpctphtvss	No	0	1.651027208	Not plastid, SignalP positive	mnmryslsstsallaavswtcfsasfafvpstvastvttsfisvrpctphtvssstslcavgalvkkakeqelrkyiesgveehvmekynllkenlatindetladqvvgplqesltrrkgtitviaeykrkcgfnptglihemhvpellspsfreygasaiavmadprmggcdyddirhfveeqrrakmevpgplpvinndlivdelqvarsaaygcaalvlnlptlgveqtkvllkatkavdleaivavsskeeaqtaidsgarmlsilhlgtvedmvaavdglvipegqqvckianilanndqqlqeiedawsvrdqgfnsvwvgealykggadpneqpggiiksmksksslkfaspkaargrgegareylgdilm*
Phatr2a_34671	Y	0.837	20	8.04944011	maswafvptirsgthtrtlftlqaa	20	8.04944011	maswafvptirsgthtrtlftlqaa	F	0	5.392931528	Plastid, high confidence	mlrvgslflfgllpmaswafvptirsgthtrtlftlqaaesevsfdadldgsamrigiirtrwndehvtnlvdgikeglracqveednifetsvpgafelpmaarflalsgtvdaiittgvlikgetmhfeyisdavakgimniglqtstpvifgvltcldeaqvqarssgdsnhgvdwgktavemallrteamggkaegkaklkamgfseeadklekkkkegagff*
Phatr2a_48958	Y	0.571	27	4.474243363	asawalswlvqqtrkrpitdtrpeg	25	4.851674616	gaasawalswlvqqtrkrpitdtrp	W	-2	1.589337729	Plastid, low confidence	mvlrsssgsvtvqvssfllgaasawalswlvqqtrkrpitdtrpegsnrsvpctqtlttikddsnnsygdkdsdalreplstspaeplmdspeldlrlirkaeaviqwrtssitivverctndhnysailrtaealgiqnvwiidppqlmdgtgvgsvddnnreegsndgnsesrklptsahpgrpllkvlseqemeqraqhrlfaqnatewitlreftdtasclhelratghqiwatdlsqqavplekddlqeaghwplpnqlaivfgteavgcsqemlrhadlrvylplrgfadslnlsvatalviqalfvldpdlvgrmhpedrtvlrqawfsklarqrllssaekkkrkklvgniaygerlqlkvdagdclerkqieklakleamraelialdea…
Phatr2a_46281	Y	0.869	30	7.414907467	rstqafpqlsvtggalrlptareqa	30	7.414907467	rstqafpqlsvtggalrlptareqa	F	0	4.390199552	Plastid, high confidence	mamvimsslyrnlsvllplllllarstqafpqlsvtggalrlptareqafalrsttgagirslqqqqqrpnlplyaqlpeavgededdnrhaepqspglwqrcrpwlpflrhhphasripstrhrftlrrvttaaaaalvgttlgsalcvpqaahasapvmalpkaegrdpasealleaerrqikvtqqelqdmaatarkieatqgeaarvryeheyqeareakaarkkadlealrrelldqgidpftdiegkrqviafekgvdlgkipgtpfhlekeferssrpqrsfgykkvenrkiiacmvqdlknrgldpleyfrthgdkaadildlpapqaaslaqqyqanleaygqirvpqegevsakerlaqaaandpsfqeqakaqakalkaqakqakadi…
Phatr2a_35416	Y	0.604	20	2.146605505	syaftgknpistragsalgnvarps	18	7.388713288	awsyaftgknpistragsalgnvar	F	-2	4.657679141	Plastid, low confidence	mirllllcyfvqawsyaftgknpistragsalgnvarpslalnleldqqvlqgigigvaglaagvglvafteaqgerakerggglsegmstritgglledvevssvedlgsltsqlekalresggakdevfemteeekkriqdeaddgw*
Phatr2a_39403	Y	0.447	23	1.337645677	rfiepppkvaplvlsshsvpgpkrv	21	2.15800913	tirfiepppkvaplvlsshsvpgpk	No	-2	2.009555173	Not plastid, SignalP positive	mtfvyskaillslsvtirfiepppkvaplvlsshsvpgpkrvttrgnvrrsscwrrmllsrilpsalamftlfaisrksltplpeqtlsapakvreyhtppqdvhygdntsvfgrilngelpastfaesndlfafedahpqaplhaliiskrfigsvfdlelsdlnlvrsmrdmayelirerypealskkdyilcfhippfnsvdhihlhvlapasrmqmlfrfvkynvrtrwctdvdtvirrleqgeaavpyrnprpstkst*
Phatr2a_45131	Y	0.67	25	2.354486757	lrarsdafliqslgqvkvsalcsfs	27	7.255061568	arsdafliqslgqvkvsalcsfssc	F	2	4.512728982	Plastid, low confidence	mamsfyrsveimflcgalllrarsdafliqslgqvkvsalcsfsscslvstrclgkkddddyspqielveeeddyerdedwtpdrekskqrrlqarvyaesvrqqqeaprsapakitpdklreddstrpkaspyteeeedviaamggktsnpsrkreqgflgdstlneiatdygvpvcyladvlcmwgvpvpiqvhdrlgdlvtgeqafsileainsldisalhdrysnhnliqlcaeydielqtafemamkegwslpfgvntclrveqsdelvrvhgpfd*
Phatr2a_48865	Y	0.853	27	1.489065496	hlvtgayvqqgqqaedavpswddld	28	3.714629427	lvtgayvqqgqqaedavpswddldq	Y	1	0.970874235	Plastid, low confidence	mtmspvrkyvvplsllfafmrhlvtgayvqqgqqaedavpswddldqrplpvwydqakfgvfihwgvfsvpaygsewfgsywrdkwgnpayqdfvekteranfaypdyahrftaefyqpdtwadlfakagaqyvvltskhhegycnwnstaipttwnwnaldigprrdllgdlavavknvtsphtskvlkfglyhslyewfnplyhvdkannfttqhfvdlktgaelydlvnryepeliwsdgeweapssywkareflhwyatsspvadtaiwndrwgqdtlcrhggfltctdrynpdslqpkkwenaltidksswgynrnatwedymtvpelvhslvqvvayngnmllnigpaadgtihpifedrllgigawlkvngeaiyettpwrhcqnetassvf…
Phatr2a_36106	Y	0.646	29	3.108145859	anmlalrsffclpmpgdgydeypgr	29	3.108145859	anmlalrsffclpmpgdgydeypgr	L	0	0.603029124	Plastid, low confidence	mrraesvasaaklialvvlilttanmlalrsffclpmpgdgydeypgrpveasgkegakkqnidvsiegidpfytsdetlesitrskqasgqttsslsngsytrsmvvvraignplsstnssnkplrileyilenepafpnttrhwflnritdaqvekaivqrlkssnetytiipfslreydnvlysfdskdtihskhyikrsaeekaatlveetvqqskiryvaningarnamlrygkknsaaeyilpwdghcfltreawdaiqfsmqkypeakyftspirlhegsidanvteepqiafhrtalaqyneylrfgrrdkaelltrigvkgqwdegipwedweldfvereqaadsvsgvpdagwaacvhsgienggklgtkilklnrrghnlsaqlvrld…
Phatr2a_20087	Y	0.74	26	8.166238552	rtsqafapsvsrkqtnchktpltts	26	8.166238552	rtsqafapsvsrkqtnchktpltts	F	0	5.344219851	Plastid, high confidence	mrnitklrllavlavaaspirtsqafapsvsrkqtnchktplttsvsiknqgvlgddgqatienprltglsfllddgtrkshsiaentafvsgffkglstrdsyrtlvtslyyvyntmetafdtvedvsvqtldddelrrlaslerdmeyfyglswrdslpspslatqayvariqqvaqnkpynlighqysrylgdlfggqmmkgmatrslnledgqgvsfyefdkiddtkefitdwytrlnaldltdaqkkeivdeanyvfglniaifeelegspfkamwslawkslklklgval*
Phatr2a_47597	Y	0.678	29	1.763346019	glvsihliitssnsvtqyeprpapr	31	1.902872639	vsihliitssnsvtqyeprpaprre	No	2	1.352725392	Not plastid, SignalP positive	marsffygfrtrllmlflfttlfglvsihliitssnsvtqyeprpaprressgvfhdakahpefapketklkalvglpkyapptssiiliralgnalpprhstnqtldnldfilahedsfpnttrhwfvnrfvdpemenqvldrlrkaqesytvipfdlqiydkieyaydqipkdqihlpttrritkkevhlaegqiqhnkilyvinvngvrnamldygrthsnaeyilpwdgncfmtrnawssiqsslaenpqaryfktpmdrlqesneallsdtyepkpveepqiifhrmarsnfneqlrygrrnkvellvrlgvpgpwdkwswldsetaisdrahafdavgdvpiagwitrlnsgtflaersakargrlrnkavtlllerldfraardlygltsst…
Phatr2a_56338	Y	0.701	18	8.312707758	ttvaafaplspkhqrlarifsqvde	18	8.312707758	ttvaafaplspkhqrlarifsqvde	F	0	5.318438248	Plastid, high confidence	mktsfftiltavttvaafaplspkhqrlarifsqvdeetklekfskealeegdertgpienalerevvtsdavnsppgmstaipflkrpefldgsmpgdvgfdpfgfvdseaslvsfreaeikharlamlaaagwplselfdrqfaswldldpaldatdrvpsilngglgkispvywgaclgaaaaidlyglrkkrsdpdyfpgklgfdplglypstttgkrrmelaeikngrlamiaitgfafqefvqqyavvdqtpllfkpvsdvvetygsiggygm*mktsfftiltavttvaafaplspkhqrlarifsqvdeetklekfskealeegdertgpienalerevvtsdavnsppgmstaipflkrpefldgsmpgdvgfdpfgfvdseaslvsfre…
Phatr2a_39660	Y	0.733	22	1.466847311	llcqgtdcaatsfqsvrrdyhddqm	20	1.694181617	ssllcqgtdcaatsfqsvrrdyhdd	No	-2	1.028680605	Not plastid, SignalP positive	mmvfricfllalssssllcqgtdcaatsfqsvrrdyhddqmcdrgtfnkfkeslnrnfqylqlkqlgnalvpdqktvvcpshvhnlhnendiigfdsvwiventasspivlsfvhgdgressalnpkispaqvdpravvmpgdyravntfeghvfharemlpdggagrvllqhrvgyipiglnqsnaacsgqdlepvitdaltdetriapeyartppkpfldcnalhvgfrnkvgcpvhgffveatenddchenfkfhlgvnpmtddfmwswdsptkfetsyightfafrladrpgvlvdkvtlgptqisdcpglaqsfaipigadgqllpvarmlwdashktsvyhvnnpglyrhsnstassvlvntnaslpsaarcagassvarersplftlti*
Phatr2a_55303	Y	0.686	17	4.038185489	ktvlaeytatsatgnfptvtrvlls	17	4.038185489	ktvlaeytatsatgnfptvtrvlls	No	0	1.185635057	Not plastid, SignalP positive	mtivyalvsvgktvlaeytatsatgnfptvtrvllskipsqdgrmsyaydeflfhyvvensicylcmsdepnkhripyaclqdikqrfvaqygleepltanafaynedfsktlevrmnfynstdaessvdnigmvksqidevksnmveniekilergekiellvdktdrlnqqafrfesssrnlrrtmywrkmrcyagagvavvflifiataslcgglsfhscrrqgs*
Phatr2a_43644	Y	0.936	24	7.653897895	tttiafsthpkfrarrkqpcassql	24	7.653897895	tttiafsthpkfrarrkqpcassql	F	0	4.666167693	Plastid, high confidence	mrsqillcfrilflfllptttiafsthpkfrarrkqpcassqlavtdkheigigidlgtthsavaylkdgiptiievpnngrtmpsvvsyidaqtvlvggpaieqevdhgayrnvkrilgtggkldvgtkdvvpflspcsegktfkksnmnnklhdateyptmltsslnpnetlhpeevsahilrtlrevaenhtgcvvtravlgipayfndaqrdatlkaaelagirktkllrepeaaalayaigkeqvgrgdddelvlvfdlgggtfdvsmlvvgggvteiistsgnaqlggsdfdnriaqyflkllrghgistkkwsvtainavvrsaekvriflsnnkkatlalpvaeelwirlshssqilhlattdcaatdagtsnathllcdftrkemeslcr…
Phatr2a_47723	Y	0.437	41	3.285025708	tdigaqqdndemiqvvspivnrkle	41	3.285025708	tdigaqqdndemiqvvspivnrkle	No	0	0.775568695	Not plastid, SignalP positive	mwppcaqkhvatnslgsaryncrwllislcimwmttdigaqqdndemiqvvspivnrkletsvvadgwpstpqnvlceayayhernplsarsflsnlvqligstetsavpsfvgialessplegsarallsyalslrayspqcelhrslarqallervgedpildetksnvdvfavvypsnallfedellatdfsklpkptsgetidsfllpdeiilghqgtssadeplvtlyanlgsmafvhayrhlidsasvrfvvrylgdaqidklnttgaasdngsiptvlqgygvrldirnveykvfddrtdqsegnhdeglvdlradldparvpqeflagvnttslglnvssvaslwriharqqgyaqlvppvwqrrqlplqaatvlsqarededvletlqqi…
Phatr2a_44531	Y	0.615	23	6.856149613	savrafndpvpqslklpqppgpvmr	23	6.856149613	savrafndpvpqslklpqppgpvmr	F	0	4.007685763	Plastid, high confidence	mkqtqlwsvlysscciisavrafndpvpqslklpqppgpvmrawtchgrtqaelvdrltqanivqsplvqsvlqavdranyvpndpymdapqaigqgqtisaphmhayaleallpclqqqkqhpeqqrdlrildvgcgsgyltacmgrwlhsrnpqeppllakgqvygidihadlvdqtrrnmqlgdadllssgtvqlsesngwngwpvaapfdaihvgaaaaefprtlatqlsvggcmvvpigpqggaqhlykvtrlrghgdsqtdanlqapsfvmqdfevsqllgvryvplvegpkh*
Phatr2a_46965	Y	0.542	26	4.680401649	skvgakvptsrkrvlpqtdmpgnsd	26	4.680401649	skvgakvptsrkrvlpqtdmpgnsd	No	0	1.905722742	Not plastid, SignalP positive	migsysrqnriglffvfvatskvgakvptsrkrvlpqtdmpgnsdawngigggavnekvrtqgsqdgtkdlldnpnssgfnpsnsrahlfhalegldrypnylarwnesdinclenaleevlvkvceqkrsildqkkgiqalvgelleadgdrwrnllrpptnwsemqdgvldskayctiiaprlftqatpptvrqilaaeveieldvgqltclmneemydvyslsilsesfcgrvrefvsevsrlgqtekyanlqmgrrpidldtiglgwindllfylilrpisrhlfessesfgdlnwrqgyvaaysanptegrpraqlithtddsevtlniglgenftggaiefrglrgtpeagkligtiqprvgvalihagrhfhdvttvtsgdrfalvmwarsw…
Phatr2a_43124	Y	0.876	25	4.209463544	dhanasavhvapqtkpknlrqstlg	27	4.244632457	anasavhvapqtkpknlrqstlgrt	No	2	0.994334552	Not plastid, SignalP positive	mtmfssslifflfaiiavtdhanasavhvapqtkpknlrqstlgrtvprggnmdvgsklfrrmhetdqmpslfsnseleydkysaclaateglrrirdrslaaevqaaggtgtdmkeaekhinaqyvqnsgrvlralgmtvaefnalgrqisqdeqlkekvmeqaylyrmaatinmdranliedpasaellqafrkdklhlfcesmseieqlrsdqierlkrslhvdkfpanvnisdpgllpflspkvravveafplqaedivkkhglqsdefnqmlqathsnpifrwkiqkeirkgkepaeas*
Phatr2a_47490	Y	0.601	26	4.69447828	ssagavlwhrfsrsqtspdtaldsp	26	4.69447828	ssagavlwhrfsrsqtspdtaldsp	No	0	1.288925628	Not plastid, SignalP positive	msrsagstasiglvvaavavssagavlwhrfsrsqtspdtaldspehpdesgkynrmngigsndndatvataprsttrgtdpparpensdapvseirigdesggtaaslhdkqriltkglvtivhgsmtgtcrqmaaqlwedcsktasfssrntqlgtvedwdwwdellndedddddqtqlpqdtvvisddskdapvpllilflpthtngtwppcatplqsalqdlqndwriakfplkhklqvaifgmgssayddaetgassmgqpareavrafqklgakcvvrlavgdnsvgthanetfaawqqdlwqqlvpkvkqstaatsscacasegktaenaggccsssnkdldaneeanagccsspnndddddnesyyseeeddeneepavmdledmgdamla…
Phatr2a_47345	Y	0.707	20	3.953186495	ggacaslacpgitalalppvaanpn	20	3.953186495	ggacaslacpgitalalppvaanpn	No	0	0.910133905	Not plastid, SignalP positive	mvghettawlltlfggacaslacpgitalalppvaanpnfqrnaalrtvawgadevtpvavnfteqpltsallhvsydgrqfygwssgndpkdresnaarprystrsrrrrrnrgnydgtvrsvqgeiqyclskvygnidpqrvvvegcsrtdkgvhargmmaqiyclhettspnddpvvdwsipgkrqphprnatdtsyftqlpmnltklaftlnrmlphdisimgiaptphphvtgcnpaisalpfhptlscrhktyryvvsvgtradptkrlyvwhldraistfsldqaeqacqilqgshnfaafqgaprgsdnkikftmrnttcqlisiriqhqstwldtetyvvsvtgdrflykmirflvgtvvgvgtgkltldnvaamlltqsrnnlqvecap…
Phatr2a_50206	Y	0.786	22	4.128915605	gvafaqqlsehrklsrivggqaipg	20	6.886719524	fvgvafaqqlsehrklsrivggqai	F	-2	4.466281241	Plastid, low confidence	mtlsqsfallvaanfvgvafaqqlsehrklsrivggqaipgqyivqldkripdskgfatkvlkralkskvintydyafkgfavanlpdtvlsvllnlnevrdisedgvvtidaiqskpvwgldhidgvdddmyeyaytglgvdayiidtgilashadlegrvascisftgeacgfdlhghgthvagtvgsktygvakqvslhdvkvlnvngtgsyanprhrkr*
Phatr2a_21166	Y	0.631	23	2.936343426	rsvsslstsarllprrpvsplsrsa	23	2.936343426	rsvsslstsarllprrpvsplsrsa	L	0	1.742915229	Plastid, low confidence	mravalqlcilgglltarsvsslstsarllprrpvsplsrsavparadgqrslshcfgttvsscqsipristtpwglsssagssdssdasvldrllgkgtsafplfvlasailgiakpqtltwvnqgnlisvmlasvmcgtgltlemhdfktvfqkdwgsvplgvlcqflimplaafvvgrtflfssgptgpslflglclvgcspggtasnlvsliaqadvalsvilttcstvlavlatpllvkllvgstvavsgvalvqatarvvllpvllgmilnaklprlarflsrftpfasvllvslicggvvaqnasmllhspasaanlsvigvavlmlhslgfaagylipkflfgkserssrtiaievgmqnsalavvlarsigappiaslpgalsatahscl…
Phatr2a_48524	Y	0.708	23	8.666930216	pvalafvpptthtlartsaaatsap	23	8.666930216	pvalafvpptthtlartsaaatsap	F	0	5.661425398	Plastid, high confidence	mksfsagvlavfgasvspvalafvpptthtlartsaaatsaptttyksplvwrmasddedddgwkaptsamiggagvnnageppfeirgfslgnlvvgagilitfasfaeylsesggdglnvsglgfvygipvflagaalkyaeinpvpvattpaaervfdrkatdtilkikqdvtrhrygdeahldttvkklglvvpgkaypqlqelrqdevndgelaftmvwqsvdtpykmwadprrvlkyekffgpgvyadvvkidaeqrlvgirlttgtrppveeqdtstsappvanpqatadkqa*
Phatr2a_48420	Y	0.588	31	4.158949478	hgawasklpplarpsvshtidddam	29	4.464164706	sshgawasklpplarpsvshtiddd	W	-2	1.642172063	Plastid, low confidence	mttpslvqrsrrphwtrvaallvsshgawasklpplarpsvshtidddametygmeelyaivdesysdqkdrspqsqtilassrtsqsnydsvdnegyksqeewwkdplalfdedeeendgyeqgrsageelqmisedkdgvphenkvgqehqrvpleelfpnfektdgadpaassrsekpsarkstrqirsasgkgvvkvpprrgstaistdwiktlpmltptllpklqqvlvhlpaakvmaalalgtgltqllnaapkwaengkkrldeaaasknknkkkidsndnvddaeqeaviepdemvtereaaarakqrrrrqaaaatsaknsnlalkagkgnsgggwmsgwrakmsktdsrgqripsahklleqvqelqrlletaaadktnaereyekasw…
Phatr2a_22590	Y	0.827	22	4.774522021	asasawishgttaarnprmtqlyma	22	4.774522021	asasawishgttaarnprmtqlyma	W	0	1.210070092	Plastid, low confidence	mspsivriaaflgmllasasawishgttaarnprmtqlymadgpqkgvvkwfdtmkgfgfimpddgstdvfvhqtaiqtegfrsladgeaveyvveedsngrkkavqvtgpggeevqgapfrpsndydsy*
Phatr2a_49218	Y	0.789	22	4.811556798	slatavdptdeveatpedefltstt	22	4.811556798	slatavdptdeveatpedefltstt	No	0	1.625017094	Not plastid, SignalP positive	mnilrlvgflalgyvaslatavdptdeveatpedefltsttsapftplllthripvllvqrqlqrifdiltpedvcrngefnfgpcdvsrfpvcnseqlicynrrprrdlfwpdnrqphfyidytnvycypanwggcsscspgrycrseercilddsnypcanwi*
Phatr2a_42281	Y	0.48	18	1.870607376	pvavslrhrlrdaantvlrlgeekc	16	3.561752484	sfpvavslrhrlrdaantvlrlgee	No	-2	1.073548491	Not plastid, SignalP positive	mcrlliastasfpvavslrhrlrdaantvlrlgeekcegclllkktrrqlkfrhsdvlvcipketkdltpitvitgflgagkttfvnyilkeqndwkicvlenefgavsiddglvaesmeaaedlitmdngcvccsvrgdlvrtlgqltkrrkdfdaillettgladpapihlelhlddkkpddsaneamqqvafadkillnkidlvtpeekkalkdrlgvinkfatiietersrapldkilglqsfsmesilsvdadffetqenakhnlemvssvgikfegdlhaqwfnvfmmdllreraadifrskgllsfhgqgdtkfvfqgvheqinfgpakepwkagetrvnkfvfigknlnreeltkslmeclykdeak*
Phatr2a_42792	Y	0.833	26	2.406890907	cgalsraspqavspqkavknllaic	24	4.022247976	fscgalsraspqavspqkavknlla	L	-2	1.303224989	Plastid, low confidence	mrvqcfclqcllililcifscgalsraspqavspqkavknllaicthlqnpelyaaewanacfvnkkgilvssrkiesvhaigfkelgvandfvaftastsgshvsqskpsetkyrfsipllensiptfsnidsdlfidiqpdresldgwlghlsstggsskepdvrtncivvplpgatplcalvatidvpentplvrpfssqstkyrhrlstfarkverrysaeilenwrpifrwltlspfylclnqsvspldlgeesnsdnldndnrdfehpfhrtnegylgiqrantdpvvwivpgflsesecdalqrkasrrmtscvtknadtsrvykdlsrtstntnvprrevptvvsklknltlcddearfeilqvlryqagqhfsphtdgfsgpitacgfwd…
Phatr2a_40996	Y	0.616	29	5.608222091	scvqsfsapsysrreavaasigwtt	29	5.608222091	scvqsfsapsysrreavaasigwtt	F	0	4.723031036	Plastid, high confidence	mlsrlhstallltavagwvllssscvqsfsapsysrreavaasigwttavlsqhspawavaagpptkedlerirlghaqivdlldnfeaattvcrenggeckrdaepirkvlglrsttdplfqiekvfnkvknmdldpdaleaffeasedwnsamslsnsmafisqfgeynpgggkdevlkylneskkqvvvaekalktimgslgidg*
Phatr2a_45238	Y	0.489	22	6.04302748	revisfgpidpvlsarqrvassstt	22	6.04302748	revisfgpidpvlsarqrvassstt	F	0	5.376492728	Plastid, high confidence	mkyrkllllatccsvprevisfgpidpvlsarqrvasssttrcmglkttirivgrksgseswledacsmyetrlkpanidvqtewhkndqsltkgvqsdyvrnvpvvmldprgkrftseqftddfykwmeiggsrmvfciggaeglpadlraplsghkpilvslsnltfthqfarlvlieqiyraseirkgtgyhk*
Phatr2a_45660	Y	0.744	28	2.494545595	gsascagklavafastrpirstfps	29	4.242776985	sascagklavafastrpirstfpst	No	1	1.409676881	Not plastid, SignalP positive	maihtlqvqcllvmlvllacswgsascagklavafastrpirstfpstgfvkvnlhrsyqaplyvlpqipeetpsspstkrfrflsklgigtarkdgrairniartekkartiynittqmdldnywkddqrrfrkdekgtidydwlirslnvsgdtqiigdpsrpeyvhpvaqlvherqrrgtalgqhkdgcklalavegggmrgcvtagmicalhhlnltsvfdviygssagsitsayfitgqlpwfgpevyydqlttagknfidrlglldprlyrdvitrpdgkpvlnlkyllkttvkdtkpldwdkfleqqtlqplnvvtsglksqrsivlsyenggfenlneltdcmhascllpgiagpvmnldmrstsqrgktpklmlgngrmedylepladal…
Phatr2a_22143	Y	0.747	19	3.721834438	ptvvavsrtdtdsfrvdvmrneril	19	3.721834438	ptvvavsrtdtdsfrvdvmrneril	No	0	0.871769334	Not plastid, SignalP positive	mklwwtalsaiaaptvvavsrtdtdsfrvdvmrnerilrrltqvqfvgnnhfpraafplglcegdcdrdsdcqgnlrcfqrgasresvpgctgadadatrfdycydpltptpasappsvcegdcdqdsdcagdlrcfqrsnghlvvpgcaggaadvshfdycydpppksvkvkpfsnictiasdipvpgippyfdansradpslsslgsevssglpdenrsdrrlqsvavvgdngspssrfplglcqgdcdrdsdcagtlrcfqrnggqdvpgcaggakdrsksdycynpnasvrpppapvatrpipapsvavvgnngspssrfplglcqgdcdrdsdcagtlrcfqrnggqdvpgcsggsnegsrsdfcydpapeaskpvpvptrpnpapvppppagp…
Phatr2a_20984	Y	0.694	20	5.196740432	sattawqpnsvsfgskkattfsalp	20	5.196740432	sattawqpnsvsfgskkattfsalp	W	0	2.226469674	Plastid, high confidence	mvyfkaaavglfavsattawqpnsvsfgskkattfsalpgyrsaaqskrstlsmvvtdptetgsamgggmftrsnsesrrvvpedprgrptmkvvyvvlesqyqssmtaavkrinagsdnmavecvgylleelrnedafeqfkkdvadanifigslifvqelaekvvevvepqrerldaclvfpsmpevmrlnkvgtftmknlgqsksvvadfmkkkkqedgssfeegmlkllrtlpkvlkflpsdkaadartfmmsfqywlggspenleslliqigqdyvapiqesmkgkdkvkaedpvllpdkaiwhpvapdivfennqkyfewynnefcpdagidpktaptigiilqkshintkddthyvsliselesrgarvvsiysggldfsgpveeyfydsng…
Phatr2a_45127	Y	0.599	25	7.441494027	agtlafqagpgssvaiqsstvdvkr	25	7.441494027	agtlafqagpgssvaiqsstvdvkr	F	0	4.536361852	Plastid, high confidence	mtkatpffilclavaslkhagtlafqagpgssvaiqsstvdvkrlikherklsngaqnsliplsawplilvssqplltedecsiishycqqnlspsgtvemeetfsrgaqilqrtqhflddilarpcgeapvlpryltytssdapidsveallpdglhvdtnngflfryltvllyltdcdssattfplaksittvsksvsnrereaelllaaeelldtnthhtgfderdtkcrqideaawhvykrneassfgfrvlprqgyitaffgiaadgspdprswhgaealepgekkdiltffyevpftfssknefarlvgerkqallerhglfqagnirnadesrr*
Phatr2a_22313	Y	0.444	36	8.335336241	ietsafsppalqpshkrlvrhspli	36	8.335336241	ietsafsppalqpshkrlvrhspli	F	0	5.471951024	Plastid, high confidence	mrsrtpgttsagiasagfvlvaavmlgtspietsafsppalqpshkrlvrhspliptevasiqnrqrysrlslsledswdeiaqfvsqaaatssqkvqpetimrsikeirweqwfskewfaaiskvsyetwqfylaqpvwielsvvilplltttlatlysisfppsdyragmepysrgnydpiqarayyarhnflvlqrvlellrlsnrfllnlavdkyiwrdeermrnrraqellelitqlgptaikvgqalsvrpdliapeyasalatlqdrvppfdctraqvllreqlgteryghlkgigleknkppvasasigqvyrgfiddkevaikvqrpnvladialdlhivrefsplyqkvtktssdlqslanewgrgfiaeldyreealntirfnqemqk…
Phatr2a_45464	Y	0.551	22	4.190531962	ctacasllgaccgndkastippsvt	22	4.190531962	ctacasllgaccgndkastippsvt	No	0	1.063303312	Not plastid, SignalP positive	maslvtcvitsagwcfctacasllgaccgndkastippsvtsgrrrsvlllffsiamalvfqygiapaivdandltsfvrdkwtdgcsqyvdidvvkscagnngvyrvsaastlffafaalgallkptanreawpakytlyfflcivtifipndplfsdaylniarigavlfivvqqlvivdmahewndswvakadaaeaqeagsgkrwlgaivtacimlfgisiiaigvifsrftgcgtnngfitvtlvlgvsivgaqmsgeegsllasacvfawsvflcytavsknpdascnpmlgemdtvsivlgltvtaislgwtgwsytaedklrssseeesaaaatarasddsekdvrrdvtgvvtgndygtqddeeqansaghaevdesvlnnpsrlsnswk…
Phatr2a_44144	Y	0.618	26	2.845185335	asanglqaqnqsksqsstekpyatc	24	4.487951833	kiasanglqaqnqsksqsstekpya	No	-2	1.379586285	Not plastid, SignalP positive	mrsmgktvqtsaiwlwamkiasanglqaqnqsksqsstekpyatcsnpifasldvdglkaticagqvyqqrnflselqvssllqevkeledagefvrsglsntaergnqqfgesdrstcivpwwmdfihgnelpitnivgpslhhlrqtlaeifdrptlldsslahecyfstsgvgsflprhmderheelkgpkgwiqpsrrsftwliylsddnwtleenggalraypqqkvlrshnlgsahngnlqigwlqskngsqpvymdswctiagdsephcllykvydeervvltkpwkttailqgisvseflqewaikdsngigkpvlflheqdakqfnlledrrnwnsgkdpqgsfpfdvsperalllifdsllvphqveavrkgrrvalagwfheatqpip…
Phatr2a_46044	Y	0.464	30	2.285127355	lpalsyflatrilqlggrssgvrts	31	4.824438271	palsyflatrilqlggrssgvrtss	F	1	4.467320041	Plastid, low confidence	mtastlspkgriglplasawcivflpalsyflatrilqlggrssgvrtsstfrpdesitgkilrlhasdathacrvlardvlfvskestscaphtdtvalqyglqtvqdsglqqvvatiwrhdselgrgylllsdaanngriwrwevgggpiaigktlhldhagcrsgqyrpcsnstaavavgepvgsggmaidfrskehaaegslvvaewgegrvvrlephtgartpliiqvpdvcelddnkldnntnhhqttirslanrriehptslvftpfgdllvtdyvaacqtsvliqlnhavhvkpleslpqsreahswsavaasdglapprikyatagrlgnvaiapdwtfayvpahhndrvtllkfqltpqdddhdtddltdnhekreakdqpriagvrte…
Phatr2a_49532	Y	0.732	24	8.543655408	sgvdafspvlgrssvttsssrivfg	24	8.543655408	sgvdafspvlgrssvttsssrivfg	F	0	5.700565495	Plastid, high confidence	mkiclsfltvaavsalissgvdafspvlgrssvttsssrivfgmstmadsgvppttadassdvadteiptnlpsdcgmdyvplatmlatgqlaeadqlwrsacgcrfyqdlthtqssfmvrllpfqftrdalivisgakakkrdfvyftdvknipakdlatmerlwnkfsngkfgysvqkrkwrqckgdfeafcrkigwtatdgeierkkrwfgasefiydvkkapeghlpltsalrgtslikqilnhpvwddedwkkep*
Phatr2a_47650	Y	0.898	20	4.743004816	gtasaavvlsekvltltrtvdptpk	20	4.743004816	gtasaavvlsekvltltrtvdptpk	No	0	1.343225544	Not plastid, SignalP positive	mrfflamsvligcfgtasaavvlsekvltltrtvdptpklrsnptvftlpalpyrpsaissvpmstsahfklsdfphkvldpiatltvpptyatikhaqrqlmtnaaaiptlngggahghmaltltalayadisdvpfvipvappanpppgatqpqitennrvhqrdadiynlyvavnnalrqqlldaipriyvralahpmfefsnvtcldllshlwtkygtikpaelqknfqsmftpwnttepiesvflqldeaiafsvdgndpiseaaavragyeviahsglllldckewrklplashtlanfqqhfsladddrrltattgslgyanvlaatpsltpatvsdtlslpfsalsvsqtsvsspdmtycwthgtsknrrhtsatlnssvapsppsshtsa…
Phatr2a_45163	Y	0.608	24	3.961291424	fisiatitlnvwivpslsesksskd	24	3.961291424	fisiatitlnvwivpslsesksskd	No	0	1.360270823	Not plastid, SignalP positive	mvlnnwlrslllvtmccsfisiatitlnvwivpslsesksskdreiflrypggplsgleekasgatgtvfegektryfqgswrlrdyndqkddneknkstlgssfsknfkdclqwavvttifepgesiygvsklrnwclviigdtktpdaayadlnsldnviylsardqmlflgkspfgqilpfqsfarknlgylfairhgaqviydfdddnvlqktengeskepftyrqgmksdsilvrfdprpnlplpfnplpymgpnvtnpwprgfplqdlttsnagmqsdpslvfgsipvsrigviqsvcdgdpdvdaiwrmtrdlpfgfeedsqkllvasktfasynaqatvhlqnsfwamflpfsvpgrvtdiwrayvaqrlfrdinlslvyagplvthtrta…
Phatr2a_41316	Y	0.829	17	4.045577234	plafatersannlperylnsptgps	15	6.893297981	flplafatersannlperylnsptg	F	-2	4.471209724	Plastid, low confidence	mkfsafvvfflplafatersannlperylnsptgpsltgpsltgpsltgpsatgpsmtgpsatgpsmtgpsmtgpsmtgpsdsddrrlkspsstgpsatgpsmtgpsatgpsmtgpsmtgpsmtgpsdsddrrlrspsstgpsltgpsatgpsmtgpsatgpsmtgpsmtgpsdsddrrlrspsstgpsltgpsltgpsatgpsmtgpsvtgpsmtgpsdsddrrlrspsstgpsltgpsgtgpsmtgpsatgpsvtgpsatgpsmtgpsmtgpsdsddrrlrspsstgpsltgpsatgpsmtgpsvtgpsmtgpsmtgpsdsddrrlrspsstgpsltgpsmtgpsatgpsvtgpsvtgpsmtgpsdsddrflrrrnkm*
Phatr2a_39571	Y	0.813	19	3.400102619	aaslaqpndeaqihksvfekrelmn	19	3.400102619	aaslaqpndeaqihksvfekrelmn	No	0	0.560217272	Not plastid, SignalP positive	mmrillfamilldaaslaqpndeaqihksvfekrelmnnyielsmsmpvigkgkgkgkgkgidyslssksskaswsksskskgkgsskksdksgkgggkeislvptvptpttapivapptitttspfgstmsespnstpaptltpvsispftilytieqfrlplaseyvsvanltanylneyfranfqetslvdfviadtmmtdnnfqfgqpveidyrtqltfasasfipsteefdellasafrddnlaiyisllnslpisnifqttslvtfegstsatvpatsadsaaraagiavaagagalifiiagvvmyrrkereevgkrldedgqmtvagdtcggssmdsqsvvnqthamndadgssvselgdfqvapsnhpileegaeeetddecdfeergql…
Phatr2a_48308	Y	0.59	23	5.346477919	asvegfgvvpkpltnscrfshgkiq	23	5.346477919	asvegfgvvpkpltnscrfshgkiq	F	0	4.168394501	Plastid, high confidence	mlrltgvlfiaigaiekasvegfgvvpkpltnscrfshgkiqsvhfakfkpsvpeylvnendegensgedglrngaeleqhtsktseplilpeppvvvaetphsmkgdlkpstqfaalapgtvvhiqvgdvslarkawkkrrrsgspllvpcsvlnvdrastirwnliyilekfgrsnasgirmtltelssrhrthlksslsshavalgyetprdmvealfnkkaqdeygvklleanpegkntnengqhlilqaplsrfkaqkranaapilqffsqqgstvdtlqhtgvvrnrqngvdmeagdnlyrlqplsaalrvsqedveagtihngsfhaavvfdydmhgdggeplltlslnparnqvrdrlkisdrkytplanpryilkeltmgdgpmegkvlr…
Phatr2a_48967	Y	0.787	29	4.542225889	ssvhakrskvttsvssisqtrrrds	29	4.542225889	ssvhakrskvttsvssisqtrrrds	No	0	1.395729823	Not plastid, SignalP positive	mkrrkifvtvcpvilllvvvsstssvhakrskvttsvssisqtrrrdsllfpflilrrnpsvlgsfresvklsgvglrggsqekqeheegrnlaaslennkadpgiiekdtagkpegneniydealdttlkansnttarnprtvqesavavdgqnnanddnvdsqglegnmddaakkntaiptnehlstlaqesamrdslqvsesdtessernededeggetatylenvlneatvyrqqgkhfhdeghyenaancfrvagnlihptlqefddlmeefatcrlhqalchlkaeeyeaaklacthvlddcsgdasvmapalrarafhrrakaelglgdstlalqdarsaaflgdrkavalygrlmresspivgrspaspdiftgsamgdlstsssllesll…
Phatr2a_49495	Y	0.517	36	3.606514598	glvvagysytsasliadtkdmpeee	36	3.606514598	glvvagysytsasliadtkdmpeee	No	0	0.837950225	Not plastid, SignalP positive	mlllsllqqlretldawtgvpgslgylliiglvvagysytsasliadtkdmpeeeeqpdpprnftakqlryfngekedkgddlkpvylsvngtvfdvsdgrnfygpdgpyaafagrecgvalakmsfdeehlddfdgctklnpgekmelegwidkftyyrpypikgrlipdqcmpspervlskeelaknngkgptpegyatppiyigagdkvfdmsfggvtfygeggpyhrfagydvsrslakmsldeediknsdvsdmsekqlkimndwiktfeerksyplvgklak*
Phatr2a_50125	Y	0.575	50	1.491738221	naclgsplwgaptnsggvavdsllw	49	2.608180268	lnaclgsplwgaptnsggvavdsll	No	-1	1.957690365	Not plastid, SignalP positive	mvvvytplsiwvqcaslaftlggmhgdllairfflflayvflflnaclgsplwgaptnsggvavdsllwavlnmyvhgsslvrlvlderpvhlteeedalwrmfyrtgglskrlfhailvphlevieaqagdelltedffyiqyhgrahlqvldgerlvadrytrsgemfdfkclgmfpantmiakhvvkcrcenrtklfrfsranmeriahhnfvkgiwqsllinnisfvlerqrvddrdcilpegacdaifaplqpweepnsilagsnkslsrptahllfsihksfsppwpfgghptgmrqvqlpppvpppsgdpqaypplhnissrgwhdededdigttghrmrtwlwsiprrvmsrrnsaesssstpalgelepdtveddfegkvatellveate…
Phatr2a_56414	Y	0.871	20	7.007864927	ptvlafdyqitgsesivltdvetgi	20	7.007864927	ptvlafdyqitgsesivltdvetgi	F	0	4.129278441	Plastid, high confidence	mnlfrtiallglasptvlafdyqitgsesivltdvetgidkiatiftdeqilvsvdgltwepsttnvtesnnllvwetfldgqlqpqasgtqsladtgrilptridageivvgsggrvnirveitvdgntittekefeaygsgvsiipllvvlvfalstrmvefslfsgifigacmisgnlkdgfkstledyilealadvdhgyvylftlflsglvgmleksggmygftkdvsrfattprtgqlacfsvgifvffddyanvllagetmrplldllyvsreklsfivdatsapiaslspvsswvgfevgliqtqldiiveragtddigiktsglgvflqsikyryypifmivlmlgliysgrdfgpmlvaerktqvyersdggdgkgvaskngtsekhna…
Phatr2a_44074	Y	0.522	32	2.269123382	cmvvsmqplhqqntiearhplvavh	32	2.269123382	cmvvsmqplhqqntiearhplvavh	No	0	1.567045449	Not plastid, SignalP positive	mriratlkpkrrtrlalsatasililcmvvsmqplhqqntiearhplvavhrqtsiesvrvlsfggsstygegldsytqsypyrlskttrnaavrsrdltmtaactqsivkedvfdvitieagtntattevllkrvrlrfphakivliqiwhpsdvlylndtgkyvdlstyrrqrglklgdkelyesiltdtdparwsiatdenlagvaalyqatframplppadifeypqtmlrymeifeedgdnlnalghakvfellrpyleedprsnplrnevgswgsgdrcelwyqhgnlqinnlrhgsiaefghegahhkhaleirqegfrftilnpfaddrmlyltymtsrddlvdkiypktrialngaalvrldpfhedsqshqltrtsavghvspganvve…
Phatr2a_20347	Y	0.449	21	1.542277624	fvsrrtpimvaassshsgarttgaf	20	3.07177235	sfvsrrtpimvaassshsgarttga	No	-1	2.387343382	Not plastid, SignalP positive	mlrtvmgfcfaiaasfvsrrtpimvaassshsgarttgafvssfaslatktsrvfaashgsnsantqlrptflrttvtartmsatsddnkeydfdffvigagsggmasarraatygakvavtevarlggtcvnvgcvpkkvmwnaasiaesvhdmshygfsgmdnitfdwnvlkqardkyiarlngiydrnldnsgvtkilgyaslsgpgevhiqpsegdpikytakhiliavggvpvfpkgegieeyaissdgffeleelprkavvvgagyiavelagvlqalgtdtklvvrkgqalrhfdeilrdtldeemqrqgieiyrntdgvekieadsdglktvylqngekiegvdtvlmapgrrpnvdrlnlvelgveqkkggyiaaneysetnvdgiyalg…
Phatr2a_17523	Y	0.726	20	1.75668645	advscsplipcigrrrlfrrrtnyd	22	2.393372806	vscsplipcigrrrlfrrrtnydqs	L	2	1.704402295	Plastid, low confidence	mlrtfvlywstffladvscsplipcigrrrlfrrrtnydqsvpflnrwrgggdpppirtlpetrggstrsktaeeeeatfiepvcqhddsgsrfslfpiehddlwgmykqhvasfwtvdeidlsadltdwherlndnerhfismvlaffagadgivvenlaerfcrevtvpearafygfqmamegihqetycllidsyisdpkdremlfaahtkvpsvekkarwaqryigsdasfaerlvafaavegiffsgafcsifwlkkrglmpgltfsnelisrdeglhcsfacqlysklerklsetdmhkligeavevekgfvcdalpvgligmnaslmsqyvefvadrllhdlgyrtlygsknpfdwmdmislegktnffekrvgeyqksgvmaslsddhthg…
Phatr2a_50183	Y	0.611	29	1.918885433	sngqgvlgflsigsksslrylttpp	28	2.150174548	asngqgvlgflsigsksslrylttp	No	-1	1.629207471	Not plastid, SignalP positive	malpsrrtsrkrlrvvvlgilcasngqgvlgflsigsksslrylttpppsrsgsvslfaisssqrrtttnkgsatdatpqflpritheemmtllshtvelrrikqieadlaltypssrkpttlavarkagyaddleayeatidlgyasretmvtrnmglvhfcandivgtqarpsrlqtlsredliqegaiglaravdrwnpeiggkfstyavywvraailrciaerddlvrvpehvsaavrkisraarqlgididgndlissvyskdaswkeaqaakalaeeagltprqvseaikvkarrrggmlsfeawmqqgqdfatdltpvvaddnplasleteqlkstlskflrpkemealswryglqrdyvaeaeeelfgrsprapitvkgrwgeamsftevg…
Phatr2a_34590	Y	0.803	23	4.802516418	alatakkpnrnaphahsgllkahqp	23	4.802516418	alatakkpnrnaphahsgllkahqp	No	0	1.64721998	Not plastid, SignalP positive	mlcntrstlalsfwllcalatakkpnrnaphahsgllkahqpgpfpivlsnadeaelnrgnsvmkqtmpaageeagtvlcvqdidapmpavwnqildlgaykgkvpkvsacdnyicqknhdgtftvktrmvlgvmpgysyenyynhrylpedssmvwsldyektsdfddvaghwhvaehpskpshtrvfyscdvqmkgnlpkpiinyigkaalkqatswvkkeaeqnqkatppapfdecfsaggddkenaapagigkgirkpaffgsrk*
Phatr2a_46131	Y	0.907	22	3.719086394	rhilaetnsstskvyvhipfhlhnp	22	3.719086394	rhilaetnsstskvyvhipfhlhnp	No	0	1.2708248	Not plastid, SignalP positive	mtmtfllqllaflglsrhilaetnsstskvyvhipfhlhnpsgfahvqaefgfqhtsgsiaeyvyylddhlcsplafnktegypshnqglnppfillanagtcsavtkarhaqqvgasaliiadlhcncddkdctkafpksecqekdpklvndgsgndisipsflmfkgitsqvkeklvqnqpvlmelvwglpkdatkdaslalwyhlwttaydplvdvltyhnvravskalkghakftprysiidgtrfkcvngpqengpcdhlctnkgryctthatnlsghaivketlrrlciwehfakenedpwweyvlyhkehcsephyfanetcltkalvhanvdshtveecmkdagdteadvantlldemiqkqkqssvvalpaitvnqdvldhmsswslfes…
Phatr2a_56450	Y	0.805	24	6.112703344	gtvcsfvpenlrsgsvriprknana	24	6.112703344	gtvcsfvpenlrsgsvriprknana	F	0	5.13779557	Plastid, high confidence	mklhrkgryrllvtavllgtvcsfvpenlrsgsvriprknanagsvpgthtvskqpsasatrhkvsqtsidanalpikndliqgpvsanksigsitfllpssgadeiktnfgssspvgnpsldeavrhlanksqyfsdgrvetrivyvpieeqdesvwkdlletdvllamglqyeadlafarklfqqrhdrdaehrfrqchfaidcaqsfptmvgpydsenpsfrakllpwtkhasgkrlsqqmvallqrgnsddfvfaimlflnqfsgssvdwvkhsidatwekgplrnaqevvsmvskcgdcvvkcvqddncreclevltaldtrdqvasyrtivsyesdllkdfsfcilqknnifncdaslptlpnvqpvatwreqpltediarsllvghlndeaa…
Phatr2a_45787	Y	0.468	33	3.464386264	rktqasflargaiavgynphfylqt	34	4.558961979	ktqasflargaiavgynphfylqtd	F	1	3.878241122	Plastid, low confidence	mrtsslltipksfsiiitlsilnrsllrktqasflargaiavgynphfylqtdtpqyttksiamtksvdqflaeqkttpskhlvigneagdadsiisaiglayvesvgkpesdsaglktpivsipkedlksqrpetvllmelagishavdhlffvnsdivthpetemdvtlvdhnrlgedlvnmpwkvveildhhrdegqyldtcsgesrniafadgqaqvasastlvverlrdfcqepypsslstlllgailldsvnmlpaagkgtardavaiqsllngtnwsdlsektksilqvsegtgepnttamfealqnakfdlefwralsvrdalrldykeftidndseesssfgvstvlmplndflsksnastkidaymkendvtflgimlaftegdshrrq…
Phatr2a_56725	Y	0.761	34	4.159437972	gnasaasfrdfvsglmqtipgvler	36	5.538361597	asaasfrdfvsglmqtipgvlerks	F	2	4.02088549	Plastid, low confidence	mmmnkgpnkmfalkrsccvfllllissvgnasaasfrdfvsglmqtipgvlerkslsffshfgtnlnrnkmairldcnyddpvrrklcppivanpfppnfafpvedeakasatgfanesdqeavresvetevssaftssnattqsldplvhsnhalaqfarcledpddpecrelhrqngpsksflatdppsaaradfrtlrglqrglngdlkedvddfgiatlaptkddcygnmvderfcassmpssttaptdiplgnpllpvtpvptscvdredgefivvqgkqcstyetlpievvrrgedtvtftvaqtwkeapvawvaaafiemgsyscaankevspleefsytaqcnetgyvhidifvtddsfadpddratvpeecahaadplgntcaysmvyac…
Phatr2a_35301	Y	0.851	23	6.33104128	sttvgflprlpvrhlspsisdalsr	23	6.33104128	sttvgflprlpvrhlspsisdalsr	F	0	5.212786718	Plastid, high confidence	mmsavksllvviiailisttvgflprlpvrhlspsisdalsrfilkesggnneesmppsklsleekmknweateeeqkaaslggvvpgrsdafdiglfvlfplmvlsglafaffplimdkidvdsvgpppmv*
Phatr2a_42574	Y	0.882	17	3.934242942	slaeadlfnygntdttvdgeksygm	19	4.638562961	aeadlfnygntdttvdgeksygmpn	F	2	3.862382705	Plastid, low confidence	mklvvsalfflslaeadlfnygntdttvdgeksygmpnwnrvecsnedtcrgwpdkfpflvgwdagrntcqwcpeggpencgfhrqspidlkrdrgviggsnekscpdwhwmaykddtcawkdmvdefsierhglrlsvpiesdgeiscvenrngqdvrrfprldyskgfpdwwwlqstdisvpshhtqegkrydaevtlkhfyeiehdknqlgyvtlfmeayddaeswpfldklicawrekeekvrrecglppsapygrcrifsergqqptdawrfeagelqsfgegepapvpsvaptksptasittlspvipttsrptewvlppifappsvtvttdtptiteqivsapppidcdafdmnydrlcysndpccetqrstseycwdayenifpgnaiysa…
Phatr2a_49423	Y	0.51	35	5.18245175	srvhsfshafpvhgfrqlvfcshcq	35	5.18245175	srvhsfshafpvhgfrqlvfcshcq	F	0	4.297881067	Plastid, high confidence	mykpiskrefsmhafrppwllmpmiavlcsrvhsfshafpvhgfrqlvfcshcqlafaktsggeitdsyhgiscnmgtisvrrmlpnatilefdiayklyrpsslssrqaapivalhggpsvpsnyllplvrivpyrsilfydqlgcgtsdepkaddgiysvgnavgdlevllkhlgvrrfhlygqsfggilayeflkrqaskevddgiagegcrsvilsstptnvmqiedearslvekldspdlfrethqrrispmpqaltdayayagtawrgtgaiadykatppsansrklrsalvlrgehdfvtevcvadwkrslwntpyvrervldgcshhgllengplygeivdsffteyd*
Phatr2a_19160	Y	0.496	20	2.189133802	llavsvrenhgsvgahqassvtstr	18	3.932379387	tvllavsvrenhgsvgahqassvts	No	-2	1.416313262	Not plastid, SignalP positive	mrfseaaaaltatvllavsvrenhgsvgahqassvtstrtskrtrvpfwgsrldhiytadatvttsailstrgggapgevrkeekpvevtvdaeelylpgllqasitrtnkptsalsdckvtlspskakelkvssgdavvligrrrratygrvqiekgkkgsctlssnlatnlrlrqddmvkvvplhaadheesrsgdlvllqakeppkvkavtfapvedslkqlesaeggdeiaeeelqarfvqpyvdnpqqamvkkglllmlrdennkalefmvthidtendaseskasedddedvavagemtsetevimgsstprlevglgydsvggldsaiqlmrelielplrfpelwttagvptpkgvllhgppgcgktlianalveetgahvvvingpeimar…
Phatr2a_46706	Y	0.453	24	2.594763954	lssvsrlpftgglladgiassmtnk	24	2.594763954	lssvsrlpftgglladgiassmtnk	No	0	1.576052428	Not plastid, SignalP positive	mlmgksviprrrvaafvalssvsrlpftgglladgiassmtnktvlqtalfssdyssaslsvfhlkesvgstqdearailhardasdrerciaviadeqtqgrgtqgrkweggsrkgnlyltigipfdsirskitllplqiavliaqrvkrlldacpegeddgvrrqigakttvkwpndvlvnekklagtlienesvdqrtwfligigvnvafapgltespgkqireatciqdfcpstlpestalalgtdmarglvewaldtetdrfvketkvieewkalsefgktyelrgevvdensgtyqgeavtlvdiqddgqllvrgvdgrerlliadymf*
Phatr2a_50148	Y	0.86	29	4.085349975	scvsalgrpayivatdrrpscifps	29	4.085349975	scvsalgrpayivatdrrpscifps	L	0	1.100893899	Plastid, low confidence	mirsrilvslrrtlvvyifgllwscvsalgrpayivatdrrpscifpstslrhfaapinladvgvfnipgsdperprkvnqdrhflfqndetivvgvmdghgkdghklteflatqlpfrlkeslnsstlnksdhaalremeerlvtlgkakstsmseehdvvsgaliqafhlahhdacqntavpagrsgttcvacvvtddsivtasvgdstlilglyaapdvaaegyvlstevlsvrttvqiegersriqagegrvdgngnvfygpvgiamtralgdavmlragilptpmirnfnrpvshaqeetgeilsmivlgsdgvfdvmtkedviqlagqviqefestktaaeaicnearrrwlanlpiepkvdditcavvqi*
Phatr2a_23549	Y	0.666	38	8.95628211	stasafapssialgpsqhrrvrsvr	38	8.95628211	stasafapssialgpsqhrrvrsvr	F	0	5.478394674	Plastid, high confidence	mcisytftvpriiiylsaimrlslallfacsastasafapssialgpsqhrrvrsvrqavspnndkddnlvhhsaglteqlagtttktaaltasvwaastqiasaagpdwglfegksasllhpvmmfsllalsvstailgfqwrrqrtmgdeisslkkslpslggagsisealaearaandsnqvsvltaaltteqdiaaltnerkelaaagpkdkhfsqgallaflgtafaiegplntyaragklfpgphlyagaglvclwalayacvpamqkgnetartvhiganvtgiaffvwqvtsgipilqkvwektqwp*
Phatr2a_17681	Y	0.692	24	3.352597484	yivaavnvaprhcegnirhvhlavg	24	3.352597484	yivaavnvaprhcegnirhvhlavg	No	0	0.675777753	Not plastid, SignalP positive	mrrpscwtgvatailssfyivaavnvaprhcegnirhvhlavgtepetsmtvsfatfaskfkaplagvligtsphdlkelfleqspptsynlkqnkdtwtnfdgkyysphyhhvelfelqpntmyfykpilkasrgefeeynlhtlkqptkeemqkelkeldseedaadeeyvqegrrlldpydgswrdcppvnkirsfrtappagsfpvslaiigdigqfphseetlarllrnrnemdavilagdiaytnydhrrwdtffdflddyplfehiplqicpgnhdidmndvandifqayehrfrmprvkppqlelydgphgamnmdappyplpyewgnayysftygaskmimisayssmepdsiqynwivdeleavdrsitpwviavihtpiyntfslhqk…
Phatr2a_43309	Y	0.875	21	7.80568344	akscafvpqqaqgwlkrsqevtypl	21	7.80568344	akscafvpqqaqgwlkrsqevtypl	F	0	5.082365108	Plastid, high confidence	mttsiyailvlsvlfakscafvpqqaqgwlkrsqevtyplqlagkgfgknsipneesvasnsdfetsqlsssdplygmsderkanlfqfllrdlqvegapllsvdsvdfhtlqaalwttlaelmesddsnkaclifeqipipalkslvdgilvlkeqprlmaslpelerfnvslvgkgvgpaillevggrnetnpyensiatvspsqttaamkmfvdrinsylysardvsdrlesiapvpveyrscafsevchilsafwnsvceiqttpsdqlqsimlsfpatnaadherfvavaevvsrslsvyhrnidgdnenlleiqhfspaydrdevssnnevadghlpptswlqamlrhtdledenrvkaqlviksnfqrrapinsvcikrsdsvdgkmdetkg…
Phatr2a_23953	Y	0.824	21	7.20760988	sigtafhspagfpspsdtprltdgt	21	7.20760988	sigtafhspagfpspsdtprltdgt	F	0	4.610483154	Plastid, high confidence	maalhfscvllvalvsigtafhspagfpspsdtprltdgthlsarspfsfsqptsdhtslsrrqawervaaaatvttsglllptpqvasastqsvsttmqatpalipttrlgnsdlvvsrtiqgywqlagghgryketdaianmkrhydagfttldtadiygpseiimgkfiktqpqaipctkfccfrfldeidraevkqrilnscerlqvnklplvnffwsnygikkyvdvglflaelkeegligeigatnfdlqrlqelknsgvpvvahqvqmsaldrravqsgmatwcaennvslttygtvgsgilsdrylgkgaptqeerntasmrmysttasrfgdwklvqdllrtmdavanevrsdgrctqatisniaqryvletpavasiligvrnpehiae…
Phatr2a_44922	Y	0.75	26	7.416539249	arigafstqprtptagasctsfsfh	26	7.416539249	arigafstqprtptagasctsfsfh	F	0	4.864086884	Plastid, high confidence	mvscsnvvrslviccllgclarigafstqprtptagasctsfsfhgtlwcsasdkaasniaggpkeivarrilvtgdvqggylracilneagrfrrlvgtmsppeegdsaeiyvegkrkvvdgfirwckkadiglsqtmnvievleeeptglydafyvktk*
Phatr2a_17509	Y	0.906	20	3.869804583	vgvaaeessivtgkpheavltltna	20	3.869804583	vgvaaeessivtgkpheavltltna	No	0	1.089891404	Not plastid, SignalP positive	mwrrflslfltfltvgvaaeessivtgkpheavltltnanfakaiddpanpkwllkfyapwcghckrlapildqvapeiagkmaigkvdctqekklcnqhnvksyptlkfsldghlfdypggrkegdiiafankinrphvqmmdsmdsvmeylykesdegvvfvahhpalqgdtideqtqstlmtqvfsqaarkmqaeghflllqphadvssleqkgeapficrveahvaprcvenvqdiqtsalldfakaanvatvtalgpqnfhkigrkgrplvigvvdsskpeqiedakqrltafattsdvrdkyyfgyfdgkqwqrfltqfevlpedlpqvfllnvpkkvfwqnatygmdvenfmaavksgsissrlagksgiegalqrlyyaiaenrpwsvill…
Phatr2a_45682	Y	0.607	19	3.883819197	fvaaashesdaqvrtlkqrieeerl	19	3.883819197	fvaaashesdaqvrtlkqrieeerl	No	0	0.861568361	Not plastid, SignalP positive	mrfagtltiacsifvaaashesdaqvrtlkqrieeerlarsprgdrrrqrmhesrrlaleqdvhihpdydkrrkaydvgsgifspqdstskpaeigtsedmqfwgrllqidsdismsiapspsplaspiaspsgslatptmmpqkdpatdspilsptplptrfatsmpqgvsmtvpptllptstpqegsptvrptrlptstpqegsppvrptpmpqvvsttsaptrrptfmptsspsaaptqspsrnptpaptpsrveqivlsvallggaefldtnsyqsralswldrfsdtsglsdarivqryslacifyatnavrtvftdmafdssqplpqwqnrenwltdtnecnwyaieqcdssnmvveldlfsnlltgefppeivllkasievldlgrnlffte…
Phatr2a_23701	Y	0.576	24	1.529953825	tvlsseryknynkkkmiesstsdsn	26	1.87617128	lsseryknynkkkmiesstsdsnsn	Y	2	1.162179867	Plastid, low confidence	mpnfplifsgilavnvlvtvlsseryknynkkkmiesstsdsnsnsptpavneeqrqawqrlvrkyllvyllatlsdwlqgpyvyalysdygysqhdiavlfvagfgssmvfgsfvggmadwggrrtfavlfavvyacscltkhfknfnvlllgrllggvstsllfsvfeawlirahndaglkawlgksfswaaygnsvvaitaglvankaasavpmtaiqtggqvymggylnpfdialvallgcgiaalslweenygdtdgsndssrgqahwydglqtaftttirsqdvllcgiisslfegsmyifvfmwtpaltegsdealpfglifstfmvscmagsslfsiqiekmrgerlavivfatasaamagialsysntvkfllmnvfevtvgmywpiygt…
Phatr2a_30466	Y	0.76	19	3.879634027	aitdaynvliiggtrfsgaalwkel	19	3.879634027	aitdaynvliiggtrfsgaalwkel	Y	0	1.039330235	Plastid, low confidence	mysrpglaflclwaitdaynvliiggtrfsgaalwkelydrghtvtvynrgktpaqavvresvddfdariraatflqgdrqdpeqlrrlidpdrydyvydmnareepdtkplaslfvghsqlkqyvfmssagvyllsdemphletdavdansrhkgkleseaclqalgipwcsfrptyicgpgnynpveryfferleagrpvcvpshgqhltglghvedlavamanvvdrhtvttgktynvqnrqaitfdgvvrtaaavtgrardsveivhydpgtvefpagakafpmrpqhffcgveravqdlewtprfdtveailrdsyendfvllrdsgglrddfvcddivlqkiqgvskaaaegasv*
Phatr2a_32532	Y	0.507	26	3.640091555	atvtalgvgtiylpfiadkdrirgl	26	3.640091555	atvtalgvgtiylpfiadkdrirgl	L	0	0.637892951	Plastid, low confidence	mpparggvtmgsklvgvavaatvtalgvgtiylpfiadkdrirglheesdlsggekreyeramaqmrsnmpnqeetagqtpqssspnsnsmwkrlgdkagqnrek*
Phatr2a_44695	Y	0.534	22	2.143223745	attttktvsgnlaspfpfeetnadg	22	2.143223745	attttktvsgnlaspfpfeetnadg	No	0	1.328606574	Not plastid, SignalP positive	mkfpsqlgatvafvvvattttktvsgnlaspfpfeetnadgtptgemyihggpgeswfedkqgfticpvdeqptrrsrrflgvldwftggtseedlassdpertfyycdqdengnavprtdlkvgesdpqasglpahieitsdqleaqcgpycqldengrrlgeeeidgshrklqgtlknlvvlmrfsdhatrdlpsvgevddlmsadspttscptgsvkqvflensngrlildstvyqwvtldplytetycangrsgldarvhecianaldqveaggldfrdfdqdsdgridaitflhsgygaewngapnriwshkwvlysindgggsgwtsntgvsvytyhispslwgtsgnaigrigviahetghflglpdlydtdgggqglnswslmanswgfdg…
Phatr2a_50417	Y	0.51	31	1.565416032	vglaglqlglviggytvihtgsdaa	30	3.345362526	lvglaglqlglviggytvihtgsda	No	-1	0.880781229	Not plastid, SignalP positive	mttmttqssgtgvrisplsllthllvglaglqlglviggytvihtgsdaattvttsgdssssstganadavvgipcgrdttdatirelrlklahalaeasaettlpetlqgfvagmgrvdrdefiqrfdvgvpwdakqpgnkevlllynhplslprngssdassntipryesindavqnchqmkivlqkpnqpnvcwavvgqwdshhvqklmrlppehslstkkavsegfplryvsrnhlpngrqtrvptgtsyfpilhdylgkleatlarlspvaaqaadphnslvvlvcnhgqsellwnfvcaarsrslnlahvlvfatdsvtydlavamglhamdvqnafgdmptvaarrygdaaftgmmmskvyvmhllitlgynvlfqdvdvvwyqdplayfnn…
Phatr2a_48367	Y	0.48	30	1.087171902	rncetrlgaqdlhlthdtkpvsamh	32	1.546095253	cetrlgaqdlhlthdtkpvsamhpi	No	2	1.126755359	Not plastid, SignalP positive	mwyglrprdcrqglllfqvavlfvrncetrlgaqdlhlthdtkpvsamhpirrrlwlslvtcterdnavedgvdvidnpsgvtlnavgsnlpafetvdinepylggepmhfgedvereslvqilktltqeekvsmnditmpirhlraekgsvpkavakiretlawrrdfdvarvrkgmhgddtemreillrenetgkiycrgfdaqgralmymrpsrentnnelnnmrhlvwslekaiactrrksvelgatvplekinlvidydgfqmrhappmstsrytldilqkhypermyrayvvhppfvfrtfwmlvrpfvdpttkekicfcsgkkgiqkltsavtdvhklepcaggetpmrdfdskeymtlplnhgfde*
Phatr2a_34876	Y	0.778	18	4.390471362	agtyaqqksysrslslstdtstpts	18	4.390471362	agtyaqqksysrslslstdtstpts	No	0	1.509107005	Not plastid, SignalP positive	mrvriyfvcllvagtyaqqksysrslslstdtstptssptivngndtaaptalpdsnetqsptlapggnttaaptptgshrnatahptsapsilppnvtvaptavnhntsaptiaptnstdtpaptstpvgtspptaapinaapvisssptaeptadpedashhvsffriltktiawlillglgllafgaimnhryriyfffrgvwltlrqlrcsqwilqklrigdygsvdaglntiifdndmteglllqenng*
Phatr2a_45289	Y	0.822	20	7.697466261	atvsafslltqcgvsrpiptdrhsa	20	7.697466261	atvsafslltqcgvsrpiptdrhsa	F	0	4.547907186	Plastid, high confidence	mrlqkltlpvflciatvsafslltqcgvsrpiptdrhsaylpwlieagrhntrlnavdedawnggivsgqdgkiggcsillqegkltdwevvidgveadlgrfseaiykklmqdakqqrfqgfrpgtipphleptyrafamdecaretvleamqqnnirpfdstqvemtisnikippvtekkkkstkrkkaaqdaaaiqeesqseeplwrdfatmkeainagwrpgqsfsfvargvrgqqvkgeeetqrarplgldy*
Phatr2a_17198	Y	0.743	20	1.764722719	assvcqnhrgtvtafsntartltrr	18	2.436524686	llassvcqnhrgtvtafsntartlt	No	-2	1.18177036	Not plastid, SignalP positive	mriglvpmtlfsllassvcqnhrgtvtafsntartltrrstvarsakdgggggakkpknayaptivlpetafsqranavirepelqalwketnlyhklssqakeagaerfvlhdgppyangdlhcghalnkilkdfinrkqilngkqvhyipgwdchglpielkvlqtmkskerealtpvtlrekaaefaketvekqsvafqrygifgdfekpyltlqpefeaaqirvfgemfqkgyifrgrkpvhwspssrtalaeaeleypeghvsksiyvafnvdtpsevlasfhsteeplkvaiwtttpwtmpanmavavnpelsysvvqhektgkllvatdlasslarkfdlpedetldilatfpgkdlvgtiykhpmydrkspvlaggdyittesgtglvhta…
Phatr2a_49103	Y	0.829	26	4.063091192	ytataqvalcltvedciqespltcq	26	4.063091192	ytataqvalcltvedciqespltcq	No	0	0.914816608	Not plastid, SignalP positive	mtnhshplvtvlvlllsgvfytataqvalcltvedciqespltcqewidsmeswdgeccsfqdvtddsevqcrltivgscrwidpllacapdatvciyggtvyevvdtnetcpesvyspfqgleaptaapidnrdtvaptevmgvpyvnetetpaldsplpsnesdssnastqtssargictrrnalasfvsaavlytfln*
Phatr2a_47187	Y	0.56	28	6.535794804	lclwafkfpilfdesidrakdspat	28	6.535794804	lclwafkfpilfdesidrakdspat	F	0	4.172005627	Plastid, high confidence	mggrskrpsggrmlriiaavlvlclwafkfpilfdesidrakdspathsssgnnwdfltlpqtplaanqnliqiefdwinarllgpdsyggtdkcslcgcpgvptprdcpqwytvediqdsvhfmddhsdvliphsrallnkrrleaegdcqvkevtqarggwcltpnpkgekmttangsflvpfhhvppakrlvdeidklirdedvrsivdfgagvgqyklalterhpdlqyyaydgagnavnytndyleyfdltiplglpkadwvlslevgehvpskyegmvlrnlhrhnckgiilswgvlgqggyghvnnhsndyiikvieqlgyvldqkltarfqqakdnywwfkkstmafrrttevc*
Phatr2a_48191	Y	0.733	29	4.014446827	spiyaktvsgdfrlsglqshrvlvs	29	4.014446827	spiyaktvsgdfrlsglqshrvlvs	No	0	1.386728379	Not plastid, SignalP positive	mlhlaplfwgrlftvlivtagscspiyaktvsgdfrlsglqshrvlvsfavvpdgarvsvnltassmyenerflqlrmyrdvewskvikaktctemirhasqtqqlsfdyknkqwkseektalifnsdkgtsrrphywyivvddcsleqvmqdlkippihyelriqnhipqkntdggrpemvlthlsadelpltrvhsvslllsslitllicmligsqlvskhtvhvallwvaaaaaldaasslcelihikvyqgngvgsylfdalsahaeavcdalvmllllsiaagwtlpsdmlsmnpnqsvvqlllsdlskpmgaiqhwnagtalglavlalhvvlaqwgrtynddfesyhdlehlpgkilmavrfvlgllclaatmqtrwkcrakqleqfylnla…
Phatr2a_46068	Y	0.739	20	5.331894605	hraapftslgasrglqarrafrlre	20	5.331894605	hraapftslgasrglqarrafrlre	F	0	4.606896182	Plastid, high confidence	mrlvivilgivclahraapftslgasrglqarrafrlrekqsdndtdpstidddglrvekvedperrnliinavgaglllssgvasaqlyvsqvytpggfqrlpsmqfvaalgdpnaregmgadqwgiwrddpgprgvwlrnfdkleqadyvapvgwkfdtadwwleehgiimeapqfpvpagrylvtggrmvttgltigadgswkldegklydvthlpcrsaryrpndgggspytakgsdfpvipgaempkvpgcdkqdyavlflvgkat*
Phatr2a_47472	Y	0.564	19	1.946715148	tsaltvrfdgslrypsdpgfpvntl	21	4.824796464	altvrfdgslrypsdpgfpvntlgr	F	2	4.215488402	Plastid, low confidence	mvftllknltyiltsaltvrfdgslrypsdpgfpvntlgrlsacavslhnckeqnilggrllnanvlttsaeaeyegillgleglmdlyqgrlkqiaappsgatimfegdcktvinqlrrkarprklqkyfdeatsiiekipwkiefrhiprtenllcdrlcgkilsdheagyyslvrqelatltqffeeerksaesgkfetllqmflnrhfsegrslipyskrpklyrniakvacerrdflalirvgqlleieartvwpsilqaidknsniecevlstgapaigvecvdddtllvegvvyqlvgqrslgmgdfkevlrqqrrhrnllqrldlhvtaveqrlnewttpnltvedetqatnvdidvhshileefpldvidwcerasesegwydtgtfwhi…
Phatr2a_23920	Y	0.698	21	5.119333634	rlvaalaptaggnrvfsrtsfalqa	21	5.119333634	rlvaalaptaggnrvfsrtsfalqa	L	0	2.378402813	Plastid, high confidence	mnrivvflfamissrrlvaalaptaggnrvfsrtsfalqaskpsgggrvsgavqdqnlldkttkqdspqqkgrpqldtnppkgtrdfypqdmrlrtwlfdhwravaksfgfseydapvlesealyvrkageevttqlynfvdkgdravalrpemtpslarmvmaqkgglpmplkwysipqcwryermtrgrrrehfqwnmdvwgvagpeaeaelmaamvtffenvgltaedvgikvnsrlvigevldslgipeekfavtcvlvdklekvpieaiqgdleelgldrsvveklldvltnksldalkgtlgedsqavkelsqfmtlceayniqnwilfdasvvrglayytgivfeafdrrgelraiagggrydklletfggvqtpaagfgfgdavivellke…
Phatr2a_45332	Y	0.756	20	7.248385389	vpsvafrasvvsrrtvrgadvslga	20	7.248385389	vpsvafrasvvsrrtvrgadvslga	F	0	4.570020472	Plastid, high confidence	marfllvllgyslvvpsvafrasvvsrrtvrgadvslgaasrrsflvtnaaaaaavsgwglwtapaaqavgpvkitlealsyqarpcppdkpipgqmamkgmrglcvtveaklkdaapkdlekvgvygfitdastgnsvlannpdlstdagqfamvesvtpkdkkilfefvaavpsdkdlsqyedgigpldfeslriisypggqqygainpcemnefseecevweqengsyqkaefmvksnprtkgg*
Phatr2a_48737	Y	0.609	37	3.588168522	wncfartgdsleseirkdalgapng	35	4.661829063	gfwncfartgdsleseirkdalgap	F	-2	4.405677411	Plastid, low confidence	mnfsqprfarhrswrkllpvltvlsllsfgfwncfartgdsleseirkdalgapngmpaelstalaykqsfgffddildgawrkmqerarifiqysnphnpnqgqtdsarwyvenlepdftcpqvqrvgghgdgpkwtcdpnrllkeepcliysvgsagkyqwedglihllggthceihvfdpgafarsrdvedknihyhqwgfsssyvksfvpdiysmgeasgkpvmktfqdtlrelghvhrtihvlkldcegcewvnyrdwieldirqvliethqlpdrragpgaltpstffdefrknnfamfskeanviaqgtcvefgyvklhpdfwh*
Phatr2a_49271	Y	0.721	27	1.815778296	ttsfglhiitavvakkmsdgenena	25	4.969608203	llttsfglhiitavvakkmsdgene	F	-2	4.08502817	Plastid, low confidence	marggawrvsclmairtaillttsfglhiitavvakkmsdgenenasltkqyveagaclrsdgvfsectlkpsfcgsssrssrqikmggsgtyeyrclsqkevqtvtvgscrtgvdrnqctssaeacedsasfsdehgecivrgnrifsvgdptlfpvcewrsgnsacvwdaaecpltpngqisgsetasnfltafegrsrkngdctcdfvetgackgnndnalhcavikeacdddstwiprlvlqrdyqidcrlcdtlpeehnenrgdgtlingiadernsagggsddgrnrqkivggsvggvfaltllvvfvavrkrrastkgieesdtdtdtnsnshnmi*
Phatr2a_21235	Y	0.595	23	2.30977955	srvasalssrsstfsrgfvvsdlar	24	4.866869245	rvasalssrsstfsrgfvvsdlarr	L	1	1.736193742	Plastid, low confidence	mkcdagiltmavsimtisrvasalssrsstfsrgfvvsdlarrsysttklsmklqtaivglpnvgkstlfnaltetqgaeaanypfctiepnvgivsvpdpkleilkdinksvkvvpaalefvdvaglikgastgeglgnqflasirqcdavvhvvrcfededvvhvdgsidpvrdaelinlelaladlsqvekrlervrkdrnaspveksalekvaavllkdqparnvvldeeeenaikslglltakkmvyaanvgdadlangnemvdrlretaekegaklvvvsaqveaelvelsvgdrtdfleslgvkledtglrklvreaydilglqtyytsgptetrawtirkgwtapkaagvihndfergfiraetvsyddlvacgseieaknkgklrsegkd…
Phatr2a_50567	Y	0.752	22	9.058416236	asavafapsnprrlsqtvssqsqlr	22	9.058416236	asavafapsnprrlsqtvssqsqlr	F	0	5.68410685	Plastid, high confidence	mmvaghcslligcllmasavafapsnprrlsqtvssqsqlraapddvdfmaslrtrmdevgdrdtklplvvldsmlprqvlkisvsnpvfmelirtrlveenpcfgmlgmarlqtgeqvhlrsgvevqivgkpkvlddgiklqlqatrrfridgdvenakegwtegrvrfldsveeeakeeetdgimlaramskarkleplvdqwielareserqpgqidqllldlgdipdddepserafwvgalinpipamgvaleirpalltaqtadqradialrgiqnsiqhmngskklf*
Phatr2a_50641	Y	0.666	24	2.427969444	vtsysysnsnvpvgkssarntetsp	24	2.427969444	vtsysysnsnvpvgkssarntetsp	Y	0	1.496276058	Plastid, low confidence	mkiirktlqltiwlsaclvtsysysnsnvpvgkssarntetspvpisshtflfrshpiayetavvrfptkiavppqspttpyrdvspvlllngfgvgsfhqhrliqalqqqsdqstvtdknsnrdepaslatiiytldylgqgrswpvdsndgqseaelglrycgqtwvdqivafletivlparescfsstrhytappervhlvgnsvgghlavfvaalrpdlvasvtllnatpvwglnlpgwtghlpapflpktigrflfdqirnlntieqylaaayvhreafdatlmqqiractesqgghaafasilwsppvtlptkpndapsntkndykkinafdealsrlecdvllcfgaddpwckpafaarmlralgqrptgkvqryvelssvghcpnheapna…
Phatr2a_37738	Y	0.715	29	5.52954202	sssesftfhayawfisapkaaddwq	29	5.52954202	sssesftfhayawfisapkaaddwq	F	0	4.312285742	Plastid, high confidence	mptqscvqprnrwrfsllfllvasssesftfhayawfisapkaaddwqqlsnlvvdtfeapitqqspwmaqsawqiverqltrqytyrhyvstarkmkgkkygmlvakewgkvigmveiglqwdethsmkrptigvlcvdersrnrgvaqglllksetivtqvwkeptiyaeveksnegatgffqsqgfalhqdnpvmvslrrrrkierrphllfakslsvpatsspetvnpsilm*
Phatr2a_50108	Y	0.434	32	4.304967063	vfasaiyfawrtwraaarlglaett	34	5.575083951	asaiyfawrtwraaarlglaettwl	F	2	4.490674174	Plastid, low confidence	mvlpsrsktmllpfvvkrchklltflvfasaiyfawrtwraaarlglaettwlqsasrdadwnvfglppsaqqwnsapppqaltpprerrnrcainlyglprsfapivlpalrrnviepnakhccdyfvhyyqvteekagrsgnggtinpeairllrqavhdvhnatgsgdvlpkvefrfdtddafwnqyqplidrirntkddegrylyfpwhskdyiyptatdniikmwhsvqaawnlmkaheivpytrvamlrsdvvfmtpidvymvngktdarntkaiipafgrhpvsdrficgpaaaveiwanqrfarmenhvqlmlkvkpgfgmhserfmyhtifpairekgvqivednkmcfvraradetvwiddcenprrviaaksivarmgdkmsrleqal…
Phatr2a_21229	Y	0.483	18	4.361146192	lgtsasfapitsfrtsdprsvsldm	19	6.46555931	gtsasfapitsfrtsdprsvsldma	F	1	5.420451137	Plastid, low confidence	mnkisallaasalgtsasfapitsfrtsdprsvsldmaavgiffgtstgsteacarqiykafgselaaepvdvenvdnlvkafgshdslvvgtptwntgadtersgtgwdvlyynqlafmkstlegkkiavfglgdqitysenyadatgelfdvfdslgcqmlglwsregyaikasksirdgkfcgllldevnqeeltaerierwvaqlkdegilgskkasslptispeitphppstmppifnydadalkgssmneeqteterlieyrelernsfeekervrssddftphfnpftgrtmwtsadgrtsyvtvkdptstqsklss*
Phatr2a_45565	Y	0.817	20	7.14690781	rpvaafvapgtsvhyrrayqrlwma	20	7.14690781	rpvaafvapgtsvhyrrayqrlwma	F	0	4.438701366	Plastid, high confidence	mmtgplvmaaiwtfrpvaafvapgtsvhyrrayqrlwmassssatisvdnnvsrmsvlqtllskhgapgsrqcdqpndlvpvtslhetpelvssmtgpdeqlsnlhpylfpiakstssgnyicayrnpfteesdinhpwpiveaqiggpgmrllalnsehlmrriacecdtdgsdasrtlvtlynqdlgkgdlasaldapyqagaveqlgygvdkyvllrvgpfpdlyqtmarqhaekgdeqssliaaeaangklagfgstfrfyarllasfpnrheesrdaarmclrlplttigmsmddfrevavlgqlaeeqdslkdtiaklndmyeklrmaeqeedgsktpeqaaideasylmdqtalsgarwseirpklgtifrsidrvdmakfvdlysdk*
Phatr2a_55013	Y	0.713	21	4.310805055	vlasaysnnqathhyrqdwrstrla	21	4.310805055	vlasaysnnqathhyrqdwrstrla	Y	0	1.101877941	Plastid, low confidence	mvstglavvvhfstlvlasaysnnqathhyrqdwrstrlasvqhasstvdttspvlpgvatfeswfqklsgatcctsvvhstfgrgalrglawksttspgtpvpiaktllatipssavlksdynvdtwdadlacrlwhevrkgsdsrvagyvslltqgdnvpaisgsevpastalnavrhwtvaqrehlqtcnagqrvldlsqsqeakwkekysklgdssvdssvptweqfrwcmevvhsrafcgvstsgtvsllpsivaplvasyagylytssqvnasygvlallatiaiaptfvgilrpssraavllplidsanhfesadstidfnvlanafelsigpncikeeadgqqqlyisygrksdtelllnygflpdvpcdnidndmlrrqmadafvkrnn*
Phatr2a_56388	Y	0.798	19	8.700730865	svatafapqvvssrsttalnekfwd	19	8.700730865	svatafapqvvssrsttalnekfwd	F	0	5.540370663	Plastid, high confidence	mkmkviallvatlsvatafapqvvssrsttalnekfwdkvagmdlfapnpdinkygqrgkkvkqgsigsnsyvpaglslseyqkirqkdvakrdasykrnvakagkytdftdwyvkrgteegggwlkaagrghtfaklkyedlsqqkkydgtgnifgkktsgkkk*mkmkviallvatlsvatafapqvvssrsttalnekfwdkvagmdlfapnpdinkygqrgkkvkqgsigsnsyvpaglslseyqkirqkdvakrdasykrnvakagkytdftdwyvkrgteegggwlkaagrghtfaklkyedlsqqkkydgtgnifgkktsgkkk*
Phatr2a_17395	Y	0.465	36	1.695077556	liatgiistlyvpdeekedkeyvqk	34	3.043884931	glliatgiistlyvpdeekedkeyv	No	-2	0.550082235	Not plastid, SignalP positive	mlvgaldvvksylpdwpewaldilllmtglliatgiistlyvpdeekedkeyvqkhpadaaqvsnrkpaahwcrftvvelkqelrerglrvsglkhelvdrlaefeamsparqkgqveetklhhhelltefhgfrtmyvtvyavimladwmqgthmytlymsygvnvsalfltgflsggifapflgsfvdkfgrkrscivycvleilinvmegfdnftillvgrvmggvstnllfsafeswmttehrkrgypdewlsrtysqcsivngstavmagivaqvledflgqigpfhgavglttlalllilgweenygeeqrgdheksslthqfiegwkttisnsnvwrigltqalsegamytfvfmwvptllsldppggvptgcvfsalmmsitiggllfpll…
Phatr2a_56299	Y	0.655	16	9.045595716	asaaafapaqqaartsvatnmafes	16	9.045595716	asaaafapaqqaartsvatnmafes	F	0	5.599982876	Plastid, high confidence	mkftvfaslfasaaafapaqqaartsvatnmafeselgaqaplgfydplglvadgdqekfdrlryveikhgrismlavagylaqeagwrlggdialdgtkfadipngfaalsaipqagliqiiafigfletsvmkditggefvgdfrngyidfgwdsfdqetklrkraielnqgraaqmgilalmvheqlgvnilpgv*mkftvfaslfasaaafapaqqaartsvatnmafeselgaqaplgfydplglvadgdqekfdrlryveikhgrismlavagylaqeagwrlggdialdgtkfadipngfaalsaipqagliqiiafigfletsvmkditggefvgdfrngyidfgwdsfdqetklrkraielnqgraaqmgilalmvheqlgvnilpgv*
Phatr2a_48356	Y	0.767	24	4.041828741	svavaqqlkprpmqtyfvplpetdi	24	4.041828741	svavaqqlkprpmqtyfvplpetdi	No	0	0.924250611	Not plastid, SignalP positive	mkfyraiasfqmallgtasvavaqqlkprpmqtyfvplpetdifyetfdrinaiatapvmsiisvsistdntivwydeweddydqsvdqpgsttkiwgdgiasngcapgvtpctntndrlragqaiilenwvdlprnnkqirfdggdriqasfpiavtraqypkepgsllagaaevfdtmrwgrefvapvgqdirganyrdafeytalymmaeeddtivtlpdgskifldmgkshlvrvnmgakisadhniqvhvlagdigstyemrwfalvpaaiwsseyitpvgdstaetkvvcynggtssitvdyqyftgttlqrktmtlapntvgqslfiptnsgarfnstgkfialstsdtlsstsgqiydwgfpvmprsqlssqvligwgygctgkvcvggqg…
Phatr2a_18463	Y	0.887	19	8.775086883	ssasafspktfgvtpkktatptvvt	19	8.775086883	ssasafspktfgvtpkktatptvvt	F	0	5.179391688	Plastid, high confidence	mkflkitvasllvssasafspktfgvtpkktatptvvtsnpashpalwrppmqmvaggaekaygeeyydgvrigpppdlpslllhnrivyigmplvpavtelviaellylnyesttepitmyinssgtstangqavgfeteafaiadvmkyvrppvhtvalgqafgaaamllsqgkrgsrfalpnatillnqpksqargqasdiaikarevahnrrttceliasacgkpvetvmedcsrvkylqpheaveyglidavvenealavkpsfmsri*
Phatr2a_39807	Y	0.914	18	7.157286033	ggvdafqsgtplparivhpgvttgr	18	7.157286033	ggvdafqsgtplparivhpgvttgr	F	0	4.392304284	Plastid, high confidence	mlritliifvllggvdafqsgtplparivhpgvttgrtlptgdphpaltsstglaairppnkkviteeekeastsigrllsplnpymwfvymfvfifaadfvrn*
Phatr2a_40861	Y	0.659	26	6.721807052	scssaffgyynnvpcpqvfppdwqv	26	6.721807052	scssaffgyynnvpcpqvfppdwqv	F	0	3.747961158	Plastid, high confidence	mgqksnalslrvawavilalscssaffgyynnvpcpqvfppdwqvtekhrfskavtttdaakdldarlkrafdasvlrkhraatlerasvapyknmdlqlyhkphpvlnpldpklrpkpewgnttfpdisvvgfpkagttqlynilvshseaeafnkrdkefcfagnesslsrnnnwedfvpgsrpttmqielqealhtalqkhrnlrtssqkktvngclsqrivsvvydyfnqpsnkkfiialrdpadwlwavynfwalpdidtvvprpdwaapeqhyrspemfhdlvasshemlffekmlgsrgkhamdyvwqfeamagrenilyirnedllpgvvarpggvldqlaaftgldrkgfdsqtfgeisncndqkgfvkkcgtaksnayeitggrsmlpe…
Phatr2a_38662	Y	0.696	22	7.478386953	lpsqafvivrsgsrrlsadtparrs	22	7.478386953	lpsqafvivrsgsrrlsadtparrs	F	0	4.807043836	Plastid, high confidence	mqwnlvvltlccgmqwlpsqafvivrsgsrrlsadtparrstllgmvsaerryearqlvsdgmemfrkgevsksidlfdradalqpdgslhpflwqrglslyyadrfaeasdqfrsdvkvnpndveeivwdiaaqlrqrpdefppstmmslpagnrdrrrimptvyrlfrgegtehqlamaghgngasvadefyalfylglfcevrketvkaseymqqatrteyatgigrgdymtscarvhcklrgwv*
Phatr2a_20128	Y	0.703	25	7.552735545	vgafafhapqlsnpstshydfrtas	23	7.689400989	stvgafafhapqlsnpstshydfrt	F	-2	4.698741191	Plastid, low confidence	mtfqrvlclscvvalasstvgafafhapqlsnpstshydfrtastclraaedgtseaaqdknekgaaikaaaaddilnspaflkrkldvlksdidkteqdiadakqrydegkaewgdqfdelareyqqiqdrmnsqskngdgmatvqvarhmldaldnfdrafgsveaesdfekeveakykaaydliletfkklgveqvetvgvefdyefhqavmqkpseeyeegivceelakgfklndqliraamvvvav*
Phatr2a_35336	Y	0.771	20	7.450393629	vtgsafsllplqlkspnrlaaggss	20	7.450393629	vtgsafsllplqlkspnrlaaggss	F	0	4.627988353	Plastid, high confidence	mwtlrhlvaftsllvtgsafsllplqlkspnrlaaggssnwegsgggagsieqiefkifsdgrveetvrgvkgnnchkvtetineklgkvvasapteemfeqelivnqkislsessdswdgsssw*
Phatr2a_37509	Y	0.728	23	3.733369042	lntvavsnhrslafavpehhdesag	23	3.733369042	lntvavsnhrslafavpehhdesag	No	0	1.015793352	Not plastid, SignalP positive	mtafslivsitaisclilntvavsnhrslafavpehhdesagkgkhiaawtatatlalsltriplamaedstnfqqgarlfesncalchmngaktlksaaeqkfdnlnpatlltyleneqphkimpfhstfsdkdyqevtshvldqpidqn*
Phatr2a_23059	Y	0.763	21	2.666257414	acalslktpaataataaslwkdlea	19	4.392197348	hvacalslktpaataataaslwkdl	L	-2	1.440342672	Plastid, low confidence	mkfallavcvlsihvacalslktpaataataaslwkdleagppdailgiaqafrastdprkvnvcvgayrdaegnpwvlpsvraaeqvlmadndnkeylpiegdadfvnkalafaygdemdvhriagvqtlsgtgacriggqflstflpgrtiyiptptwgnhwkifaecglqaapyryynratnaldldglledlqeaedgsiillhacahnptgcdptlkdwqriadvleekshvvffdsayqgfasgdgekdaaalryvvkrglpvllaqsfaknfglygercgtlsvvcgdadqkdrilsqlkciirpmyssppkhgssivrtvlsdekltsqyykecatmadrildmrtklvtklsevgskhdwshvtgqigmfaftgmskemcdqltneyeiy…
Phatr2a_23683	Y	0.676	29	1.854945233	llvhyqhpddhndayvpklivllgf	29	1.854945233	llvhyqhpddhndayvpklivllgf	No	0	1.401645785	Not plastid, SignalP positive	mvdvflivatvvaivilliiasyllvhyqhpddhndayvpklivllgfvlagatvlmlpldvannegyagydtglcgglnmelmwdivfwmipiwvfvlipfatfyyeaddgmlmagtayapnpvrqsrigqaicyqlfvfviigvifavtyislsdskipvqeyvgpalgkvnqgftysaqrnatddllpfdsdglqpwgdsdttylsnvvdngeqtlvlqvslstfyaglmawlgwflfaifggiglaalpldlylmfknrprhmdaaefaeaqlslrervnemvdigelikiereqkaqagltsafatfslnsdtrkaardenqavlgfkqavylleqdvedfqnatvnykkynvlipyialllslcafivsifwfihvivyvfpspplapflnny…
Phatr2a_44748	Y	0.869	21	7.771338689	ataaafrvaggatggssfvlsrrts	21	7.771338689	ataaafrvaggatggssfvlsrrts	F	0	4.443533608	Plastid, high confidence	mksfqsilvtfalliataaafrvaggatggssfvlsrrtsiavapqssttraaagvsnmrmgsqakfgvfspavyaakvvlgqdklnkirgkaislhsqyigefcewagayhlrtklikkakvngdtlgflv*
Phatr2a_39429	Y	0.653	19	2.277387442	sfvvslttfmesrmvllashrtvee	19	2.277387442	sfvvslttfmesrmvllashrtvee	L	0	1.430845268	Plastid, low confidence	mgsnvtllllagasfvvslttfmesrmvllashrtveevvaiesnladlyssrlvsteqslgarlsetsctlsdisfvrnlslsvsqptwlasfpgsgsellrelvqastgfatdevynrdtdcqdssvimckthwplriggdarkwgappvaraprfasdvfvlvrhpaealpsffnykwemqhhvqdhsqqgteeewnawrdrrfdqdlenwkrllrvwatqmtpynvahviayedlvderkgprlfqtitehlqatvsrpiygfddpenafndnavtqwtclwkkivqeraakkrrtrgyqpsyhlrqktalirilqeamdelsdyplflpilqrykddterilvsqs*
Phatr2a_23569	Y	0.771	23	1.838805364	givlgqayfatrdawnwrrtmalwn	25	3.434158148	vlgqayfatrdawnwrrtmalwnls	Y	2	0.926868421	Plastid, low confidence	meerpwiplvalffyatgivlgqayfatrdawnwrrtmalwnlslsvfsfvgllrvapalahnvwhytwaenlcldpeshfgsgstgfwvnlfvlskipelidtffivihkkklillhwyhhisvllycwhsyvgksppgivfcamnyavhalmyfyyflmavhrkpawfqpvwitvaqisqmvvgvavtvagwylmlvappaegcwlsrennlaalvmygsylflflqffvgryfgkrskkvtnktikke*
Phatr2a_23381	Y	0.441	19	1.646210238	rrvgtlptatlasgdrtarhrrvat	18	2.348429216	srrvgtlptatlasgdrtarhrrva	No	-1	1.806901732	Not plastid, SignalP positive	mlprvrlsfvaasrrvgtlptatlasgdrtarhrrvatpgfypvnrshamrtlfvaptpvyympiktidvptmgdsisegtivdlpvapgdfvnvddvvvvletdkvsvdvrapeagalveilgeiddvvevgtnlfridtdadapeapvapestpeevathiaepapsqtptsapvaaasaatkapppppaaksappsapsgapasqpvflgtrnerrtkmsrmrqrvaarlkdaqntaamlttfqevdmgnlmelrkrykdvfqekhgvklgfmsafvkattaalqeipavngyidndtqeivyrefvdisvavaspnglvvpvlrntetmsfadverniaaygqkakegslslddmaggtftisnggvfgslmgtpiinppqsailgmhatkmrav…
Phatr2a_38413	Y	0.636	20	3.643591775	ltgtamflgqenggkdstsftvpea	21	5.008422047	tgtamflgqenggkdstsftvpeaa	F	1	4.377350758	Plastid, low confidence	mikrlsilatafailtgtamflgqenggkdstsftvpeaaedwklsqdqqgrqlrliriraipfwrsppaptppaptppapvpspvappppvpvpvtpqtgaagadtfrvklywetgyywqfesyerkwcwkcmngctagssveivncdnpsgdggnpsyfrfiqgsgavmiqeitsqlciqrtgnlaislepcnsglsrqlwtagqngqfawgkkfeitptdlptqcitqrhhpqmwetvaieptdlarhsdtsywnmy*
Phatr2a_32704	Y	0.886	22	1.919448597	vsihsgkvcgafhsspgmpfrtnps	23	2.030108045	sihsgkvcgafhsspgmpfrtnpst	No	1	1.285348267	Not plastid, SignalP positive	mvrrwhviavlllcclvsihsgkvcgafhsspgmpfrtnpstqpvsgadqssvfvdgpsrdrafsspfarltmvpatpscvstgtpvptvttkrswsesrdhpirpddarsctpsasksdvddvpknsasreeeedrppesgsaqpagrgddsltrteaapddqrkaariraallanraagtrpqrrnanatgkptsvgvrrigsatharqaerathkvldilrkaaprkdhtdpptkaslrkldttsfstqhdrlatafsslthsemgllgepiesprtiilaqdgavsvqlatplddvdianlrlsvfsdfsadlqaqfcsrscqamvrrrmrgatcivatkatahtepsttsrvilgsaecsfhefyntqlgsrrprygllyltevavhpsarrqg…
Phatr2a_54723	Y	0.607	27	3.896617582	hpakaswlarrtvekptlariheqr	27	3.896617582	hpakaswlarrtvekptlariheqr	No	0	0.960814908	Not plastid, SignalP positive	mvhlpssstlltcvsvllsgahpakaswlarrtvekptlariheqrdstdrksrapflhrrqnhyahhphgllttlrggasnadnkmdgpcigidlgttyscvavwrnsrvdvcpneqgnritpsyvafgkdgtrligdaaknqapsnptgtffdvkrligrkyndatvqkdktlfpfsiekgpddkpllglptelkkqqgksqytpeevsgmilrklketaetflgcevkhavvtvpayfndaqrqatkdagtiaglkiervineptaaaiaygldkqdveenvlvfdlgggtfdvtllsidhgvfevratsgnthlggedfdqrlmeycmsvfkrqsgidvsgdkraiqrlrkqcelakrtlstqtsatidcdafsngvdftttisrakfeelnidl…
Phatr2a_20666	Y	0.733	20	5.187398814	tvasawvhsapllrtttsmiaasnr	20	5.187398814	tvasawvhsapllrtttsmiaasnr	W	0	1.947371883	Plastid, low confidence	mlstkkallclvsttvasawvhsapllrtttsmiaasnrpsprlwasepgttdpstlsdqtdtpvilpdfdsledylaymervsalpkgfaigtadgtfvsaeapsmgklpiratiiyltegstenwaavftknkfpgapiqvgrqrladggplhalvinnkvsnvcaggdgvgnaelvcnavaqeldlpngassvlpsstgvigwrlpaqelatdvvpkaakalqmesalaaakaicttdrwpkvrsqtlsngarvvgiakgagmiepnmatmlsyimtdaiipkatlqtmlteavngsynsisvdgdestsdtvalvasnvvsntdeaefrdslrvvcqglaqdivrngegtghvlrvhvlkfpgtdaearrlgrhvvnsplfkcavsgndpntgrl…
Phatr2a_54681	Y	0.872	21	4.336909764	akataqtcptliwsdefdgsnlnad	21	4.336909764	akataqtcptliwsdefdgsnlnad	No	0	1.253606956	Not plastid, SignalP positive	msirlfstallaaclakataqtcptliwsdefdgsnlnadnwtpqigdgcdisvdlcgwgnneaqfyrsqniavadgslkinalrqtfgekeftsarirsfekfdidltqpyvriearikvplgqglwgafwmmpspevlwpkggeidimefigrepnsaygvihygnlfrdkselggplkmptspsenfhiytiektpnriawlvdgfeyqsytnsdiqpkyswpfeqtyhlilnlavggnwpgypdrdqavdvimevdyvrvydmsggsigsitgeslvqingadglyciddsdvlftdiawtvptgssftpslddgnciivafgsvsgyiqavgqtadcgplsysmpvevqplyqkefavvpieegsttigastgsqsfllidgiptfqydrlasd…
Phatr2a_56340	Y	0.763	17	8.63097234	agaaafapsqgqsarasvatnmafe	17	8.63097234	agaaafapsqgqsarasvatnmafe	F	0	5.460244271	Plastid, high confidence	mmklallasiaagaaafapsqgqsarasvatnmafeneagvtaplgfydplglvsdgdeakfkrlrfvelkhgrismlavvgyiatatgnrlpgtidfagtkfsdipagfgslanipaaglcqilffiglletsfmrdwvggesvgdfrnkyidfgwdsfsdeekarqynvelnqgraaqmgilalmvheqlgnvddilpfkli*mmklallasiaagaaafapsqgqsarasvatnmafeneagvtaplgfydplglvsdgdeakfkrlrfvelkhgrismlavvgyiatatgnrlpgtidfagtkfsdipagfgslanipaaglcqilffiglletsfmrdwvggesvgdfrnkyidfgwdsfsdeekarqynvelnqgraaqmgilalmvheqlgn…
Phatr2a_47513	Y	0.669	29	5.444916463	svgdgfvlpvttwatphritaaslp	29	5.444916463	svgdgfvlpvttwatphritaaslp	F	0	4.795016814	Plastid, high confidence	mpsrartcrlgrvfvfvamtrlvsvgdgfvlpvttwatphritaaslpalllhrrrrqqqtqrqqqrlpsplslvppgtqasdeshttiqpmdstvtststdvvptvddvhncqhdwvaedtpffgsvyrirlpgqeasgnddspnnsvnkepnddsflgamevptfaatgspnrnkssnnnyrfpvthttprarglegvlrhgpafcldhvlspqecrdiiqvceqqlgfgsyqagknhhgaiqivvppaiatrigqtlgrhididqveerrremesqppttdtndlhgkvpqledvrltyaglnrrwrvyryspggtetfaphidagfppsglsadgaqlvwddsaddatvisrltvlfylndnftggatnfyapcasnegpsplvasvrpvagscl…
Phatr2a_49616	Y	0.729	19	2.968947128	piikgwvpsgissgtsflqrqraas	19	2.968947128	piikgwvpsgissgtsflqrqraas	W	0	2.478447203	Plastid, high confidence	mrvinpllslillpiikgwvpsgissgtsflqrqraasclrsievdsllemdvvvyslqndenkterlgavqedgtlsplsvwsvepafgdsleflvdeedrfpgltaedvivhrivpqeslaygsrqvgggmgpsnphgeesellyyvdeniitnielivkpeleifw*
Phatr2a_33731	Y	0.817	16	4.43122969	sgatalvvrtpatrlsfqefrktlp	16	4.43122969	sgatalvvrtpatrlsfqefrktlp	L	0	1.257779737	Plastid, low confidence	mmyallfacmsgatalvvrtpatrlsfqefrktlpsnfnvvqsggwyaleqtataklaarnfaklrpdlpptfdveevqggwstmetlaadpkgalvqivaslnrkgetaatvsadyldailallraqgkgfdsnlvdgewllvmqkqgsksprfqklvgkgekpgksysdfdvghgtfsgtvkllkglglvsstvqyrpvadnfdrttvgggqpgivlrriscdivdasvkvwklpklslrflrkkggyldfvyldrdlrvttgnrggvfiharpsfvttmls*
Phatr2a_48549	Y	0.451	23	4.179582766	swtfalinsptlrqpyllramssgs	21	5.284598832	skswtfalinsptlrqpyllramss	F	-2	4.796643503	Plastid, low confidence	mfqfsrvlvsklalsskswtfalinsptlrqpyllramssgsnlasalmgppvcslvppgvcqfgpdftaasllerikvsptssllrfglpdanqplnlstcacilanadidgedvtrpytpistnadigyfdmlikdygkdakmsrymcevlqpgeavnfkhinpnvklqapfsfdhilmlvggtgltpmvqalhailgsinptidskkpkvtmlygskssddilgkdlldqwakdypeqfklitvlsdepedsdwkgergyitkdlvadnfpspdadnlqvfvcgpppmynalsgprddtdkvggllgdmgykpsqvykf*
Phatr2a_43520	Y	0.696	22	7.977428282	fgtnaflpttrvafskspdssvqhr	22	7.977428282	fgtnaflpttrvafskspdssvqhr	F	0	5.183915771	Plastid, high confidence	msiagllkhatvalclfgtnaflpttrvafskspdssvqhrehtlkynsnqrfpngihsqsksfilkklhlavpgapaemarlifdykgnvpfslalgvnavlfsaaksklftmltptgfahamalgtllwttlgwrgwtycvlylllgnlvtkvkfaekskrglaegrggrrgpenhvsnaslrqrgsaatgltcaicsvqgdfflgisskvfvlgyvasiatkladtfaseigkaygkttflittmarvepgtegavsaegtaaaalggfmlslygygiglidgrsvaistvaafiatnvesllgatlqgkegfgwitnevinffntligagiamatgilalgm*
Phatr2a_44180	Y	0.549	32	6.815294819	ggitafhwttlfldrhawshrlaga	32	6.815294819	ggitafhwttlfldrhawshrlaga	F	0	4.208021401	Plastid, high confidence	myslptwnelafhsswkglqmffilvggitafhwttlfldrhawshrlagafhffwlafgsstidrqrsstvafaydivlgcsgllttvtaardfphryvrnapgqsgtlsekamvtqaemmehsfyqflnlwqvlylnairfvlddaatnfrnesvtlalrfsllwlvtapwcvrdrfpvhsfrrnwqqtpsakctvsetlmyrikkaqylvykhvilhglnltvglstnrpinsflttpcwrifwlclntayvmefflqslvkrkvlsqasmltlnrmlmvvstiaamqsvigmvclelcavslllnlvnrhqdvintlgigiafvlltnqt*
Phatr2a_21207	Y	0.596	22	1.435764651	rkcccdafvvdkqskrcfvdplsma	24	6.886888008	cccdafvvdkqskrcfvdplsmafs	F	2	4.456890286	Plastid, low confidence	mtyinfsiilcsllylrkcccdafvvdkqskrcfvdplsmafsenggsgsrrvqksvrdrtqeetfslikdvlraavdagpragpartmqayrafattaqeflpklaqgpetispaavlrtlfermgatyiklgqfiassptifpkeyvlefqkcldqteslpwpiikkviedelgpisknfqyvnskplasasiaqvhvarlrtgedvvlkvqkprideslkadlgfiyvaarilefflpdwertslaaiagdirssmleeldfekeaqntiefrrfiqdkgltkqatapfvypafttkkvltmerlngvslldentmgkvtknpqmgtdviitalniwslsvtampwfhadvhagnllllndgrvgfidfgivgrisekvfrsvnelsaalvvgdse…
Phatr2a_49158	Y	0.58	38	4.587551397	vcteaaqsssspsgtnttrsrstat	39	4.599809028	cteaaqsssspsgtnttrsrstatg	No	1	1.975329806	Not plastid, SignalP positive	msrnrsriprrrytwpkaavvmtvmgwgllllvcteaaqsssspsgtnttrsrstatgttdesstsvtrvgnldyldaatmayyldaprwtadhpehdvvvlfyaqwcrnchafaplydqmskllhagtkdsqlvmglfdceqdkahsrvcsdagvthyptimflsssgqvlqrgrrspkvplpkhittfrgnwqygdavmdwiktlrglshwhragwgktlrnllfgrrhrdparerlptgipsgtnrrdgtttagngathasheqqelrdeirslsdlvirsstivdallfpvtaaanktlstnvirdenaknytdvfaflrdawhsnrtshqvirtcamevaldycgrlnthvtedwltafpsidriteadlnlfrnelpklvakqepycavvedc…
Phatr2a_49661	Y	0.498	28	1.371855947	gvtllnkaafakvdfrypyflsaih	30	1.438654533	tllnkaafakvdfrypyflsaihma	No	2	1.15303357	Not plastid, SignalP positive	maqtkasqsstlwllvwmvnnigvtllnkaafakvdfrypyflsaihmacnaagsqlvfwsldrdarqarktmeepsvsifsrllgnvtrqaldaqgqklilafsvifslnisignvslqyvsvnfnqvmrslvpaltiamglcmgkvisqrrqlavvpvivgvamacfgdmsytalgffytvccillaalkvvvsgemltgslklhpvdllshmaplaliqcviiafftgeiqsiasrwdtelspsvnvrpmfvvwlsgifsfslnicslqankltspltlciaanvkqvlmivistilfntniaplngagivvvlagsalysyvsvqeklvatksqmevresaavgleydddngsgdgsetiqllesgsnkstgrkvva*
Phatr2a_44663	Y	0.784	17	3.464911646	vvslaapvvvvvatpqlheledipa	18	3.72555426	vslaapvvvvvatpqlheledipad	No	1	0.93601086	Not plastid, SignalP positive	mklalallsylvvslaapvvvvvatpqlheledipadstlgmkllanarqldqnnaayestwisgysikfqgchhisqwneqangnddvriatkrlvrfrlcptgscssssakgcsggygdyiidmntylaayieakqeyqqfrcdylynyvcqcdnngddnysqekclwdcyaghnmdgvcmennpynannggnnaqqfnlgnymycaqasfnaayyvgpycasqggsiylgvftddacttfadnsggretyyqlagddlpygkanlvdmdcfscqepaennndgndaqdadtvadvcetiytaagkcesnlpsgtsyspntsacnymegikivrkdgtvvtaeakanktasvfiglfivafvllsayvyylktkldrasinlae*
Phatr2a_45255	Y	0.65	23	3.456532542	allaaavywglfddlllvplvrqdg	24	3.710331347	llaaavywglfddlllvplvrqdgr	No	1	0.646279377	Not plastid, SignalP positive	magtrliiqvsflipyvallaaavywglfddlllvplvrqdgrpvlsraslppatlarlppvrlatietqtffweqivkqrlpwqsvppatrlwevlesphalhlslcqdpwsvldmepyesfadvwicespppqrhdhprivvrrrtlifyptnlqhrerewalilpaietsqqklekelhltvwvdpyhtsavevverieqwrsqqgwsdwpcltstitdvrvvkngrktkmlnvdqifqvlandfdsrkrrssehlylwfyattnqenttlavvdeavsnlflttlantttynekvsfvsmhhrindwlgssclgmpmmdssgidweadessnvpnlyttlwfhallptkyaeifsnmqatkqklletprtvrltshgiaedwngisrtlqkanqa…
[truncated: 9,999 more rows]
