# Supplementary material for: Plastid proteome prediction for diatoms and other algae with secondary plastids of the red lineage
Source: Plant J. 2015 Jan 6;81(3):519–28. doi: 10.1111/tpj.12734 (PMC4329603; doi:10.1111/tpj.12734)
Supplement: Dataset S1 — Optimized Thalassiosira pseudonana gene catalog. [file tpj0081-0519-sd12.zip › tpj12734-sup-0011-DataSetS1.fas]

>Thaps3a_25099
mfptsiisvlllnalqshaapllpsspstlafvpsvhapssssskssvhttstslksrahqthqtrhcas
sittslsatqsqpdiiqsyeltgqferwkflqqllenelphghieevlvlvmraylefgptvgvdgggel
aeegedvidgvgadagkrkqggnkgnegsaspvlskekrrlmeqlvetiasldnnsdadddaesrflyll
vqppvnyetlsiddaptttssstninpkalsilqsleqllpdpieeeeahkgawdlvmdlygresvrvne
ealqrsreggegvgewsmenmqwrtlcclgrilihydfltkglleegafr*
>Thaps3a_10882
mvkqiavatcmtlaslsvscvyafsparssqlssrhhetttsslnllddptggglshalthastyiatid
sdiasipdnefrkvfaggglimlgsvistifvgflidksggyadlvaetyagqnlgeeeesfldslkltp
dqkketeemvrafrekkmkkagkwteedeaqkqqlieekdmfsdyd*
>Thaps3a_255658
fggegfllfflglgfllaedvegggsgdgasllgddgaggggcegeglchadgcdecdeeilehgddgvw
ddwlyccceedvdctdslgrtnitpvnnsvllsrvlqlqh*
>Thaps3a_21592
mkasiltalsilsvatatslrgdfqsdiiqdtpnrhlqqecvarstylgcyanknadralpveafgdksr
ghtaaecesmcsdmgynvwgrefkgqcfcgilgehekhgmtsgcdccgenvggnkfcaytllssapgcvg
sgtnseyvgcyadknlqralpiripgrqhtpidcetecgargydyfarefrgqcfcgtggydvhgptagc
dccgenvgggkmcvwmk*
>Thaps3a_261225
mltilsllewmasrwasvqsshgivsrastwsqevsyayegkrcgdyenasatdrdkrevdayrenaaai
aflllevlmdrtsdedigssgnsvgiegitvsleinetsndatrasvlngehgeddqkvrnctitcvniv
fssggndmslftslgeiflrlftrnetipewvksayveadalpaekdedfedsmmralsvldqggslddi
kavvgdditslssgqskkhqrqldsntssklrshfssltlpvcrliadlidrhhrdgvatntyftsldev
lddlkqmviepdvflhdtrvidrkldfgtrlygrkeeishllykaeriqskrnnaplevisirgysgsgk
sslvrrvgrylssqgwfflqgkfdrmpqndalaaivspfegfclivqamkdrgnecdmeylfkvslsike
algnsgvtylshlipnisidsgesiaqtaadavmsqrrleillfsfvekilaldrpillfyddvqwadas
tldflgkflkniadhktsranilfvqcyrdneveptdslyrimsnisshdsanlshlklegfsqkalnti
lsavlhlpcritssltsvvhqktrgnmlfciefmkslenpdknllrfslsdlrwvwdadsislitisgnv
agllmnklltmekavlnslilascfgsqvnsdiitlldglrgatnivdnldsvvneglleragplfmfvh
dsiqecvyeltptsdriqlhveigslliasgskaspdiieevfsravghintcicqnggndicnqfsplh
rlvfaklnliasqkssanksdfssaeahlkaamkflpenswvdqyeltlhiyeeystvlfvkkrfeelis
hidvvlnnarclgdemkvqemlisalflsgatttavdslravldslgfpfpaaidndsvdfvintlnktt
keltvaqlhsyplmtesvplqamrimscvtmpfslssptmfpmmacqmmqltlqhglclesalafanfgy
slsgrcanlddgyrhgkislaildrfkdtkrlakvafivhgflsvwkepiqatveglqysvnqgflegdy
dnatlnrvvllrqalmagmhlsklrdkqeslcremvrkkffvsfnpalgdlytllaltgdtdesiesifa
ttrkenedillqrydiskvetaarvvyyhrvlrsfwfrdyetvlncskkydqcnktkellrsvdiwmvlf
fgiacfvvsrkdnnirlmsdgeqqlttmqkwehackwnfenkalllqaefyyarkeheqakacyersias
akqhnflheealanemfgifcvetgdsaraasvleearrlyqqwgahekasrllpl*
>Thaps3a_24247
mtklsipllsicilssssssvdashvvsgttarlpmslstvindleaegasyvttaafltsksvrsascs
kllrslfgvsgegdhdedveygstmafgkklgdddvaddedggsgvaiacpsniatvsevsstvvacggt
vvyvadpvdlgrgeglfdsfgpaierllaaramaeteegkeaipylrnrpstlivvfsgvtsnaeiakqk
akfesaaskmlqaiiqpthskkatkledvfgrieflssnemnvdmylcpaggkvghpnspssrepaevag
svsdvisaglvenlgpmvemaakvpvkqacprltspidlaaarllgpiakkaledclatvykstgsdgsq
lvpefgaladaaihraletydstaskhanfkkspvakrirvdlqenlytelsdiyevqvsslkaaafeaf
rgrlnklritpnlanemkeaaatslaefteqakklraraalpsqsrwtslsdqisdvrsklsehntdrlr
aarasgqfkpiprkgitvglhwllpkpfgndyrqepwmthtaddlvyvpkdgitdvgvgeiktgewkkgv
vpavsgsemmylk*
>Thaps3a_269790
magsssddgdclrffdcffllllffsslssletlspspsnmkspsfissnlanstsrpasssr*
>Thaps3a_9666
mmsicmswvvfahcassfslplppslvsilhtsfrrpapsaalfnnsesnpsmietstlpskekttyqta
arirtqhghdaavphykqllfnqynnvdavgdtsaasrvaacvdsmkmlrnvgrpydqrswenessrnin
qqgsthhhrqwnsdiqqlhhvlnmshyhhsairqhvfnlptgtantssddddsleqyknnypfgpsyvrt
lvagqgvdvlrliaasspstsdatnsnntwlpslqilttlfllsscipkyiftetlidgentltlllrlg
lvfifddetelnlaldegekkewvvplvhlfpleippladcgsrtkwrrvllltdlhpnvlgltsipstn
angtaggeegtvmyigpdsialvqhlhaslpkylssqsvsrsssfkildvctgsgvqalallamlellrn
snedrvimeavavdvneralrftefnallngfdfdvadsgitcnrtrvctvradllsgealprtskhrsn
sheadkatrlleelqkktpkfdfllanppfipvppivsddaalslrdstdaantpryglfscggssgedc
lqaivqmtpdllandgllaivsefmnppllqldgtvamddvlctkleqwwksfsdnnstaangilftnvn
altsevyaerravpnddkdlkvwndhlrreginsvspgllfvkrngdsergsrlrveprlvpssiwaphn
vvavqftvgeltklfh*
>Thaps3a_24352
marysqavllaalalngvdaannnsrqlrggedvsrsssnmaqrglgwlsdllnqwnsgqgltssttlkp
tmsptkspvtpapvtpapvsseptpapivmvenqapvydnstttpgtsttttsstttteapdttttnnap
ttttaessststtttssteapdttttttvpplpsyyfpdlysngsaclhsstictptlkaegaacydswm
alsnnaatflfstmagccekhgcddnstttstgatsstttegstttkattteattttavateeptvspsy
mpstspttespsaspvtpspsasptylpsasptftqfwypnlksdvtkctkgpacsvatyteeemgdicy
wswmgsnsnapnylfdshadccaskgcvveeetesptympstvggsnaywypnqhnkctygddypvefwt
dpafresvlfdtrqeccdaygpescltlsptksvtplpskspvkgltdfptasptakatfatkwhpdqte
gvnacissntypswmsggtnavkylfdsqiaccanhqcddfhpamwypeivgeviecvydgnypmymket
pglylfeievrccmaygcggaptttaaplistqaatepattteeptttqqattttqatttqqtttttknl
needtkpvywfpddidapgpnkicingdtyddfmtlphyhqyflfsseatccakyncdavvqqsapadtt
tlatttttttvetssptasptkqpvtpapvtpsptnkaafwypladdetkcvrgsdypsfmekfpvnflf
tsqfkccqiqgpcvdfppvqtqvtstvatvtmkptsspsqsptplptsqpsrspvvngkqwyfypdihal
tgsyckhddnyeawmtadehkvdylhdtleaccdfldgcsdtppsavtmptntgdivryadedfenglds
lpwihggtrnhvadwrissskklygahslrsgdlnnkpnkstdikltvdsqnggyvefsfvanvsdpfek
fvfyvdgqvvhmnyfpsdgwktfsmgispgnhelhwsvesppeasnfsrsvdpvsfnrlyqryatsgssp
farlsksndddmekrvnqngrdnnfrgsssfqqvshvpdssnedafdssddnldniymhspssyyedqen
eyqlwhddkaaeyqqlssatdelltssppsstadveailelmqqwnhflsgittelyalsdfrklnpqyp
psefistitydsatktqqllshlfnrntklspdlevtayklameawsnvfhshsgdkceeilelfgerfg
gdmnympsiasyrtvlkahgkscssymndgttspgenalgllnllsslytagdlflkpdvemysqtievv
rntlldwqlrrrldmngalerelangalnalkqmkllmdeekkskkegegnqrsleqwncviraysdala
iasrldtkctpeqllqemeaiissntanitdsfedsdlddsitqctidemqrnvehaytnailsqipsnn
eyfadfnlamgnamnsddifqrmkqrsleahpgtaylfphptqhqyaalircvseclrnrystsesnram
aqigefphvkasrllneleqihsaksdslpidgsiyskvlwawcqtvnwesisrqqkyyiaansmrdilr
kamdgyergfvsfsqrgdgtkmfnfafrflskntsggkntagrsiellnemehwynqsegtlakpdgftf
slilktisnsgdissastaesvmarmdsfgivpsekhylglmrsysrigrndvldphkteailhqvkkrh
rengsvkpttalysacisayagsashnnmskvmelhnelsdlyattndpafkpdsklysivldaiakvkd
ssalskafqlldemekrfdagvidegpnryaysnllhsisqsrvpnsatlaeelvhrmesrateleddsi
lpdkvtyttllqvfsrssqpdaieraerwfqrmeqqyeggdirakpnkitytamincwwhsgrpnageka
eqllqrmekqyeegefdlkpdsfaygsvinawcrtksddkairawelylrmktqyaggnmelkpnniire
rerkteglesig*
>Thaps3a_20665
mlmsvcmmmatvevmgvlstetlghyhwclqftasgvvqftpegiqssfnalhccgyalnsniddvaffs
siqttlgeeysfvdpsvsyavgwsnggfmvmtaaklfravspisgfiselnvaavrgdgandlaetestw
eaygkgiflhhsmndhfvqptgcchdpqsaqcccnifadecvgvmqvmrnwasqlnrceegngavddggg
gvqtetsyldegqgiscitatgskcvsntticmhehgghfnspsfgrafpmkkqvmdffardaceinnge
wddsgvkckcrqglgyggrycldpakesgknslesslpnnlstleveatetheksfpigkisapasrdes
klqrr*
>Thaps3a_7608
mkfgtpatqaliafasvallsslrtasaaplpvcdspttpidnegavlvrfwnelvksknqkgadcpfec
gdeefdywddyvaldetedksdcksnnffpdnslpmstkggtcggdgdsfsvdlwfgscacdgeatlpdt
tlysskcvvvnnsegyllcskiidytacevttttttsttststttttpepkfwpdwlgadtcvfsekypq
ymqlnptwtgstledcckryyswryddclvegggtstaantatlyypdwegsdhvcvndgeapdyitqaa
svfmfedledccekyywwnlaeclgsaanagsnkyyadysqskcvkdctesdcgglvggvwdelyddkss
ccaekfwwvedcda*
>Thaps3a_6535
mkisiislfsvtadaftsintshhptlsstspyntalysgsgeelrrrrgsfaplstetgavgtvgtvgv
gvttepsrrnlppitwsqeqlhseikrlkyllkerdedvetlvyevhrlqelnsamkeinegrskdftal
kmeaqrlkqefeegnkknmdkagminkqlleelgrnkemvvrlenelkvkneeiamiksggvgvdgsnpp
ssimggttisrgpgnivsnmdmkpkagtaplssvspsyvwngserqrgnaqpkepvastataapaaqaqp
qtqqqsqattdesipmntpareslpdhlslkvipgkglgvitniaisqgqvvgdykgevltreekdrryl
qsqshlqtpedlawkksredrgqtitgtylygvvipngeaiyvdaedeyqslwtrfinhasppdanvnpk
sihesfdgkprvwfvanrdieageeicfdygddywlpednvv*
>Thaps3a_21441
mrpativhsllipvavvglaglsdglssppccglghrrqtfslsaketndnddaqlpppppssssggags
wrskvkefqnksggdtvdrklniafvtgnvmkqreintilanhgatadvngesyvnlrildvdlpeiqei
nteavaknkaiqgaqlaggacvvedtslefdalggmpgpfikwfqdklgseglykiligyedksatavct
lafcpyphadpivftgrctgkivepvpgrgfgwdgifvptgetepfscmdierkcqlshrskavvqwadw
lgnnvdelwerqmgrpaiacrnpravknipkpvffrrfdlslgrqlerihtneplhcpvgarqphhrraa
atiqppsppikmtslttslipcctcgqvivpnpsnqctsclstvdigsilrrgpgggdltiyqcrqcrky
drngdgkhfihldqespemmalllkqipalsgkgqqymrrshevqsitlldsmfiwtepnsmrmrlmvtv
kaevneppktvsiqqriktefmvhwrqcpdctkesrqrtwqaivqlrqkrddggnkgllilelaiarnae
mrkhivsvqtkksgfdfyfpsldkgrhfaqylakaapmriktsqtlvsedvknntanvrhtiscdmvplc
rddlivaekqakgvgrlsgrlclvlkissvvhlvdaspsrvkdiasncsdlhaenywkggedkyrvmlss
krlvkfvvldldfccedgrsryntaggeddsqqlyqgsqsgvskyaladvevaresdfgvndetfrcvth
lgnllsvgdvclgydltsavfssgaewslenafnssfvmpdvvlvrkikggaalegevntadggvnngev
rkgkskakssaskkrdrrmkkdeqkqrelevvaarmglntdkdvhleeddfdnyngnamtaarqrveqel
eldedlaadleiverelareavavdedagndvetpsh*
>Thaps3a_23566
mksiiyplsvivvsislvlihhdataqllpdedpakdyycgmdwneantycaipcpsgldtdcpvvettg
rirycfassgcsqrvenlywdgiislefdkanhlantgvetssnastaamndttttieiplmtneeaalf
edsfmfflnqalkqkmditcsrmqsqeydrpcvgvvsgrrqlmdnttdfaligddfretpnittssrrrl
ardasmtaldlevqvcadyipiggtnkftvsdfggfisgaiddnqqgfvdtlsssspffdaltgistisl
ddiaeapssfpsesptrsndqvietyldtrpsgsyglvfsvrtpanvssilltgmkfltkttttleyevy
tklgthtnslgltfqwdliasgvttgmgpevftsvlsedsavitngiveeyvgfkpvhvpgnrgqrsfyi
tvtkkykaedgspipllfsynikaendgkaiyeivedgpeleiyegddgrvallvdlntiktradqrlaf
lagpahtsfhdlnqqeilhqgqrlsllhhqlkrhkyrkq*
>Thaps3a_7671
mnhpkppllhshrllaalslillsvttdassqwrrpsllkrplhsifhrnhqraptpsaavvdasdieas
yvknavfcvrgggangpcigidlgttyscvavwrhgrvevcpnelgnritpsyvafqpdnggtrlvgdaa
knqaaqnptntvfdvkrligrkindvtvqadkklmpfqi
>Thaps3a_1387
mstnlkafigiatlatassysyhrtstssnfeavctisaavvgaiavirlmkqhdsssrggrdkccgdda
sdtisvegsvmvtlptwaiassedyfsqkyttdeemmslavhlsdrnitegtggpfgaaiferhpdkgyc
tltsigmnrvvplgnstlhgetvaiqlaqrkvgsftlmldvdgrdgseeeglfwdeaehsndkskatsdq
sipkstkvvkgkrrfelftscepccmclgatlwsgvsrivcgatkddaqaigfdegpvfeesykhlekag
vevtrnvlreeaakvltrygtsgmiynr*
>Thaps3a_11870
mqslssavtflfvisgvvdakeeqyqsqtsykrfttnvnyrltalldvnggassnsnnkssdvtvekgaq
eddttskstgysipidvitlldpntntyrqrvsyysglevdynmngmgykavrtpymspfenegkrnglc
lytggnpaevdekvgylnffpteeqmekytlgdlvtsepgipfrvatleashgsydpisassteahaydt
sngmppndwfefhyqeslssdtlvgtntfaqplrwqmlsrnqifhahtenwviryllyepidseeervlw
enwfdlhfngdctdddgeisaqslgdrnakmnrlsmlfstssnraeagddsssipiidtpslsefdmflt
rhnkhyphakehakrksihdanieriemwnqehsgrtvfvpnefldlevdevmsfrgghipasisrvnmr
snlesqskplnnlrrvqdvgilleeeddesnddvasseehqftvyelptdfdastlpkefdwrshlpesv
gpiqdqgfcgscwafslnfaiesrwyitnskfvklpeqftvdclwsehtqacdggeagdaavllldrfqg
niptrdaygsylssdgtcyvdilksigmieneeeeevsstssssssmvqitnwvvipyrddvamkhallk
kgplsvafnvvdeslyyangvldvqscskneavdldhainvvgwgvdtlddgteaqhwilrnswstlwgd
sgyfrvrmgerdcgvttsagfpevkvvvskkkttgleeessgisres*
>Thaps3a_21537
mnkfitrlitptlllvffpsesmreyvsqstdfanptsssscglwridpllrrltgmllvlmsvhlgkpp
llfaihvdlntgtsevstsprrleetddpgrerestpligqqiknmaatrvqqieggamreldvvnesqy
vksessvrsilidealstwskalvsvvgdgmadstdnndalqstfttsyedtssnmmsvagvvneaddvn
rvtrpsnddvgyesadrhatanepdgavdvndgdaasssyfmrgytplnfdmnamvmaddsddedddvga
qhhvvrgnindevmrgdmftsgyyhmaaptrrtngvkdhvagiasvreeggggahthghaesesdpesee
ndlvsadfallaeqalrgldeehrfvlggsdqlslgveaqttaasalsssatneaaaagthesdlklpte
tpmkdedpetteslafeacfesdmdqtatasatfastsklpkpimklkppskakamdvnaiqkamesiri
kapqlatnldaaakassvaytaiinytcqsiqqsqmhqkllhhtiippgplaafrrhtpkakasahnlsr
satmaetverlwplicfrrrmkeaqsintfsihilgsdgvecsseelvrkavgpfvrwldaalhsgalss
agesatptvdtlqvefsgpnmpdfilgrevdllpqsntqpkglssakaifqrreyhesvkdgdatapdla
iafnagiwgydswkptlaymlskdtthddeskdeggtlfvitaytveeceddaevvvevagevatkrkda
stskvahqiwapepnpfssrlerktasapqgrlyfengawqawllgl*
>Thaps3a_24114
mhirsialytvvallsrsnntvaftslttattvngksskptsqsykngeevlpvaqptdtsndgseeqhd
pfaiwskmrlglgsgpgshpasvnlndinsatnntntggvfwvgsgalyhaysgkiialfegfdigkgvq
lspnhvrqlsrkifwfkhpiskdnpqsgqimkeyegkevkpivydcqmidyhkdvesgsitysveaslrn
lkhqlpkmeiatqlvgseqmmiqvpvfvdipipsaksndgndvdnndeekryqawefydynldlsfnpsk
pptaawcrqgavppfnmnsnavlrfsgcrvdsfeelpvgmreivereyphfaspprdekeveewygve*
>Thaps3a_23684
mnmfkstlflmmaasanahtllrnfadeaeslqatqcvpddrprpvrdgvrfrfnlqnsnslcvdsksnl
yeygqyngvadasdcaeacvnevtssmaaqlrgydygcndrvcrclydagtldnrsssrngfnrtnrkyv
gtgsitgttrkntyvcfklvgaeleeealdlllgmn*
>Thaps3a_40717
mlkavlttsliaaasafapasvgrstvalnemsksipfltvpekldgsmagdvgfdpmglsdiqtdlnya
rwaelkhgricmlavvgmvwqeygphlpgdayatkdpweaissvgfasnfqtllaigvvelanwnkyygd
gtpgdigwtggqlskmndaqiktrmeseivhcrlamiafigathqtfllhkglldfsy*
>Thaps3a_22150
mqftishtiaiilsvgiarvantsarpsprplffgrrggtscfahqrglrgsapsyvfsqpsfsnrvqsi
svlhpkssmslssttklytslpnfldsiyedvserlkhqhhnnginiimgneagdtdsimsslclgyvnn
vhstdncktatevlldvpivsipradialrrdamllldmagiivshlyflddeivtskllanteqatkit
lvdhnqirsslayltskvteivdhhedenahqsvstesgkriiafedgqatvastctlvaerlfqsldpt
tkidgalgivllgtilldsvnmlpeagkgtardadgiqhllkrtdwsscanttptlvdaatlgkifpngr
dnspdtttlfevlsnakfdpkfwygmsvmdclridykkftangplvrsiglssvlmdmdsimdkenfhed
manymskegvdlfgilslyfedgnkpvrellltgsdevvdsftqyllhhpdaaclkveersdksfgggrt
rvfrqgnakgsrkqvapillnhastlskl*
>Thaps3a_6642
mllsillllqlpiatdvysysiqrcgsssasrsssyhrascppppisfvnhhthhtahhrlvaplkstts
psqqtspldsindrdthrhdadeedehtnaavllqtiltgkhkwlggsvdangdgsvygipshsrhvicl
sppktadvdgevvvdvddsssyqvhmlplpssvaprsnsnkyhqfkflrgiitnstlfgipswskegvlv
vdiaawsewrrdhpgewivgdeeaavkfvsvlplpnestdggvrgddslasnhrwmwhgaalnrnataiy
cipsnakqvlkvdlvslatsyldvpapksdngnellqcsnkwyggilgndnaiygmpyaagsvlridand
dsvsllgefgwnkynwhggvkapsngaiyafpahsetvlridtsegmddesrltklpihrapydvhpitr
ykwlggslgadgnvygmpsdassvlrinvddeivttfgwvertdirdgnghdkidlenrffeknkfqggv
lgrdgfvyaipsnargvlridtrpirddevasssgiqflgkervscigdlpdtkdkwqggfavgsgaiyg
ipencnqilkvlpplasnaddregdgtdtntmfdgvlirtl*
>Thaps3a_3051
mgdrptgpfgidplafsgtlfgllflfvcylllprgvrvqyfggypkryawsarsrgrrrkggdssvygg
ssiasarnqrggtlsnrgggasraipggadntmddryqqqqnqqqgnlidlnnispnnnnnstsnedivv
saamqqlrdpgvlivahgsrgkpktvrlvltesaitwrtemrkksatstggkelklgklhqvplshimyv
digkqttalrrvenaavaealcfslltkegsldleansprerdalvqcfslvldevhaqnwrdiyrgpss
dmpssfdegdnngvggmmgmgp*
>Thaps3a_6787
mrsicdllspfclfvvssvcsvsmtnavmsrvfivayilcvgiatslclalslspasqhriiatdpksss
ptafttvagdwstaklslrdpkccvvsvsgleeslstlqqyfcstdeppidldlrtrvrcgnnneddtst
taytdcariyqsimapslvksfvdefdadadlennknhpcilaletlargvasladgplegtcsdvhmrv
vfasnyeakdppfhtdkcplrgyvtlkgqgtqymdrtcqpleyaalrmlgvdgddnyvkgvttakelefi
imkgdcydaplpenvspsllgkiwkresacvhrsppasarskrrvilsldladgdddqewyelkkrgwrs
gmtqrksrlva*
>Thaps3a_4893
mntnllfrnssiyyyclilltgavvivqalasssggstfsrhqwgvvsrggstattttsvveknafktks
ssatalsmaegneemneatnsskekveipspiirplneicinnsqdaaapttttknnnnivlpntssssi
ptkakktiltqggfadsllpatyvaetnlptdighfrirayrieeldrvdrmphplgagaglgsepcviy
ctdkppfgkrgdggkggsgegvpvrihdqcftsevfrsqrcdckeqlkmsldyirenggaviylqqegrg
iglankvaayalqdvgldtvdanthlgfpedarqygvvpslladmgigsirlmtnnprkierlralgvnv
vgtipmvvpeanpynrkyletkkermnhsnfgsmlssspssimssdyshveamlesaasnaksssvaeey
vtdgeemaaaavaaalmddpdqsgveanedgycfgresvelaiaavkrgelivvvddesrenegdfimaa
dkctpekmaefiryssgvicigmegermdelqlppmvvnnedpkgtafsvsvdatkdhgittgisatdra
vtsvilaspdstaldfhrpghifplraqpngvlardghteaavdfsrlagsspagllceivseenptema
rlpelkrfckrrgyvltsiadlqqyrrdtgl*
>Thaps3a_23233
mkyqrlplrllafhlhiqlsrsfspypslynhgritpssvasmmmstttsteqtsldakvanrrrriavi
gggasgmfaatsaadaiqryvngdhtslndgydvvvfegtsrtmskvrisgggrcnvmhdktkalpqils
syprgskelrglytkrftpndaydwftsrgvqlktesdgrmfpitddsqtiidvitraavkagvelrike
kvdsvqlisaqsgeegfnvvissksstsekttndehfdaiilatgsfpigheiarslghriikpvpslft
fdakeliqeggvfhglagvsvplarltlvvndemsdiptttesspdnlpqrtkgnrkkkrtivqegplli
thhgisgpatlrlsafaarefhavgykcevkihfcpkheeeqrevlgavgsseeiyvdalwkmtrfipkr
kmatgcplfmkegregdadanvpiipkrlwaalvqnadippdttwgdaskamirsmassissfslnvssk
gifkeefvtaggvslkevqmtnmqsklvpglffsgecldvdgvtggfnfmgcwstgfvagegaaefcyen
sssespldthyhptmvlfllcvkaeldgveslsllkkgtnlcfsvrnplndyevrekiafdpqetleqee
garedayhfalkwegskkfstlivlddeaakaalkkskkkggkkggggevdtprdvtsddsgewvpvlam
ecrglepyafhplgsefkvvseggavfdedvnlsegdwaeydeehdasvsvnefeksssaspkamssssk
sktattkpasshakhasvmtslptlh*
>Thaps3a_26041
mtssrlpptltcclallgnalaykatntavtkefafkddfflhfspmaqaigpddvgglmssldafastf
ketwameleaslqngectvrmplpefsicdwrypdkydvdelptpgqtyahsdgfvqriyykieglkisc
pedfsyddldkesytaaafagtefdellvsstplfssivnvesascdatnaelyinrfvdvpvylkcldl
sgygpkianklikaldkyfelyitaaltqeilsqapeshvynyaspytsdrkycshgayytegnlvnqqk
dcdgilvtkftwgfdviwfkqqdfdeellpnvatlinevfldqdflaflqteypdydfiqdndmctavnp
deitvtlapteppspnptslldngqgpctsnaqcksgycfeetnictcdmetnegcnsnqvcrfscafia
deprcfddeqirdceskwgegyvcadgngdgivdqndksggcdynaptsspvkdpsaspssgpttfsptv
svqatlpptstivtkiptlsptsgntdtlgslttglptfsqiqpaitepptitvitpvptsapqeancsk
cditvpddteqdecpivtiatcgngnrgdgicpfagyccsewgwcgttaeycddnsvapspsavegapvs
ptysidagkcgngllgeeicaetdhccsewgycgvgenycftttsvedsssnatedetdligtcggggig
nglcndglccskfgfcgqgelyctgvnaeiesditpneaeiivdnsplpkdlkptygyrcgtteldaran
ckpqcthhiqcsdgeecwgvalnncnafeegthpicddlemadndnrcgydelsarsfcgmkcttdtecg
ageycfpthlnlcdchenndpeeativfasakalvspyflktnpstategiprnasfhlklsvrfamllp
vnifwmmm*
>Thaps3a_8219
mrylsvatavllsstssianakrsggatdssvvhhgihtvqmellknaprggvgkkgtpevvvvgggaaa
tatngtmsaaaaafvekkakkkgggdggktddakadandkkksskaakettavddkqdkekdeksskaak
ptaddknakkndkknghkehdddeeptkgskpdkkdkgkkhngksskevthaptsaqshepsvwyseept
vspsvsrsksgkgskpashaptvmssgkagkesnapsygkagkanmkppssskatkapsmepnyveeatv
lpiestvqpfgctppdpafapknsfdtttakficeelddgmggqmaggiivtpvysnegvsssvesirvy
agdtcmecdpvayklegrfvsgrrlrgegrelqeewtlisegdlewddtsrnigdppiyssytsgddsli
ytevnfditndkyteykitfpetrvdiaplmigevelvgkvygltgdtptyyptpygssyeptpywtyep
tsstsppskkptrkptmkpttatgkpttgkptaspsyvptfwateptgmptetqsfscqpegacegatgd
igtgscngleacvnksgdigndsclsnqsckdstgdvgnnactgtrscfentgtisrescrsndacngni
geiapqscngkaacrdnegpigqgscndldgegnclgntgtigsgscnginactgnsgkignnacngpna
cmnnaadignascngegactdvlgedifytiatqacngfevcfnntgnvsissclgesacyandgnigmn
scdglttcaynkadigimvmvpedledldiepsgscvddrknsenvpdgylgacilnqayvsdgscygee
scaanfaeigvnscnsdgacfqnqgivgdlscngpgackenkgpvgdnsccaanqftigdgsckdlaacn
lnqgdigfdsciglnacesntgvvqnntcyqgfscknnkgtiqndschgnfacdqspdfegfyrvgpsac
ignavcsfntknigidscageqsclnnaapigngacrglksctkntfpigdgsclstdltcddfegdcdd
yfgscrenagiidsgscqaynaccgnevtiatgtcntegecsncl*
>Thaps3a_262538
mggprhtfgnvgvvllllfsqcppaftadlissnyqfgdlrlnylppandggepiskykiewdtsgtvad
sndgnialepsfssssqnygfaevtnvreeqeiivscrsaclgtfqlswggriadplrvdatservetai
qhlldpfnpngdtfplvrvsrkangfaykwkvvflgihgdiglikadgdrlvgggasvrveevtsgssdl
ypgaytheiqtvsvrkrngfgceaisgsfevsfegrataqidvdasaedfkdaleslstihtvhvrtdhh
esvgiadcasrswivtfthlvhenrqgagdigllqlgsssfdeptvtqlsvfenikgtnprsftlrglht
gmmyycrvsaynslgyglssltvsatpkdqpsrpdkvilglpdpatdsvnagtsllvswdadneygsdai
tdysvewysevndvevqklttsasdgitevqsikisaeaegitgyftltfneeateliahdadadgdesi
emklerlstvgdvevsreyswksitdvefdfasssdvlsrtggsyagnlvgifaageminvggevhtiss
vgstflmlntpysgpsavsvhilkwsfgyewlvtfnshvgpqpllqaspsnnwagtnpiigisrvreglq
plsgtirmgfegertlpipydadaslmkqaleslttigevdvarfdnnnghnyfvtflselgdreqltvd
dlqltgpdarasvatlvegtdpsnygsvliprnsqlmkyqikslnngvsyfvrvrgrnsngygyaalgsp
spmtpvraptlptsvsmfplsgsrirmawqapasnggsritkysv
>Thaps3a_265295
mkastcivlslsllaynvdsfhtstpfaslsittsqtqlhstssndsekkrivvigngmvgqrfmenlid
ldvdkkciistfceepraaynrvkltsyfetrnpsslsmtsefdsdgrtpwyeennvelllndkavsidt
kektvtgasgkkvdydvavfatgsypfvppipgkqrpgvfvyrtiedlesmlayvkannvksaavigggl
lgleaakavadmkvqshiiefapilmcrqidegghnalvgkieemglkvhcgartesfvgqdgttdndsm
spvsalrfsnegwddldvqmivvsagikprddlakdtdialgerggiivdeqlrtnvngvyaigeialyn
nfiygliapgyemagvcskivakeefgidvdfveepaftgadlstklkllgcdvasfgenqpspddpdvs
nlvwndplggiyrklifnkagsrlrggilvgdasdysklhalavkggelpenpamllappsargeveaee
eissdpstqvcscndvsrgqiadtikelgvekatlkevkvcsragtgcggcepdiktilkqeleklggsl
snslcehfaysrpelmalvrtdadpssvdsfekilhkhgkgngceickptvgsilastfngvildegrda
lqdtndralanmqrggsysvvprvpggeltpdqlikmgdvakkyglytkitggqrvdlfgaakyqlpdiw
eelgsvglesghaygkalrtvkscvgsdwcrygqqhstsfaievenrykgvrsphkmksavsgcirecae
aqskdfgmiatehgynlyvggnggvnpvhaqllatdideatvlkyldryimyyiltadrlertapwqakl
psgkngggpiehlkeviiedslgicaeldsrmqflvdtyhdewaevvkspelrakfkqfvntdkvqtree
qiefieqrgqvrptnwpadgqaqtnwkpeytdifarsekswvavgktsdfdanvgsailygesqlavfnn
aqrgewyctqnmcphkqafvlsqgiigdlegiskvacplhkkqfgladgkqldgdlslitfpvkiigdev
mvelpseaevnail*
>Thaps3a_1638
mkttlaslvllsaqlgsafrsspyhcyhhpsraslelsayallpsilpsrkrrthvlfasdsndvdtpss
yeepsympttaqdlrqflnqrtiqsfmyllsstrdlhtvawldnftrpiivnnywadesrsnsdeiayre
sdkklgsqlltyhglhalnttifdtwdsyfemlleepdtvlliqtpvdlgrraysefdidieparlcmri
lsvreliateltgdlkaistmgqqiwdsywyntkmrkestpsksgggkggigfkdgsspsafdrpsllfm
nfdpqydgslapsplrlgnfdllynlitqeavtqlmqtevivgenerqntackrylqnfyqehllthfvg
aqfygkgddfieelmmgspimlfgdkdgddastreegaeigsndsestttpplvveplriaeqvllrrdk
lalewfeimkgipsehmdirkkqlsrlmgeptekkettdefq*
>Thaps3a_20964
mpslllqtlciwvailqghafnsyilpvpqshhssspvrtslfnpsltltcaqtaddtsqvkqsnrkskn
atkwiacsstkevtraieryvqggdrvaelgsqlrepssmicemigasgkamlvdierkfpnekkgsdrt
samrregdedefyndratfrelktfdgwrhallstqynilvvdvsivagndldltcislikefialnsgs
gdnndnpcraiivksgslhnlarrlyhaqtilsgsrtirlreneqssvvgavgveeyrrtipfvvrkgdv
cvevgchlgtsttiideaakdttaetggclgvdvgphiierakekyphlpfevgdgfeigslirmrsshf
ppstnnsiydvvyvdigglsgseglleavsllssitncleprcivikslcvrrlasclvpfsevwrkekm
aeqantepk*
>Thaps3a_11734
mkitsslllaalstaigsvaafspsspatsslahnmrmrthpssvsahhlksthqptdetdestssskpk
dakrrktlfdlaavnalpfvgstkkvnaasdassekdgfdgkpiadfpmkrlrlpkggmgreyiilqlyi
kgqgpydfmvdsglttelitphlqsilhlgksgitkqglsagetgqtqslvelndvslccgtfengqeff
plpsplhaivtdfpqehmdpqhdpvegmlgmevleqfdvdldfpagrlrlwkpgtvrkvaekagmakiea
vvvnetrllgfrvvpasiirkgggsggvsaqpylgvvdcgssfsivnwaaapllglpprsdqnaykknpa
vtgmgvdgkpillptyniqlgycgnpiktsspttmsfespssdfqpwnpisiaigdlpvftnllgdgmtp
yrgpagiigldilsqrrviletgvgrerkiyvgnr*
>Thaps3a_22198
mnsyalvllaiigightfafqvvvgassrnpsptngfstllksvefnpidemcienvaefclhescdlee
yqalinqleeqkdhfirhtanvesllarlknsnhpendpeevkdriasikgtlasssvndinr*
>Thaps3a_38194
mklstaflalsglstttaanrmlqilhtsdmesdfqdtntleekinlysaltsglyelakaenassihvt
agdntlpgpfykaaaevpslgapglgdssifnalginalglgnhgfdggadefcgivaynempslavnld
fsnfvcaagivisedamecstiggsvakscyvdfgnmkvgligrapagffevvenpseklpgldfvggrd
eatnqplesatpmvleqvdaltaagcdvivlldhaqdwttdaftpdtlsgidvivqaggtefmvgtedmm
fnmlregdssnnvypvsstdmdgntvliidtaqlwtyighlmvefddeghivgydersgpiatteeavtm
fgeyvgtditpingvaetlaalqatdsitdgftsigttefvlegtrenvrsretnlcrvvadssvwgaqk
hlddngmaesvhialkngggvretiagpeitrisiqaalafdnklaivkvtvpqllaifenglsrypdyd
grfpqvsgmtivfdpsqpgvesqtsldsvsrivdlmvgddavveagevvadmdmtfvvatnsflltggdg
yaafieaeslaetsigeqqileeyiggelggkvdmddppvdprvaptsgepatndevvaeepatndevvv
eypatndevaepatndevaepatndevpepstndavdapeasassdkspaafrssvisttflitigmivl
g*
>Thaps3a_6233
mafflfpvvcnllntlvevsddefdiineqftpgigilygtfvaltldilyerqgkvqenasveasllsq
vtqnvislfrdevniareatqiiadqvriivyrsrgsemlnimrsdpyarllslidhyqrdrkeftphqe
alidglrgeipalmearakrlsdeasalppthflvlllltalsligftaatltitddngqpplesrmvfa
glsavyvlffnfcndmndpfdgvyqikrssaasyllqikwlvasqpfggdirfdtkaafapefdgmevle
igkgavkiepeslvvkelksdasplieestsddsgvetqpekiglatqmeasevtethaqeidltivsfd
gvaanedpetnddtpdqpqsseedvesvldfleadnqvkatpeaseveavipeknmmvasedskptgtas
ssqsesstlstgnahnekvakyfqilsgfgdrkaasqtppptn*
>Thaps3a_267898
mrlsiatitlalhhhttsaftttttprphsiintqttlfasggplnispigigscapttaltnfdletvh
dtsdewirtrtgiemrrvlvheepetlrslgitagrnaismagvnpediglvicctsspddlfgdapsia
aavgcttntvafdltaacsgflfgivtagqflengaakhalvigadaltrwvdwddrnscilfgdgagam
vlsangnsdsevgpgilgyamhsngkgyddlkciyrgepkkittpgegtvvhdgsydlmtmngrkvysfa
trevpavleeameqagitvdqvdhlllhqanirimevvaerlgmpmekvitnlykygntsaasiplalde
avrsgrvkkgdviacagfgaglswgaailkwg*
>Thaps3a_21215
mcwwkvirccwlmgvgvdgsgcsccialvyfssrgaravaretsggnqpplttflihttkhptprtfant
tpisnmlantllrttsrriisassrsatqrtastsvtqtlkkkgedarravlplmavatvgslglmtlrk
eettqciaptdsaaqaveekfatywprnimilfgppgagkgthgpkienmlgipqlstgdmlraavaakt
evglkaaavmkagglvsddivigiirdrirepdckfgfildgfprtlvqaqeldkmlaeegacvtkvvel
qvpdevleericgrwihkksgrsyhvkyappksmkkdgkgnpipesmtddetgealmqrpddtssalvkr
lqgyhgetvpilehykphgivsevnanqsmdgvwgevlvslkrggd*
>Thaps3a_31622
mkklshqmmaivivlytstptksftsprcfipssslswrtaslyqlverykgptfgsapvpfsypsitsl
hansddrdttspnqdaqqsasspfvglpsyrriiffvattvliwisepllslvdsaavgryagktlqsas
tstipnlssviqlaslgpatmlcdssiylslfiamattnklatsfakedlkeqistishvmaislaigtt
lfllitfrgesllssilgpadltpqvlhaalgysrirsavyplavmgltsqaallcagntqtpalavfva
sianiigdyffvakmgfgvrgaalatsiasvlangilvfrvwkmrqtddpsltpfisfpnrkdfvsllkl
agpmffvligkvmgysamtvkagsfgmvslachnvlmrvffffatcgdgishaaqtflpglfyrkslddq
nartllkrllsiatvagtvnciagryiannagrvfttdtslvslmshvspfmglgllihpitmalegsii
agrdlkflvstyvlsitvllaqlkfvckefvgvwhtlllfqsirivqfgarvwrrtasskgngeatt*
>Thaps3a_23643
mktsirhniiaaivlvssssmvhnhntaaasrlnnkknakhgnsspppsngqkeyddpnqdgnddtnnvi
nnertkkkpassssdrylvsrdvlqskypvfesfngtmhsgllpaafvddatlfgvddesgtkkdgaale
eedyssyffwlfqpdgesgdrdevesfrddtlviwlnggpgcssmigllvengpitlptfpsgippgknp
sssmgalftsnpfawtrksamlyveqpggvgyssasskwrgedadvrtekdvaldfyrflqnfyrvfdde
etvvesyagmyipsiargiikgnerlmaanegtvgsekkpskrdeksavinlqgvaigngwidayiqgpt
vidyafwhgmidlrtvnslhekwdeciknkitssesepfhpfttpdecgvtmavmeasgssnmydvttyd
typvhvdphgtiaeffndadvrmalnapssdvlstweacvpgsgrrrrgrnlkekmqqhnstgiaddysg
tdattrrdlillandrtsvvpyiaelldeakvrilfyngdldlscssqstemvldsmkwsgneawlnpdt
tqwkewivedqvaghtkrysnlefvvvynsghfvpvnqarnslnligrmlddvsfgdeslpqfpssrgra
keplvspvmtipgedenetyrtvsittalwgcvlgalisslvtshillkkrkrasqhsqsglteitplka
rqsktid*
>Thaps3a_10633
mallsppsfntifsllsvvfnlsissvvsgfsptihaaqppptgfrmasndntptssstswqpqpdasqe
dislaeslsiwpldsynvdllnevrhrkyvnpdplptydlvvigagagglvssrqaarrgakscmisael
aggdclnagcvpskallrcaklirearkaaesnngygvsfrrkspdgsdtandsslevevhvdfpqimqr
mrmlrskiapvdghergaslgvqtfqgkgvftspstievvehgkrlgdpfnpqlsfrkaviatggrptvp
tdivglkdapyttnlglfnlqrlpermvilgsgvvalemaqafaifgtkvtvlertrllskgdddaaeal
ratleedgveflsgvsvekvatirppsdgelplmsvslthkestdpvmlececllvaigrtanvqsigle
saniqyhhsngiiindlaqsisnpnvyavgdcvanvprlthvsgemakvvvqnalfdgewklssfiipav
mytepeyavvgkvisvdengyivptipddevdvykadlkhndraildssdtngfvkilckkgtgkivgct
ivssrageivnevslamkhgigleglgrnihsyptlgegvmgcglqfinarwkrmn*
>Thaps3a_270361
mhfnnestnrpprssakkyvsptslfitacvlffsaaslvnafptsklsavqgglhgdrhslcgrsscss
ytrprpqistingdarqsmvlrgrvyrsltrrlgsganervtsgtrsvsgerllgvlygaeassdstvss
dvddnaegqdvkvaitnenkddtnnntaeelekvhqlekeaveqqinqekeefqaavkevteavvevsks
avnlggavitkspgiftrfftllatsemrndfarrrkwyisdwtdafkkkrqvipavlflyfaclapavs
fgtiaseitngsigvvefllssgmagmlysitcgqpmaflaptgltlafisglfrfctlrnlpffpvyaw
vglwssafmmilglsgsskliryctrftdevfngllsvnfiyeafsslrrnfvnadpmnltmpfvalsma
lgtffstmkvvkfesskffntkvrgviknfgpvsvilfftlvnllpwfqkfhvptlsvpdtfqlaggrsf
lvslkeipvkvrwlcalpawlltclffmdqnisvrlvnnpdnklkkgeaynmdmvalggitgvlsvlglp
wmcgatvqsmnhvramsemkvneetgetevevtetrltgftihallastvlllpwikkipipvvsgvflf
lgrklmtgntffkrvtdafaeskrlredhpinllgrkkmnaftgiqvlcllglfafkqipsitiffpami
lflmfirsfvlpkyfseeefvaledptps*
>Thaps3a_268858
mvskkalkfgavglavvgislgvgiglsqknsanksleasnaeammsascgrmldetgrllsaptnnekr
rtlrqdvarklgkvsepgyyncskssskgsisnlcdgamanspkggkgksskgsfnfgsgskgksskgsn
vgagectcmapanpgkgnksskgnfnssgaksskgspsanlgsgskgsnksskgspsanlgsgskgsnks
skgspsanlgsgskgsnksskgspsanlgsgskgsnksskgspsanlgsgskgsnksskgavpanvgsda
tanmeswsegwnsdgyenvdnvgsgsnksskgtnvaagsgskgsnksskggdianvgsgskgsnksskgs
spangskgskgksskgsspangskgskgksskgsspangskgskgksskgsppangskgskgksskgsvp
ppienlvpvpcpcvpppaslvpvictpaptpertiipvvtpaptdaidtlpptpspslplepivtpvptp
fptvvidtlpptvgaidtlpptflnittmtptsgstptvstevtgpptrpgrds*
>Thaps3a_10233
migrkyslaasalaiiasltsttafappsssllrstrlhstveettngeaatntnveqikdtsrdkvmtf
sydmsiepkyekptypgtgngmsgdsgeydiivigsgmgglacsalsakygsrvlcleshikvggsahtf
srmhnggkysfevgpsifegldrpslnplrmifdileetmpvktykglgywtpsgywrfpigsregfeql
lmeqcgedgekaigewkalrerlrtlggstqavallnlrqdagflattagslpfvvthpdvfgdlsltfd
dlsktvdefvtvpflrnfidtmcifcgfpakgamtahllyilerffeetaafsvpiggtcelgntlqrgl
ekyggklqlnahvdeilvengravgvrlmngnvvkarkavvsnatpfdtvklmpkaegepkgltkwreel
gklprhgaishlflaidaegldlshiqdpahlvvqdwdrslqdsqnlcsffipsildktlcpegkhvihv
yssggepyepwekltpgseeyeaykneraevlwravercipdvrdrvefsivgsplaheaflrrdrgtyg
mawaagssapqsgilgsvlpfpfpnlktpvdgllrcgdscfpgigtpsaaasgaiaantmthvdnhlkml
seaskldpmykfldagimgqvykplvqgftpspelrtdqyvsgagvapvdytatdpsvseridl*
>Thaps3a_23550
mlllpvlltaptfvssfshqfavvsshhtstqlrfqhqstmsthhplhhqrsltslyaskrrggamarrk
nfideadvnddddsdvsmnsskgfdsessksksdtiysmpplydlafgyrsyedevdfllfafneyntca
ggdvkpirilelaagparhslaaltefsssevesvvaldrspdmvnygiqnadhelgvgggrrdtfteat
kvdvstmfdtvwlllgsmqhlltnddiiaclssihsvlqpggivvielphpretfsmgectrngwtvplv
deldedggekeygelnivwgdeddkfdpvaqirhftvglelvvknpddipddaetsplfkqmtkngktsv
reivpmrlytlheidalarcaglelvtkygalddevsienedeafrmvcvlrkag*
>Thaps3a_269258
mkllislllaaqylrstnavlppgyedqiwcppnncqvyipmdpgftgpislfekcynpsadeitdgvwt
gsltnvtapdewmmperctdeeysppsvngttawvwvgqckedadcvptlrsrvptlsdksgvdmcecya
ntvdspfdecegesdmtcpiagcaenacarleavcevgvcelkettanivddttgvcatdedcykkmrsr
vptladvvgvdmcgcysdssvhpfdecqgesdgscptarcaedtclgyeafcsdegkcdlaeadmivpsy
twtgqcssdddcynkirervpslsditgvgtcqcyanslidpldecegesdmtcpiagcvinpctdleay
cgdkgvcdlrspavgnetiavddvefisdtgvnnttvidskpievtnktaatnesvaidedptdnetdan
ktigmcqtdddcslkvrsrkpslsnftgvdmcgcyavsskgpafdecegedascpiakcqntceglqavc
stdegicvisdpveanptdsapsetdalnndtpkaasgaftknavpssltvavvigslaml*
>Thaps3a_23480
maasflsslsigtsttnaaplnskapsntdkgnmdshayqrsqhrntitlvhsktlilaktvqkyqrkhr
dlsgvlddavealdefkdvewppkradvegvlavpswmgeeeeeergdedghvqrddgsmselarkleqs
valdgssvsvgegssvegsressthgkersaaadaalgeeledadvhdeeeleklhqevltayekgtkgv
ddestsedttetdgnddggdsavdgsdskenvvsddnkdrdatndttkdseakespqaappapttktihk
dvsvdaaamepmhpavittlhglcmvissesktpkmtetalecitiltngryvsgvaggrmkldeqrkms
glakggnvntqtlspkpapvpvaagqdaghdgrdgglsflgyvvesitrasdsasevvqggmakallaim
tcpkcgvheaamlqavrstfhvylvgktpvgkelarktlvdmlkcvfnrmeaydiinqddaainpisqrn
gedertvataitavtcgspsttskdrtpssptengmmedqsgaigmfasqyhtdsyllfralcklssktl
pgdenvgmsttggpgltssaganffsnsqvvdplalnskvlslelilavfehcgdafrngekfiyavqsy
lcvsllkncmsnqtavahlslkiflllvkkfkthlkaeievfvlniflrvlespnspfeqkvlvlealra
lcsdpqmltqlflnydcdfdavnlykdivhhvtrisakacapsstsapvtkkdadqelelsrtglevlvv
ilrsflkaldlpggddvfdetdgssslsllrqnltldgadnaddskrattsktkhhtsftgtadkddasd
iqaagfaekivdafdkkrtaqqnfeigmvkftlslksgisffiesgfvdldaqdmarflyenkerldktq
vgevlgkepdaafvkddgvdpekggkgfflrvlyhyvdqmkfeglkfddairlflsgfrlpgeaqkidri
mekfaerftrqnsdvfpsadtafilafsvimlntdlhnpsikperrmtlesfirnnkgisadggdlpqdf
ltgifnrikeqpfslkeddearekankesttfdslfvferpfgssseekkrekfrkereemmtaseqlfk
krsgkgssrklspessidsvspgdvvkpmfdvtwgpligtlsqvlesstnetsialclsgfvysirlssh
sgmslarntfvnslakfttlgsikemkskniecirtllsiaiidgeylgeswspilqcisqlgrlhlfas
gldsedqflqsgslqlskisdaaremeenngkavlaaineilidkvfsstvtlsargivnfieqliavse
aeisgdtkrgisgvgssmmqtqgyqrkstssghgmegprifslqrlvevadynmnirprltwsqiwetmg
rhfakvgcddnamvsmfaidalrqlslkflekpeltdfnfqrlflkpflliienpgsredirelvlrcvd
niirslahnlrsgwkiffmilmrsstdasvkintlglailqrlldehlddlcpsptkdddatitegnadk
elsslecrqrnasaddfvglcraslsfvqteenenplpiglsmralchtacyadliaekrvlppvsgfqh
ndsstagftytglsdeeslemamwrplldglaagmcstassisggvgclvqrgsvmalraillrhgklfs
vaqwsailkyvilpamqigaendvspviqissespsvssldflgeplplppscddeglqkfasiaqsdes
spsrplgtaellveasfadlrhggdgnlsnahslkkkdaekrivhlqpfpdswiattapialgmfsdlvg
qqflalgsdgreelwplvmsqlvrwsvgnpqervqlenmsdeedadetsveaeewqpcealvrigckewg
rslqfvldasstldktesrlwinvilanlcetmvtninleekrredvvgfklsslgiqnkskdnandsiv
sqrsdrgskaylsmlpalktrciashclqqylasfmhqlasltseedisclldalkqsrlvsstarnded
lahafqeacldqwgdsveeveaalkgsgggsghrgssqmffltqeasstkgeilllshlfcdelhgedde
hkwdteafaepllsrritevlseflaseekdgllidpnvwrsasesggqvayfctsfagvvvniletisn
ldadkfdrhkealfpmicslvraqsdeirqlvsdilkkqvglligvpdteqrai*
>Thaps3a_11427
mapvllflallvhismlsstatafqlpssssrftanrqicnsghrhkhhqhcrtsprleplfasvertse
pmsfslqeeddssqqlhvsastfdtdekshhgnvslintneievslsqqppttskttssiqnqpshklti
pemggfqftkndkpkvlnlyglynlftiavtmpfwlaameilqwlgdniegfdkdramfdysgkvwcrvy
ltlvdsypeiagdverlknkksllgdgggenqacmyvanhasfldiavlccvldpvfkfiakdslkkfpg
vgkqlcggehvlidrsnkrsqlrtfkqaitylqngvsvmafpegarspdgrlmdfkpglfsmatkanvpi
vplsianthavmptvgflpvqrgkgklrvyvhepievegkseeaiarevrevllselpldqhpleygeee
i*
>Thaps3a_4501
miprtstihhrrctsstmtslvfsillilcltsqhvvvfvraegsyshtipygqeecllirvpkephiis
gsfdildtnyspapvrvalyntkeeliwdsepftidgsfsqrgsgkhwlclengltyeqkednkrlspqq
rvtrtigfslrikksmsgvpevpkdgskndidgtttrlleltdnlnenfqvlvdhmsfmkkrevvhrqlh
eetftkvvrwnileictvvlvtfgqvlnvwwilsnkrsy*
>Thaps3a_3302
mtqqstislmcvavviatldtidafsiniatshptrqamhsvvhqpsqlyslprnsladgstdevvddyd
vtcyivneeeiitdhekphvvctsepeeyawfngidpkmmvetddamegaveckegesykgkpewece*
>Thaps3a_22768
mrissivaatlitcdvasawsssaftsplsiktqhrsqastkrrdgsilmsavsqkesssssssgqgrtt
keisnelalgvtldggpvidfasvkdttsraeialadsrkkyeasgatispnpggrlmgindevvaevgy
eigefaeeyldkesgetvdelvqkvarylrsksntdtfpemeeeeapftnqekirfnrllsrayeesgiv
tsafaktfylgtqvlpepsmkaiwaiyvwcrrtdeivdaprpaahdpnaemltdlseweirlerlfdrge
vvdvldlplldckvkyptlpitpfsdmirgmlmdipglgqerydtwdelhlycyrvagtvglmsmpvfgc
aegytdevakepalslgvafqitnilrdvgedaekrervylpqrdmerfgvterqifdkvvdenyinlmk
feiararmyyaralrgvpmlrpesrlpvqlsldaygkildkieengydsltkrayvgkweklagipaswy
rtldiakamplpgdwerpsleeyeksleqmlenkwveqrgssatsdylqslnk*
>Thaps3a_258994
vgyrhmirwfavlmwryltmegythvmrmdddsylhsrvkynlfeymrennkryafrqpvvedgvgagyd
elidgfleeypdatspklidlykqdrrvsfynnwfmadisffmsppasvllntidmskliytqrtgdlvi
hstvarlflrpkeihwfrdftyehmt
>Thaps3a_25809
mqkhtthycvvliqlvqllgrseswrmcriqqqqnniptqrlvtrglgnplsrelaidiayqllhldrtd
mrvrllipsllleggyyqeaydyikywlsvdsslmimdlalmggemfddggddgegsdrpflhlhdqdml
eapelwmdgemvypsvgmvfelaflkchlltlvkstksdnetcrdggtnqsttlaercataagedeltrq
vrlllsvfhkwnskllpklgesysyvsgatitdakdskdvspnatmppsppalgtllnvhppgfelqyrm
gnpggqsldeavsiwqrdmilwhivdpksmeylsmfcanlegnlvdtsgltggvvdgdgnandgknkgvk
gndgdeakenimkreeaeelvaklqrenpkrtmdqimmhpemaalmikhlhte*
>Thaps3a_269348
mhlrliasflrrqpltlsnsstttmkflsplallalaptssawapttlkayrsipatvlhsyststsgea
ntesfrvsfsegdstispwhdiplngssegtynavieipkmtkakmevatkeennpiaqdvkkgklrdyh
gpifwnygcipqtwedpnaehpelkcfgdddpidvveigskaiamgsvcevkplgvlamiddgeldwkvi
aiatddelakeyndindvpdavkdgirewfrwyktpddkplngfgfdekwldakmagevigetheawkkl
rsgeieagklwtgka*
>Thaps3a_25747
maafapqhsivvaltlvsiclactvtassssttptapptplthnmsdfpppqdyshliidnwfhergplw
pgqsfslqiekilyhqkslfqdvlvfdstnhgkvlvldgviqctehdehsyqemmahiplyshpnpkkvl
vigggdggvlreiarhpgveeiciceldkdvidvskkylpfmakgfddprvkvhimdgakfmeenqsafd
vivtdssdpvgpasvlfetpfykalhgslreggiictqgecvwlhvdliqplikaiqplfttveyaycti
psypsgqigfiiatkggkgcrnpvrapeesvqkelkyytpdihsaafvlpafaqraifgglsk*
>Thaps3a_31749
mmkiaalsllaagsasafapanngaavktsldampdrmwnkmvdktqrskampflprpinldgsyvgdvg
fdpfylssidknfagfiqppsweetnglptlywmreaelkhgriammafagwlatdfgvrfpgagepyts
vpnafsahnimvdsgamwvmlsligfieistaavlvevskgendreagdfcfdplgfckgksadaintmk
lkelqngraammafgglatqtalggvdfpylvpypnvadvtw*
>Thaps3a_5401
mccqrqkrfaplfllssvlctstpaitmmsrlstsmiirqnqfhddqdenavlnctspiavgvkqsnies
lfdygsyystsvstsysacqteasasyednysdtasededstvgcsciseessdfscsseeggdapqand
idslsndgnysstdvsasysacqtetsksydtmfsvsassskdsvfngiciseendnilrtrseesgddi
csiseedqaeivtaeaiaddvcqlrsskdenqsedsiddiakfragsddaeddlenagfqfilelqqhql
siaspsqrlptimevestdtdiklshfgiesveeeyiekeddlsffygscdesevshvqhpasfdsfldg
iyndlcaekevvdvvstevvksdndcslvveadgielllhsmkikcdasdttlepneeapehtelqarla
aekatadqqtrelnqqimvtqnytdefkpswkqiqeevaglttyneylqrdifnlvaskrhmeeakarmk
qeeaevailrdrharqlveledekerlneameeaatdttetkelarkvlselqeiklklevemadelkre
qekiiqlqeeheqhmnelmeehdnlttevaqeteevetmiremesalesiyehkenmeneltlridavnq
sttdskrelqmelgkarfsktrksldafsehcreslkcalesngaidnvaaftkvavqaitepftddvli
etavrarsprrns*
>Thaps3a_5171
mlrgcstfslclsrvpchhlllpimprlhlgnpnsrgrrsvtassstgdgdgddfdfvenanddsassti
nanrnssnanngtfnkmkddafdygddddefdyddmingnnnghqrtssstsyssnkrsstttnnnkatl
iqgvdsrdfspalpntstkqtttssaphqyyttlddsvseedsdysndkmllmgtskrlkkkksstaats
sisagdasdggggvsprvvaptvssrkitaaslskvksssnssnsnstsltmeendentinhtkknapvl
rgdgyrkktsptsvndgssttnkstsqrsgkqkvsftkntkaavaaafsgnghvggewkkkrgaddgkts
tykksgggkegattktggggrrrkkkdksllvyseeeegledaddddeegtetralfkkskrvpsasaka
arfcedatnitssnsststmntnsynldktsiqilpfrgiaidnraiptfegdsmarhsflahfpefleg
glekgvlvsagagadgvgsviassvlveggtmgirasylydgcngsschgdegsvaldgasereralwls
dfltpvnhgfgsngggligsdmelynergqqlpdgfaaddswvyfgdlvetlvckltsskantspysltl
fttdatlfadthsashtrgldhffqriapafqsnavsevtimvvettsfmqamkaanfyddstpsihsld
eeyltsslpnrlqiiqcmndirqrirkltdeneqvhapvkvqvefmngspvefqtvlqmwvkesfsqsyv
aafpsehnnngvggklrfelpetidgtvcsisldlqytilphrvdshstkglvadmhmlsslspssvevv
ltipletvdssliygvpmtaraglenditqynhmkllvrqlwrylslndvalvirvsresneydskgaas
evghyrsrdqlflllceeavqkqpsafgvdssaalniepdkkrkgespcsgvlyryatksqllqfgsees
nedcddnsaegneyseyiersmdmlvktglnpflmrngsvfa*
>Thaps3a_20906
milqfvtvflirplyvllntmakqkqkassskitsqpstssntndesvgfpshllkrlppsttsadplik
havyvarhalssaecqawvkyaeegnggrwdkvshpatkyiahrecgrlqkndtntaqslynririivqe
vasqvdifdkaslpslkrkintsasmqqpkyqpvscnpnlrlykytkgqwfgrhvddsnkinfasvqkqn
nvvgspfslsdvkeaqtemtvlfylsscrggatrfhlptgkqsgkgkkadcsvafvpeegavlvhvhgdh
cleheaepvldgvkyvlrtdivygiv*
>Thaps3a_3879
mdmyflpstetvrtytkpnlspmqaihallilllpstiaassstvassvstsirvensddmdmptatass
fkhvvfsdvdgtlvhypehlqkggddsesddgdndamiflppsktgtrgvistrtlqlchrlrhgvttts
egsfdnqqqrasnggvalilvsgmrtttlfqrlpylpradayvsesggrifyprlvskeqasvgdgevdg
evkdliinpvtfqgihpfdstpytlvedmrwrnqisrqnaagsdgyndqantplqpteerkgmvwefaqq
lkkqgyvldthgyatafrinrkmqsthsatfdaflekcanregipdelgcstnlgcvdiypamsgkknac
dyliqrflggdearevslkthafclcdddndiemaqacrtaflpsvtsesiqrivdsqsdnddgdangkl
ivtedvdrnctetratesalelildeltk*
>Thaps3a_3421
mmmsfpsavalvtvvllcsdtsdaavsfrprpnrlqnlnlqpvhnnisdgsflvqsrtrlfdgstllalr
ggeldednndtqdvtkptetsspyqtgedmtsdtmvgdeildrespdsedhqvdsddyylgenyggwrdd
gdtilhernhvagavqqfeeedttesddkgspdaweeeikrlqafynsnhrpvsirttdsqqskeiadtd
tadgsngdddgtiadeeieddspvldvsvysetklnvdvidaedtntdvveghatepleditavqhedtd
sfnddeeseaaivetalevklpindmddevifqandeieddiilqipavtaaaatnklveeglrrlrrkd
gdipsipyvitramkrvlvnelgydedevqamrpdvaviivgeklerpdmaelpsrfyhedtelnttlle
ernakswivrmrrsvallrqlsirdaitslvqrcnskpailvctiiavilsarvgvlpsdrevsiptqqh
akdlsvdsivdvdsinsedeeseavpeevelrrdldqtwleklismltfhq*
>Thaps3a_21316
mpprlrvyrkllsafifvaiymvsrtpynaklghsttntsshtsfshnkvystiqhraesslesvrvsfk
lhtiddvpvpdkflsvdtfvcqkrsdlppsfaptqdgrlfdftttvstdlklifmgdslghqfsqgfdaa
vleeghesrrnvmlkyqikrkifdcltisaptrgggvsafwrftkllqrgkgrksmacsaietgwgqnfa
lrlldyqysddsapnsanivagfdaailriphgwmkaeeitrerlveainfcnevlgvrtvvittiainn
namktgewdevtktnvmiqniqdnwkqpndgedgvewvllqqfssftlelikanaeyigydvsnndylfd
qlagnlnwpqaipmvcankprdnlvtechrnkispdgihwcvetigprytasvacllgciyngrtpertt
dglaslrrcehdcneqfmtlkrvdeewigngrtifseskpvv*
>Thaps3a_20608
mksptilsaallcclsqnatsfhtpqpsqrvgaiksprtidtspipqprhtqcspiikpsrtssssssta
lfgipkmfrwltdqypnilnrrlsssgntlppidnfyldmngiihpcthgnnedeitlldetemfkkifg
yvdrlykiveprkvlylavdgvaprakmnqqrsrrfrsskeaeklaatilardgslpdadafdsncitpg
tdfmlklglamrkwieykqktddawrngcdvvvsgpdvpgegehkvmdyiretralydevdpskshphwe
pslthvlygldadlimlglathepnflllrekmsvvmagrgrhkhrkkkdmleytrddfellelsalrem
fqiqfrkfsdegrlkvaydvnrviddfifmcmfvgndflphvphleidngalslmlnnyidllpewggyl
tdksaihparleqffynvavfeeehfrrrsyeenepgwglgseneneeddfyggcygdtptpelakeank
kfvvetnnfpdvngeeesdlldgavegdspkskvekkfkklhprdasrsyrefyyesklgisplatkrae
aqrarraivrdyleglhwnlsyyhegcaswawffphlygplstdmvniwefygdedidikdnsgfrkfnf
eqtepfpplaqllsvlppqsatllppvlgelmiepssplapyypndfdsdpngkrqpweaivkipfidge
klldvvneildadetavtgellsnaerrrnvkgtshtfiperdgnapkssskgavngskpaartarksss
kkssqarhllsaslqlhgetnfvfeeaaspapfffaifspslpphvliesapsslccivscqslsmlqsl
tsyrqaclpsfarlfcqmrkvatlllpaedgesryasdevigllqpslgvsstwiaskgvdyclrtsvas
tlafvpstplsslrsasslsrlfsatsdvtgtvkwynaergfgfiaiddggadmyvhatgltfdgplien
ervgftteidartnkpkavavvrvgeeedvvnteaeeesdavaaaakmneeedrtkqaeakaaadkaeed
arikaeaeakaakaekeriaaeakaaeealiaeearlakeaeeariakekeeariaaeakaaeeariaee
arlakeaeeariakekeeariaaeakaaeeariaeeariaeeariaeeariaeearlakeaeeariakek
eeariaaeakaaeeariaeeariaeeariaeeariaeeariaeeariaeeariaeeariaeearlakeae
eariakekeeariaaeakaaeearfaeearlakeaeeariakekeeariaaekaeedakargypsvaimk
armqpkseseeaslsskyaamsslgerafailidlgmvdinpdpdavdfdssayaeddde*
>Thaps3a_22250
mvlikriallliltadssaaidlgrafgkatkdgatkgggpsdvstedavknakqliddmndastgtiil
hkpgkekepttcndimakalvvaneekaevieerdsivkaasllsdrvdelgdqlqsahdriedlkkale
eaaaeagakfadvasdcdesvkqvqesagkvkeeakaqiekmkqsvertqqdasksimaelersklnmeg
mkntmnerianiesqcsdrlamkdadvasklaeakknfeqalveadakiessqknaddkivsilaraeee
knkimesaqqdidnmkrevqqekkrmeeemarakksaaadmhefeamaeerikqahdeldnavktaetki
rgveeknkhlndvlqkakeesqekerrlssqfdelksastglekevsfwkethnsqgycnttliredsrk
lvmgvvqsassglsqsqkilmdglgtqlvkaqnvgselvsyi
>Thaps3a_37100
mwfcpldgtllqvitatssastspstnifacttcpysqpittpqiqksfpirkkvddilggekawenvdr
taavcpgcsfgeayfmqmqirsadepmsvfykcvkcshqwndk*
>Thaps3a_6726
mleklslkelgavwswcrrgndhmmcimmlttvacfalvvlppavsaagncsscnarvvgafdhswstgr
fhfhrvdniqrqvsvfdgtsmkshlnesvhisngrydalrsphtknifnmkapfteqehpqrqlhpkhsl
slivslvqylnasnrriyerisayvkknsirnmlsiisvfmsltllfatplrasastaettvgstsatss
sleyylqnnpnqqqssqpqrevisietdthsspppgssqqspqkymsnssrgntksrtryysknkrqkvq
rlafsilaatigaasfraslrkskivrnitpfgmirntsplgngvsvmcvrmaldfanedgdavdgtkea
nalleklqieeykmystistlaqqqiqgmdvyaqrqaalgdyvsnvattlfenkslmqfgtidsvrtsfv
eeavtefrrvskeersvfdktkkksvddteiaaqqpkqtparrryilatillaikgdhtsgpfkygvdsk
rdfgralsriatdaqvegcligsemlwkphelkfdrgdgaysllsesdvlkafpdltfls*
>Thaps3a_255524
mdcgtssrvifvticlslqpctihtithpcklnslplkdliiaksnrleirqyqsstnpnddnnnsdllp
llltlpingritslapikysssntdclffttergcyalisydeqlaqlqfnavtsttsrgcqaecgpimt
vdplnrcialhvydgwvtvipinrgydvgsarasssssrggkprgfyyhpqlvvlhqdargfqhvithgv
dlakkglvlhgspndsasridggsaaliaippsktsalggvlilgqrqityhhtgegitrtlpigsslly
syclvadkdadrninnnapvlkyilgdstgrihlltillnvtpegkgdgcvttllmetlgtassasavvy
lgkgclfvgsqfgdsqllkildapvplsggrddegeeknpleettylrlldeytnlgpivdfdlrpcsda
tsgghgnakndsksrdqhrqslvvtcsgvgkdgtvrlvrngvgmrehaevempgikgmwslrrtfadedd
sflvqsfvretrilgvqkggalaevtipgfssskstlfagnllvgssdlllqvvedsvrlvnsetlelvt
ewspfsndnegsdddeplgfitvasanssgqivvalrggtlvylvvegdaspsirrlkrvtldreiscid
lnpfddtavggntmdvdgghhsklvavglwddfsvrlldlsslclvtldshssnssslinkksdsftgsn
kvdmllvglgdgklisfavvhsaasskkwfvhsrkevslgtqgihlipmssgsngtcvlatgdrptvvyl
tggngggnsnpklcystitssfrssllfsssnstsnhnyslcvadettlrlgmiddiqklhvtsyklgmt
prriayheagrvycvgcidgnakggnnnqvgaeinmgncvrffddstfeeinqidlepfetilslvsvsl
ctssqtltqsnskqdtseykpyiligtayaypdedeptqgrilvvecnsgeaephlksdddmedtysryv
rhvtqmptrggvysispfyggtvlatvnskthlcrlsigcdqigelkfvgaghhghmlslfvkslagses
esessgtnrqakqlaivgdlmrsislveyqpkhnvieelardynanfctavemltngtylgsegfnnlfv
lrhnanasseearvrldtvgeyhlgemtnkfmggslimpsnsggimvgsqtlfgtvdgsigsvlgldgpt
faflaclqrailsivktvgdisheeyrafraerqvrpsrgfidgdlietfldlnrptmerivkymnddgr
npcvirnplmlctlslsqslllivdllnlviirvrvipggrssllpcvlkllllflrsrqfpntlllafi
irillfltvtiilnvgihhllkqsrliiklrvirmdlvlrknrsiksgklhtvfvikpnvgiahhiqikv
ilslarskeldlmldnllrasdlvntndltllrsegdppslttgegetrcvdetglfaifqivtsechld
caevafvhfvilividihfalngkireklarlehvlllfgseiskslllvighlnvlsnrrhgllplccm
lhlllgkvwklqqltilqphslchvlskpnavqscie*
>Thaps3a_21689
mmhrssllcvalflsttgnvladlqamrvafvnedpkatiellwvnhdvedghpgrkvheatipprggah
hsntfvghefsyelngethyvtpprptvggdsdqvvvlagsgegvrvkcgisvnsqsgtdelnilvkpyw
aprgairflelvrsgyydgvafnravpqfliqfgigasyemrtamrensiyddkneeirfqpgyvsfags
gphsrtteiffvqpdtprhqqdyfgqnswetpfayvenvdvlskiysgygdmppwgegpdpnriynidgy
sdylpvnfpkldyidrciivdevglgegysegef*
>Thaps3a_7479
miirlslivvfyqlvvalcftfgprdsqrcsslapviareahqhqantititfrvhpsstsllqsaapse
matskeptlllnrrklpkqilkcrsddqkalkllleayphlyfsvedlvdegrvsnveawtldelvgily
ededdktqsieehmngnniheeslvivdaksisstlevlrnarnvpaavhllkrsvdgvlhnrqvhkiqq
qrsngeridsshnqldigknelrqiykaiisllghtqnnattiskkqstssqlllhllnhhmpnvakikp
eleiyhavlnslgrcgecleviailermeqsydlqnraesllatrsesstltapqvdrmayqtaisslak
hgycqtatdifyrmkskgflpdmncynvlligiakesgkkqterdtsggetsvydggwhklalrilqeme
kqsqssneggdcqydvtpteqtynsvisacakenaweeasrisqmemnlarttelglnvgdmadgsqghi
iqqdyltayftdlecyekigsgndswwkigcysvrsfstgddkesprqlrsitvglqphrnpvrnglslv
fydgetklgrmllkndkcntpsastqhcfssivgmevdisrrgeglsklfvaiwlrlclqtdaypraalm
nkplislvlkhfrfvpneggvcvelirvgnddidqekkerigesynpefalyspskkslsglfsqrvlrt
qniaimdhppslanrekgstiyikttfehpitladnavtykahplmaneekdaitammeegqsalqrqil
edtidyviaggsnmkgelgffssneclqraflafv*
>Thaps3a_18469
mmtsskssyrsiytlltllayllfigvvsatdeegteyleekskeagvitlpsglrykvlekgegtfhpt
vgspclchyagtlidgtefdssysrgepttfapnqvikgwteamqlmvegdkwelyipsemaygsrgspp
kipgesalvftiemieikgekvialkcnpktldgcddrmkkyieksktkyggdkdeleeevgrlmkissr
gdmkkdlrawidtrvfilqqmlmeanakeel*
>Thaps3a_22902
msstiwltlrvglsgagatnysrtslsraaehcssaspmlllcrprtycyhglppngycgvstafevgie
sivladtfhaqcerrlyskiaasqqlsylcsitvpatqrnnnncnnimsssnnntntpnrsqaveiavda
hatrllqqhsppeacidsslgpyvtsilrealsssssssnlsslpeydsvvellesqcqmigsvardvis
tialavrtgevsdsnanianadtpitsrsrskslgaepkeydvgflgkilqetmshqvssltsspmlnpm
sggsspsnldlgfslnggvatsfsppmyitnshnnvssnvsfnssntastfgggaapppcnnneyvsknf
ryqkqrhvsfdethlnhrydapqcqqlplafnpqslstssiwysstpvtteiledeahafdpleaslgfl
dleeedeeatpnkqlevkesndnevvpekdlssdecvdststaeavhsnaflqcqpisseftngnafqen
nncyqrppsskrttkgsskkhskkeaedlaaalffnqgrprsnslmdqriqrpqsttplrplsmsassng
lsaagssgqgsspyekgaiptssassstsvtsattftteqdnsgavdsttqllltlnynlgqqaaslasq
ltdgdinlaqyliesarsattggngfnnyqqqrrrpricrhelqgtcyradcpyshdiagltclfwlkgr
chhtdgstcrfmhgyaesllegvseeyfvelqakkeqelqqkqleeeekrssasfapvttnllqhnqswa
adkassslpkqsftflssgnktdnrtaspifgngcwtasvvnp*
>Thaps3a_24539
mkkfapiiylmsasslpkmmalafnsishrvggglrpstsscivgrsygmmmfsssvfddadtnapplps
ssqsdvsqelsdtttsssssdssnpseasastikpssnskrrqqpiinlppptpntfpswayeprdffef
ellyeskkslarvgrihtpgyvavatnaalkgvdfrsadktsqqlifcntyhlllqpgtevvegagglha
finrpngplitdsggfqvfslaygsvheelstggelkrastkgkggsnnqsgsqpavkvteegvvfrsyr
dgrkfpltpestvqaqksfgadiiipldelppyhidpqvlrnsverthrwearslkehlndvkeqamycv
ihggldrdlrrksveyltslpfdgyaiggslgkdsgelmellewmmpllnedgrgvnnddgslgnvdrrs
kprhllgiadepsilgavkngidtmdscyptrlsrhgtllsregkvhiksgrysrqfgvpidpqcqcstc
qqydrpylwhlfkakepvfmqlatihnlqymndlmkeqrklilegki*
>Thaps3a_3149
mlfpssillaftptwqdleaalvsshkhippitidsaldpskpkysssrptlfrerhgwcpyservwlal
ealnveydtiridntgpgskplyfsgqtpqmrwsdgriqgesmdlvrqvdklygsdclyptsienfvstq
sdmfrmifpprsrpssraaflfgwsgeplwkrefenvlektdellgesrngpffcgvnftaadiawvpfl
erysaqlpclhdglnprdaaqyphlnkwfhamettvpafacrvrgcasswrkvlsmagygnsgvpfdvag
rmndiwleeskpqsederirdqklweeytatrphlaqtpsaeagsvlvknrnlivkdtlkrvdllkdmnm
pldekgldeamralaailifgkkedgkyneleaasdeafninecvyqeiwvp*
>Thaps3a_29842
mktaifatlacgaaafapvnqvrsttalnaakgkaklqyvpcistadlpkpgsatsgvagglaiciavdp
kgavyalgdkcppvnqplsfgkvdkdgtiadpvlgtkfdlktgevvswcptglgkligglfdpvgvpvyp
vkakgsvvevqvdvnykanfeaeywsgildaqgkangkyy*
>Thaps3a_263722
mraitlllsllpttvtmlastatpvrafhgvvagknvpwrrrhaasyyvvtslsstsacgflrshrfsnt
rtalrlrmhrdnkavyssipsatscmhklghifpsstsssssraltilrggggdgdintplepsipnfpl
ppsfqdrsedvsvallsvlaacrvtrllqptghasntntndnnnggiptlskkdaspvtigdfasqalal
qllfnrfpndmyiaeegsealrldeellervwkavnsawssldsdnnvwyergellraidygqgkgmpvv
satattrrrrvwcldpidgtkgflrgrveggqycialalledgepvlsilgcpnlplplnqsskssrgsl
fvairgcgcyekalhtnddeaaamwnqlhvtrndgsiktpsqstfclgvergfsdpkgtvlkmaqhidgd
daittdaegvpdinnsmrldgqgkygllargdaeyfvrlpkdgyvdwiwdvaagylilkeaggimtdvhg
nci
>Thaps3a_7790
mrvyvillsstifllytllllvscfhlfypdlvaiedenesvqternidqlftngavvlpsllpsnttrk
lreviisknkgqffvlnhdhryslvtsihhdhdpihdpdnhlsqalsliasntklralltsalqdsdpsl
vemsaitvlygaeaqpwhadtlpessstlfgntysdlytvfvalqdttnemgatelslgthmcsiwdeey
qyfvpnsnndgggewqtssphmcdqikeytlsngtttrrtrgvqvplkagdafvynselihrgkehvdpl
atervqlllsftsrpmqrlntddsesveivdwralpngatyslkydswgstmsnmmlykqkksslrrrlg
ldssegwrflniyanrcqryhnsellvmctlfallgyaislmrevvngsgaskstgkdevvvkqavvqnt
aetmliqkrvvirsstiivvrngvetrvsssgssivdmepctwktfrpllvfcglssfiiicgsawvfll
apsaigappslphlemneglgiysddsvgiqsdlrwlhdrsmqlkydnkklnisrddvivadslqvnlls
dvqakklyyhtgnvqlraiisrilydelkqqkkkeklisdasarrellerilknelpsfkfwkvsgdrrq
wtlmkendissfvdglvlkqlknkvadgingdscta*
>Thaps3a_10511
mrqyksssliplittlllsssttnnlytaaqstdyycgldwfhastectrpcpsgrdsecfselgleygc
ffftgceaklkdqggsgggggnngnggnnnsgtggstsgggttttkqlskrftilyshdnkvpffitnrq
gdevtysiadngsecetyvvacggsyslrcialvsfafplsilniaphfhfarraappsmvpsrahlqsi
ttipqfgssmefdsaygyifnirstttgpaviitgidfvtestarvnyelwsrlgsyesykgtydgwelv
asgttrgqgssgytsipdamftpvsipggsgddgtrafyltlntkelvyklgesgaavadkqtqatseel
evyegesimsypfpdaetqsyfyrgprqfvgvihydrlpckpfslygqvdalpcpiiptisprptdppsd
spvtlaptasmspssagtsrpstslspsfieptaspvdpikanvitnlrntpsrdmderesdqyivivtd
flqkysvnsmvieeiemwhqkpttwvqksvrrsaqvratevtliirissfnpeipqstlgdlcvmaiqen
edeflsslrvasaaypffdgidavqsmtiekvtspptaspgsagekltepaealgsggvvegepgantke
gpgagvyagaaiaaligagaafylvrkrrraklekkevelgddgslltrkldkgsnnsssmssnlgvplg
ngdeeagknsdsdgndgdkddfldeaeedeetcpavdgtneddnkeapagegaskrnvvengeqrvvptn
riglsqslqpqprvkrrnsrprlsrsdqdfagltvkpetfeqedekvgfmtdkqstvesssdssssssds
dssvdnkkrqskaaprrgelrgpltksstrpaarslsrsdsrldslkyaiaedaadrqakkerkskrdak
rdaklakatsaigsksltkdeplkrsgtrlashdlrssltrndsqsnlrasmtkgkstrrlsipkddsss
dsdsssskekapprrgdprssktkdeplrrsgtrpasrdlrsslmradsqsnlrasmtkgkstrrlsipk
ddsssdsdsssskekaapprrgdprssktkdeplrrsgtrpashdlrsslkrndsqsnlrasmtkgkstr
rlsitkddsssdsdsssskekaapprrgdprssktkdeplrrsgtrpashdlrsslkrndsqsnlrasmt
kgkstrrlsipkddsssdsdsssskekapprrgdprssktkdeplrrsgtrpashdlrssptradsqsnl
rasmtkgkstrrlsipkddsssdsdsssskekapprrgdprssktkdeplrrsgtrpashdlrsslkrnd
sqsnlkasmkedslpkrrgldnnetqrlkssltkkddplrqsgtkqarrgklsqslrtdepvkrdlrrsl
reddgdgelkksgiakqrgdgsklihsmtvtktsdmdelrrattnkpkktstnrrgslsrpmaaannklg
eddddrpskkrssklecslprtrgervelgapffslfyllplclrsppplpptrppittpptptpgntth
gthphssgrlgetrrasrtvslywvhasaecpmncptgrdsecitkfgseygcffftgcaekikneqsvg
ggdvvvtatnptnkdtvsvttpfpssllnaagtkyqsfyeidrvksvtvhevtsqpttaptrseekkiee
eatapptivlaaveplqeeghggggtgvyagigvgavlcvlfgiclsfceatlvddvdkdietsesskas
ptepsptgegetssrdseeqsgssdddsdasseedssggedysddnsgsssydegaiegg*
>Thaps3a_35934
mkltivaaliasasawttpksfesvkaavagaavtagvavspafagdvgageqifnancaachaggqnvi
mpdktlekealeqylaggrnekavmtqvtngknampafggrlsdedianvasyviatseagwd*
>Thaps3a_246
mtiaacifgfcmafgigandvanafatsvsaksvslkqaviiasiceflgamllgasvtstikgkmidad
lyedtpdvlmygmltslvsasfilmvanylslpvstthtivgsiigfsiaakgfesikwkevgkiiiswv
aspaltgtmaiiffyctrrfilqsenpyqrsvnlypviiflaigldlfmvfakagsnndkidewglkfsl
pcafgvslflgvvaslfivpnlieprviakieakeaaekkaedigqkvlddeeavydaddaefvgaseev
tkskgvlvaeetgdtedepenpkkaarrtatssfhdamkfigdstteemfsylqvltacllsfahgandv
anaiapiaavyaiyetgevsskvpvqkwiiflgaagivvglalygynlivslgykitklspsrgfciels
astivviasylgipvsttqcqvggtmgvgllggaggktnldpiyvlkvffgwvatffa*
>Thaps3a_9918
mrclsvaaaitsslvttqgfqinqsrrsviasstslssyldslssttssaatpsfdsitdettssqpsfy
hapqsyfslpnlalkgpranadvgqphdasrqlveidpssagswwcssggwpspnpkgvtevfyvldghg
slddadgathyfgpgdlvvipkghgtgdarwdvltdlhkiwfvhehdnieettnpirvqvyhykqlvspa
nhvdngiskgairgtepmiysqklyevgptnvgtwmwtpgafrmdnldttisflvmegvffitndetgec
rrcvagdtvmlpqgwsgtvdvvetskklwttiys*
>Thaps3a_2705
mrlsfssvallslfsvgshafssstgssrlarttslaagsselsgllneyksvaspasgavsssvasstp
aatekvadvvttvapsappaevsmsaltdavnsasdaadkaaaaaaavaakataatkavvatkvvaagat
taggvqtvaggfqvrglptdidfssaqenlskfmaafsvpqegatgggvdklslpdlsaspiipalvdsl
hlqeyggwyaaaamaitasqqrsagredataefeseleearekaneaasaaglaaegarmakqlamkmek
sttkdgskaildesrskqiqlektmmetemralsaevaslraqlaqttakkqsagkkaakteiedepqgp
merdseeesriiellkemdeankarqdlvkaanekkreeeakylaaqkraeeaalmakeveeaqakaeae
krmaskgaasaikkstdtetksakkaskkssakakrktspkqqsappataatdddawsslsdstlkrktv
aqiteyltekgvtvtdasgkvlkkaelleahnpaatylprencrnvarvmkhgkmatrlsqsvtvglvsl
rqlsallgasgvalgafgahalkerlsrkatgidnwrtgvmyqilhavallsvsalssnnpkslkasqsy
sggkvmalgtalfsgsiyllcldigpkkllgpttpiggmlmisgwvmvgmgky*
>Thaps3a_22418
mqwtkvayamklvlcvfvgvvpsscafgfnkqplthwqtrttplfanarsendstindnlynvpvvicpg
fgsdqidyqnpleqgtekgfvtalvrrgfnpdlikvmpleryewirvagglfdipnfytgncrpdglgyg
wyvnrlrntieeaynlsggekvlmvghsaggwlaraalgdgswirsearaadrvralitvgaihkppagd
aasscvtrgalayldemypgaylaeegiryvsvggdavvgkqpqknqqllssndemkerseevndvykvr
gegsassvaytsytavsgkgeitgdgvvplewallegsrtivlegvlhsineagttlptdrwygsegvid
rwltaaldeagidtgtkkrkpatgsqwmtalenmftga*
>Thaps3a_10691
mwnfrlifhirlptaetatnsidtspslhtdsepaisirqpntashylsimsgseeatangassdnvvaf
kggdvdvspsvidgdgggddakvplkeesanqdgkssddqsfmasaitstaapstneperhwdnthkkvv
vhnvlkyirakevekltsswlkgheslgivvtkakkppkenwakltlqeesmvepfiklineggegggam
vnakgkpmfakraneiddrdngrkrkerdgddnsnngrdnkrpnitkvltndeirdaitplwrmpykeql
asktreltkkcamkivkeikgkfrtleqeakrghrdkvelydwvggkrvieiedpvpspkifeyrnkcef
tfgyhhvvekaeeggdgkkdggdvgmegvetpasdavvkkvpavgflpqgwnggvypphclqnmpdwacs
vadimndflptsplppydskvhrgffrtitircslrtrecmvivlhapakggvgakedrsddytdvfese
kqrlvdmltkdalptpkrdfpegyvrevnesdggikvtsiffqeyeglsnpspehpvqhvfgkncieekl
gkctfqispgaffqtntagaeklysmvvdrvkevtnnpkdtllvdvccgtgtigltlmkegvvgslvgvd
iakpaildaranaekngmttnttrfvaspaekvlpdemkrisqscpvvavvdpardglhgtvlktlrmte
riqrivyvscnptgslcpdagllcapptkkypglpfkvtmaqpcdmfpmtnhcemvltldrmskeecegk
kdvgk*
>Thaps3a_267810
mvmvsffsspppllnalddnsvslpmtlplgiftvviflvggcfgycigikqqqpqveiaprkvvdklnd
riscnnkgqllqhdkdkrgngtsggcdrssnngqvisntnteddgpaavlhgslsllssmwndkehskhd
kvveylspeemtrllfsevrqqsnanqtqtpqsflsllsliqqysvntshpyffnqlfgsldpialaaei
valsvntsvytyetapvftllerevmwqvgrlvfgnkeeeeeefegeglmipggslanltamhaarhrwk
tphqrdtlreddqstphlvafvsdeahysfsksarvlgmrdedliviptcsdgrmdvealakriedleye
vlggglnqhrkkrrvpffvactagstvrgsfddiaeivqvcptppppckrtiwvhvdgawggsaifssrp
qvrsathmdeirhadsftfnphkmlgapqqttafivrhrnalrnanaagarylfdprkngaeydlgdlsy
tcgrrtdavklwalwkyygraglgarvdqkvdelemfvrelrkrpgfalackpwpfnvnffyfpprirdv
pddiaqdlanvsvtlklrmheageiiipyqplnnqkadcfrlvlagkkkfgiedihhvldtmekyganl*
>Thaps3a_255661
mirskrfskfavliavslpiilqivpikhhlgrrwlevekiekccgkgypqrylgyfa*
>Thaps3a_11343
mvhllteglivgsiniilmlafefglsytdvlrlrkrdanlynagmratvfnstvlgaityfatityccv
pgpltvwqqvssififilvenvwyyvahylmhrpqlfwihrfhhkfntivipssasavsipefllaymap
iaigswvggcdkasaltsagivaacnliihtptleekmsclpwifvmpsdhvdhhqklncnygapvlhld
riiaylqdvsfdsvslvyemisgankkln*
>Thaps3a_5970
mslkrctlkkpdifsftpmmmqnrhliallvvsfslstssqtppgctckqsdvidgqqceqfdchckcdl
tagvcdincccdpechlaeiasfgscldegsvspisklcvegasqledinlkypfrisdspedqlhgltc
iekdnsavkgnffqdqgyprasqafapgskvakpltfhsykqtsgdssstgeyklgdgitayklseqqlk
tafggglltlptsddggncvelntasfgkdeassclrstddlaiscedqfstsryisnlfvekskgtvll
gpsddavpisiksfkdssgnvstdidniphpaswdasfatcvnalkslkyyvtynqtsildvsvevetid
vaqeapkvkqsfaiefvpievessqrsyaknnlitrtrsgnpgyihgeptlgarshdgneaashviaqka
gftvmdtgvggqcsssshsgstvgfakdvfvgctqsmtrqtlkefctadvhpmlssrqissteqyvfpkw
letnqeflgifgnadpldirqwariesaldqprfavksrswidaesrcvgmpsrlrfeilwtyvgnvdnp
qakilr*
>Thaps3a_1653
mwkrllallaivrirqgvrahsplalhhmyevhdeddeivislrghdldgdetratitklpkngvlyqls
yvynkhgydpkvgdlitsiptfvvgsdsrvvyrrknvigrdnkardsddfeytvndvtrtivnfgsssyr
sssldgtdlgmeeslssfsrplvetipe*
>Thaps3a_8321
mlftklklalistaivaiiagvgigiasksanndnlqhrssaslttandcaeetiaapvvrrrifvnggd
defqvlvammptrrralrremdgssygwleedeetfgrklevsmslsmsavsfskgakamkgksgkglsk
qskckggkshklfnlcstkskahnganhskaksssvslslnfdlangsiskgkapsicgsdssmpsfypt
igsttsnptpratpiattasptsrttpratttspptlratprattspptpratpmtttppslvvilsner
tmsptsgstptvstevsgpptkpgrevv*
>Thaps3a_24800
mtpinrlltvlvlvashqssvtsfspspittavrttshhsslfasstapeneradtnpstkfgsplsdsv
keanrfaigflkgtifdtffvgedrayarfyaletiarvpyfsylsvlhlyetlgkwrrvkylklhfaes
wnemhhllimeelggserffdrflaqhcafgyflivitlylinpvqaynlnqdveehafatydtflkena
emlktkpapkvaieyyrhgdmymfdefqtecelrrpeinnlydvfvairddemahvktmeklqteldvss
inegecdvegvf*
>Thaps3a_2394
mtrpdrttmspischtltilflfifyskegmiwnanhvleqalspdapgvprkmikhckgiillsvveag
fvfsgnvgtgvilahnedgtwsppsalglggigwgfmvgaeikdilicvmdditmktlsaknqvkfggqv
satlgpvgreveaginfsskggggtysytfskgifggcsleaavisvradentrfygksaspseilfeka
vsaptekgveelhhkldllregkvliptaenlenkeklraaaekagveakgfqkdvvevnateeakkeds
tfvn*
>Thaps3a_8201
mwivlagitlylgtgafstvkagthtstptkeyaikciersklneedtqalldevtilsklhtcphiikl
ydffeepsmyylvmetmhggelfdrivqksfynekeargvcrilleaicfchdqrvahrdlkpenlllrs
ltddssvkiadfggeggslerllwyvavltsgfitlsirfakivkqpqslktqcgtpvsmgglltmkwfa
ylnysafavmltlhifpphqgyvapeilngvpydesadmwsvgvilyillggyppfiednqrrlfrkirk
gqyefhdeywgtvsedakmlisnllvvdssqrlsarealnsnwialasdeslgkndmganlnqlrkfngk
rkfraavasviavnklsnflafdtfqpgcavsw*
>Thaps3a_8085
mkltstialltlattnafvpstpsntapltrvnatplsklttaittasiaiatsplvaiaadedgyeyga
vaapggiglavglgvvailtaavpvilapgedafnemkerdeskwgk*
>Thaps3a_38707
mkldialfalcmhpptsitafspshhmptsrksthldtsalesladlttlsidsgdidtvaryaktglit
dattnplfvsqagangdaryeamvleavayakaktcvsdgcavpeeslnvaidrlsvnlgkelvnlvpgr
vstevdirlsydkeesakrarsiismyeemgvprnriliklagtwegikaaeelekediqcnitlvfsfl
qaaaaaqagaylispfpgrildwhkkqsgkesytpeadpgvlavkrmyayfrkygydticmpaswrpsrg
agidgsdvdeilalagvdemtipqplldslsamestvvsrncqaesdgaactdpnfrlteesfasywetd
ecgkeklkegmdafvaeteklikilidkf*
>Thaps3a_3326
makfslpalalacasisttsafapistnsrplttplhmssvassdspplspltvwgdkipniiesqnqlk
arkdmqfaptikssdiglasndtegqlayfkehameikqqmvdngavifrefdlmkeqegfvkfyealgm
ktcldplhsvsarptvdgkkgspvyeavnkesrknffivqydarnerkvvswhkrqpltlsllltlrhsg
mhnefvgtrapraaafvcfkaaesggefliadgrsifrdlnpelveklynrnirysvmelpffgwvdslp
efarppvmgavkglvtaainakvdfsvdmqwgeagydatkmlqarapsqppilihpvtgephwfcnvhsh
ssklrkdresvygaerfedgasqinksdmfygddgdisdddlthmdevtmknvqfvkmtegdvvlldnyk
cmhgrnvfdgtrkhgvawfegwegeqemkakaqqqskeavma*
>Thaps3a_9525
mvisigfillylsigncigapvagrggfrlrgtyqrsimhrhmnhvwelaprdeytllsnvklpsnrrvq
vdvendlqmeyvsectsflstssgvtddgiisqndfvlflldqcrsqglcnaktklkfeqlefvlqlkfi
rgvcpykvleeryncindlnqqwqngnefgfrvddanaeefvkeptstpsaiptiqpsdipsnnpsitks
tspsanqsiipstrpslettlaaptlvptsnefypvntpasstlapqvkaspsqgaststpssldefttm
psaaiamtptsdpaypipkstqfanecmsylvspnflidgiisqteftrfimhhcieeglcddtciitfe
elgvslqlefilgvchhdderekskciqelntmwrsgnefgfssdadqldvlvsdlcsksfgyvlsmgya
stpaptnpnsvatakpsptpvssspifvddagspsyavpsqtphgspsivdnkpstskratvgisaalai
vvtvgiigihrrskcsskhlprfffiketnhfgtsthkpwdrspsfpvgylcsspsfssssssfrdyrfv
svftpdgdaiaqfnpntagavvigsvtigatssystgpfekdeeshslsakstsffslgqlshrkesasv
veseiskydistlsssrsssfvqkrsrrhpsfkhqhskrraklntsdgatiiigrsdsfvqqttrsaptm
gnkfgrhaisfdnqcsfadwqaaslmvaecrnsglatdsaaatkhqrfffdlftspmsttsspispnnss
chslnidphhndvvslyggvssilsssyqtnsmntgsastsngggekssrmkeapasevlipwrregfts
lqlsdngqsassecssesgsieywglnlslattrhfvasrpirsvfasckagikgffkrkqyqhlnkelg
lhedpsvvsmqsfssqlnllppdetdnavfglpnlvlgtfaaatipmkaqtlpsatvhreegggdiidan
tlcgesavvaedfqsdafilvvkdtlhqssssngwssspsstfdsvihsssdsdqenesinnamdcsfda
vmaqfkciesatkpcsinkvvdadttptvgkhvedisllsndptifldstmddpsqtgvhlmnisqiisv
ssgncsgdsstksgiknepsdsneqsayplnetnvvsdssgsvksrdiptivssnatnasanempshisp
iviaqdtidaaapanlvrgnevllctlsqneyssssseavssnngsrdmnsisleseeenatnaidwais
reaskrrlnsnnevsl*
>Thaps3a_5433
mqsflvaaavgvtlvggvsppsldglttedlelstkefvashedkirsavqrnrklqkgakkmmattraq
rlggksgksskngsgfdginaldgmddmfyllpsgcpnhcissyanrnyemedsltscrpldqtqwwsvi
sdrsyvmiqsytqglcisvdfetgdspgmlkdacsngivmlkpcdaeygtewyftggqlvnslcwgagis
slmtvypdpdkqgqcdgtvsvwgdpiktqnvatreevdcqiqsvaqepqlppetierqraratagiqtqs
ppiphttktstmnqggfggggtgyyganssgyddgstnnqqyqnfndggydlnqqqqqqysqydgqgnee
yysysgnndqyqqeqyyanetanteyyggdgtqqqydeqqygvyaddggtnqelfdyssntsdpsalfyp
tqppfvihpnghpdsygnydtqgdpisaialdkegsneglmyvashtsyqkegggggmgggsranrsqgk
dpqlhrgsrmtvlyedenapsdtsgvgggkrhvystfvahheadsnvldslhsvlfgggssinasksyvn
lkarpshaygpsfgpaslvtgpnkiayahsaqrlygdqsfqsnrpeekhcmgitsilpfstpyfgsggrv
ctvspdgvrihtrggmvmsnkrdllsgmtcgvlfgggggegggatsqfatvggmsfppkggissrgynvh
cidlqrdlkivsshtlvrdsasavgggihglvsvcdvaanhdrnnivvgcsdgtirmldggrrqaevaka
kaqrggvahvavcdnlicatgytsagvssassplpypfpanhvliydirylgrggiphfssrvgprfatf
lpvgclpdsaggsepqllvgsgqtfggfelitpfetntpvtqffqpelvtgesmttvdftdgeliigtsy
grvlqysltnyqktvqslsqcsssggfsgqlsyrggsglkstarkekldmppfiptlpdvsldptilcss
yradnqilqgwnvfdsyvmasnpivseekmlfhpryargqvsavslgpmtnkalvspskrwlskelqtki
aestnigghgadvvkvfpasslqlsdllasvatsevkgngephpnpnkllysdnfaacydatadprkksd
esrkeqyqgeedlieneesgipkryritahppfykvtnfdytrynetglwvgwdypskwhnswacsvltl
lyfvpeikkvalqsqlqrnhlsqqstrvgvsvvselgllfhlieslsansvvssdgqvkafvpsnfisaf
tllpeannlalvdgvagatevarrpeafyrflvqyldkellqqggssgtidglqgldfvsiieyssgkpk
ssksraltvdlsydqrwsfkketsatirfgdvlryslcreaplrawcdetrsyeavvqrkiatslpslls
lscccagvigdtyglpfwqqkdrrnwlpefievtietdqsitvkeqivdddgnkewmvfsrklppstslp
tsdkpiqksyslqavisfirnnpgsssgeghhvvhvkasasaemeslvtqlhkidqclsdkesdtqqqqi
tllsnvlsstlnerrvkvqdkiakanevateetvgdddwllingfvvsktsaddvrsfnakfkepsivlf
reineddiasdqtltdreemvstsvmdtvsistgkgplysadsysarhssasdpacchfselpgkgdlva
idaefvcvqaeeshitfsgskeiisearnalarlsiidcrtnrvliddyvlpsepvtdcltrfsgiresd
lsakksphhlvttqeaylkvrllmergclfvghglsqdfrvlnisipadqvidtaeifhqtnqryislry
ltnyvlgrdmqqevhdsiedaraayelyikalrlknegkldeflvalyshghanqfklgvadk*
>Thaps3a_267703
mrsatalllllstpvstafharptlgpsllrhvhtttaivrpsqtssasagssstsrllssddassydyd
llvigggsggvrasriasgygakvallesrmghgikpeysaiggtcvnvgcvpkklmvfasrypseikem
agygwkgategtfdwkvflenknkeitrlnnvynnfvlknagvevieatgslsgpnsisvhttatgetst
ltakhiiiavggwpfkpdipgiehaitsneifyleeqpkrmvvvgggfialefasimdglgtdvtlmyrg
dmflrgfdgdmrqhlkeemegnsgidlqfntdpkeiikqedgslkvvdqngnevecdavlyatgrkgkie
glnlesagvktegsfipvneysqtnvesiyavgditnrialtpvalmeghrladtlfggkdrpvdhefva
stvfttpeigtvgyteedaaakfgdidvyknrframkhsfpqsetyslfklivetktqrvvgchvatdga
gemvqgvaiaikmgatkddfdntigihptsaeelvtmrtpsyyyrggkkvdkld*
>Thaps3a_2654
mvkynvlafiavlgvslintssaktslrghrqlakpeklgnantsyalgssinkvrrlsssedsgdspps
deseesedsvssededrrlsssedsgdsppsdeseesedsvssededrrlsedsvdslpsdeseesedsv
ssededrrlsedsgdslpsdeseesedsvssededrrlsssedsgdsppsdeseesedsvssededrrls
ssedsgdsppsdeskesgdsvssed*
>Thaps3a_261971
mfvcclyhiyiaylhslapastvtflvetcfadltikngvgctplwvaagydrvecleylierlsketts
gedfidallhantsgdspflaaaskgntaackcllendivnqrmdmkrkmlrtankggdtplkvavadgr
gidlitfllkadediakhdnieskesianqdssimipsihrknglgltplivscernlatiaelllehga
eahscdakgrnplavgafcgcndvvqlllsyiamnptcssllnetddlgctplwlasrtgnlsmvkllve
agadatiksndgltphevatkfkkemvdeyfsnste
>Thaps3a_2958
mnkfitrlitptlllvffpsesireyvsqstdfanptsssscglwridpllrrltgmllvlmsvhlgkpp
llfaihvdlntgtsevstsprrleetddpgrerestpligqqiknmaatrvqqieggamreldvvnesqy
vksessvrsilidealstwskalvsvvgdgmadstdnndalqstfttsyedtssnmmsvagvvneaddvn
rvtrpsnddvgyesadrhatanepdgavdvndgdaasssyfmrgytplnfdmnamvmaddsddedddvga
qhhvvrgnindevmrgdmftsgyyhmaaptrrtngvkdhvagiasvreeggggahthghaesesdpesee
ndlvsadfallaeqalrgldeehrfvlggsdqlslgveaqttaasalsssatneaaaagthesdlklpte
tpmkdedpetteslqqllqhshqhqpkpkpwtsmqskkqwslseskhqhpplppgqqpplpppssyqpap
psapltleekskrwtkfqskryshrrrfaslnssgtgpsapqkellppehvrkiladhgdmsskrysadk
rvylgalkyvphavfkllenmpmpwenvrtvpvlyhvtgaisfvnevpkviepvylaqwgsawvmmrrek
rdrrhfkrmrfppfddeepvldyadhildveppapirmecgsddmdedddedglddvgaplsepvdyddf
ednsddeegsedgsygskryhrrndelagfrvpggrytngpsyrtwrlptpvmsclyrlagplvsthlld
pnhrhlfhlpefltakalniaipggpkfdplyrdvpgkeeedwnefndvnkitirhpirseyriafphvy
nsrprkvvvggggyhhpqlcyvgedddnddavggsgcfqtfssalnpilrvderdyklesgkndavmgee
defnedvvlplvgetdedydgseeddvwlmhddlddeedavdaadgalwavdeevqtsiclqpllssepl
stsrtapgislyfasrpfhlrsgrtrrtidvplighwarervsrelnyptkvrvsyqkllknwvlnqlhs
rpnvkknkkvlfkslkatkffqcteldwvevglqvcrqghnmlnllinrkqlnylhldynfdfkptktsp
prrerrvdlvmlpsyegdlashetsggsscaipfgkidayqladglqytfnhvgqltgmyrykdrlmrqi
rmckylkhliycrfntgpvgkgpgvgfwapswrvwlfflrgitplmerwlgnllarqfegrhskaqaknv
tkqpveshfdlelrasvmhdildmmpqgvkqnksrvilshlseafrcwkanipwkvpgmpapienmilry
vkakadwwtniahynrerikrggtvdktvvkknlgrltrlwlkaeqerqhnylkdgpyvsaeeavaiytt
tvhwlesrkftpipfpplsykhdtkllilalerlkegyglqirlnsaareelglieqaydnphealsrik
rhlltmrtfkevgiefmdmyshlspvynieplekitdayldqylwyeadkrhlfpnwikpadsepppllv
ykwcqgvnnledvwdvdengdsvvmlqsefekmyekidltllnrllrlivdhniadyitaknnvsiaykd
mmhtnsyglirglqfssfivqyyglvldllvlgltraselagmpqrpneyltfadvetevshpirlytry
mdkvymlfkfdgeeskdliqryliehpdpnnenavgyrnkmcwprdcrmrllkrdvnlgraifwdiknrl
prsittldwdnsfwikvevalkdliltdygkknnanvssltqseirdiilgmeisppslqrqqvaeieaq
sreqsqmtatttkttnvhgeqivvttttqyeaaifhsktdwrvrtisatnlhlrtkhiyvssediseegl
tyvlpknilstfitiadlrtqvadylygitppdkdqvrevmcivtvpqvgnhqsvtlpkalpghemlesw
slsggfthnhts*
>Thaps3a_24162
mrvalssalvllactgsdafapstrstpicrnvalfsteaaastegassamadsgkppahadgdanvdmd
adipttlpsdvgmdyvplatmlatgqlaeadqftrdalivlagskakgrdfvyftevknipstdlatier
lwtkfsggkfgysvqkqiwkkskgdfevwcnkigwttkdgeierkkrwfgaseftydvkkapkghlplts
alrgtslikellnhpvwenddwqkep*
>Thaps3a_20983
mttlysyrrrksnststmrtlfisallpsivqpfmvptgplstpmtsskpqltlsrracglmassnpede
dssdnkdaknnnnmpsdddlfrdslddslsmdddtfsisdmydeddeddvfasdpyaqaavsefsddida
edsptnntvvattletalarqsrqlntspldwagalttlrgrmddiesgqstkpsnayfrtisrerpnea
igrfvreanpevvaamtgtvssllgslsnpamgmevivqasseklgslclqlmmtgylfrnaeyvvalks
lmdiggegatledykaafkrldiddsgylerqeiealladvydgkppayevstflrffdsnndgrvswee
fekgfgmvnkvskagaagmteimsgrslpgvveeddeelslgeptisgtieveledgkvievdaqdyvnd
lkeqarelqreldggksintkkseqsraenpfattaapkssgeiasyiaslqgdvqsltkgispdvvesm
kllidfvlepsmgsskgksdrkkemelpgsalqtlalwqlvigyrlreteatgewrkmle*
>Thaps3a_7677
mklflslvlaaapvssfapsnpvvsrthssvhsqqhnhvleahndnmdditfslsarninneiverigkv
ttsallaltlsfsaitspisgpngdvlssipsanaadgakiglclvkkcrvplakcitnpnclanvicin
scngkedetgcqincgnvfendvvgefnkcavtdmtcvpqkkddgsypvpskdvlvqsfdtklwngrwfi
tagqnklfdtfpcqvhfftetapgkfvgklnwrieepdgefftrdavqefvqdpnnpahlinhdneylhy
qddwyivdyaaddnkegvppfafvyyrgendawigyggavvytrdsklpesllprlreaakkvnfdfdkd
fdltdnsckalekgeevvlrekfagkmaiqtekqlqqqavlartaasntvkgevtavekslqkieekala
fekelmkdvvsvekeivkeveevekeivqeeqkifggir*
>Thaps3a_263724
mllfhiiilviqcgistnglsttstnpttpkfaidnkqpatytfsvplttprpkptsfidtfielwndpr
pistiltsndrslvgsrenesgdrqdipyciisdefqveeelfqillyprgrfvgdssstsldangndsd
gggvisgqasaylrylpkkygdevdiawklrlatniangetdsttqylsvitagglprsnttwsaamtfs
semeavesvgrttdwgssiwsaqkvcdaylqrdidlrahgeitlfakrsgessfawpplskgaigavyka
akqsspqrisakqrefrvgevivprnilgyesavdklkqqfiypgvdyrimtmsdadgnaifsteclqdd
ndklaarlalrpcgwklqqqlwkkngmqtdwpveiqagllskvtttrfnpesaapriisafqrdwrtytl
alcvaltpiplslaarnfvsfyvipsasmeptllkgdvlvvekfpgvyqrtrrgdvilfqpppslkeivs
nsgsqlsstslfvkrvvglpgdidvrlvqdnnveingkqavgpkrdtctdeplrlidkllvngkgtnldr
lgeddvfvlgdckavsvdsrvfgtlpkqnvvgkpfariwplhrfkvggdf*
>Thaps3a_268500
mklsqaatallasaiavsaftvpsrnsgttsvasrrfeatspafksglfmsdgavmdaetveegvekyef
qaevgrvmdiiinslysnrdvflrelvsnsadacdkkrflsitssadtdgasvgdspsiqikadkdamtv
tiedsgvgmtkselmnnlgriaqsgtkkfmealgegtadvnligqfgvgfysaylvadkvevvtksmqpd
skqyrwasdasssytiseddtdpivgsgtrlilhlkddaleyletskleellqhysefvefpisvwkekt
eykkvpdeeankdlaegeepkmktvpettegyeqmntnkpiwlrspsevteeeykdfyqsafrasydepm
ahthfslegqiecksilyipgmlpfelsrdmfdedsrnirlyvkrvfindkfedivprwlkfvrgvvdsq
dlplnvsreilqkskvlsiinkrlvrksldmiqsiandedeskyimfwnnfgkylkvgviedqrnkddii
pllrffssanedeytsldqyiegvkegqksiyyvtadgkakakmspaaekvrsrgfevlyltepldeimi
esvtnykdfklvdvskeglnlddedkeerqkkeeelnashksvkefleaalagkvqkvkmtdlltespaa
lvqsaygmsptmqrymkaqnvasggsdagamgsfnqavlevnpnhpvvqdleqmikaqgeeseepknfat
liydvaaltsgyeiedsgdfaqrilkmmtskavvdikdaeveaaiveeetavveekvssvevvdavteed
*
>Thaps3a_4784
mspslqnrsrrrrtrvalsfrmlcatnyvsafhhsintihpirssrtslaayttstggsspggsspggsl
tpslpniraavivpgfltgrdefiplaesltakgiptvvvpmpnwhwlpclggrsmrpmleridftvrhl
agvagnlgdfervtsesldnttsvnpqllipdfsyslidlyqdfrnnpggvlnvggsaevedyplwipkg
tfqqapepagkvalighsaggwicraylsqrnyggkayqgqelvhslitlgsphsnapgaafkgvewvnr
eplegvralavggtgykgdssgqltqnaysfccpdgsdgksydgdgvtpiqsalamkdhspntdtlvldd
vghfcwsdvfggetvapelsafhregrpwygdeeviekwagwlvsetkrgcinanflditycngksryvl
stlytvhmrlmlelkslleksrtncfttdecdlpqrrillpnrlqpnslryiqssspsfnmvlsqedidg
creaflafdkdrsgtidvwelrqvleamgqaptedelfqmisevdenmsgsidfgeflkvveshkkraen
lddendlldafvacggqpdkgghvkretlisiikhdfgltidiedlinkidtdgsgeiefdefslmlgk*
mspslqnrsrrrrtrvalsfrmlcatnyvsafhhsintihpirssrtslaayttstggsspggsspggsl
tpslpniraavivpgfltgrdefiplaesltakgiptvvvpmpnwhwlpclggrsmrpmleridftvrhl
agvagnlgdfervtsesldnttsvnpqllipdfsyslidlyqdfrnnpggvlnvggsaevedyplwipkg
tfqqapepagkvalighsaggwicraylsqrnyggkayqgqelvhslitlgsphsnapgaafkgvewvnr
eplegvralavggtgykgdssgqltqnaysfccpdgsdgksydgdgvtpiqsalamkdhspntdtlvldd
vghfcwsdvfggetvapelsafhregrpwygdeeviekwagwlvsetkrgcinanflditycngksryvl
stlytvhmrlmlelkslleksrtncfttdecdlpqrrillpnrlqpnslryiqssspsfnmvlsqedidg
creaflafdkdrsgtidvwelrqvleamgqaptedelfqmisevdenmsgsidfgeflkvveshkkraen
lddendlldafvacggqpdkgghvkretlisiikhdfgltidiedlinkidtdgsgeiefdefslmlgk*
>Thaps3a_37359
mmkflthqlplfitspldltganvgpppdlpslllhnrivyigmplvpavtelviaellylnyedqskpv
tmyinssgtttangqavgfeteafaiadvmkyirppvntvaigqafgaaamilsqgrkggraalpnatir
lnqprsqargqasdiaikarevahnrkttcdliaqatgkplsvvmndcqrvkylqpdeaveyglidkvir
seeisplmkpsfmsql*
>Thaps3a_5907
mtfiiigihrftdvlavclsstsastfarlrgdsqttsrrssfdlkmleaaetgdefllsslsseadlsr
qqevcteepsttastatdlhhrgyaslslpspsslvptyttiqqydphslwgiavgstfqtcafsssdgs
tsgdlneefdafcvlisliftvpisaaihdnpqqiislsesgdvakseeilyqmqtsaisqkdkatlpdi
dsytafmnallekqyelmdasrndnttnnnkndattfsdeqgaikvvalaetahdvliqmedisgvsdhy
tsmrltggidssslrdaslkptshhydavisafvnatiaahdakytshltknapyivqrwlqrmetlsfd
pqsgvapsvetyhrvmeacasssgtatfsrqnnkapiltqaifdklkqstnlrptdkeyrllirtwcgss
ckdaaykatglwmtmlkafkggieemeptlddgkmvleawsrainkhsarraqnillameklhnakksdv
kpdldcyryvltamsrskvpevgknvaklfktmedghifpdtqcfdaaietlmncasnargdeandfskm
aesmlvqmekeqdrssvsvvkpsattythviqalgvrksksaaekadallrrmeskyaegdesmkptrds
yvgtihaygncgstysfinanevlqrmiaqysggnesarpdvcsyhaviracanaannnlspdkekealv
maistvqnmkksenfhpnaksyllllqcctnllpsgnerekalcsvfrccckdglvsqhalkefqsavsn
evyhrevvndapsyngvkalpekwtrnlgfkvrmqeaeggkrspvisvsgavisstayndyrmrrrwakt
nqkllqggrm*
>Thaps3a_22186
mpvsskplrhkwylaaaicssiiiktsslslfhpptplnhlhhrhigirqrhvyvnnhiisgigtttctp
rgtsvcsrylatylqstsspspnngdvqttpqsakhvnalsktkdlsipavllasflnllgftmaspiqp
algehfslplgasfgslssayplgmmlgvfmwptlsdvvgrkivmaltlfgsgmglmlqswgiqrcwtle
qflaarvltgcfagnspiskayladrgsegekgdltnylswkdaastlafivgpvlggllyqggksvvgs
dnskrisfvirvsalasllastsimlfvkntekdinlrkapatkvttndddsnvivqennfedksankps
eiiacplgtklwtgvvtvaavsalyhaadsaffaffpsllqqrlkldtqsigmaftsfafisftmsafvs
srfikrwgpvaacstglgaigtalwslgyaaslpigvglgatsafflaaaalyytgvplygptiptmllq
cvpshkrgavmgfdgtintlarvisplvmgeihrqrgagacfkvagscvyaglllalsrrwlvlrkefak
tqtvdanas*
>Thaps3a_29554
mrttkpfliagipiagfaalsyqsgyatawappsslssslpirqpltshsspsttalqstsstdleslhl
tpeltmmtnafasipdektrhkqllymasklpdvgdevrvkenkvpgclstvfvdcvlekndedgeyvvn
yfgdsdglltkgllallirglsgctpqqinevdaqfiqaakisqtltpgrnngflnmlavmkrkalekeg
eligsgddevngksddaveereqdattstattteqeivttftpidnkpmyntilttlitvlkptsitltd
nsdqhaghagskgfqgeshfalevtaeafeglslvkrhkliymllgevmqkihaleikakspsev*
>Thaps3a_268301
maryllaaiyaalslasttdgfttphsslsrlsplyttsssnnidynavyvpksggtgvksasemmgqkg
ntrslgappprpprggsfvteggvtidatvrplrythggfdecdvdenceeyvssffmegeselvwgseg
aierlidlldyrrgavltsgyefpgryarwslgfvdppleisgngnkckitalntrgqvllqpvldamnn
lqasgtlsdvrkegdvidvvvappaevgsfseeersrqpslfsvvralvdlfgydsdesgnlqlglygsf
gydltfqfesiklaqerdpnqrdlllyladelvvvdqsrhsawtvsldfsydskstkglphegndapfla
ydenpnnngmeflprdtpkgefkesvakakhefkmgnlfeavlsqtfrkklekeatpsklfrrlraknps
pygfffnlgedeylvgaspemfvrcekveqndyrpgalrvetcpisgtvargvdaledaarvkslimnlk
eeseltmctdvdrndksricepgsvkvigrrqiemysrlihtvdhvegylrpefdaldaflchtwavtvt
gapktwairfveenersprcwyggavglvgfdgsmntgltlrtvrvkngvaevragatllydsdaeaeel
etelkasamldaidtigqsedvdervvaaitkgsgegksiilvdhedsfvhtlgnylrqtgadvttlrsg
psalktiqvlvdsgkkpdmvvlspgpgnptdfalsttisllekneipgfgvclglqgmvehfggelgvlg
ypmhgkpspvtlteagqssgsiftglpetfevaryhslyglrdkipscldvtaltedglvmaikhktlpy
aavqfhpesiltspvhgmailsnalsflrseegngkqngevct*
>Thaps3a_29734
mrltafillpcvaafapvraphnaianapsfavtsakksfaapmvmpkislrmsdaaseepsseqslask
afeiytktanaattlfplwtvlftaialkkpstfdfftteyftaalaalmlsmgitltpadfvavaseps
svlmqfslcygmmpllamglgkmfgldaglmagmvlvgsinggqasnlctyiakgnvalsvlmttattvg
ailmtpflcksmlgavvpvdargiamstiqvvlapiaigmtankffpkivkailpfapvvgvvstcllva
savaqvsepilnagiglqipvlllhllggivgywlpkltgfgevksrtmaietsmkssafgfllaklhfg
dyiarvpsavsvvwmaltgsllavvwryipvnedda*
>Thaps3a_24176
maisrklnsalllvryfcclhssvsptassasafrahrpvststtsfhrrrglsafaplptslppsasvh
qsprclsdysicnpsllssfastspitvmprrssgrassvaasanhegeveetkpasettatssssaksp
alkgaaaksnsgsdtkpkkkaspkkakskakadsdgassepaqkkaspkkrktkatttddsgdikekapk
kkakaaehqrwtertpltrhwnpatamsnhgsytftviswnvaglrtfikknpdalselaskyqadvicl
qetklqvdnledpklklkeyfsekmegydahfscsvekkgysgtamfirkhggggeeegkkgkkqatlga
ffakkggeeskandatandfgvkstgdvqvahlqpidvatelgmsahdgegrtitaefplfyltnvyvpn
sgqklerlgyrtnswdkdfltkmqqlekdgdkpiiwvgdlnvafdekdtwnegakhlaksagttaeeras
faeqlgagyidafrhlhpegrghysywsqragnrepnkglrldyfvcskgimgdgdgtkaivrdsymvpd
qlgsdhcpivleieikk*
>Thaps3a_264399
mkhstaillfildstcpatsaflsstpscnaaplltttslscqllgmncaaltdfnfsfrgfarrggdtd
ihshgwglcfydgrglrafhdreaaaesllaeflqmhpvktlnmvahiryatrgevklenvhpfqremwg
isfcfahngdvsafdrkqfagndad*rcynpigatdseamfcailnalrarfdtlptlpvlhkavaslcn
einegttilnfllgcgphlqfayswpgaregssvwnglhylvreppfttahlsdcdysinfatctkeddr
vaviatspltddedwveikmgelilfddglphmapddcvdvelrkhglesdvipaspslevdmrryqlrs
dffqgtgi*
>Thaps3a_5443
malsirllrlvetgvkvfvlssvpllnastpssdtlvctsfglgfesctrgimgeygdgssfttqsvklt
grssgaaarwmsaptgvdgptivdtcrqkiavaletedvkvtgelggisvwktmvlvgvevy*
>Thaps3a_11903
mysllnticiaailliaqasafvpsssplttttslsverkvtglggsyydgtksptlggisafkikpktk
keektvvakkvaaakpvakknvkgaaaaeekatsnlwtkmpwsk*
>Thaps3a_20934
masqntdcaiplvkrrmnvcaivmmlsllsvarqsiptrqlttrkysynptdtedaesllsdlnlsgyqr
pkvnwypghiakaerqlsetlksvdvvievrdsrapkatahpsvgkwtagrprvvvltrmdtvtsrsrds
wreayerlgadrwedslggeeinrnaqmrrerskydtdgnteaepeagveeilfvdakrgqgthaisrav
ykagrhvnerrkrrglndrplrvgiigfpnvgksalinrllgkkrartantpgitrslqwirvatdkyst
saagnggrshsaksgfelldspgiipsdmldqsdalllaacnsigvgaydnqavaaylceriqslvimek
dyiaaplwrnrcierygfdplvplseqniaarwgsestdgsastwldfaaanqdriptgedmlfivadnt
ckgdpenaarkilqdfrmgrmgpislqlapetegddgqqfvqglqqegihnlraasptdfkqaakeqtrk
qkeeiegrakaaivaarekglelppvmddvvsatdevendkpkqaesdvgkglfdgw*
>Thaps3a_22087
mstksiftvmvmaihasfshgapnifqpslslsvqglpsssnsmriaprrrcyseafvhqtclpslrtsh
henhhnfvrhpslsvanlhvahssrksdeepnslmgkppttkrigkikkvrtpkgknepdaiitdrvrvr
lkdfigegatatkkatsapkvagagtadtsngiggkerlaraaasliaqrekeaqdksenpqkqqhrtfs
smaaqrdakksnpyratfvedddddedsshdlieltkkidqkiltnnwhrsgqkrrindktyesdghmqh
atdsmqsllgynhfegewsdrnsttyhvaivfgkplirdqvtveyatrlrtlakllkeepnfrpklicft
ggvsegnvvsdatagylyfrhlcvcqgividelqtrmwidtksknereameriaselwrnhiklwlgerp
lterlnqhygvgwtilerkvdihftlvsteyhlcnlndvhhrspvksflqplvslrglvgsdrwvnshel
eamdpsysssvhvrgsntspvvperstfggiensvdtswsfqygtypflhgkdesivflgqcyllgeelt
pllvnmkgvveqteffqrdnylllssirrslvslvealytekgqsiragvikyfesqgrnrftkedvkii
valesallnlgrcidlvkpagllvssvpaptwsraldaleksmhhihlvcdpdqpldslewgklfddeen
iiqiepy*
>Thaps3a_8806
mnqhdhhnmlshckgqlliilyaavslasrraqttdafviqspittttfhtlqqlrpislkttttlkglf
ddeeestgneipaelrdeiyaaeantpaaqgrqqriivyilltlagvttaffnaflsdlrfgdgspstdl
ayygfgwvqdnfltsflfmnkiggglgllgaglsgtlaeveirskkenaekiweeiqrrksaketsqakk
ankkkgrgltqsskrdmtgkqkkrlsaleelmneeeemvsfesesvntkdedenepeksdddggifgkik
gfydkadsmaasqalllnkeledrgvidkitdesglkvigkeaaakaqeekekqqsne*
>Thaps3a_6140
mnpsrscinrifaimavialawrpqratsfqlqpsqarycssirsfsvpsmppsslvilhsenpklpsde
eevigdqyegsvdwdaewkkvvankdqptqrpgkyksqveisaikatnkvaknvfdaskdmqskmpaaps
mrslqgdwrlmfkvwmv*
>Thaps3a_6457
mktagvllllfgsiafadgasatlnsddalelarlrddttslelversnyeavidavatlssigvvgvst
lchpssdeylpllpkctdadisngdhhmtnssgftvvvnnkhdvtesrlrpsirrralstqrdsrnlees
dsfevanrdlsfyliniggalisiffvaviagmflgfltldpldlrikmraaidpaereaaaaifplvnq
nhkllvtlllmnavayeclplfldkllpayltiifsvsfllifgelipsviftgpdqlllasklaplvkf
cmtvlhpishplvklmdsivpedpaeaedynraelsalvriqyeermkaqrqrdlanaldidisprsnqs
trirnahvqrmanqinvekqrrnhdayqtkstrswrrlkeeimhavaekqqssenddgdedsesgskghh
krvssggfhsilqripsssqvssatpveqiapplertevrvvegalnlktmcaldvytplrmlfsvsedl
lltkeafahiygqgysrvpvyepqpppnehriskmkgilmtrqlimidweddrpvsslplyippcvsprm
nlvklldllrkggsliafvcagpaiaeralehgkaipveagfmgivtlqdvlesvlqeriydeedisern
lasavltqwaagiiskfikrralkrsslggnnslqrmasngsvknettpllqh*
>Thaps3a_23621
misflsatlvlstilptssfnpafnhqhgapppfhgphqfspnpnhneyygnnnnnnngfssplreqqvr
hqggfdrqhhqqqrregtmntngqqhqqqgeriggdfvnrnggqgrgpsfeqqqrnrngggfeeqqqqqr
aavmemnpiampyeramecvsnygmcdidemmdlareleeyqgcfleygpeaceeeiqdrqhlaeelflq
sqmelqelnhfaadgqdemmfdmppqmmfdedmemgrgpgpmemgrgpmgdmyrrdgpggfglddrdgfi
dvnarrn*
>Thaps3a_3413
mapplfshsilllllstsatvhaqssfrvcgsnytdaiyhcnvnpscptgdgcpadkatcfnlsedvcif
pptlspsptttmmpvatvsvcgasyddaktncatnskcadgcpsqtacfnipdnecgvvaepdliavtda
ptptpntkvcaasiddaeancfsgtkcedgmdgcaqgqacfsvasnlcmdpnlisdavpppapasttvip
sptasgvvtfppafymenatfgtvapdgnttnapsassvipspnkyfcglssfdaedncfvnspcpstfa
secpsgqacfeirgetctsaaptlqptnatvpepvpslrpvslaptatksesptnapvvnvhfcgsnytd
avarcsfetacpggfecpssmmcftgittcpataapgpspvtlddvsdspvvgsvaftnaptvlaetsnr
ycgvsiedaidncatnipcpdgtgascltgqtcfpipdtcesipaiitsapsmasiqvtttasptpapsd
kpvfdpnntsfcgttydeakdncytttpcpnnsnaecpmgltcfpgitdcpipstaspsgaptdkltvvp
vegppsrkptpqptwdfqnlggeppmssasmygslstkalilsgsvvgiitfmv*
>Thaps3a_11831
mprsvalpilvcisclvctggafslppqhgrrpvragsssssssqrsfhyihrptllqstsiledgissv
ediqrrsflaqvafvvlqpslsqaaeftstetpfhsaaygqeeytnsivasrdtnispkevydtiasdyl
reaydaavkergnvglraldvgagagvstevlytmgyhnidaidwsrsawqkyvvddpngycpsgvsfye
ldderyidewrakfasnqqsgrddglfdvivfnfavndskaalfatqllnkkhgrllapintmndywlkq
tykvmdsggnvlwsagdvgawsvqfqpdvtqdtcsgvwcapfngfqkkk*
>Thaps3a_22927
mkvsslclsllatgaldgcdaslfrgrqrqakstdadvastvpqaidantananessaativnernrnla
qtmkyypkyhpggdyekgyctygipsingagnvfdtelaccksafgqqangfclsrlenpptsspigvng
ldvwypdytvgwekgvcinkyqyiriaypsvltkqspcsfnpnqqapipngrvtfddhveccnkayagqt
skacimylpnpptsapvgfddalyypiwvntgygdsycdndpagmksyfqkgstlfdsleeccekwfayq
vgnicmsrmatiscpadessvsvnvkydffsdetsyylsdidvysgstgsypddaifgspagqelpyase
cvssdewyvfsmkdehgdgiccaegdgeyevvgngktiarggnfddeqntmfyltkedcvqievdithdi
hpeetgffingaapfpflysdegnmlsyasvclpqgfyyfelydtygdgmsededggyvvkrdgrvmmes
ydgylgdgdengldfyistdpcveievivehdgddcptcvdfyiedqnsdlylktyngdaidyawtclpd
gfyflnmdtsygtyevklngtkimeggeeygtgeddqslyfhvttdpcvrveilidyddlpgdteyyiqk
igisgdylgsyndellyaavcleegfyyidvidahgtytvkangnkmmvggeehdadddddldlankpsa
ddqelsffvtpnpctlievfvnhdydpedmgfkiisaedqrtsavdpdmylysnhgekqafasvclpegh
yyfelwdnvdggffnhdddnddgiandvvnldddvigtynikangedmmkggrylgndgdgyqgiyfytt
pnpcvlvevkveyyredyddddwdrffwmnyfsiegadgnyyleswlenelqyaavclpeglyefqmena
wetyevkvngstafagghkievddddddkpieedqdiqfyvtpepcteveviinldrdpeetgfgiknea
gdvflfadigmefkgatvclpkgkyvftiyddssdgmsshnngqydddaigtyqvkvngsvkvqggddfg
reesttftvgvtavdkrqvntiqsvscrlspthyqtaardgcsflanarvlqriipmsagdqrnsnldtd
iyldsnhggrqafasvclperhtilncgkmsmeafshdggddfgreenkamsvqhndteievnmvengav
tfasshlaplaptpqprtttrrdapttndafndnrtaahntnendaenevgedkmsmeeliygassfhai
vkpviitmilsslsviyintpstkaageaalsstyqvftisddqskaaslglslvnglvivsviglmtfl
ivilykfrcmkfllgymilattvllgflgsqmftvainkyqlpidklsfyltmynfaivgtlavfyqkgv
ptivnqgylvanstivawqlsyfndwmawallimlalydlfavltpcgplkalvnlmskedapampglly
eaelpvnavrpgrgrrrsggdrgvganeyaaggdenggirdsgvaestresvamyavnaevaatdapptv
sppttaktssaktksrkkrqntqqsttssnnedemtqsdnqeqpviqstsasllhvpdsptstlplaiak
vyklplalpqtpdtatsidyshpkayvtqqfttqelqmnvqvafpigggriettlnrkgearyvvydrhg
ntkrtllvdkhgkvmeevpkeceddekggntiklglgdfifysvlvskaaengfaafvacflsiltglgg
tlvllavyhhalpalpisiflavvffvltiycmepwiqdmwqvpyyf*
>Thaps3a_24711
mkfslalltaalglttameapstsisasskvgqsiiskarrveenngeidytwvanmslkfqgcyhsqvw
ndeangeddvristqrlvrfrlcpstscsmesaagcssgygdyvidmetylqaylegvqqdqeyqckyee
eygdcgcngenqgddfdedickyecfmgkgmeycidknpyeeegekkedwnvreyaeckqyqfqnnnnnn
rnleeeakyyvgaycsenggkiflglftddtcsqfadsyggadtfatlsygtslpysdttmigsecmsck
etqqanqnnannggddandadqvkescenlyqasgkcdgslgtypnneacnfmegikivrkngaivrgaa
yknttasifiglfacsfvllggyvyylktkldrakinlse*
>Thaps3a_875
mtvlgrdvsaiiglllvsqqldtsyafnngvlpsasfnhrisssssssssrtlqcpnahssppspssatt
sttlfnilrdyaiynsppndpydsdatssnwrknagyssgksnplggsitpygaqrdmetnpyydagwaq
svrrdnpnsnfesksnyngyndpydytnrfyntpstypgmtspersnkiysnpvnpyydplwsqsylqgr
dpsnvregmfyegnygngvsgmggyypeygggggmmygneyygrgggyyggygnggsmmgggfnnyyrgg
gygrdqgpgrrmyavgtksgesgvkslngnslmraktssstgmtrtstllrmsyygdewggppfdprmpp
mmmpppgyggggygrggggmmrepglreladmaaggemngnvrrgssqragpmggrgpmgggqmppgrgq
mgrggpmppgidpfvnpeslrnsnawgpggpgspfgrdnapartslkdmaartttsfdaqiinsmnnrpn
aragsalpaapiekggttsrttstasqyvplnssserspslnvapppplqrsfietnvmpvdvpptvhaa
rsvrpsvvlvtskgvgnansqgsgfvvgfddsiiddiddmkdrchiltsahvappgwkvsvtfpgdpyke
ypatvvgrklnsdlallcvetvadededypfppplvlcsedvytstfpdrdadrapvseigspvyafgyp
mgvegptmtsgimaattkginymdaptgeegteksrpfektsfvitdaamaggmsggplvnfdgvvvgvn
alvrpdlralgnyavssleceeflekledqrssdsdkssgkvngnpvngnsegrrkkrsaqpkeevsddg
giagfrvmlygyssskaeasktlrriamldesraenamrsaysfgagvvdefyvaesgdrnravkaarks
adtlqeklksegllvevepvhllnqprfehvsgndggsddlywggeiivplnegsvvededgapvwysyr
vgpharfaviefppgafledddfvqefaqslrwrrrlwfpsilefrivctlfnlrvigrtlnalgveyev
ptvtdek*
>Thaps3a_2350
mpkvyallssialtldpassfilpwcgrrtgavslgssnehtrrhrrhlsvlhhdlsstlaadalgvktp
tssestwathallfsswtdgvvpnngarsflrfslmrkllnekiagkedsvktsvefspcngpdvdalnn
lefydqlnergqqltigdfgnneetdswseevlehllvdanpsldvrvlyiptasyalnpksantpgkqr
qraradgkkrrdqvlhlldelmtiidsigtklnlqaitldlddgslkqpvgsyetasapetdkdslttwn
phviyveggntfwlqhcidkgnysklikeactgndgavycgksagaivagsnvstatwkgwdepsvvpgr
etynqwmdckgfgffgdasifphmnddwnmlveekrnamtpeetvhclreedvccvigererrfvvsgpa
p*
>Thaps3a_9990
mksivstlllvasaitstaassssleyndeewgrrfnraasqqgvrrlrrnnlrasnrkllelslsmsmm
slpdeltfeelestlvfviksismslpadvdaasndlaftnfddawgitnvdespsakdeleqfkvdikp
qnsidndivaivpglhgwgldeekessdvldlevvksmslsmslptsddesvekleesveessslsmmms
lnvaapvfgewgreeddlditslsmsmslpsalqfveveadvvgeleesvkessslsmmmslnvaapefg
ewgrmeddlviasleldiesmsmsmslptalqlveveadavnelevndeeinsmsimmslnvvapefgew
greeddvdfasleldiesmsmsmslpttfekesksimqdllqelvtnqdeasmsmmsmnvaapefeewif
efevetmsfsmslpsmfedvgktfnelv*
>Thaps3a_25199
mksvslsilllslftrspsssssssstltsslgrseewttslpwpclfasasdatrrfmlarahgsrsgd
gsnnysnkfdynsdrqladtstqrelenddaaaqdakyaqdlaadgqddnyladldfdgvsimpvscvny
hnghmikfqffekssslnchfknlgtfvvsiahymrayfnqqalihgnnfhlpgdvgflncvllketans
elplyakigcqhrdtytstklqlivykdaqcskvfsnaedknngydlngyflsnkvsfrppfyscqsclp
eeisdqftkrysawydddyisrqgkkqsynddgaggqkynvnstatnstddggyyqsnddiyggnkynnd
dntddgnqsnhyvntddgvyynyrshdddfyaidddnrrlrqlvevdashsitaketlveyaadfqeemg
lihrqlqdannggdvstwnmcdrvhhygmwcnedcrsldtfrvdewsrsdifllvimsvfmgammllvfa
krvkayeraamwgdepgapnpglppmamlmlfatvftlivvlatlkfvnetlvfavvmcillfiymlklt
lfesrkpqflparvcllfangrqelghllpqilgihptavsppyfpnswstsihenvcrmstlqlegshl
ghlstemapvdtlncsgkplig*
>Thaps3a_4184
mstsrregmssrgsstrnsmmllltscvllnvvtaspklrhqrkfernlqkmesryghtnpeptppaeev
lnstttteaqredtqwkndgrwmppppppmwmngwgaveksgksksakidggwwdddwwspakagkskat
ksakskssksksskgsswdassppeywvppawsggeggqgppppswgssgsegqgpppswwggsdsvetv
qpkpdtgakpgwdswggwngwwgggwggdhiigsqapspsatlfpptpapsteelgtsapteavrfpsfs
ptgtptivdkfptfspttlgalptyaptgnsttysptsaapttmepvtaapttalpetaeptylqevnpp
tlsptsgvgtptfsptsnatsappssppteaefvfpmlktilypdssvdaesffgasvaidkrtivigiq
dddtgvgsamvykfnngtfleqaklspndgsptddfgravaisndfiivgaqkqdaagidsgaayifern
dddgwtevaklvapdaeenerfgisvaidrnvaiigangdddngensgaayiytrvnnewvftqkltasd
geagdnygfsvaiygdqavvgavwdseksgsvyvyilidgfwtvegkfiadggnpddqfgwsvsmyedsi
avgafaddangldsgavyvfekdsngvwdqqarvspldgedndhfgrsvdihqdwlivsapfdddvglea
gsvyiyerdvddwilqakvlpevdpidfsefgfgvavsddffvvsskagnetiseafgnvyiystyrpge
ptgsptttpypttgppslsptisprpttsmpsismapsnftsstptynptvavinttapslgattilpts
syptslpstqgstsfptftkppvasnvttaapslgsngttpslfptslggngtapspypttymptpsepv
sgnatdttpspsvvsilnitippfganvttpaptdmtanstsppptdansspgtnmtrr*
>Thaps3a_7950
mneyqvlrpmigalvlitvglallssasapdsnrllrhqhvqlnedlpphvrelirnskakgvnatdett
aecedvwhmsvdeyegntctnsgiypkswenpavykylfypsatkccegyfgvdheslctvvnacsddsd
sdetiskldivqatpkpsfaktsrptkppltrnpskppvtrspskppttrhptkppltrsptsspmkaet
epeetgtaenstpsmdsscgangfhvsltagekmtcrnddnhpsawleegvkdsfmfasgaaccehffqr
pdcniidncenasesgptpegcgtdwhpsivpgdirtctnslnipkqwfydemrseflfsnpeqcctmff
pgkqcsvvnackgfdmidevvneaselstecvgfhpsitiagvctnsphfpaswpdamfrdspseccttf
fqnnncvvidecsganeddtqfaevdvsspsklegllkyttsdgfegdaqddtdvegfdwnlgnpqqwfi
ddtvsyagtrsitnvptnipsgqaelslqvdivktsllqckalvktsmpfdsfyivvngdrsnthytdna
entwvhvtatlksgknliqfvvanshfmppierdpvdygtgsvwldecvihdslei*
>Thaps3a_7583
mtklstpsqrgsltpraavaislallsssvsafqppsihkhvistthtpstfpqqqsatsssslhmnipt
pttsggatpeeiksaadkeappssfyelqrasvraaqnaigdgyrllevefpplpanvlemddvsaydva
kanvnlaldfaksfastgsqvaimlpdesecnimledlkvgdkpypgvtltslrrseegdtrvfepenll
iglmgrgsggtvkpiegtnmyivivasaqelpdveelydqikdtkegeeqpvivfynlkldvlrgdlgap
afpgkdfqdrflsrvkpvyylrtrqysrstnkppfilnfqgcifrsypghyqtlldtgtgryrkvvgnni
rpalgefkeqlvdclreegaiptkeeegslfgflrtgykvttwweeeredasmdwrt*
>Thaps3a_661
mitfkpspfshqsvvstvssrwqslllflivtiatikakqigtvdgfalgnynyalpckhlhrvrlstsq
mqsnaqstlvdetilmnkddfvtkelddansspdsklptsmdeigllapfdevlctsprsetmtetpkli
tdidtsttskesyastqfpistmtslktrrdtrpfpfsmiidqqeikhalllsavnpqsvgvlisggrgt
aksvlarsmqqivpshihrikgneynvdpkgrhgidsflleqinenddmsleslqtelvptpfvqiplgv
ledsligtvdleqsletgeakfspgllakahrgilyvdeinllddevadilikvlsdgyvnvereglsvk
ypcrplmiatfnpqegemrehlldrfaialsadaiplsiqervmvvdnvinfsgglqeqasveaekrlrq
aevdeqnlrtqvelarlqlpkvnitraqiqylceeatrggcegqraevfateiakasaaldgrddvnskd
lqaavilailprtlsketppppsegepipdsdsdtdketkeetqdeistedsedkevqedqplaipeefm
fgvksvhidsallkfsrwtrkgrggkrakifsllrgrfvkaifpkgkkarlavgatlraaapfqkarrer
avgtkyegrkviirkedfrikrmsrkagtlviflvdasgsmalnrmnaakgaaisllseayksrdkisli
afhgeqaevlvpptrsialtkhrleampcgggsplahgltlavrtglntmkvkqdvgrvcivcitdgran
iplelsldnkftpstdpdstegmpsrkflkdevlacsrklssladfdfvcidtedvfvrtgiakemaqva
qgkyhhldsadsaavtqitqqklrevn*
>Thaps3a_268024
mlpvrrgsskrpsftrciililvltllviqmrmlfnlssdnqeesiatatvtkeqpqlpppppppppppp
pepldtvefcaekcryvpemctenryrdhlsfpapsclqysltvpddiyyssmlsggtqdvhtkrdlatv
elvswaaararerreargeviarcediptehaapmmfpeefefvvklltnsqpenylewgcgkstsfypl
lasgdvfaidgyppwcaqvseeprvncmsakekrlhfycpellapdgtklellatgrlsskssdadveaa
mdqyvnaidklnvtyldvalvdgrfrvqcalkllpylssdsvllihdfwvrykpyhdvldyfdvigyars
vvamkkktdlnlsdeeekdvykkfmtrehaayvefl*
>Thaps3a_3157
mdhkhslvsknnmyhhllvlmvivhavaiaaadqivgrrrqgsdrggrhrrvtlpeggrrerrrqawlfa
ivgwllfgglvslssqrepppgqaggggevlrsevvrptrrrclgkrdhqeceakrrsrsqgvrwkcgfl
cessliptqrimmvptmdaadgsednsmcrqcsttttapssttkptdddddeerhveealnalkqrvass
mewkgggsnispsavptatisemqttypgyqygaisaanaprrhtsdflrlreysendnilyhqgqypta
ttanqnyyhkqlqlqqsnniqqqivsvddelaslrrrrlalanqasvnnsvatstssssvqinlnssflp
vtsqderlsllsvmhmqggesagtfcgscteenseawdgtkp*
>Thaps3a_2845
msssdafisftshlclrrklavfasliagssafapaqvgrastsvqafeneigvlpptgffdpaglsdgi
sqekfdsyrlaelkhgraamlavlgyvapetyrfgydlipgelstndipngvaaikaipfggwaqmiafv
gcvetygwftsptgvldlpddilakrqtaelqhgrlamlaflelirhdsqnlaqpgfdgeligl*
>Thaps3a_22214
myksalvlaaivasasafmpvsrsppdgalgeeswcaravvdmqidvpsgstfvngestpsvsrtvvrae
dadyekefaklqkeaeerlddkvaelmtnietvgqk*
>Thaps3a_8537
mrssltlvvvacvastasvsshdvirrslssfayflptarrvggyydvhhaastikvhklpkrrslyttq
lhsspsnsnnhspeeiakqlreraqnlrrealieeqtlrsavqskkdaqkreadgwiedmaksnnksgff
gsrgesdddldnltrtsiegdissnnpndndkkhrreklmrrlietppwlpsslspfaatsptevsvetw
kmikteilaesgftctswdatqvaavyrgrltrtmkasntsnddddeisnnsitkvfnnlrakldnhpql
askvqlfmvddnewrpsrgggwidseesrpppviialpkevvpeqeserslstkslaalstmltlfttla
yalssfalnpiffnavvkendvtpvplclpiffgvlsmsalhelghhvaakkynvklgssvplpslqvgt
fgsitpirsflssrtalfdiaisgpgismlvslvlvvvglsmtitakafaslpmipaavvkssfligsia
svvapkimmvplsqpipihplfmiglaglvmsavnllpigrldggrasmaawgrrqsslisflslmllav
csfsgvsgvvifwgaivvmtqrmpdiptvdevtgvgnlrangylgllllslltlapfpggvn*
>Thaps3a_4604
mirtlpffvvtcqilsasgnrftlsnllgtatsipayeriisqpvfqvttpwgspymlfekykdeekalq
egdpsggdgeddmskfsrvqqkddmqdtrpvslyfmdehdaralademkqmkhmkdgdlritcttlgkav
rqasnlgkglptgqpiddttgkiltmddggslrhkivpskrelfyaarcngrervgcfgdspkedaelll
qpqdviesnnmamrrkaskntkvriqkarqlekeglvepeenrirreyahmegnvglpvfyseglvkkpp
rmrrmlqgskawattsltplyfsyedlmkdwstmrersenkskipetpnvevfnmldvvtsidkdqwknk
rraelarekkgilgripvvhnliksknaavhsgleqiifvpsslgvqakgrisamgsmktrlrpmrawgr
na*
>Thaps3a_263006
mkalfvpvllnivvssvtttyddasvgvctvddsreecsnlsdsasadeedahcvdksedcsywsemgec
egnpafmlkdcckscnevvtsgpnksdnvdeddglgvpqlivnyheseiediikqavaymkeivnvdpky
epvrdkcrnnnehcsfwaldggcfdnpkymnkecapacqscdfvleleekcrldpngvdameaggmnamf
ermirvseergfepmvhsrpfksyssscdndttnpcntpdgpwvltlenfispteihtllewgsrfnyer
sqagdvisdsrtsshtwcvdgcyddptvaslrqrivdvtgiseenyeclqllkyevgefyrphddfiddh
vrqakgprlltffiyfneveegggtrfpklgnltiqpklgrvliwpsvldgdaykkdertnheamevtkg
rkfaanawihlrdfqsgfelgcpg*
>Thaps3a_4046
mhfisiaiayfvfvhgveafiptlfasrdvfrngvrstetstsdalltdvlpsykgiatfqsrcwlstnq
mppvvngdaqpgnlqrrvaillpgyttrddtnteeddspwqqysiehlnkiavrlklpiidntksiddde
advgyshcittvpyprvnsyalaihanpptpssqtkrrkkssmkldsffvdlcppsdtrlgyrmnrmsgn
qsngrgggelllkalglgkllserqsntndaedetrplvvydltaglardslviltstfgnnasdqsssl
vklhmierdpivaslvsdamrrlhmlagssvdaedikvaesernnarrlvqslsmeegdaisvleklllq
ppteyavlyppdicyldpmfpprkkkssavkkdmamlhsllgtaffnedfksdstnlvsttedvriqeer
tllakacdaalkrvvvkrpasspplgfldnagvgkdgnevvrkpsydvrgsvnrwdvyins*
>Thaps3a_38775
mkiqlaaltatlaltaafspnvslttspmttstsaairsplfavqqhdddvpplrrtpprnialmieptp
fthvsgyanrfkemlrylskagdnvdiltvdsktpkeelpkeafgysiehtqgfvfplynhisltvdlpe
mkgakmmerrrpdlihvtspgfmlyaglfyarvmriplllsyhthlplygrnylgfipgieefswglirf
ahsradltlvtspqmkeemeangvprvevwrkgidtvrfhpkykseemrrkmtdgnegdflmvyvgrlgg
ekrlkdirpvleqipnarlcivgkgpqeeelkeyfkdtntvftgqlsgdelssafasadvfmmpsdsetl
gfvvlesmasgvpvigcaaggipdlirdndtgflvqpgdtegylncaktmmdtefrtemgvrarveaekw
gweaatsvlrnvqyekcminfhsrafggfgrpntvsvwrlmrmrvarvlgrlrvpgfrrfanrrvqve*
>Thaps3a_5968
maiihpirlfsisllailpractsltatssiistissstssfdrrsithinnsiqytnhnirrshfhsst
altmttssqtqlnillfrqtdlrlhdnpalcrtvdlslgtsstpqtkkvvgaapppnsattaptgilpvf
ifdttrlygsdiklplgnslkcgprrvqfaleavadlrsnlekrgsglvvavgnpeeilatiatsavess
gdngalinvvcqeevcseeltvdkairsslakamktkskfnfetvwgstmydpetlpfdggvfgipdtft
pfrnkvekiceigapldcpkdeylslpknvmstgsalgsllsgvndannkcslkymptlfdlgynaedie
svssvdsrtalpvnyrggetfalqrvkdyiwdknllkvyfdtrngmigsdystkfapwlalgnvspryia
recsryeeqrvqnkstywvvfellirdhfkffakkhgdkvfyltgtigkqrgserkwgmdrkkiqawqdg
mtgfplvdanmrelaatgfmsnrgrqnvasfltistywvvfellwrdyfkffakkhgdkmfyltgtigkq
rasgrkwgmdrkkiqawqdgmtgfplvdanmrelaatgfmsnrgrqnvasfltidmnmdwryggeyfeet
lldydvhsnwgnwcsaagmtggrlnrfnivkqskdydfggdpwemsdemmeecgvkighgrdypspivdp
ratpkavandnsrgggrgggrgeqgrgrggksgggrgsrgrdnpnpnrgrgqrqdmkslktgsyrfdnds
khsifpsetqdcalakdtttvagwqssqpqgysesreswl*
>Thaps3a_9240
mtafslftlvvalislsetvatsaptmkptnaptkkptssptkkptnaptvyvgtnkwymkdqlcgkdca
tgtedcigvvrdnwvtlydtvaaccagklsyldpsycaarsgttpagtnkfypdsqngrcvkdetgtlak
ntdklyadaatccstglgwvnsdfcesrstgesgfadkwyvdydsmtckndcnatattlpsgvnataace
enedrsityydtaatccagklawipsatcqavsatgaaatstgtakyyadyassgkcvqdcavgssqpfc
ggiltnvagvqlfdtveaccaskfgwmdgdlckskttgtatnkwyvnyqdnacvqdctaaanspcdgspp
dsstqlfsnaaacctaklgwldsttcvsvstngpasttgtnkwyadyassgtckvdcvvasssncggvls
ntagitlydnanaccaakfgwqdtsvcaaratggysgkfyvsyqdnaclkdcavatanpqcggnpsdlst
qmfstgaaccaaklgwlnqatctslsttgaatsstgsqkwyvdwsiakcvkdcpaanggscgglaeswep
aeftsssaccsaklswkpwekvlklagvamttltvhweettpanvvglncgractsqceda*
>Thaps3a_4567
mchcqskmmgytlgvvalvslqlmfpqitsihafiapttlaakrrttshaiqqrrslsksdgewddenqf
snnnlkeeddwrafraqlvrsetadttntmngktdntstsrwaydsgdlvergsivlsvpssdpsandid
alnnqcyrksivlvldvqqnfiqgiilnrptnigvkqgmqfvqpghgevfeneigscdgsgssphrwkvw
fggevagpfseypqvmclhsvntdlgvelsdavlpgilitsfdgaqrlvdageanpssfwlfcgicgwet
ssfysemhdeglwlvvssdggtileelnlqrceeedeqavreecdidsdsrnagihtwemlmdmikrgde
atetedsfgdlmlkewatstlsfsirgeesnmvdtlfsrsvdavvatddidvseydpansmsmedmpppn
slvgsmirassaerspflladqgfhkslilivrddvdcsegvilnhmtmesimlgdgktclpvryggpmq
vsepimylysnesldcvgvqmgnseiysctedeiiesielglasaddflaiqgisvwkknggvggvkgdv
degffeivpseskskvwgtlisqrklsrvnfednlaliqrawvqaggkrvddgdgedtlvfgtdvdvstl
adealrrwvavyllde*
>Thaps3a_23861
mksssfiplallpvvtsqstnvrvlkrrtttknnninrqlyetetiamdqltdpctnntiveieregvdg
gtpapspfltettteaiadddggltddvfiaspaptpsptsmgyipsyddyeppaatddyaqtdddganl
nppsyggksgksykssksgkssksgrmngynsnglskvsslqssqlavngassfgsvmmgvvalgvgvqy
vgln*
>Thaps3a_24894
mmpsprqratmtstlllilptiiiasssssiaticpgglkchhggdcsigdkdwssehnanisadlpwie
qlningehcinchegwggvdcnrkyqtcdaedpdaptcfngsscfkaginaegkydyicdctsatitgef
ryagefcqhveemkcddemfctnggqcssvldenfnhrhfecqcpsdrsgthceylaeeevptcsldcvr
gtcakgfksydylvntgpfpaqlgtdlissngehcvcphgftglrceiavercgaskycyngstcvydnk
gnptcdcnsansddksyaglscehestaycepgedqdqkdaycvnggtciedpdsrhegclcpegwsgdl
ceiagdeepvcdlqcenggscrlgvkgykdsfdalglpvyqtqvengmhcscktgftgvrcevdinhcha
nesgndehfclngapcsldpqlsgvtkkyscqcdsdkedeitsmligrfceykatefcsedgarhnhsfc
tnggkckhhngysddkhhgcccevgyegefcqfpvgtlslkegesvswsplaecekkeepqvilpqaeve
deieeekssntnkngssehfasdplkesmhsqsltsnetngtgneksrtaailasllaiaavggiigiay
mkrnqtedshhfdgdavwppmesnntapnfartwsypadhslsndnsasktweysnehgdlhnvqla*
>Thaps3a_8284
mslrvshhhyrhqqsrhpsrifyspsalllvillsdtvtasmsrqfgtslmssfanvrsagtkmtssslm
anqrrgnpstcfvsprrrpaissqspksrlstrtfaslrelaisidaktktpspitpptpgpdttpsaqt
aveetqdetewsqaavpdvenqeesedevievnvpakfkpypfeviinivyhkeltveiesltnlgfgva
rvqldadpndsdaaseelakwvifipnvipgevcrvriyrnhasysdadlleivqpspdrieplcslani
cggcqyqhinigrqrqmkteqvqelferigglkaedfptvldtlgteevfgyrskitphydapirkkrrs
geavtnksceigpigfkekasrrlvdvpychiatpdintalskvreetrdkavqgklkkpakgatlllrd
agdglvetnhvayvnttvkdltfrfqagnffqnnpfmlpkmvdlvvdaatiksssgeamthlidcycgsg
lfalgcsssfdvcvgievndkavqearanaelngikncdfvsasaeaiflskdpvkgkgvegdcdvpllv
kdfprestvvvvdpprkgcseefleqldeykpqrvvymscdpatqardakflvahgydihhlyktgvfsl
qflvddrnenssgifglengsvrlrkqyclfcavdrsalmvwrlvln*
>Thaps3a_22108
maaarltspagivvqllsvifisilvavatvvrhhvelsssststsslhdasaaaphpkvelpppskrik
nqitslehelktlqnevlsvteelrdamaksdisektvhkgvhkqqsdlkfvplkennenskeqsahkhs
ketaplpppasefkerepkkwwirqevfpspssqyaetdgdgigsiipidlsvnhlqridrapgspneks
esvqedflpvvlasdidfrwrsrarensrpedvvkttayqivarraysnandsdigtilwdsgkvatpdg
lpdvvvcenvdsmevgsivewsvtawdfsdkptrsswskfaigpkneeweakwvshpvdiasfdegdssa
fwvngddaqqlacdnwmrrkqlplfraklpalddvnsgedkvitallvvsglgsfrasvdgeplsssgpl
dppltdyaqrvsyrgfdvtkfltgdgannshvigismgsgwwdhrpikgsfirlfffprgaitavaqlyv
tyksgktkvmlptgddasgwqvakghlresslftgeyidlesmksfdgwdteqqwatispmaqsehswte
pvvyqsdstldlwryqlhvkasaayknstkgpnlpankmapigklvpheappvlpiekiypdevyslgng
rwmidfgkafsgmvrfeeglpnpivpteyprghtvntlnteetfitvlygerlelttgdlnlpvvagmgl
hdggpkhkskpagnaeakggvcypkdhvdagslmqrdvyilprkkadesiqsegsfsdarqshftthsfr
faeicciaepptgmyalsyrtafsewgdfsssnvringgyelvknafnsnllsvqsdcphrekiqyggdi
nanapaalhlydlsafyrkvvydwrdqqwdngaysgtsywlalndyagigqgagetvwatapplitvrhm
qhygdtklleqtfsnhlawlnflrknfdaglkqkgyddelvgyvkegsglgdwltmrgrdtwlthesfym
avarcvayiakqlgtkseeldqglatsksvedkiarlylkngndhflppdgaaanlspgpemslysrvvp
aakrctvlrnyfrrkghtwpgseesrfikeipdatvsemvestelskrgsiwafgwsqwhgfnegifair
yalktlsdngfhnvaldkangfsigtfeymlshnatthweswwrsedlyshnhpmlgasaewmassvagv
slyptttggkevlfwprfpnsanylyyasatqvyvppdgkaffrmpeysngegvdasikyatvlpnmeet
ismskeecqrrrkskdfgfnynwemnrkteqwekierkkaigtscesflfhstlgsvewsspetvsgvsa
ngievplgpglydvlidkwqlkpevkkyegrigdipdyynsedvgpycadsdtldwniedatyli*
>Thaps3a_23593
mrftnsilllatteafttplprsgttastssainahidtrwsiapqelgvhstnppkgyvpppsthvdtr
hsviaqeigiwpdsppagysptptehidtrhsvipqeyhstggkmdavaeveremddadctqfehmftti
phhsyhttrlsthtqpsslyqigywpttpppgwvcpnaegcsgeeirdawvsyapygkqghvgalgdvgc
pgggtwcygdsgpavsssgssslnraaaqnvaaalaglgggsgatavrgppk
>Thaps3a_22591
mktyrlillmaiattlqvisakspkkkneaytilarsiqsrvndppvgsqsakqtnydvdtiasalrsls
tsqsalkkidgsahefyqrthksrtnlaasiededeedgvddktgsigslkvagrmsrkanrvgciadal
faaelcelimlappsldndeldtneeieydedgtlaswterkvilnttitpssqqmnfpvisviviydps
yrggagathggvddllqdakeelmeqneedgddapnitktdgslssprgrylvmlsenaaaanddltsti
stldtpprrlrlrtgdaasvcdplyqmagkvvktigpvlmesndskkeaddrceekafeeegngdkgkpq
raditgespaihivgfslaggvaaisatildgslpmpadakrrhtaeesdeneqtpvgrhndesasrtws
gcardrvsaiclgpppcissnlkpsfvksiihgddivsratqatldrlyerarrgcsggvlgrsvgwmtd
vvsltvsgmksqsskneqerlavpgnvflirprrmgggsssihevggtggreslraavlwqlndvllsgs
mikhhsldqhirsldrvqlqgftdasdde*
>Thaps3a_23496
mlmsmlllrfpnvqfqsfpqklvlcttfspgqfrvsspsllfssvprltcctdptlhlfkrasvsylihf
gsmkrfefansadgeddgveiedvdlvifqspstavvdtddevdgrslspsisfssssvvnldstsnrkk
yvsvtiaailliisgvivvtvvnnksavstattsttssatdlyekclreererqsmtqtpsfassfapsl
saspsaalslapsvsrkpsaapsaapstsgipslhpsypasvssnpsstppttspaptntldivdpvdng
dfsanttaqtdasatsstnsnvavdldndydtfmlfdddllgkrrtlrgsssqetrrlvcdellqasvpi
tqpvtpvttatvtttpaptaspttaaptstsaptsqcfststydaidadiatlkesipdsiershflggi
vrlaahdfmdfdrtsdnsfgsdgcfesdmipnaglpsiwcegclltllyedkyrhlsradfwiasanavi
rqtsinnaldlkgvfawgrvdaescsgssnrlpaptgcaqteaafitrmglewidavalmgahslgrgsi
dfsghegvwvanadeaqifdkryyeeiysnswrprvgertqnwttgppnsddpnprlmlntdiclvydid
esvdcctrtdqffpeggtecltdelasrqcpfysqsssrieavdaveemlggelpnsnndpfynayteaw
vkatengwdnllplaescdgqslfs*
>Thaps3a_6797
mlllvaylvtslqsmsrdavfnkwcldsgieakaevrttpksvagrgvfavedisqddivisipyhlvlt
qdngdryfpniatrlaavrqeekqsrirrvlnkirgkhqhnlrrddywqaelttyalsalesehpwstwv
eqwqredpyqtlidesswrsddnatikalsdfaaiapsipeykvnaavgirlaemneytskyegkvphse
smysiltsravglsdsvtacipmhdminhsfepnlgftfydgnfelvalrditcdeelflkytdvtntag
ewdedkaawllvqwgissvdh*
>Thaps3a_9467
mkltllfasiigsaaaftsrsspiatsrvsasssssalsatiavfgasgltasecvyqalkegdkvvglt
rnpsnlvipkgsggsdadkpltdpnltliggsvtnpadvakvfetpidgvivalggktsdvgdtmltvgt
nnimaamkengvkriavvtsigagdskdqapfafkllmmtvmkkifndknnqeaavessgleyciirpgg
ltvdaptgvinviegeagsipradvaqfcleavkdadfpyigkcpcissvggtswvkdrskaargem*
>Thaps3a_11743
mssvrlplwlwillsaslipsivawdidllintqistafgglpfsiqpvlvvnnlkgelqstfegrvtah
tlhnekhasvwkeggglvsqdvvnghvffeglgidetgeyqlefvlydefnlvlgtaignlfsvevgery
kldivtqpevaygggvfgsqpvlvildrggnvvsdvnegtvsvvledgtddatleckkedgfsvpitkgf
asfeglyinkegshyslrfstdlvlngatevvsnifsvgvgpaaqivlikdasdgtvvggkaftpqprae
vrdaggnvltidsssavrvsfysspsrgslspvdgmiatlregivqfrglavdkagsgyrlkydflyyed
eelvqssvstkailqhssrgwagnqpfpiqpkvalvdaggnvvtedstttvtahitpslsqtshvivdts
ndaipvvetvsfassivsderilygpgdaveiiitfsqevavfpyeddgippriilnvadtndeevfael
vvaeyqygilsrtlqfeymvktghsqngldyssinsllandylvkdafgrilnlelpalesksslsgsks
isisnsrpivqmivadlptgeygageevnfvvsfdrevdvngfpelplnvdsniqraakyvegsgtkelr
fkyhvlggdeterldvfdtvlllprsddslilftntgsstvsadlsikglgldsevsivintlpptvlai
epqisttpdgtyavgdtlyfevtfdkpvevdvglelilnvqphttvaryfsgtgteklileysveegdvs
phlnfndsaslvaqnseggrvttpgyvrrkslspttdanldlsslpsisnvhhividgvrpwlvdvsfde
svegrtltrgdvmpilvhfsapvvvnessppviglmvgdnqrwatftsgsessilrfeytvvigdsstpl
scrytkicqsknncdnteelvmrhsaapildadlkqgftdqgnpiaaspekgvavdtssppistvvsvei
saaegtytagevldfqvkfsdqvfvtgmptlllnidnqanyssghetdtlifryistkddvidrldwvld
pstdsaivctddcsiqnangvdadarfhdsinevalvqplsinielnpstphivtvatvkeispychplc
sytvgeeidivvtfdrpvavlgdeilllvdvgndargiqaifdpfqstefelvfvytvqeghstnnglln
yvcssthctlqlgegsmvkgaasqptvdanlslpqpsdygisddeshpiridtseqpkvtvvssitpigs
yspgdvveivvefsktvivygepflmlnvgieqagiatykagtgsstlvfeyhvgrdhstngldyvdahs
lyvgydgvdygyirqasthstidaildlpfpstegslsltsniaidsrqphinsisatsgeyatgdvili
qvqlsqpitvyghpsllletgvkdriatydsqlddymlqfvyivqlgdtaarldywsddmllpsssmsin
lnggwikrssanplidadlhlnpvhgfldgnlsntvnegvanfhdikighrgrdfkiryksssemevsev
vkvdtsnefevqgsldnrdpgdlygssvaiynnlitvgapgrrnptpevqvlsvysetstienevqiitt
nlnrteaiisvqefgtcadadevvqgtfelaykvggyafasnvvidsdatadqlqsvleaewnmfgaidt
srlpnydcqsenswkwsvsfidssngigiletngdsligngayiseatiirntdmlsgsfsirnptngkt
srqipyrapadfikeaiesdlsiainsvqvenidssnaipelgrrwtlyfshhvgdygedvnipqlqvsg
etlsgkdarvssqtvfegrgilsgsfamsfrgsnpsdpvsfdsseeeivealesldsinsvtvsnrrefv
deagksgfswtitflsvnylteygwlmdpggmsnsgnlptleianhligwnaaylvksetgrgkedtqaq
wmeqqmgddgvgsgivevfanvgeawrkeatllasdhnshdafgtsvsishdfllvgapskevdglpeqq
rltcdgpasggffstefrgfhsspipydatlqeiqtifvgiygetsqlhslprlllssdstwdgdssgfc
tggersiivtfltpdgggistveyrsgnveeltihsehlvggtislietragtiapmgkdlhnshptgkq
agsaylfkrhvscnycnpiwtqvqkftpldglddpteaakfgwstvlvpesehasmmivvgspgfnqesg
kvyifndvqgsmvlfdtltdqnwnhegmkggrfgssidanhdtilvgapfhsngkgavyvfqrpetgqgf
lasqaiygddieegdrfghslslssnkavlcapyksveaihfvrkrpklahqvgscyvysqrdqssafkl
dqrltpsnvlpgdhfgwsvslsdskilvgqveeyssklapprpvqrirtfcktppcnvdadstfrlrwmn
dktshltpylppdvstkrlreaieqslhsgqvtvsrsvlpdkdggnswhvtfdsfepffrdesqipllrc
dasatsslvcdvhvenevplnirskthlfdfdeasmewteqaflfptstqrkdllgtsvaldghiavaga
pnrellnvnsgaafvydtgfteyhfqhdfqsvtegdsvditvtrtssdrhqlvsfrtidrnaenalqhyv
nelyslrskemipydktsidlltgnnalgrsqyygsderrslfvqgqydfqgisdyellsyegqfkagds
tvttvlktnddsilekpnenvtiqitlrgmfasqlgrlkadvyiedngdgktedsskvhhqlleghddes
lsrmgsavaydkrakvvvvgsdeadgldanghrlsnvgsvhifnkmphgwvleetlsppsdatrsnmkfg
qsvaiytpygrndttiligspgsasayvyvhqkdsnswehqatltadtilspehrfgganaialhddltf
vgsslmeavyvfrrsyvknqglvhwesytvlrsshfdydvygqgntvkhvhrqdfgvalaasqrsllvga
pfadygnsgsveirenvntdgvdnkgigkgrvyafysqphvqlitlqsdeiisagtfrlmleshlgvekd
isgliqhdsstdsikvaleemdtigevnveatssfignsytsswrvtflssfvdehpilvpqwhgnecvd
ctsfkvsvlstvqpfitvsvihehqpfiqegemqprdvtssdlfgsalaldesqaiigsvrssaktrttw
sfetgnlngwsatgtafryqptfgdnsyhrpayeygiaasrstgdpqssrlvgryyigtyekrprdhdks
yqrpskefplgsvqgdeptgtltsdpflirgdsisflvgggcnhlnvyvellvdgfpslratgkcnermd
kmewdvsdfktragqirvvdqssdkwghinvdqinfswsmgvgscqvnnwegechegggalpkqsdferq
hytgreetpssgaaylfyrecpstdindaspsnsnckwveqerivasdkregslfgisvdidhtqgvalv
gsshspaygfyqdpvfvhphsntttmdlpipetledmmksgttysatggnirlfdylaqrnqipvaevsk
ytekagstyvflrqpaeydssgaviqkaywktteqgriappdvaardhfgysvslggntavvgaigrkeg
ggafaydmewirvkfskvefvalegtdrsiqiyvqrdlaystsalsigystsdltaigvdtakydecmnl
naierdgcgdyehtsgvvtfeegeeyawfiariiddycternmeyvqlnlhqlggsllrgedyraqlrid
dddwedlsvsmhceggir*
>Thaps3a_20701
mtasaltlaslllsslsdvacfqiqlrhskshtnqfhsirrtvthlsstvnidsavteevslsgppaisa
rdltctfdggetyqldsasyvlprgarvglvgrngcgkvndwfllyvlftirlstflrilaeacggeats
ggsgrarenvpftgevecprdvkvafveqeppspsdvtvsdallgitqiipsggssvstgglmsvyeavr
qyrlaslnasddpdgfataaqkmdatngwavltkadevstrlrvkhledqplsslsggerkrvalaaalv
qepdvlildeptnhldlaairwlgdlvqekrkmtlltvthdraflaevcnsileldrgtfyshpgsyqty
legkeerlanedqairdaktkyrrelewmrrqpqaretkqkaridafyklekstkprvtdpsleltdgqr
rlggnilklrnvslsfgenkkmlddfsydfnkgdrigivgrngvgkstfvkiiteqqaidsgsieagetv
vfglydqmgipflneqqtvldfvkdrvesgsgasmaeapseamkllkqfqfprqrwnervsmlsggerrr
lqllsvltkrpnflildeptndidldtltalesyledfkgvlvivshdrsftdkvtnhlfvfegngivkd
ylgslsdyaeclveqektfdtdtgssssadsvdsetkkilhkedrekrnqrrnaikkmkrelskiepaie
klktkakeiqakiddssdegwtvlaeltekvqalneeveekemewleiadeletlereeegats*
>Thaps3a_10447
mmfnnsintavlaatllfkstdaincpncgggtnhywpvdygldachawqgtgtdgrlhtnsaknmrcdg
gvfkftqyagnlicdgtgvdkeigttceqdipptiytvgldlsccidpdgdackaqpsaregsdifldgq
ecdadggtttstppptplptpqpvtpsptktiltkapttnkptpsgtasscdedtcnairrpmicnrsdc
cvynrrqnkcmlgsl*
>Thaps3a_42804
mklqttfiasilassssitsftyaqsirgssstdkavntqrdlypskdsriiggseassgrysytvsiqd
nlghfcggsliakdvvltaahcqggpykvvigrhdlgessgdvidmkrelphpkyndrttdndfnlvfld
rpttanvemvtlnsqsslpgvgdevtvvgwgdtvaaddvqrlsdklmevevnvisnqecdasegeiggwy
dtyknqitknmlcandknqdscqgdsggplvikgngasgegdvqvgvvswgigcasqhfpgvyarvdtay
dwireevckgsgyapasfacsgsvqvdgssgnnnnnnnngsgsgsgsgngkpdkpnkpnkpmaegfvnng
sninsssssssiasssngnwntlytenflngfgifrkggsdakhyiflkkrdgvariqggngmqssiysd
aldmgksysklrvvfsffalgmedndsfcldsstdggntwseeqcwesndirnkvwnddeavefgvsnas
svsirfrcngsdrkddvlisyveiqglp*
>Thaps3a_25104
mqrptaalllllalapiaissssassptstnnapsfiksplkghnepvqkskrrilkgeiisgdsavvds
anaaavvlgapadntnvivtaaagvnvdnnaaagpvnnktnnkttiptasptvsnapsssepttypptvs
pvqsespvdafvpentvadavvdiktnkptpkptaaaakqttekptnnnkptsggglallipendevvtv
dtgtvnvelpvfrldlvttvattngstngggrmlrattaihntvprtlqvfqpaqdttllsltsyhllsq
yqkkmigdavsveleivdkvenvydgssidstlvmisytfsgstvystssetetaaavvaptraqlesat
ldaltsvqgkhslmrvlessddavlngisdvdavivsgvksldasnvesstttlgqdssttneegggtis
plfptlitlaflstfsligfltyrkyqqyqhnnanndyihyqnkksrnklgltvntspgsgkkkksqyyd
qfespessvmdtegetptsmdatnqhfniasfpsmqdesdsndergwssnsnsyasapydeesgsatggy
impfqlgmatqfangigidmtssidtmntndvsrmedatldglysdkdsyfdgnttvarstdrnrqrgds
rdsfdtlnysvdqsafgqwdnevgggvcqthiegieeamealnggvgedldveqergdilqacaekelmt
dvtkiilennvateedadvevskqedvteiimenviitestndnsqgiedspqqsevsatdelyaritel
ekmihktegqfyqhevdatstpepkgdypknllskhasadahksiyeepvdpasqskanisagvfteetl
gminrnrlkatpppsegefdegvmedaktnsllgwmedtdsdedslldkr*
>Thaps3a_261802
mgfqsvqrasearslldcvaltslahpaaastvvstakatniithpspsdpsllqppvlmpwvgygtyrl
gqrhartatfqalnvgyrqidtafiyggqtteievgkaiqdalehniissreelfittkqwreyhgyeks
meclnlsldrlgvdyvdcwmmhwpgpslraetwramedayrqgkarsiavsnftiqhlellkksaklwpp
avnqvechpyypqnelleyckregivvqayaslgvlggkliesepvlaaskhlsnsqrtvsaaqvllrwa
lqrncaivpktssparmkenanvfgfvltdeemidisklannlegkkgrlcwrteplrllefe*
>Thaps3a_8776
mhhaitmsnffilpimlaiifanglasellvsaessstgwplppsssrcrvlmastagsdgrpslssptn
qsslrsslysissfyrrsagfvlsnihrstithkqhshiithqlyktslhnsnyalyevetneqtlipyg
screvypaitpeplvmdeveewyptqyrsfqffpthdtgegirdaitttirqtsfgcgklgatiwpstla
lscylvstfgddtssiarhriielgsgcglassvcrelgvegvlatdyweepngtlklanpadgkrllpa
nlfgvnldfnvvkcagvgnvdvdtdqyavqkldwynefeafeakisfrpnliiasdvvyyeedvpplvrt
leillndgdqqeanegtvigsdfgerkvltmetakqsqlreallflpldkdrkglpefqeqvkklvdsys
gwsldekelklclmdspsedsvdgtsmeyqflkisittg*
>Thaps3a_7093
mrkvttfvaivhiscssafqtpssstrrafanhgatttrersnhekshrlvqslvprsilqatvnsdtts
spaprktptqppfslstslflaglafdaytepppnssrwergssglnvaflstsytrslykgiievtplr
asdlpdeddaaeslitgggvdaallvsvvegawkeditklekevyhngvldlagcahvgrsstawsnvde
kkakrnaskggsgayhvksswgkggqavweddppfylyvqdpktarlvftlfdedivgggqpigsahkkl
vellpntksddavsmlksqvieqlkqsgklqeaikittneetgeeetvidqdlilqainesygtgttasi
kmtskprkkdkggqraigmaagamlagpigaaaggilasmyegevrgrvevklkytpipqvdlklkergg
yevkgglpgvtwgklydnhvrnqaiaklagedlefccfvthdttgcscaiyrslekkmisisfrgtcapi
dlvtdasiaqsawvdgedienpetvkvhtgfrkslnsisrrlkelvlaavepgedlsqydvlvtghslgg
alatcfvmdvaeygmdagrglpqlepseawwssiattitgkkveigappppprpkslrmynfgsprvgnd
afcskfdslvgngideayrivndqdvvarfprtvnalalgnigydhcgptvliteltsqmetslesvfqr
kemlwiegesddamcpvrdgnalsdplgsgsllgdlvssfqgdgdisekedsafnfaklgsiagkvtgrl
qkitadditsivgidkqftqrevkflqsifsgeglshhledkyyqgmgmccgyialpeqelkrledlend
etaiaqieevlnnsgiveas*
>Thaps3a_4445
mftslllffasyltillaativlsaiwsestkktqhdvgakvdivprryedadsggyddasprqteidsi
pnqedeedlvggsplllppikgptstsitfhvyappsldkeipkvdlvgavqfvktgnvrtffhtgakrl
lvvnfldftleeymqkqgkegkkkvrrgqrkliqneqaslsrtsdsglfsddasrmtksqrnmkrhlsgg
inistkilmknddddsedemnededdwnrqyfesspvttlklnelvsvsalaprhggvleissrvatstq
knrplgvaqsspvpntrsskrpssitetlhnvniheslpdfvhnfqdddgrleyaepsvsvgdeikdlvs
espvdstgvnassntvlvlnathgetttlaeerrdeyafyspldaaefqrivlslrtagreishlyesle
evqansdayypqemlpdesdtktkpkkskkdgndscyriprfvspgvalddawrcmneihpvlreglrqf
hehssfhrshgddliaaaasyderkqsskdevgngsneseqdvvlrkelarhygerratlgivdffllfv
pplpkdsaafaycapcaatedtlndgidadsfsglelhyqqlriavalqarvrkaalyvssyykakkvvh
agwhlngkkqetaassdevevnvseeqpikdftpniqftrlaydydrenwvhdlkaenecyeatvgrdvt
vvtskandarylaesgyqgyalvgwhafqlplsddtsddkfwlhpdkdpllcipslrkvveqnsdshffv
tshfnkhvrvaayflfvrslpvgaddafdssintfvngssksrnqrfevsfqlgsgqnwtsvtkmmvqsl
vvvlchgwvrgqvklpfrnrerrerisfpgllatnmasvkhfggalqtnallptnyvaatmdigdhsaks
ilgrlllrclninalktcifdlayvvktlpedgiantralatcrmvhldgkivckptdfreeehelaaad
sivkgrtgrtdqvvtagniwkrmlrfgtnekkryplnhtcpsrthadelytneidavyeildgvkvptrn
ddmektdelvrlrlsrsdlerfiiacdcdireaavrvvescawrgmtfpidvsscrvelqsgqffqqgfd
kannpifyfrnrlvgpwrgdvdatifsilhrlesylnkvavtrqgvkitliailgspideekrkvdngne
qsteqspenrmdtlaigtvdpmidpsdqhysthssselflrlrdilsrnyperlakclifggastklklr
eyipsqvdvpr*
>Thaps3a_1539
msrrtkslsafkqsramrqcillqvvtimlllnvqsfamafssssvgtskslsqiqsnsqlltrqsivsd
arhllqmsskvneddtsspcrsnppgrkralvrkygkaialsttllygpmlsvpfarrtlgstahaaast
vtapsktdaynfqdfkdvkkklslapganvqeyeeilervavegdealeelkygqkeaaltiggdddgag
geggrgtltraekraqkkrqkqqsknqqvsewesdefgfgedddddldsgvltmgssstsspgsklspsk
sgggkgdvvvtdkmaysnykapdtkedhmkkikkgafysifpvfvitmvrgqirayrekkwvkkglaive
eerkayleekkkkkngqkrty*
>Thaps3a_11504
mklslflflqtfiaikaqyddrtfywysddateygddpfedaisacgdhaaavascygddedalmncqgc
feagfniftprsddipmcdvipagaanivqactyaemcngdcsddmlgfvvcvveqicggdeyadyditr
ia*
>Thaps3a_270279
selprlaflllfsfrvdwsagrigrwlrrgaeddrwnnivsilg*iennvgnrsndtfdhtcceyvvfvl
ptelacdadaliqfqcvirsnqspfhi*spvvvt*hiicpdkerlhhiggnsysgieitqcrwyvlsqli
nelginqlptkltqfvilv*altsinfhrfafcrvcvnvkrsdfnvpfgfyvkhrsfgsfptrverrqr*
ittigctsvnglv*lansiatranrri*hrrgrrylgr*isrrrrrclgrricrrgrrclgrricrrcgg
ylgr*isrrgrgclggscrrhkydscsevnrfrlcrr*vgkhrtvvrsifqrrkqttigerffhssldft
syvrreslgirtisaae*fedniilnq*sf*tprdqasslekgfavd*shvniaagirirhifarntlnc
rserlrkfshlsgvkgaqscciierklsrncsgyfvgeedglrvgffvgeelgfcvgeedglrvgffvge
vlgfcvgeedglrvgffvgevlgfcvgeedglrvgffvgevlgfcvgeedglrvgffvgevlgfcvgeed
glrvgffvgevlgfcvgeedglrvgffvgevlgfcvgeedglrvgffvgeelgfcvgeedglrvgffvge
elgfcvgeedglrvgffvgeelgfcvgeedglrvgffvgevlgfcvgeedglrvgffvgeelgfcvgeed
glrvgffvgevlgfcvgeedglrvgffvgeelgfcvgeedglrvgfwcgrganedmt*qq*lrrrragvl
cwrrrraegrilrrrragvnrwitcgrrrcwcnrwitcgrrrcwcrrrwrtgrrrdrlggrgqcrrigrs
tsstg*ikytiqylhsnirmqtfrynktprvqrvivtsrvaiarvisyrscyyrisigarvtsvtartyf
akaitkrs*havlplqlfspisgvligpfpvhge*cqtnnvrvslvlswhntfherithwnhnrnhskhh
hlygrie*atdivrsqiftrstirisadh*ttsgetpksiilklpccllllhcfptkatcsgre*vleml
lgedqrlamtgrgytiifgcerergrmdhfairlrfgsmgetsq*qhggsivresh
>Thaps3a_12013
mytstmtpfailtllivaligttaaystpkstsqsqrqtsatvvnrstflataastclaflassppafak
dvdpalkgtkadpefqaclsqcvyectkpkgmeqrneaadddgvsqvslemeggriwgcdiyga*
>Thaps3a_11975
mfsskllllsalpstkaflptptkasimsatslrsitfepppddnceldgsdceesvferkrkekmnanq
stkeryaamgvqlsdadlidsnidqyanaplggtlmagislsalcedd*
>Thaps3a_21619
mkvssialfllplahsacawtssphasvsahhrrsrsstlaatptflgsttvdaaekvkdadalaieaaa
aaaaaaaavtntnertfgtvstsklnklydlvvigggpagvagaikaaqmgrrailidkpkfdagvlpng
ldlffggptglfskalrdsakntnvaamraqhmdsdviwkqitndivklasrnaegqcrtlarygidylq
gsaqllgedddknvnalkkfkndldspengvrsvsvsntvlvdkdgnlmeesevtvtgtkvlvatgskst
rlrgipfeqshrvfdsdtinllgyfprsvtisglgiigiefanifnalgvkdvkilvrgdvesstkklgm
dmdvanelmrllresgvqilerttieefsyvpspektdeyiqmkltdgstiesdlffaatgrfpagkned
tgleaagvdvadrgminidkkslvtssknvyaagdvigapalastsmeqaqravsamftescdddvakes
nhddplsigvwtipemgyygltkeqaekdgynvvegtvsfdqclrgrvfapdgilklvvdskdgtvlgvh
ligkeaaelvhygmsivkakttifemlktvytavtfhelfkeaaldanskldfgvewqeifnilqsecdv
efseeylrekfdaidedgsgeldedemralfdslgrpvskriianimrlsdldgsgtidyeefkhifdki
acppeteedtpaek*
>Thaps3a_8153
mqakllsfypalvllyhrapsasvafvpsiaigsssvrcndsreptaailcplryqretslidhspvavt
sddsvsavditspttssrlqlnihveesrvhheingstillaartigkvesvntnneynegecqgylvqt
sdytygvhmscghdgidhfasvfhkllleflaieyelyeeerdgdgtciskleslrmivslddvdakllk
rleqlgftphstdklgfglaqytpflnqftfqhrgteqgnaslqmikmlckrrvsyefdppnedesgtip
nnvkrsivshqknvlppstiervmeiideikarkwlstnpdsvdglpslhlnlisngqplfenetqqcsd
gltfsqcvteltnilrphlyenllatvkkltnsttveiddvfvrsygvlndeeketatryglsshydvta
yitgvmplddvsssgrnglytipqsderssgnaalrkffpldkgdgvlhtfdvlhgvdvdpklnkprtsl
ivwfvdkgvadeketstipqswlrkpegdcsefvaaiaseytdgdkdvgaslklylssaskgnpfamtal
aqmcddgevpeseydkvrgivsnynpfnpfsptkgvgvtapscielapplwyraaiegghrvsanslavh
imqqytlnedemdedeqldallmastlfslvqiqgydasdslerlmdveytrlrrigvteekffaspvvq
qilsmtv*
>Thaps3a_21301
mklsivcfiiltsatsafiapsttrtsvavttssfanvrgsalqmaddeadadfnssdyellgrparpgr
plkvaiagggvggltaalcmlkkgfdvtvyektaafarfggpiqfasnalsvikeideelfervmdkftf
tgtracgikdglradgsfrmtndsldylwnpeapadwfvkfplrqcadlfglpytgvidrpdlqeillde
crkikpdfiqngnpvngyvskgkgngvtvnladgttaeadvlvgsdgiwsairaqmygeeikkssnnalk
rqgctysgytvfagetvlktedyyetgykvyigpqryfvtsdvgdgrvqwyaffalppgtkkapsgwggt
ertaqddpeenlvdyikslhqgwsdevmtvldstppdsveqrdlydrppellrswadgnvvligdavhpm
mpnlgqggcqaiedafvlsetleacestqkledalqdfykkrivrvsivqflsrlasdliinafdtpwsp
hddlgkswksyltffwkpilqyaifpaqfaylysyhptgnmgglpsaleakwkkqheedaemafnrveee
gqstrgpsffkiaesetvlaakkm*
>Thaps3a_34218
msmnifrlcgdmshvfsiivlllrlrvarnaqgislrthelfllvfltrytdlfttyyslynsvmkvlyi
astasivytirlqepicstydkaqdtfrhwefavapcavlatlthlisggglfsvvdvqellwtfsiyle
availpqlivlqryrdvenltgnyiffmglyralyivnwvfraynepgyrhhyvvyfcgvlqtllyadff
yyyvmskrrggkfslptkg*
>Thaps3a_2343
mithssllllhlsffihvrhyqqiskmklaacatfllaagsnafapgagntrstdeeyrnlqfcrfggrf
srcdasivansvlgtmhcltirictitlhlvkltialnaekgvstrigflqtsvatigasltllpgqana
akyggfgagspevvdpkdaiidedilksdsvqkglaavrgyqqsvvdmksalasdsqadigpkirkdfdf
svirtdlnainaaldedtqrgtdrivrailqditelevaqkqkagvprsdkrlktvcgkldkleksfrki
anviikygdilssnvacrh*
>Thaps3a_23910
mslldsyasqfcgglhlihhllvsrcivvivrgwhiddtsshrmitahspiiinssrrqcnrkrytksls
ptmegssssssssamlfrlssflmtqqedsllspplfdnlipssfnnnsllvlltsitiillliiiikql
hshhtrqpfhpkhnlppsvpnphpilghhaytaytptspqsdhvfkhhankqgissfwffstpsisitra
sharsilrhsverrhmsfflrrfkrvmgkdsliyvekdqlwrshrsivqraftaeavmgmgrkvwrvads
fagsileesrknsgadagtggyrkdalelfkwviidvfgvvalgydfqctkslklaplaqsfdysiddvq
ertlasemcnpfmqcywlpternrryafhngrvrglmsdicekrkstidseevrrpaadstshmqlrtfs
sslasrgddlltillktpspnnnqgndnvdvmstkeviemlltlfyagydtsstalscamyllsthkeiq
ticanearaasislqqdpstwneqlayckavvmeslrlhspvtltsrtletnvqldectsvpkgtrvyip
ieliqtsecnfarateflperwvrrdestglwverdykseesqsfvskdssyippanphnifafsdgarn
cvgrrlalmestmvlacmvrdlvvnvpegfklemkkkfvmttpeevpliftercrdgrv*
>Thaps3a_27986
madvflilviviafviltivglylvvkyqhpddkndayvpklvvlfgfvlsgatvlllpldvannegyag
lnmalfweifywlitawifflipfsmfyyeaddgmlmagtsvgakpnsriceavkyemfvvvifglifsm
tylfmnstdipvrevmgpsfssgasysitardtegfsssqlavmgsadsavlglnrvnptlgsielsvna
stfyaglmawlgwflfalfgaiglaalpldlilafvhrphhmdavefaeaqmslrdrvnelvsvgelikl
ereeraqqnggkgggffnkearkqaaeekktllqfkqavylleedaedfancsenyknynplipigclig
gilafiisifwvlhiilymlpaepvtpflnsffqwfkwfplfgvlcvaifsfyllmaalkgcfkfglrfl
ffqvhpmklnktymssflfniglcllcalpvvqfcasafqdyaryttinqvfnvqlyylkffgwwwrqki
feyvllaivlltclylgcrprdssasnsinlrdrlkqrm*
>Thaps3a_9705
mkahrthqqihrlilslmlcgftnrstcqalrsrpstsyrwlagfatsspphiqrcnglsqrscfdmdtr
rtrwesslvsndvrrgyssaiyshaieeesttttywsflnqnkeqadegtssntnliknilvcgdgdlsf
saeiapelneigvelfatvleeedvhnqvyefsnankntiksypkhkamfgvdatklsdyfgnngvlfdr
iqfnfphwrgkannrynrkllsdflqsastvlapngeihvalcggqggcsattlvewkgswtaslygaeh
gllladafpfeaqyrlsshrgvdrpfnlgkdplmhvfvkpdgivesakdiqlccrhelhvvipddeegvs
sicsldqiiagdaieniiqtiipdgvrvevparkilevhethgkdriavflivycserypvtrtladewr
akaeneqcesndammdv*
>Thaps3a_23295
mkssssaiivclalsgvsafeqyhgsprqrmstvnkqisssstihkhqgrisssplymkpssrsendsat
aerrrtslsastllsvaslddkdgmvssllprlnlpkgdnieaiakvlsasllvtgntvgssmlvlpeav
ggvgmvwgstiflgmyiyhltsglmladvaiklhessdcevpssfkdfsdaamqdetsgniigassllvn
scflaygvvhagslvssslpslnldpavaaggfaaliaasftqsnegiekianaavmvlflsfasillps
lanvhdpmgtvlasgthpagfsaaisaaiplilssliyqnivpsivkllnfdrtkstvaialgsflpmam
ymawcfavlgggldssiasgagcimftafsasalvgsciactmslaeeyesiissftstkedpcplkhnf
sllavamsivpptslavavsgggdftgalhfagafvspflygilpimlsqnmqsgddnkssvpsldnfpq
vllgagtfallaqeviqdagsipnllg*
>Thaps3a_7541
mklnsllcllssssvasfappsqhkannalflsaepttetavptataessastptnmndilqiplsynem
itqstqamsdayrtqgmsrqivrillprdassdqlgvqfepdaqmdkgkndemklvpcdeswqggimqly
raaspttkdilrqlcptgattgvppkiiedrsvdesgvdgvglfytqsgsgsiekntnsgvgfgffgesv
slptlsendmcvfvqptqevvdiveslstssmngssqqsspliallnpqwrnvddaldsasksesvfgaf
asflggkgsslrkleelgyrstytlegyvckggnirllkrydsdwlvfaendngdkylkvgtsmerptyq
dvekmlndngvgykyerdlglagkf*
>Thaps3a_20921
mvegrrssilcfttlliitttlpmrviftsvlfalavsfdvdvvsafqarplphrpmatvqhlerpstpp
ssfshrthiqhrsslrtitlyassnddkekkakvpffsramkkilrkkddaaslpplqsppplqppqtap
ktpsieskaaqlmtlaektrleaekmdliltlkkiealerkisaldkhpdwrqdiiddsqvllrklkpsi
ssqsaptsttkqatanatttisneelqrrveeflkssreeqeylvssagfadesnataivlklyeyeqkt
qqqtdnlndlasnndtkpllsedkkgeavegfeklpqqlrdamartvgmsdgtnatavidqlfaenrlfe
sgdnetfqfsttiksddfedifvdlqfeeknafvstlfpevtrkeplnetymdalysevlgvdtfnpngk
peavpggyivrgigkvkandgegygdslvkaldakiaqsslrdkiqccyildptppsgeeilneedespl
llvtnhdlspstdvfvktsvtliglasiafvsldsfsfndevlnqisvsanagkdltwlyalalplalst
ltiqlihefghlivavkdgidigfptlvpgfqfglsgaitpiksppksikslfdfaiagpmlglvasmvl
lyvglemtvfmdtaareqlpsipvqllrsstlgggivdyllgdgilsspdpsemiklhpfaiagfgglvt
nalsllpigntdggriclaffgrsfsrvvhgsailllvvaglfggdeanilltyavytqfwqqqseipsr
nevdeldsvrgftaigvsilvmltlipvp*
>Thaps3a_25753
mmgfhpaaplfllattlgvlstsssafvhspiicqhiyilrsqytgilrassspiespaastdvaaknfk
fdassnpteidasntppslqtiltgiaelksgsdlrgtyashkhsggtianvshliksvkndgrgaaltp
fachcfgvafarklindqggivgdgelticigrdprphgerladafargaesvdgvkvvytglattpsmf
efcrsdkcdaavmvtashlpedknglkffskdgglgksdidelillaqtearewydlgivppssgnagvl
cselvdfmpfykdtlkqailrevgnssetplsglnivvnpgngagcffndllrdlganveyslhlnpdgt
fpetsgvpnpekkvfvgettraceasnadigvmfdtdadragfvlpriidtngvksgyeplnrnrliall
svifstsspgctivtdsttseglnmflektlglkhfrflrgyanvigkaqeltnsgeanaevaietsghc
amkengyiddgtysavkiigllartvasgkgslldliadlnelpfdeeyrlkitdgslattssifqqlsq
klkdkcnteqawtldeqnlegvrvrlssggffmirqslhdpvislqvesisgkeagnvvlepllqlfsdh
asvldasale*
>Thaps3a_10460
mkstciatlaiigsttaqlvnvpkrvrntaavqpdsfefgrqtikhsvrknrslqesesmsmsmsipsmd
svsmsmpteptykpavpepdntpvesgegevmgvdangeaiyaaaskssaaevvagavsavcvafgaval
f*
>Thaps3a_6770
maprryavaaaallasasvtafapqqsaftpqaltsspnrnifgalksaffpnndvatstslwaatldet
tasssssgttqtveeyvkarggnrpirkvlianngmaatksilsmrqwaymefgderaiqfvamatpedl
kanaefvrladsfvevpggknlnnyanvdvitkiaqeqgvdavwpgwghasenpklpntldkmgikfigp
tgpvmsvlgdkiaanilaqtakvpsipwsgsfggpddgplqanlnaegtipqeifekglvrsadeavvaa
nkigwengimikaseggggkgirfvdneadlrnayvqvsnevigspiflmqlcknarhievqivgdqhgn
avalngrdcstqrrfqkifeegppvivppetfhemelaaqrltqnigyqgagtveylynaatneyyflel
nprlqvehpvtegityanlpatqlqvamgiplsnmpdirrlygredpygtdpidflqeryrelkehviaa
ritaenpdegfkptsgsierikfqstpnvwgyfsvganggihefadsqfghlfakgpnreqarkalvlal
kemevrgdirnsveylvklletddfkqntidtswldgiikeksvtvdvpshlvvvsaavfkafehvkdat
eevkesfrkgqvstggipginsfnvevaymdtkypfhverispdvyrftldgntidaevtqtaegallat
fggethrifgmdeplglrlsldgntilmptifdpselrtdvtgkvvrylqdngapvesgqpyveveamkm
impikatesgkithnlspgsvisagdllaslelkdpskvkkietfegsldipassvdidaqkavmnvlag
fnmdpeavaqrafdsvtdstgaadllissmeefyrvesqfendiaddvvraltkanadnldivisenlah
qqlslrtqlllamirqldtfsdrfgsavpdaviealdkisglkgkaygeiilaaeekvreakvpsfdvrr
adlraklvdsetdleelaksstlsagvdlltnlfddedasvqaaalevytrrvyrtytvpeltvgdvdgr
lscsyafqfsdvpakdrvtrygflsvikdagnfakelpeilssfgsklsgdagkdgpvnvlqvgalsgdi
svgdlekaiaankdklnmlgirtvtalitrgkkdpsyysfpqcngfkedplrrgmrptfhhllelgrlee
nfdleripavgrnvqiyvgseksarrgaakvvfvrgithtpglttvsgarrallqgldeleraqanskvd
iqsssriflhslpelsgstpeeiakefdvvvdklksrlakrllklrvdeieakvrvtstdedgnpmvvpv
rlvassmegewlksaayverpdpvtgvtrefcvigdgkdsvcmldpyassniiqtkraiarrvgstyayd
ylglievgligewetyldslsgpnaptiptnvfdareliegangelvlgsreigtnkvgmvawvvtmktp
eypegrevvfisnditvqsgsfgvaedevffkaskyarehklprvyiscnsgariglvedlkpkfkikfv
deaspskgfeylylddetyktlpegsvnvrevpegwaitdiigtnegigvenlqgsgkiagetsraydei
ftlsyvtgrsvgigaylvrlgqrviqmkqgpmlltgygalnkllgrgvynsndqlggpqvmypngcshei
vdddqqgvqsiiqwlsfvpkttdsispvrecadavnrdvefrptptpydprlmltgtddeagffdkgsfk
eylggwgksvvigrgrlggipmgaisvetrlvekivpadpadpnsreavlpqagqvlfpdssyktaqalr
dfnneglpvmifanwrgfsggsrdmsgeilkfgsmivdalreykhpiyiyfpphgelrggswvvvdptin
eekmtmfsdpdarggilepagiveikfrvadqlkamhridpqlqmldaeldatddtdasaqdaikeqiaa
reellkpvylqaatefadlhdktgrmkakgvikeavpwarsreyffylakrriaqdnyvsqlkaadssld
tngaldilkgmcsadwednnavleyysandaaittkisemktasikakiealqkelge*
>Thaps3a_1754
mmpkpttsyhlyhkfflysfallsaeafapsstalplqlqttssassspspaasstavfsfnplksffss
asqkgmmtstssqqaeqlqsltasklaslgmssswdeirsmleskqtddernfrknltkgygkasplhkl
rlfdesnreedvkvtlyrdsaswcpycqkvwmtleqkripyrvekinmrcygdkpmsfmamqpsgnipva
vingvtynqsndimyaleeqfpdheplvpdatdsskrmfaqellrlerqifsawmywltsrdgsdgrlre
nfistlmeveraltsmkgpfflgdkvsivdmmfapflermcasllyfkgfqmrvasgkqsnypavnrwfg
ametlesyqltksdyythcwdlppqlggcvpeagsepfqnaingltqgswelplsphnggiepdwewagd
dnaskreavervsanweaivafaargagkagfprygapladpnaitndavhpfvsvalqllcqklladdd
adakcdkamkeiaylwkkeggeeviekvvmsleylrdrtgvprdmrlpaarqlrahlnwaarvlssa*
>Thaps3a_23983
mppknnasftakavlgttlawislvvfvsfsnhyellqlgssnanfydhghrrlsfikynlrqesfaaqs
nlyatihvsvdpdpnefafliihyhktghdlshelwdiisgafrntnmpdvdtaenkfgkrkhnrrtlcp
nmfltageiavqaapnffcdaetfaemllrrtrdgrpkrgikilhlvrnpfdmavsnynyhaqyptpedw
iedvvpcepelfyreefdqlilptlsttvppimtkddvtsihticqsmyqtqsalktanffehllhldph
sglelatilqltqpkgslmgggdiprmanniiklkqaqsvvdkaralrhvakpqnpheemiqvltlstas
fihqpkdttlrllefafgnavsseikegiareyerrylekmhsdaheshvthtninteifrnfltqdrvf
gkvlgsiaglvdealresspe*
>Thaps3a_1927
mngvsckqhrqatmgtlmatllsllgaitfhingieafqlhphpslptpiitsswvhrpamriiqphrhh
pttyrttqfkpfhassfsdlngedhddegfmiklmdsltsssdapatpplteeedsmlddmverfaiplk
elkrkvdggggggddgkvvsgggsssgggeskatsggdlvddmkivmddsssdgakkvgdaiaekagait
vilddddvpsekpamvdavkeapepetiaastedattysssgsvdeqasdatdvtaeeeegnnsistpst
ttestdnsnsqliktvdtssslsqpqaddfnpadfgivggitigitlylalaaylkrvestdkgyaewdq
fkkkqpeppegfeeeivatkkeviklnadvsvvkeettcddvtppvlvdeftqqlpiqdaeietrdeeaq
lrdnteemeneisaqldrlsqmediaasvnavaasvdveniaqycepknispecsqsisnyldnlsasrv
eegtkqvaatkiisyldslssdgggstrgnsygvgggiakkeptstgaafssyldaistgsvsppasaqa
vagylgelsasapastpqgstqtssansataqkignrimeveerlnrlessvsslpddiasrlitwqtrq
dqrlndemekiskylldarskedeegr*
>Thaps3a_7247
msflhshlpslhlsrfiillystmsstmrhilrrkmklaeveadgdggdgggddhvreeeltppttlaps
ypqstdpkrravfganfdrprtlsaladpkselarflliqdnktiqnitneegsaddgtttshasihsrk
ssfyslalepmevrrerivmmseayaifgalflsgtwvlyewgsvfgyggcdaryydattgsksllgnvr
mcamvdsvrwlewglpyipt*
>Thaps3a_11397
mlslrsiqqcllgtilclsllmlqtsynlslssfnyddgladndrpvawsaknvdavrgltsgvglvttd
gmwsvtnslsngksfgasipviriiaftdkhylniakvwyerleklgytehyivcvdetilkpilnpdys
hpilgfgrqlfslriyytrelllngvhvlvtdlvslllivicvhkdmfkwflvqgtrffsntlvffvvlh
rqdnifnryvplqgfleegydvfhayemrypenlwreygfvvcaghqflrsseasiayldmvlgncyemn
ncddqvrynialhymlkmnwtpnpnranalrissnntendgllvesftgvsdeinlkvkvwdrdfawrla
gnipdkcpsannwvamptkadhlvdakgsnkvwrkihlfsvwddlchgiktnlsks*
>Thaps3a_256836
tvlwrftrphtligsalaipsifllasptyssffttrtlaalayaavpsllmnlyitglnqitdveidki
nkpdlplakgdlekstgiavvlvalaislgmsvlhpvystaglqvalwgsfilgtlyslppfrmkrhpll
aafcivavrgtiinagfyshalsaafsatkeaaanvgvmhcllndwkcslsslffgvfgivialmkdvpd
argdrifniksftvrvgqkrvfhamknlltvlfgvvgggmmkyatmaptrgaslrrglvglgcwiagwst
nqearevnaedsgkvynyymhlwklfylsylalpfvk*
>Thaps3a_20189
mcrplvlvtlltvasgfvtphhssrfsatttslfeakingkidldsakvvnqeqlcvgdkkvycrcwkse
tfplcdgahvahnkekgdnvgpliltaemkqaeiyavdatpsddttkqsvlgklksmfgvkkdkvsdglt
trerlakmglsallsygwvsnmsyavtlslswygfskktglsplapgqwkpflavyagfyvfnniirplr
fgasvvvskyfdnfvgyiqdktklsrkwsiavvvflanvlgtftamglgvslaaaaagvpifppkv*
>Thaps3a_14106
mnllrnflflaaattlpasivatttflprsglqilpkqaklinnngqpitditssdvcsttannilshrg
gdatanvdipkvnelvgaafftvfqvvlnkvfkankisfpamlgctvllfaflaiieaivpgmgddmfra
lqpganlltkwlpvmfvpglamlplapsigsgldvlkvlsmivfgfiftmsttsylvlamrtaqglvapk
ietvvskasvatpvaapakpfteetynfllqgtvltgaismaatrqnyvyatplrtlfmflgtvftyvfg
arlpssftkvvhplvtsttgtllltrldslitgssfedvlktyrtgslspmksgagdlllfllgpavgcl
svamysrkkimaenlavvvvamlcsafgglfgtawyvrllnigsskmvrlsllsrnvttalaivitqllg
gdmaiaasvvvltgifgatvgrglldsfkiddpvsrglgmgaagqglgvaammpekeafpfaainmvlta
vcatalvsvpsvkemlinivsgglegse*
>Thaps3a_7422
mkisvivnailllamqkafvasriaqagargsvyskrvlpspswssmeaprsistfvspsstsfasskyn
sfqmishlksygdyqsktrafsastdaevssmssitspssnaindkvlhtvmvhrnkqslafregtplif
tgsiaatytevcggddvsrndgaggnssrggrgkgnfrsktrnfepdnegkavatyshytvdvndegesa
yshrdainnsqligygvynpnsmyrvrmlchetihpvlakeirvmrkgiqrgsvrdanddesdnndlalr
silgrkildaiylrtamnlpsettdtyrllngegdglsglavdilggktaivmssaawveihkgsimavl
tqslkqhpayvdmdidivwrntpsrlnqdgyelggdvdevvdtetsvvatessikyltypyadgqktgfy
cdqrdnrlmvaelcekkrvldlccynggfalnamvrgrassavgvdssqdavdaatanaelngldsktvs
flrddiasymktameaneeydvivldppklapslstldkasrkyhalnrdamnlmnksqggliltctcsa
amtqkdggqyflnmvnkaalsakrrvtllrqvkmdlfyvetksgrfrrasnseyhvlpvvnsnapqeshd
tvslkgslermtaisyvaflclqgiiagatiqnayecntrtnqefltgyahranenrrfsfmtvslcltg
sfcliqrrnefddcatdvkvdlspcvltalyfvalsvtlvssvvddhiskaafeedidsvlnevdnwkvl
avtrstlcvlgwlvscyqifqrtriskmtvdvs*
>Thaps3a_9445
mmnaarlgtkyatpaavtlialspsiveakeaskttdvtavkksiaevieedaekrgdgtsltgtfvrla
whcagtyskedgsggsngarmrfnpeaswganagldlprkvlesvkekhpdisyadlytlsgvvaveeag
gpkipfrlgrtdadsgetspktcglpdadkgsranttqhvrdvfyrmgfndreivallgahalgrchtdr
sgywgpwtfaentfsneyfrllveerwspkmshngkpwegpdqyedstgklmmlpsdmilvqdptfkkiv
elyakdedaffkdfasafskllelgvdfpstkpwyqfw*
>Thaps3a_3364
meqqtsaqrrsprllagvllllsnyplvlassssrhaflprsvagaasslsslkhhtshgllsntnrlrl
lrggasptssttakldaiesklkplqdaatgvsfspklddlylvgvgvrkksiikiyavsmyaspsvlna
lsslpsgkqhrkeaaaalrnaarlfdnasnakttfvlemvygvdaksiasaigdslkpryggstsdiqhl
esliaeglskkggqaskgtvfrfdcsedgvdvsvdgklqgsakfkgmgsafvdvfiddnavspslvdsci
dnlsgeeakslsealleletedkmkntsnntveekvvsgdvstepievtqqldkvmtaetsvasntqsps
qktpldlvawsrlrvksdpssipisallskrylnvpistsnksnnvqllglapierhnrlknvygpnele
qppertlmsyiieqfddklvrillvvacvsaffglvelkeemgewgvhliqplvrrmtgkgsgdaesapp
tssatwiasqvvqeaknrlivsgeganvegvsqsdgahdvvfgvkhilealvepivittiliinalvggy
qslnaskgisalkqmqaqkavirmhqekriisedgiasvesaidevevdasslvpgdvviltvgqkipad
irlmsvststftvdeacltgesdsvpkipykgdvqndeehnghvmddlneiqegvgsmgkhangmlyggt
vitagkgvgvvvrtgmdtemgkiqcgvteaasdenahrtplaikldefgdtltvvigvictavwvasipk
fydptfktpiegavyyakvavalgvaalpeglpavitlclslgtrrmakrnvillvvtcsialcvigsss
cvlfqpktgtlttnemtavslvllesdeeggvlvaehevsgtsyspigtikgvqhsseiadnpkgsvsdv
aavaslcndaiivgynepkaasktyermgepteaalcvlteklggkvstestapqtlasanvncwradhp
rqatlefnrdrksmsvlasnwsssegnrllvkgapnlllercthakcrdgtvvkldgklrrqieqkttel
atrplrclalaiketdhleeslrtysvdeaddcarhpllsdpqnyakiesgltwvgmagikdparpevad
siikchgagirvimitgdardtavaiardvnilppassgdmikayegreffnkpeseqlqllaspgnmvf
craepsdkqrlikmlqslgeipamtgdgvndapalqqasigvamgisgtevskeaadmvladdnfstiva
aveegrciyanmqaficfliscnigeiaailisavcgfpeplsamhllwvnlvtdgppatalgfnppapd
vmsqkprpsnepimtkfmacrylvtglyvgiatvgsfvghyrsqgltlrqlsswgkcdqtwsppdgvtcd
slfqgagrelpqtlsltvlvcmelfkalsavsvdssllsvgpnqnpwlmigvavpfllhiavvyssklgl
pglaksfglvrelvnvr*
>Thaps3a_5675
mlyrttllsllaigvtnafmtapsaitrtsplnlmsakeidyimseaeqcaagecaldeveslitnlqsq
qsllskrigeidtlvkdlehingrdnrpvdevketvraifrvfslgakasgndypalskpmgysgetrgg
gqtaydvlpprqikk*
>Thaps3a_8028
mklqlslltlttasaatlrsaptandanverdlqttlyypkftgdwatgycsthnygsgqsytselacck
gsfagqtsgfcfsklaspptssptgsdgldvwypdydqdwtdatcindgplpigrptydtmlacckgays
gqssgaclqalpsppsssptgadgldvwyadydqdwadahvsmkvlfptavpsttlcshaareltlassp
vraskpslphqhlvlpv*
>Thaps3a_15246
mtrqsrgtldrsianalmstlvlsvavsasetaghevelpnvvlfpwfsmligvfayylisryahalsyt
aimfitgammgylalythgnavaetirlwlgingeviiltflpgllfldsyninvylfkksfwqlvtfaf
pmvlagttltalvayfvfpygwsfdlcmtfgailaatdpvavavllnelgapsrlkihiageslmndgsa
vvffhifssrffhelgiegfgeaigwgrgfalffrlslggaciglafgvglvtllfnfnrrlskeenviq
vtttimtaylsfyvseilagcsgiiavvfcgittkafgetlindshltedfwhitehllnttlftlggav
wggvissttsidgavhyfgamdwvyllilfglvivirfvlvftflpvtsrmgigqnwkealfmswgglrg
avgislalllsaevfkysesesvseetmhqyreftdkifgmvggiafltliingptsgplltrlglvtpt
etrkkvvnnyeqhmrqnvlveymsllgektfaavdfgivkehvsplsnvtseelnaavdtmtrrnpdkip
nignlmryihtttnddqctsfsavanakgvarnirqkasrlrhsqgdtrgtvydfrtpldkaaaleerqi
fidllrreyhhqldvgeldsrgfipfsllqslqvaddaaarglplqdwdatqtlgritrkgdkllhayrv
gglfnrsggdedfhairiqvlqalsfitahlragetfkaefasvdsqsltlaekvvldeskdqisradaa
inafdaedvnaiksqyvcqvllyksahyfeklsknglmtereagnylnrydielrrlrlsselkaeigyl
tqivpdtnvelgrldmtqlseseee*
>Thaps3a_20923
mrsrtflftkslivalaifdgahsfqssslpnhkqsihqrstssrqqphsspssalhifktdkeaeveqs
pssaapstptaeettekygleaglfqslkssdgdtaksllakygvaylatsiplaivsftlcyllvdngv
dvgsllskvgieagdsgekagtfaiayaahkaaspirfpptvlltpvvakligkepnevdaegesd*
>Thaps3a_7689
mtpsawvlmffvdlrnpicpasspptfvspptqqqwlgptnqttkmsteavadlkpnkkdrvgnvvpkpw
kqytiyfrleaiyiwqiengvadddtkadldlapkyfdpiehphpaknrdlvlpqflyssaqrlktekkr
khnrqdgriglkelw*
>Thaps3a_11943
mlfggvlltshllfisvqhhhrpyvhpqsstavarhhrigvtatttstnlssslnndiihiekstaaimp
aireetiasvaksltdevidateasaertfdilttlqnettatsksngmkscnmtiailestkigklltk
takackrhkrtspseddtskwndaislseellmkykeaadeeakqaaatkskeakaiakqpglptsvtay
kqrlvsqskelykdppalppqhitieerwvplpkrnkttgeltfeagndtsisnllkvfhpnrtpeevlr
agsfggtyfrpitsavtnisynsssvlkdtvesswitnldkhtmltsttykpsinkfkvkcggslgmwes
sgwisdsdpygwfqwycrfyrgrrssddarqisrwcksagvrgrfrsqicnkivsagvgagdgsvspvir
qtllhwglevtedvlmqhkkr*
>Thaps3a_263873
mimmtvllllsttatsstthsisgfvpsrsslvrhartnsiisdggltrlnrshlqkisplyqsafdded
tsdtdlrfqplqnhgtttpatrvstpqqrpqeettsesvciqrrqflasslllatqlpsisnaistsstp
tsngllntktnyqqspinkrsgitlssperiyplsfitylsrfllvfdrecqqwwytqaitgipaktssk
eevdkrrldqfgqfaasvevglidfesddgprrlleqlvrryagvsldgdatnsksdvfstssssstsgs
vtgtssstsaqqqkqirkkkealrqiallfsllkeyqpvdmitellaadddakidrvvvvdggsgyypls
ypevtfpdpptlgtvfggstakgkvimktsgrvlkvdvlqggsgyskaptveisfplnnlgnetasdkiq
akakaylgkgklkgtidrieitdpgkgynsmedtfisishpespegknavaravlehqvscveiletgrg
yaaersqvikidpppgggrpavamayprgkstsyssfqtvgdggldyqgavsstssisastsnadtansw
vigptssqllsllpsgfglqfddtlqryilttsssdnfddsmfgtlegmkfkqinpifgirgrspierek
tldastvlrfmasgaicssvahliltpidvvktkvqtqpekynsgivgtfqkvwkdegpltffdgweptf
vgfffsgaagffltewfrrqyssilmasmmaqstltemnaasflssyeiplvaasaatsgfcccfllapf
davrirtvsqpdfagsivgvtsrmvkeegllslfssvnvwflkeipynivkfvvfdtsveylydmfpaar
edirlslvvslvggiaggvaasivsnpadvvvselkktktkmtpleaverlkerngykafatglslrmif
ysllvslqfllydavriglsvgsddmklylnvlgaalketta*
>Thaps3a_11061
mrrplsisssatlvsiyttllspctslafhldpprvgvgvgasarladprrrspcplgnalaamdcssel
adggsglipklystieeieadlssnngrkhvlsnkgtqhhepkdatkhntsnsqppphlflhfdvnetil
igdpaggdtvheclnkiiaksafvsteglgneatkdenntninngvdantalcrspssgnisemsthhfq
pthwwnglpleqqqlssgesttdatppplytgwtyppntcsyyrtqykkmakqftesshgrlyrplyedl
chrlgigvvppsersdnaetaspvdefqnflpaffhtlqhyfpsktsdasnsvaigdydealprppkvtl
vlrtfgqdlprvakvitafakgkhpsypdyrnpdlildegdlycadwryvsqdgietgayevdsgeydli
yelhpyqldddkvtrrdkkgnashsgddevlnflqsksivgiqdnytfwrdnnhapwsgkpvwtmkttsd
aknnddkrylynhhhillddnihndpndgaggiripttstsskrgsassyislhgkealalhgihlvrvp
ticpllevdwfvreiegariewrrgvapgrtatqhqaqqtpsivsvsvptmscrtsaskrsatstkmekp
krpcsvynlffllereallhdidpnrperrraeiesnfregkgrsvstdnderpmkyrhlvladnwyksg
rkdrkhrkatgpsigfadlnklisqrwesgvtkdvraylknlsdkewvvyrkelkrhedekdglakagat
dcdeeegeleevsapaqkqsiggidglksedpsdvtdrpdnnflnvnyhriiehrhsmptellyqgngfn
lndvsdrtdiddasalaplknlnelkreqlersndmmvqiksnsnnnmmgsmnlylqgattpsspacdfg
sshaertvnpfgfgassyarpfhhrtisapdifglssvahttepllcrptsyhqecdesnlkeeeqqlgl
ggedpfsqlglfhpvadtvpsqkslnrevmflsrskrsmsqakeqdisspedvapvrsiqdndhrklpqf
plcperhhsgvsddevvemlycskekeeddvssidnvrgsnavgldlelckpcv*
>Thaps3a_1383
mkfllpllpavagafsithlsqhpslrmhqslstslyssssstsqrprrptpdrirntqnfkeakelsqk
fitdfqqlqkvgsgepkrvaifggglsglscakylsdaghiptlyeargvlggkvsawqdedgdtvetgl
hiffgaypnihnlfdglkiqdrlqwaphrmtfamqelpgqfttfefpagvpaplnmaaailgntemltle
ekikmvpgllpmllegqsfideqdelsvlqfmrkygmperineeifiamgkaldfidpdllsmtvvltam
nrfineadgsqtafldgnpperlcqpmkesiekkggevvcnspvveiqlneesnvkslklangteitady
yvsavpvdvfkrlvptqwstmpyfrqldelegipviniqiwfdrklnsvdglcfsrspllsvyadmstcc
eeyasndksmlelvfapcspeagsplnwiakpdsdiidatmkelerlfpleigpdapeekranvvkstvv
rvprsvyaavpgrnkyrpsqespienfimagdyatqkylgsmegavlsgklaaevicdkfmgraerkgvk
evhssvltkqieertpagiamekgrvsptsygggqqggfenp*
>Thaps3a_24377
mkaphlpyfgasaltilvaslifqsnnnqqspsssstplfananpqeevlctinpdtnteeceavyfepe
vyesaianadevdeemldklwraqlapnecrdnhpdcpsyatkgecitnpgfmtyecakscntcaefeqa
yydlregngdgpctdryrecknwaamgecavnpsfmldqcerscfqcyvdtnqfgmhqqlpheedklysq
tqeiieatttymkkmwsdpqykrvnykcrnmhedcaywvatgeceanptymqtncapscqtcesldirlr
cpilpenelvlkpgglnelmerivdnsdgkgeylkynpkaasrpkmkkdgaesgvdvdgpwivvfenfvs
deqataliaagakkgyersadvgienpdgsheddvnddrtshnawcddelcnndpviapvieriasvtkt
svnnseflqllqyepgqyykqhhdyieyqedmpcgvrmltlflylndveegggthfpllditiqpkkgna
viwpsvlddkpetkdprtdhealpvingikyganawlhtrdykaaeengct*
>Thaps3a_22447
mhlsnsikvslllllhdadalsitessraqtarsrlseafkspskkmtlhpelvlpepsdptalllrase
vtklssvirtrakanavfvegtvdallpmakeqedargnfpgpvpivyswkddgsatltscleqlstvdg
vegvllpffagkeissvdmyleqmqnnpslteacgeiwgvglqpipeitlmngseweeedvarlvdavkd
tccgmdpvsivftngeaveeetdnaegeegeddgaepstpkivipktvstrlafigstratagegrmnha
isqlkssnfngaflradcvpgyrlnpdlnvvggfwsaaigdlkslksknfnfrskvklekdvpmewynyq
kdvmdsgalgvsgggggvnsdagdykglkkedtidslfgpriddgedevlysdedngdgwgapsasssts
evtvtkkkaisrwdslnpkikarivkegqerairnkkkrepaevkkrrlymqykemqrkskqdqyvertt
plksadrvplsslnpgdtltgkvismtkfgayvdvgsetdgllhvsqisreqfvihprevlelgeevevr
vvrssadlkklqltmlpekvleeeyvmknfeqddeddriqldevfvddelwgeirrvtdygayvelgavv
rgflhfmdhpmfeegkgvgigcgyytkedkvdcqptewiawaeeggsldlreesrarqnqlttvllsvva
itsthpptadarrpiprnffspiqslqqpsflssrrkhspllsritlirggdfdsddeyddfdddfdfdg
ddgmfdfdaaeddfgdestlaqiqdaykktppltkayltasfgaallgyvtnkndfpsilqldwkptvtr
lqlwrpltaflnfgplglgylmtvhfvwtymstlerlnhntpydfwlmmlfgsvmmvagysmlglsprfl
ghnlstflvyvwsryheglevnmfelfntraellpwfflaqtfllegevpildflgivfghiyhhykttn
vlktprfviqwyngdnkyaqilrqkyktissdfem*
>Thaps3a_255908
mmllfllisninqsnalvawpssqsltstrripmyttttplhrsllsahidenmdlsqitvpdqtaeeka
flartatlceernlplekvknardlasvcnspilpgkvfrigrvsdatekdldilfgqigvktlvdlrsp
telkddptlereevfgnftdmvyyesgklvkelgpeekrmqrkrkrdrvreavmkdtlenirrtygsveg
ycdyigfdansrerlkyaltepsvvfrvrplnskekqvgrgiatvahedkgvieisspdggldstktftf
davfsqkssqrhiydvcaapvvqsvlegfngtvfcygqtgagkthtmeglnepselkgiipntfehifdh
ialngskdkylvrasyfeiyneeikdlllskpqtgglelkesadsgvyvkdltstvvksvdeidtilqkg
kknrsvgatlmnagssrshsvftiiieccstdesqnehirvgklnlvdlagserqsktgatgdrlkeatk
inlslsalgnvisalvdgksqhv
>Thaps3a_22474
mihrknetanrtvqsgwfmlmlicllslrqlssvhaainpsgstsrrrlpflpssnsrkaaqkaylnhlq
teleaaqrqlyvsqntcttlrqrfdeqrretlglmtsgrgssvgdqerddqekihqqeqeiqqlqgqlda
etkryeaqleqmhllqaelqeiqrsqqhqpdndrimeyemqleksnrkqseyeqqvqmlalkleaaelaa
kqsnggngseerteelkqeltsvrrkyaklaintatstgenkdtddwsrkqqqleedmdeaiqsavqsam
dtiereweakyealqsqlndmsqqtaslederddalnrlrealssvneqergvspqqqdalrqqitdelr
eqlteeltetltqqlteqiekklrkkykkmrkdlqaqmaseqesdeqkrqliqaeidkikdqyeseyttk
leelqkqsdeqitaqkermrklvralvereakeknrvqnassereakigkagkskptsspkkkkigndad
nskstkatneevistsstssrtkskpgvipvrgnagar*
>Thaps3a_26436
mklhlalallvtstsrrfnqsssvraftyaatiskhtsyqsrtaadsctaasmstvtdesttatsanpll
estslpkfdsisasqltpamksilskleadfaamesemstkassdsvtfdevlpvleqmqhplgyawgia
ghlkgvkdgddlrkayeenqpdvvkasmkfgqskplydallavqkgwegrvglpigspeqvrfneiklrf
atlstafsnnvldatkafglqvtdakdvegvpesalgmwaaahkqhlikeagddedakkkaeefevdaka
gpwritldgpsyiaamqhipnrevrkevyigyltqeedgekkegdvgknnvviieeilklrkemagllgf
knyaemslaskmapdvesvanlsnlilekalpaaqkelaeatelarseggeeysvenleklqpwdtsfwv
erlkektfdlkeeetrpylalgpvlngmfglverifnievreangsvevwhpdvqfftihdknedgrhia
sfyldpysrpadkrggawmadcmgkssalgidipvayltcngsppvgdkpslmtfrevetlfhefghglq
hmltratvgdvagingvewdavelpsqfmenwcydkptvygfakhyetgeplpeemfeklkqqktfgagm
macrqllfgmmdielhsnydaesgesifdvqrrmadiytpyakpvaedrflcgfghifaggysagyysyk
waevmsadafgafeevgldneeavkevgkkfrdtvlslgggvapsevfkkfrgrdpspeallrhngla*
>Thaps3a_25608
mqnhrapvihrppptrrrrrtslgylassvliivlvlqivasttpstasaiqierqlqpapnthrilhei
esswwhrqlkaaeevveqrrrqrhrnlrhininaqphqsdtqpleqtftntrdrkiqylpssqhapdsll
nlnnnansqsfgstntclsplqrwfvtniesisattwsklqsynatslsylhkhyvssssgngeyfgtyg
ertnemkenherlvefwvsaetsraeqsasammdkgtfaaatyqyngvtetspnrsgepgnvvllgmhgv
dlaenaklvptlqqvynldttaayslaneiqtliqeipgafnnplltanaiatqssnsdgsnrerdsviv
gdgvftflewlelgsdgpdyihshefshhiqydlgvekmgwsvaqetrrmemmadvfgsyylahakggrm
dasrlyqvhraafslgdcedaegthhgtprqrecasnfganlaltsyvdggyiippielrrlfdekydfi
lnldgdeceaivqkdtldktiygdefnqqytdvsnvvggsdlhleppdwfdekpssytspydgqqttlqg
tpqssstapyyegtpiyvdpeegrhsqldnslngtpptvhdeertvgdgddwfeesqwyggrtvtshgss
lrvlnllftssilivll*
>Thaps3a_3884
mklsqvtllatvfitpssafvvytnptartrnyhlaavdaalaidpsviiagaaaavaavggvvftnmks
tvnvngatafmieestepkpidvsipydaaatlaynhyvtssssnkvdfeqfkslyysqmvaevkakvqe
gkvnemkmvlselegdaadinqqievlfdpskalfaetesapvaakvaepvaaapvasvdisvdynaaak
layeasdkstdfesfralyvedtvamvaaknpfkn*
>Thaps3a_25078
mrrrmaciflplgtvgicvatpptpnpkattsqeqqprtlhttpvssssapfihsctalfipnlqmaddn
qvtrttvmhplpspsiaddddyeavanangndqvsfaivskaidgtpggcrrsiqpintllfyvpclflq
glesvndeesppppisgdvsliqheegademkkpkvtvevgggrlvdgfaeqstaeegpvafavgrfdds
vavmqakkgdrttsttlssatpghddeveneldddserraateeygnsnsnivaheqdvrttiitaesqd
istyindgtyqihvpeatlvtderdimltsldssmipsaslvqpekysltiagkkvrfrylalgalvllg
vvvavavvlvtkgegavvddsapsvapsvspyptyfpsgepsssptsalhvelmniiakesrnivrpssf
tdaqsyqrmaldwlvhdastrtplstnytdaeiterfalalfyfqtngkdwfdsfefvtenhicawrgkr
slekkgvircnadnrvlelalfdnnlkgelppeiglltemslldlgnndisrylpsfapltklvvlsltn
ndlegpisksleelislqtldlsnnelsgnvlnvanltslqtvrldgnklngevhtsfgdlplletlniq
knqltgsidfmcqdlpinleldcedevpevkcsccvgctivsevcdpenevtaylnitvgqdafdfqwel
hsiidpfnytevlfaaggqyedgervdiqlclafpgayvlytsanitldgqnetevvftvgdysetlvlf
dmvevdiesdgsvpippsltpvpspsstsastptvgtnktlaptmfvtlplqdgsterptvgtnktlapt
mfvtlplqdvsterpvaclkfelnlttdafgdetswyiynqgnstaalfqtvfdsnetylvshcldprgc
ydwvikdqwndgigfpggfsvsvndrvikegggafssddivplggrcgvdptagtscpenygllnvtils
dvynfetswevfdtstgqvialneyelvpdtlqtelsciperdcstfaiydsygdgltasndtfwvveyr
gsvvaegggdfgnsslasfgsicltgdsrffypsnttgnketkmsehhlffvkhsvpdkertesffkqwa
dlmgdaemnvdkgmafpewegneclltlpdvttqmiccvwktksfmtmnefqdfinrftgdaltnvcypi
deafgikqltfrgyirdyinntngrspgfvdapmlfmvhhhivdraawdkdvvgfiasatnehcitpsdc
gkepffekghggcmtlfigekdcicfetapdgttneailksaddlckgsarnevyeidskagvnamnlsa
ddyyqdvlfwanaqsttktlddanpvvsqsihipcq*
>Thaps3a_22909
mqssiyltvvllllltltavnvvngvnedeadstnaassngasiidderdarrysqidypppskasslrg
asitneqsihkklqdliqsssssfgydnvannlfgeenhkqyyddafmmvwgdeedgrykefdstseiss
fydtveyrqfeqqgqwqrgrqrrdeylsqsslqddnnnssnnnwyeqwqslspqelimlsydsssldhes
hhvlgslyvgrrrtsvsvaddsrglggrgtrgrsigvptsflrgntdrqhqrqetegdrnlqswtmhgpe
nqplpgdpgfvplsttglsttggsgtasgalnnngvtlesninppavsivegimngdvqdvassyskpqp
ldkpmtfydigtspnnnarpivddeetqklynrlkeavevtkslnakhkvydtnseysysnpggvnitne
mpdgsatneegdtlsqmthtlssarqrlltgnyaawqwydrsnlaspsnlklskvsrinyaffqtdsegy
ifgtdswadpnvlfgsydfsvsvdrlpaecrggrgrndgtpknvtddggkgggaasanrrmqnggnnngg
dnkykypdftqdppcknfeqchrnfpnskscnihnyeegliyiahtngaqiypsiggwtlsgsfptvaad
pakrkrfaqecvgliadygfdgididweypgyephggspvdrenfnklllevreamneyqvqtgdepigg
gafgltaalpcgpanidfldvsflsdvlsgmnlmtfdfhnemepltgvnaplydqgwgeeglsvdgcvkn
ylnggaalmadkisigipntnglfggqvdqanwpqdlgtpvfynildklskggmiskrheptktqfayfk
dgsglvsyddpqsvcdkvdyinqnllgglfvwelsgdllltmetplldsinrkleeinfdcrlvaspedg
slvdlpppapkgpeqvarpknvtisqaifdhldkaesgdingagagaftrtvfmsrawdvgvngdlfylg
ldqktngrslqsanatnspelslvyglvniavflaqsmtesiiydtcdelntqhipgnatdgiglddgld
qfrfpisnacgsngrsyqneqckkiedlqydcakqmnseefrlmearattfarwrgapgplycgpksihg
etgfwdstmgmemgevslanddgrtdvenccwwgrgslkitgtclygklnyflgankaardgretalfpd
vdfcrdpgeicagvesiklrwisgmyafmenvqkynedgfsyndelikfvndnladqtffkmatkvhtsg
chldsctnggvkdmdsrlrnfekvlstfglqfgshataespfkgfpgqppptppptvispgantvsptss
ptapietvvaqvnvfltgvtpdvnmtgeelrifddlmndllvprlstvqvtvddvmtvaqypgvdfvads
nfdsqsdggsgaiavlqvlmnvtmsysppepdgwrdwsiylkswiesfgvtvveiltspkhvqhpdttsk
fwddladvsatnvppprnateiptppptyiiypepdasdkailggavgaailglcffcgfavykyrkakq
yqamrmmkmeameeayygqpqanfpvfapwedpdkesdisksssesgsssddssedstsesddtseseek
ssdeeeeeeeeesvythdesaaresiskdqstistdddwqaqaavspreapvaesyddrkdeegsgmheg
pfvssglsgqlspttasyeddpdfveyddivervsandptlkqivldnkkqigrqdggerlwsalannqy
verlslrnsnvddtelsslslalvdntavthlwlgdnnitsegaeyligtlesnntivyvelegnrgvda
nleeeiysiletrtnatntntdghsqgsadvadlmyrvndndptlveldlcsmgvgllpgatsmfdvlad
nthiqavdlsfneidddivssislalvdnksithlnlannaittdgaeyligtldtnttllsislqgnni
dgyvlevldsmlearnqsmssswsanndsleatlqsleandpslvdlmlddvdlvqspeaepildalaan
khvtslslnntcfddsliatlslalvdnrsithislrdnkitsegceylmgtldsntkiihldltgnpvd
ddlldeidevlasrqsqrrrggspkqsslstivervkandshltevnldetdlaqspdaeplvdalagns
vvtslsfnntgfddsliaalslalvdnesithislkgnnitsegceylmgtldsnttvsyldlsgnsidq
elineinamiaprqssrqsspqtnlflgkppmhevpeeseaelrkrkaimammsdnsipwneknkrilqr
qqqyyvpnydtddlhaadaqepdgsiqalinsvrgndrkltkveldgkglsredesalfealannkyvts
lslrknkidnegagelcealrrnsslthinleenlitsnaaldfitclkehndtvqyleladnrvrsglf
sqmnkileqrrpgyveaapvaavdvaeaakpkskraskkgreiv*mqssiyltvvllllltltavnvvng
vnedeadstnaassngasiidderdarrysqidypppskasslrgasitneqsihkklqdliqsssssfg
ydnvannlfgeenhkqyyddafmmvwgdeedgrykefdstseissfydtveyrqfeqqgqwqrgrqrrde
ylsqsslqddnnnssnnnwyeqwqslspqelimlsydsssldheshhvlgslyvgrrrtsvsvaddsrgl
ggrgtrgrsigvptsflrgntdrqhqrqetegdrnlqswtmhgpenqplpgdpgfvplsttglsttggsg
tasgalnnngvtlesninppavsivegimngdvqdvassyskpqpldkpmtfydigtspnnnarpivdde
etqklynrlkeavevtkslnakhkvydtnseysysnpggvnitnempdgsatneegdtlsqmthtlssar
qrlltgnyaawqwydrsnlaspsnlklskvsrinyaffqtdsegyifgtdswadpnvlfgsydfsvsvdr
lpaecrggrgrndgtpknvtddggkgggaasanrrmqnggnnnggdnkykypdftqdppcknfeqchrnf
pnskscnihnyeegliyiahtngaqiypsiggwtlsgsfptvaadpakrkrfaqecvgliadygfdgidi
dweypgyephggspvdrenfnklllevreamneyqvqtgdepigggafgltaalpcgpanidfldvsfls
dvlsgmnlmtfdfhnemepltgvnaplydqgwgeeglsvdgcvknylnggaalmadkisigipntnglfg
gqvdqanwpqdlgtpvfynildklskggmiskrheptktqfayfkdgsglvsyddpqsvcdkvdyinqnl
lgglfvwelsgdllltmetplldsinrkleeinfdcrlvaspedgslvdlpppapkgpeqvarpknvtis
qaifdhldkaesgdingagagaftrtvfmsrawdvgvngdlfylgldqktngrslqsanatnspelslvy
glvniavflaqsmtesiiydtcdelntqhipgnatdgiglddgldqfrfpisnacgsngrsyqneqckki
edlqydcakqmnseefrlmearattfarwrgapgplycgpksihgetgfwdstmgmemgevslanddgrt
dvenccwwgrgslkitgtclygklnyflgankaardgretalfpdvdfcrdpgeicagvesiklrwisgm
yafmenvqkynedgfsyndelikfvndnladqtffkmatkvhtsgchldsctnggvkdmdsrlrnfekvl
stfglqfgshataespfkgfpgqppptppptvispgantvsptssptapietvvaqvnvfltgvtpdvnm
tgeelrifddlmndllvprlstvqvtvddvmtvaqypgvdfvadsnfdsqsdggsgaiavlqvlmnvtms
ysppepdgwrdwsiylkswiesfgvtvveiltspkhvqhpdttskfwddladvsatnvppprnateiptp
pptyiiypepdasdkailggavgaailglcffcgfavykyrkakqyqamrmmkmeameeayygqpqanfp
vfapwedpdkesdisksssesgsssddssedstsesddtseseekssdeeeeeeeeesvythdesaares
iskdqstistdddwqaqaavspreapvaesyddrkdeegsgmhegpfvssglsgqlspttasyeddpdfv
eyddivervsandptlkqivldnkkqigrqdggerlwsalannqyverlslrnsnvddtelsslslalvd
ntavthlwlgdnnitsegaeyligtlesnntivyvelegnrgvdanleeeiysiletrtnatntntdghs
qgsadvadlmyrvndndptlveldlcsmgvgllpgatsmfdvladnthiqavdlsfneidddivssisla
lvdnksithlnlannaittdgaeyligtldtnttllsislqgnnidgyvlevldsmlearnqsmssswsa
nndsleatlqsleandpslvdlmlddvdlvqspeaepildalaankhvtslslnntcfddsliatlslal
vdnrsithislrdnkitsegceylmgtldsntkiihldltgnpvdddlldeidevlasrqsqrrrggspk
qsslstivervkandshltevnldetdlaqspdaeplvdalagnsvvtslsfnntgfddsliaalslalv
dnesithislkgnnitsegceylmgtldsnttvsyldlsgnsidqelineinamiaprqssrqsspqtnl
flgkppmhevpeeseaelrkrkaimammsdnsipwneknkrilqrqqqyyvpnydtddlhaadaqepdgs
iqalinsvrgndrkltkveldgkglsredesalfealannkyvtslslrknkidnegagelcealrrnss
lthinleenlitsnaaldfitclkehndtvqyleladnrvrsglfsqmnkileqrrpgyveaapvaavdv
aeaakpkskraskkgreiv*
>Thaps3a_8649
mkslrhfkivlmlvigigippadatrhvghqlhpadvdigadndksaiilndimttqlstrsfspsspqc
wmtsittinhwkgtqddpsvssgrdycasmtsdqqklialemtncqlkegnrpmfdankitydelgvssv
tehssvyqscpvgkqpshaydvssclpllsqdawnlyhqillytndvctrltdeimirqkkeatqmlvhv
ssslsrhlksvlddtefaveririhsvmledqslmmkeqrnelevmyhnrkkeemetiamvreqsvllee
qshrmkeqqlqtslameqlsnhtkeqtaliiaeqaqrqsalfeeqsvklrdqqlemdrmhkqredaasla
ikeqaemireqqrdlermqelianansqmqplstiesyvklatygftvfqstlnfflsmngvwlltalpl
lhrsrrslfgvflagfvveliviwfggnnllssqsptmddllrsqmefmsrmnatasmersnvingmnrs
vaeetfiitdknykprnrrtrsrsshcttsakaslpvvtpaknrgssnavtptasesksphanhrrsdey
vkemqhsseseasstpqtipkrtnqtipkrtnkrkyseamdasgsskdecssistmsvqynvnnddddsm
stvssgvssesdgsqqsikkkckfskakvy*
>Thaps3a_2565
mvhhtalaasllailtpsvpvadgftfspshpslrrrtsslhmkkggggrggggggfgkkvttmniktkk
pksdfvyagsvrpypqsptrlvdpekvltlpdyaidgvpkkkggtngvevksaeeivkmrasgraarevl
diagrlvapgvttdaidaavhaaciergaypsplnyrkfpkscctsvnevichgipderpleegdivnid
itvyldgyhgdcsemfvvggkealdeagqkliqttydswlsslelvrpgvdfnvigkviqdyitprgyst
vrsfcghgigsvfhcapniyhytvnqplglikagnvftiepmicekladpymwdddwtattvdggrsaqf
ehtllvtddgveamtgkietsplqfweaesevrkgvwlgtsenarkraeelnciavqhqatatyqltkka
idetirngigsntsnksrkahpswlvrlplaisfflvatfsfyggvwvgmqtglnsesnsqhlraadske
rrdsdekefnsrveaevkrrmaeknnasggdstnksgdklrrfpntiskfatgvslvskndflatfdygi
pkppskrehesdpgkddvlmlygsfsslpnsakdgamyadgdgviphmsseeattncgglnviytdthdg
ldqciaivgnyesyhiqrwmrikpgggskmntelplapvgrglqtngqdkfsaptdksalqnqamiktyl
drlddtlaklkpltescagddntvivlvcntgqsdllinqicaadargfgdvvrqktlvfatdegmleia
lglglkafyddkifekgfflvlitlcsnvvpipttqmpeeeagrygdhtftqmmyakvvtvqlvnrmgyd
vlfqdvdlvwyrnplpffhdksnpmhdfdmlfqddgarslryapysantgfyyvrnndktkflfrsllyl
gdmvlsmtshqqalaalldehssltglrvktlggydfpggyhyhrkkekdfmkdiatgkhvpyllhmswt
tnkankllflkqmglwyvnqkcehgggvavakelttnggdlgssccsseplvschykdkpsaipchdspt
idkngkdfws*
>Thaps3a_9520
mtfsfhlkrpgliallltlqfgvllftdalqltslgssivgqrdkseadtqedasnlaapacpppdgsss
dtlcqqmygvdksfpiqhnqiddddgtpspfnarerqreyneflgecrentrplehlcdesetdrihnnl
vqpsmmknytsigfkkiktppklneylanfwwtnsgqsarneqyipgstiinhwrsntrvmdiddayfig
sgghlrtiiweesqsileewsgveltpsalygirifgreavippqldplplvisaiihvedvlyepwpie
vyghdgkaynvtlergemllyegnsvivgrpypmkgmffsdvfahfeplelyldeqqlqqstteddlenl
yqqalvaekrktaeaadaniaavkqatlvpyyiddamhekrwkqthpraklkitkesitisahtaaaagd
lealkvleaatpgvitmldengwntlheavrggqiavikyllkrgldintrthhgeggsalwwakhvhgk
nhkvvrflelrgakeippdddk*
>Thaps3a_25247
mlhkvkvilllliccvsfvvaaadgtptssastpftppsnirppfypqgrdrphdytivndevrysgwrk
virrtvsspirhhphhydtydrqhktiefdvidqnhdtngaviifawnstsktativreympgchrvlgg
laaglvenakhasgdgeieedslvaarfeleeechlaggkwfrltengvsipmdkyvvteitpylvidph
hvpnprplddeedieiitgvtvkeirqmiregdmnlvgcfgallaleklrefgeip*
>Thaps3a_2362
mrvspasvafvaslslispftsgfvfqqqvtsssrvtsttqpngllqlhqphslnskhtllqstttaaaa
ddtttpssssttkkkkkklglitfdlddtlypiapvldeanaafstamgnfgyvdiqpsdiveagkmira
qvsgedggdaggidplkpttvnhkeirmaairkemeefilktklkqtaldwatdvddltapvrksaekwa
rttvhssvvqavynawemerhhaaerhlfpdaistikqiqsdhpnviigavtdgsanpmlmvfslmplfd
ftvsweddmgeiarvqqmeqfqelsevsalsdvswiyrlavekgkemsqltnamhksdddeeiewcwvhv
gddlaydcggsktigaktvlvelapeygqtarmrvegkrppwatetmeqleghkkmsenakdkvdarish
lsqlpeviaellgedeakdlmqllytkvfllqapdnrrrpallhdvttlrdlgnsgnskqealaalllww
sslyngmvsarvlgqrlpqwaqrfqlcprqiptvmnrdgalsslvssstlgrgaqqhndrysfqyqqqry
qsdfmkkralealkskqrnattagvnsnderdnnsgadlqkqgnqstsnatitatsdskqihanvgfgdd
hqlaglaaaakaspttqagnitnassptfqttnvganassntttesfdtetniqtgisnnkngtveanpw
ahlqlhefapkivvvgvggagtnavnnmvasglsgveflalntdaqhlsqsispnrlqigghltsglgcg
anpdagrlaaeeskeaivsciedahmvfitagmgggtgtgaapvvaglcydlgiltvsvvttpfrfegsh
rrrlamegvdrlknvsdtlivvpnqnlfrlvkettsfvesfrladdvllagvrsvtdlmtnpgminldfa
dvqr*mrvspasvafvaslslispftsgfvfqqqvtsssrvtsttqpngllqlhqphslnskhtllqstt
taaaaddtttpssssttkkkkkklglitfdlddtlypiapvldeanaafstamgnfgyvdiqpsdiveag
kmiraqvsgedggdaggidplkpttvnhkeirmaairkemeefilktklkqtaldwatdvddltapvrks
aekwarttvhssvvqavynawemerhhaaerhlfpdaistikqiqsdhpnviigavtdgsanpmlmvfsl
mplfdftvsweddmgeiarvqqmeqfqelsevsalsdvswiyrlavekgkemsqltnamhksdddeeiew
cwvhvgddlaydcggsktigaktvlvelapeygqtarmrvegkrppwatetmeqleghkkmsenakdkvd
arishlsqlpeviaellgedeakdlmqllytkvfllqapdnrrrpallhdvttlrdlgnsgnskqealaa
lllwwsslyngmvsarvlgqrlpqwaqrfqlcprqiptvmnrdgalsslvssstlgrgaqqhndrysfqy
qqqryqsdfmkkralealkskqrnattagvnsnderdnnsgadlqkqgnqstsnatitatsdskqihanv
gfgddhqlaglaaaakaspttqagnitnassptfqttnvganassntttesfdtetniqtgisnnkngtv
eanpwahlqlhefapkivvvgvggagtnavnnmvasglsgveflalntdaqhlsqsispnrlqigghlts
glgcganpdagrlaaeeskeaivsciedahmvfitagmgggtgtgaapvvaglcydlgiltvsvvttpfr
fegshrrrlamegvdrlknvsdtlivvpnqnlfrlvkettsfvesfrladdvllagvrsvtdlmtnpgmi
nldfadvqr*
>Thaps3a_24795
maklkllaaaagalavlttkvlslsaspitsvtapsqpsralfpfqevgvarlvsdrrllladdmglgkt
vqsisainslfckgelspstfrvliicpksvvsvwvdeleewiddryvslehslhvvsagiadpldvdas
fgtiqiinydichrhrdilqnvpfdvlicdeahylkspqtqrtdailgikekskgiqsrytwflsgtpil
nrlneiypllfainkdkwnsyyafkkkyagsydevvnlgqlklmlrpsllrrkkvdvlkdlppklhsvvs
legsegvkereqefafesygmelnvaqikdsavdisslgkfgenasslkeygigtylkgtallsalakvr
sitssfklepsvqllkqyimcekvvvfahhrqlimdlveafgdscvhiiggmdaksraeavqrfqndasc
rlfigsiraagvgltltasshvvfleldwspsimtqaedrchrvgqqdsvlveyfvfkgsldewmarqla
ekslgitkalshsssdnqrsrpeyklnfgkysgysldevpikyisgflikdevykkkpalwnalyrndml
qdappslvkeeengvevlytfdfgqytdmswsqvpssyrdwiikegvwkkrtalwialyegglveeepql
sgdnrnnettdrvsrteevrskqdddakkveyifdfgkfnghcwnevdegyrswiiktkdvwqkrdglws
alykagvveekpplrdek*
>Thaps3a_8519
msprflviafallalndvafgrlgyegvrvpsfssagavvkgrelslldegekekigadfkvverpdssk
fwenmsasallpepkkrniekwhesakpgmlrklrevsedekdladdfhvegrlkvveglkttgmlgdgg
ygdtkddp*
>Thaps3a_20947
mytclrfarlaakiflpfvvfgveasessasspslsspitftdqhnmisflrrpsplvnaiqsnvigsir
rtcfvadcalderwrrsnvaktrhhpspqrphpstsvsqplirnanfhssstvlmmskrkknggkskrak
vlpsggstskkilpdessvqtitkrsleemfaddesssdndegstlettqfaseyhapvmpteciqallk
qgewagllhakkvrwrkkrsiieakrkrlgygyddddddkeeeednleddtgeygvcdtdeheneanqrp
rlfidgtlgggghsqailqqlrpcdvligcdvdpdalstasnrlvdylgtreyilgksstvdaeemacqw
eegrpmfipvqsnfrnlinvlskvrhpvsgrlllgsrddsigdgqkdavefpngangmlldlgvsshqid
tgergfafmkegpldmrmsgntpqistsatigssltaadicnefdeptiidilstygdeprakriasaii
asrplytttdlvhainsvtptfarqkragliatsarvfqalrivvneedgalkdvlervapwvlcrsggl
mnvgddekrddgilavlsyhsmedkmakrvmrdgsvdfldggskggsvlerdmfgnvingdgivddaksh
lpfepvgkprkatdeeiavnsrarsatlrvgirn*
>Thaps3a_270166
mrrkpppstavsllslfsttttntpslsnafplhttprtnvlpnsniivnggvrreftlsskrrysalpl
smttgndsdsfntesssgkskqymsdqyypdddddddwqpmdlsevdefftaigeyppsfneeyddeydi
gnildgddednaassseelfkvlqemidddsidgmdeealldilgveddneedesertangrrdqfadwd
rfisgqsinhintnnrgrgmedleralmggvvpadagvgsgmlpgdwgwdpwdlstkdyfkqvqnyilkf
lperrnveeedtaaatttsksvstasatpedvagaalptfgfvgeeerptalilrdyreaeirhgrlaml
aaviwpmqelldrifipesfgsmtiiyggttlpflpllmtffmlnlgyldiysseikenesgdaflpgec
fwdplcimegapdsmkrnmqereilngragmiavaafmfeeamthrpiitlaanellfepayqvpfiqaw
ldqqfgnigsstmmiptgm*
>Thaps3a_22223
mliivkalvlrhcrpivssssslytitsfatnplpsqhfysqgaaisstvslgisycacasassicnacl
gstspgtsgrrrsvlllaitvllslsfqyslapaimgnesswwnmfrsapglgkrvfrgwtdgcdsyrhe
kggsvyssgayhqcvgnagvyrptffsflffviasiatylrpslnrqvwpakyciflllviasvfmsnlp
lfsglflhlsrvgatifiviqqiiimdlaynwndswvgradaadrlewgsgakwlraticvcilvyvlaf
tgigllyhffngcgentaiitmtligiiavtilqlsgtegslltssvlslytvylgysavsknphgvcnp
mlakesdpwgiaiglvltslslawtgwswtaderltedgakktrslsrtnnafrrghdplldlddpfleh
dgdarpsgialesyeedddifssqsrseiwklnvilalvscwvamsltgwgqlviaeeegevhnaanpmi
gkfnmtmismsqwivlilyawtlvaprlfpdrdfs*
>Thaps3a_11146
mltivssmsshivlymialismgrssistlafsttctpsatsstitgramssttaikatksntvnvqstt
ytkpvrsvailgggiaglscasqlltrhkqknideydldvtvfdtgrlrpggrassrlpgdksaaaksas
tpakkggndvdrssrracddatsnnsdsntnsftseipsnillalqpnnsndriitnlgpvdhaaqvlni
psnvftddgdsnefqsqlqkwldegvvetfpegsvcellsndntnlklqplegdmyygkggmgsiplamr
eyclsfnglgeeytgqtfricqdvwvspsngvnyigdgngdtsnsnsnndevqwelragskslgkyhnlv
iahngkcadrimsrtpakafhsllrtkfapyvpewggremtlnsiyslvfaiktsggesspitkalkvap
ssstdiftliiknqpnlrllssntlkhhhaqnsnsestievytllsspkfgkknkgpqenlpvdlsqkvt
mdmlqslenalsideggivdsvvdlklqlwgaavpqnvwtskrdgssvdgfvfdsrfgvgaagdwildps
iagawesgrrladwmlsqrgrsvglpirdapfsdktgrfvasraaleagfgsihspnatfefpsssaest
rsnnnrsngsprsgsrqqgprhrnntkv*
>Thaps3a_1601
mqlaitislffaclvsaseddlitlinrlnsdvielrnevessiatrcetiaacykssydecqsempaeq
stcpsvdklgfavsecgqgkscnalfsydlttvrlpesvvsgpnrnptnpgviesvcatrsaqrwmveks
kkdlpfwqslgvnspqkyfggssgvfriyparhskecgtydprerpwykaavpstisntvkprhvvilmd
tsrsmsdfisdnsnqtkieymkevvgltlgllsdkdtvsvirfgeaakvvgrlgalpphlwqaasknyvn
rliqdvnaievmgrsnwmkgfdfafdlidnslekiiasdsdrckieniallffsdggmnlplgitdaevv
effssrvksieskgdfhlhpflytlgnddpfqvakqiscssqgywrpingetsaanvtsgyqtlfstpmg
tdyfynytawsdpyiftstqepgytvsalvynravnparflgavgmdvtaeaaqklyggtmeetqaaikl
ittgitrskfnvtcdqqrinltsceiqsirhlaggdsalcvpsnltdetklseifdridnstngtddfiv
adsplseadifdllncsdafirpcagvdeypndlwmnvdlqglsyeervccevgtntvskkcpkldeiry
tnlsdtslfiiifitlavielkkhkreteedastsssssllitdatltplvcipimlvnkmttlptqsfq
yfflvkhsplsffqlvsshvtrlslyslfqrh*
>Thaps3a_36015
mawratikkdvllsatlgisadifcqciceqkelrsvdtrrafaiaifsgsyigvacnyiyslyprlsri
vlssnvmqkmlpdcqiraqglvstvtdnmlhvpmlylpsyfisvgamqgipisesvndmreswwrtlgsc
ymfwlpfmafnftrvppemrvkavaganfcwtvtldyitqqrkskd*
>Thaps3a_7603
mkfgtpaiqaliafasvallsslrtaraedtpgcenpttptdnegavlvglwwgwdeaspeigadcpfec
vdvpsngseptkfyvaldetedksdckssnslpsvldggprrrqlnsrptstkggtcggdgdsfsfdlwl
dtcacdssffdlpdmtsysskcvvveksmgyhcskiidytacevttttttstttttsttttpepkfwpdw
lgddtcvfsekypqymqlnptwtgstledcckryyswryddclvegggtstaantatlyypdwegsdhvc
vndgeardyitkaasvfmfedledccekyywwnlaeclgsaanagsnkyyadysqskcvkdcagsdcggl
vggvwdelyddkstccaekfwwvedcda*
>Thaps3a_9431
mlimssfsgsaavlalmaiartscastttvalafspspphcrrttllsksihgkypthpsrqsaiivsss
sdddstqctdetaasisigidrrkmmgrsilstfggvvlssstwlspdralaedtqlksgtpsfasyqii
pdatskldpslksispsaltrklsmvdtstqggavwlgehhnsvndhnlqadfvraiynqrgesggnsss
nnkmavglemvqlqfqpaldayiakkissdemrrqvqwdkrwswsfegylpvfetcrklgvtlialnvds
edlglvesggfpalprekmqkyisdttgfaefarnryfktyvdyvispsydlhkqmgilrttitgqqled
dmpftrffsgrilwdesmasnafkwteandggllvglvgadhvkfeggitgrykrmagdkydnisvvlnp
tlidtrpsgsvsmmsndssrgadgltlqlryvkesveresdesknpenaggvlpladyivisds*
>Thaps3a_7507
mtislqtllalatillssvihsfttpytsslirpplssssqqapstcssrkttvpsksglcmsseteved
ivatvevededdddmewveeefellterdfyntewkigtlmenkprrpesidttwvrlqtneagentavw
gdkskgkwtidvpsqffsvsketfggwfgkqiwagtiedfyflegtvrawspispasvigqwqairlgve
ggdrvtveergvapwfmekddddyeeeeeideevkntvdvgdsevlsee*
>Thaps3a_16304
mpcfilyvaillsyatfafqpsaiitphqhhthqhllhrllamtqddtsssaaggkvvvvgsinqdltty
tpslpspgqtllgtdfvtsaggkganqavaaasigivsrtssvhmigrvgdddmgrsllrglclrkvciy
ekesvvsdthtgvasitvdttsgqntivvspganlslrpeevastltrilsstnndntqlsrgkdvvlvq
leitpetahealktssrlgaitilnpapapkgwdisndwlssidilipneselaslcgfddvggdvtgeg
eeamarsllergvrqavivtlgargamivrrssgrtesspstlpckslpvvdavgagdafcgalaaylsr
gvdleraasmacgvasmsvrkrgaqesypreenlpsclrldesndaativeivtkeqeqknavitfvtgn
knkllevqrllltseksksnddcktlpfdiesakldlpelqgtpteiarekcrlaseqlqaavmtedtsl
cfnalnglpgpyikwfleecgheglnkmldgfdgdrrayaqtiiafcpgkgkevmlfegrtegkivqarg
pttfgwdpifeptegkgktyaemgkdeknaishrgrafnefreylstfsel*mpcfilyvaillsyatfa
fqpsaiitphqhhthqhllhrllamtqddtsssaaggkvvvvgsinqdlttytpslpspgqtllgtdfvt
saggkganqavaaasigivsrtssvhmigrvgdddmgrsllrglclrkvciyekesvvsdthtgvasitv
dttsgqntivvspganlslrpeevastltrilsstnndntqlsrgkdvvlvqleitpetahealktssrl
gaitilnpapapkgwdisndwlssidilipneselaslcgfddvggdvtgegeeamarsllergvrqavi
vtlgargamivrrssgrtesspstlpckslpvvdavgagdafcgalaaylsrgvdleraasmacgvasms
vrkrgaqesypreenlpsclrldesndaativeivtkeqeqknavitfvtgnknkllevqrllltseksk
snddcktlpfdiesakldlpelqgtpteiarekcrlaseqlqaavmtedtslcfnalnglpgpyikwfle
ecgheglnkmldgfdgdrrayaqtiiafcpgkgkevmlfegrtegkivqargpttfgwdpifeptegkgk
tyaemgkdeknaishrgrafnefreylstfsel*
>Thaps3a_23810
mklltsilfvgwvcthevegfvpstmvsrrvivrarqnknetmepaktrgvktkhcipldeidlddlpkv
ggktaslgemiqqltplgvavpggfgvsssaydavldrfqlrerlelllrdvdvnnlddlanrgrqarlm
imnaglpdevieqieeaygemctcnlhscgkdcsvavrssataedlptasfagqqasflnvvgkhsvcsa
vleclasvftdraiayrvhngfdhmqvkgavsvqlmvrsdlassgvaftldpdtgfrdvvvitgsyglge
svvggkvdpdetqvfkqmigkvadpiikrsigrkqtkivytkdgsdkrtktlltpdadaerpcfsdedak
tiaewcckiekhyskhhghptpmdiewakdgitgelfivqarpetvrsaqksnvlkqtevsshkppmmeg
saigsdaaggvarvirdvseisnmkpgeilvadmtdpdwvpglriasgvvtnrggrtchaaivsrelgvp
civgtkdateklktgerytidcskgstgipktkteiklilgdpdaalslsglpvagvglvrqefvvanhi
gvhpkavlhpelvspedleiinekakndespkafyirrlsegigsiaaafyprpvivrlgdfksneyrrl
vggknfepeeenpmiglrgasrylspefkdafelecealsyvrnmmglknvqlmvpfcrtpeegkeviki
lnenglekgkdglkvwvmcelpsnvfaidefakvfdgfslvlgvdrdsgllaklfdedntavksaiaqai
kgahrnglevglcgqapsdkpefaaflvdlgidsisltpdsvfqalnivsqaemkesltneisaamssdk
tkqevvdsketkiga*
>Thaps3a_5105
mlllshlpsaatatmifmstisisaastpptafthstptarsrsattnrrrymvpptksnptiqeinaes
ellrkeieelrkeafrrledlddklgvssigpyksltstepsisstattkseegllpapppivftksaea
skkpkkgisnlldetkwkvslsigrepgtwmpkdwgvsgqrlnlsftaeftpsqlyekdeffrggytnak
imhvvgnevtlgpsisegqrlykvknggwqvsqgdgplgtdllrffieldeevthtgsdlyipkgrvycs
cgyfplmsgrqsreavpsmkesftkelkevdeqiqklrekkaemkpfnmdrlkvgseigrllreaeriqg
kiafaavrepdknllrfsedadvgltreggvccrvakgpmmeyhilgrfgvksvesdkrrgneqltssne
*
>Thaps3a_22554
mmasnpshhlplvlltsticgvdsfslannkaltqkallltninqhrrahhhhylsvrkpsssnwddefa
ssrsnaevadylppwraesetkesfqtksnmdfrrphgtpppsqpppktakteqfhykegfqfqstddfr
kpydgasrqpaitvshtveeyvpsssqpppptkenynegfqfqsadefrrpsqgtpgggssqpitvsqsp
vvdyvppsqpppkkehykeafqfqttdqfrkpsdgtpgggstptnivsgssampqeyvppsqpppkkqhy
keafqfqstddfrkpsdgtpgggssmeksqstavyspispqrdilgspdfvdpipsppsitqhysrpkvr
sqidsnsastylrgvkwpvhsdplgvspefpllltrstvtilsalatwylhlfngcspvlassaitllvs
tcverrlgqaalcgtlagmsgghlapnfgtavllgvlasinyevlihmknfclgiggrlgataflatsvv
akyrrvgsvgrklrrgiwksgagglssvmitmmvfhaigavaticlressddvgaadpvqassviglmga
iclsnptaimalyggsfvgmalpsrlmhgsapgkarisqphtpvgmftsfavagalagaihgmtihwgyw
nggwggkiglcafagcwlyrgfgnalaivrngkr*
>Thaps3a_9443
maasttlfatlillatihqtqsilqtaaidillpaasspitllasqasfgsplapysqrhdhklptvsia
psfppqqdpylcnesdnvadysnyvsnaktnggqskydnlvllvprgqcsferkalsaqrlgasaiiiyg
tlssryslnytnstedcaedschdaktrddgyysqkdvvwpankydydcdmgrasipsgemtkldfvhlp
ggyneendgylvgtgennlcvkynvgtgkesflgrcaserclvtgknttlddgninfeaccawdlhvwly
adssipkevetvtipavyitmeqsaelldmvrgvadssvsnggeplvlsmysrhvpkynfsavliwafgv
fvawvasyrssveyrkvgkavmmrrklieeernsdggyrddtdaasnagsvsnswsrtppnsraveigrs
sskvstenndptvtneqieeriiyraesnvpnaepnedpesleltashalgfivmastallvlfffkifa
vvkvmyafgcsgafaqtivhpgltylckrlkwespmkpvswlteegatraalrggfkghclmclwsfvgp
ftpvdvsamvisygvgatwlyvafmfphpdsyafywviqdifglcmcvlflstiklnairvaailltvaf
fydiffvfvtplltkhgesimvnvatsggppkadpswcekypfdseckggdplpmlfaiprigdyqggcs
mlglgdivlpglllsfasrydeakrligvigggsgrmrnnacpdatqqqklsplcflccccrqgyfgpvm
vayaiglamanaavyimqmgqpallylvpcclgtmvyighksgelndlwegprviraadallygaprves
gaeqegseidgngdqmqneeaelt*
>Thaps3a_22325
mskgrrlgllsflaacrvapsaawgsssnsqfstsifyanessewlyssssiamkvegcvwattddnedv
gcledssndgttywyqmamcrraqvafsvyatnsgsascsngnykgtyvtqdglsefafimgnydgnspi
sqttvgdlpmceagnngyyvsvgcasdgtftidnfsdaycqqrvstytslsdvnsifksyfhscwslfss
dndqdvrystagalinsgkacsaldspvctstgrmdqsgskisglssaghslanfnvankakyalgtlcl
igslfmflgilftnrrkrrammhrkmraskrerakrssskgrssssrhqssssrsrsrgatssrsrsrar
ssskkkedsdggvfa*
>Thaps3a_24448
mrlltilsitatclishlanaddesndpliskfpslltwftshggyvdpritigydenhirgmmttkeip
aetllihtpktlvlsddvapaddqcadieavihelkvgtqskwhtyfefddstgsrvpsqwdpegravke
leglppygethrhinwykgscrggkelneiewkafmmfltraadlglvpiydlmnhhngkintklerdse
gglrvialtdisanspiyntyarsgwestvdtfntygfvedypqlwvwtddklvqmtqdnkehafqryrn
dvhdegaydrshyvpnshhyeilvlsptvgalyptqglveilgngqrsmeewqilikahhdsirashdea
iiptekaklekvarkgrvdvgkqdaiqaiefrlafkqalklaqsiaenvtfledsdel*
>Thaps3a_11191
matrrrfllplilaitaavnaqepctppdggcengewgireciclcnpgwclrqgsgkcsdvlagdtcpt
fsptmspsevivtnsptwnptqspvivttspitsspvtstptstapvsaspvtstptttplpacndpwtq
gtqymsgdvitgadsynyicdsrsygyfpyctwsslapgtgqapywadfvwtkgelcgsgggecggvsaf
dgfvltystgdrvsyegsiyecgtsdgrcfqdgyepntgngstvwtvtgqcpgamnrstpvcpatytlsg
tyynlgdkvshaniqykcktnngrcrqygwepwtdlgiqdawenqgtcsggdlfe*
>Thaps3a_261088
m*lvfvlitssimp*s*asygvmkkslsvsssifstg*sqysaiylfkhaf
>Thaps3a_21098
mkilssllaaallrtttvlsndvvhtsnsnqlatglsllnemkllqeslsnlqvllqdevirndeevmnk
aaklfrrarwlvysgtrgqqqrgqvslrgnsslssqamrgpvalhhgigsgeaplaadegdrllvqqqqq
lpddvvarnlydstitfpecrelylddcleliseelaqlqmtceivihskrtidqegynkvvivtdlaae
avkgrnndgivsypfmwddatlglhaigvdgkfdcsqmnpeeccsfiqgsvpnadvkgnyiqchifvpfg
gvgnkkrtsnlngryqtslssgslpnrkseargprtssshteqqvirravpkskppapltlvfsstsryt
dttpflqttfigcsyavgrrgvlivfpaslrskdatqverapyhrrldfdldddgyesvhdsssfedeli
lqqtaasfrggaataaiaskqnnkigttgwlthkqppskkkqsqrkqlqsqiqqlnalqrqkirqfrknf
rqkqrqfqyslynlnsrlnggdfppppyslwkmepdgqigkntltgnifllniavfgmqtlypaltgwga
krsdlllegrqlhrlitpiflhggighlmansyslksmgmniersfgrsrfvatyllsgimgnvvsaiqs
pnpavgasgaifglvgayytflsrnqdlfgysgqrqksalietigfnlllgmtnpmidnwghiggfiggv
gcaylfgpklyvarvplgedtldaggfgvgkvvidrpmvafrmpevveegmiwvgdgvkdlgtrvklttr
gllngggdqqlfvgnevfslgggsneneevyrlvkkskdgsgtvplegnvnvtpidglkqnvseldptta
krlrqarrstprpgmslrpryghlyr*
>Thaps3a_6419
mrpihivascalmcstwtvssghqqllvksafikdsskqtflsspssscnflesfddtintqqnnvlevr
ggssydnyndgygddnapnndgeynndyynqdgyvqpsgrdgydddyfrgsnsggsgyyddegryredyd
drggrgsrrksssppklptvltssnrklgiiflssgaaftalgitlffnktlmrlgnllfvcgiplmlgp
grtvgyflqpkkaratgclgcgiflvlvghpvigillevfgllnlfgnmfplvmmmaknlpvvgglfsgn
ngsggsrkerrrresdyddryfederygdrdyrqeery*
>Thaps3a_2436
mvlpfchtkssasilvllctlcalastsyafshhrhvpssvravqptplsspkwrpaikvsslrtslsst
sddadssktvqpeiindlqnigtlvgaqtllvpisifvanmlrlpnrglgsgfilnsaatiqgiqwtipl
fviagimrviepyspalqdvtkatqrsvlavmgsrrrpvfallvsillgavagwgeewlfrgvfqtsmsr
lfgegialgvsghpsilfrvvfgllhavtpvyallagaaslffgylyntygnlavpmvchavydigalmw
ahwsvtaltkkeqdeimaggvsvapilssettnqndde*
>Thaps3a_6766
mrsaalilittllyqeahvacakrdalnskgsqhtnnavadqyanvmdettgetsisatstttdgivngk
tatkkvnllvkykanlstqqqqmqttrssfnstklnkltrskvisdkrnvievevdeeekddvvgallre
edvwlveevciidtgydygnedlptddvtstetkygdafidgdghgthcagvigaigdndrgvigvnpdp
tkfslhiskalnaqgigtassliqaiegcmesgskiismslgggpnsdifreiykeaydegilifgaagn
qgstdhdypasfphvvsvgavnqngkrapfsnfndqvelmapgvevlstypndsyftlsgtsmatpyvag
vaalvwgyfpecsnhqirnvlaltaktmsknnftcdfkngyglvqakdafdmleeygcdaggedpnplsd
ggvggcaqalpelnelsiqltpqpspkptpntgtvffflpidtttqaptsgttddicrklqvdlytdqha
ietswtleriiddtrqeiksgppsnmnyveekhysvisdclvdgsyeftvydefgdginapgyytiyldg
evlatnsnfgssettrfliesstpvevrqptdewvklmyedfidglgtfsqggddvlyanemfgrqgmvc
iqdgsnfgqanvysnditldqaysrfkvifsyrasgmeegerfcldyssdggsswskancwrsglsfyng
vwyddvsvvfqpktvvdsisvrfrglagddtdrvyldqvqllgrs*
>Thaps3a_23828
mtsatpsnapcstvsigvvllttllilglasphlrgdiidiqpsssaaaadhlrnvvldtnsdiintidt
eevatspipiydtddeskyyiflqkfplestwrmifhtevivcpretfqddadflitldelvntlvpsrf
vsehasgdgldsgataaftevpkeqwskqstagcvqlgyggsscptpccsvphkskntayplnsqeavis
namgdhkelylygtthikdggeaafkavchghygaieqgrlptcvsnwagtdynpltnncntftstvlkc
vfglsdskpglgvsdlitvscptekgedgsvdvqqckipsefqnvgleevegeelvvaiele*
>Thaps3a_9543
marvprsgssaapkqhndglyrltgtfvalaildlvllwiymhvtiaepvrqnssgaeasllhlsdwrdv
ekktkalrdwkkiasekkslvketsyynvddriakilesamtqideetaaklpkwqdivsmygekpiihg
letcepyretvppenrmtgpaglfntgtnllfqlmkencdikeakhstshheprengiryqppwgkhnpp
kthrfknvaqawgggikqddflpivlikdpyswmgsecrhkyfanwdhttvkyaigegeytslldvwnvw
yneyeelsfpmlqtrfedllfhgeevlkiacecvggvftddfvyiernakedlpihtganglveslvqyg
dpskrltgftdrdryyasknldsqlmekfgynppplpts*
>Thaps3a_10458
mksciatiailscakaassaprrnrnnnavkqmrslqgsmsmpepatndimltgeeelvvedtasmpssi
smannqgfqdflgglnnddtasstsdetteeatptfggtdasayggteedasitpassavsvmvsgvvss
vclfgaaalf*
>Thaps3a_24389
mhwtkgtplrgrplvpflfplllhslvafrvassciqvkqqttatmigydrggggggfggfpyrsthqqg
qdgrggggrghgrgrgnrrrrqpppksnttlsaelkipvnlrgklvgrggstvkwlretadakvfvpqqq
lgrqqrnqlqqggdgdheqpttttttypvrvnttelasllhclyeissllsngnapisclvkmktferps
nsqaavqidihgellfptlsdvgdgtslddnnvsihllfrgtigsasqsinvpstqqlvayvlwkry*
>Thaps3a_11562
msmnkssllyfrrplvflagiiacsscfvlassssthdigqlnrllapaadwdlswppagegvssmlrhg
ltpflvtlklkdyvlgpcmntitnhfekknagcdagevksinvtlgdndpttciegenitvnpvlfvean
terfdpaiwvaqdpdcvpassdpqdscalvggfcalevlgpddeaensnigqndfsggndtcydikssgn
ykfalqknitvpcrgvenfvelgvcfswrvqgndencteigawpgplskcsieieidiirpptpnptssp
tpktgqettvreldinetmictheklcacandlssssilciqtesyrkpfrlanqepyrkpvnvaneesh
wkpfhlaneesyrkpfrlanqdasaeasrssmqqqqeealrlleehtemfasftnlmisaqifafasfvi
yllqnptaspstsptknptgspstsptklcacandlssssilciqtesyrkpfrlanqdtsaeasrssmq
qqqeealrlleehtemfasftnlmisaqifafasfviyllqnptaspstsptknptgspstsptknptgs
psvsptkvsegreknndevhdiyelrfaslrlaasdasaeasrssmqqqqeealrlleehtemfasftnl
misaqifafasfviyllqnptaspstsptknstgspstsptklcacandlssssilciqtesyrkpfrla
nqepyrkpvnvaneefhwkpfhlaneesyrkpfrlanqepyrkpvnvaneeshwkpfhlaneesyrkpfr
lanqdtsaeasrssmqqqqeealrlleehtemfasftnlmisaqifafasfviyllqnptaspstsptkn
ptgspstsptknptgspsvsptkvsegreknndevhdiyelrfaslrlaasdasaeasrssmqqqqeeal
rlleehtemfasftnlmisaqifafasfviyllqnptaspstsptknptgspstsptklcacandlssss
ilciqtesyrkpfrlanqepyrkpvnvaneefhwkpfhlaneesyrkpfrlanqepyrkpvnvaneeshw
kpfhlaneesyrkpfrlanqepyrkpvnvaneeshwkpfhlaneesyrkpfrlanqdasaeasrssmqqq
qeealrlleehtemfasftnlmisaqifafasfviyllqnptaspstsptknptgspstsptkrvtenpt
gfpssaptpqtgkestssptssptsygskgkgkgtkgttsptkrpsstssptpqtgkestptssptsygs
kgkgkgtkgtssptkrpsstssptpqtgkestptssptsygskgkgkgtkgtssptkrpsstssptpqtg
kestptssptsygskgkgkgtkgtssptkrpsstssptpqtgkestptssptsygskgkgkgtkgtsspt
krpsstssptpqtgkestptssptsygskgkgkgtkgtssptkrpsstssptpqtgkestptssptsygs
kgkgkgtkgtssptkrpsstssptpqtgkestptssptsygskgkgtkgtssptkrpsstssptpqtgke
stptssptsygskgkgkgtkgtssptkrpsstsniilfllfsdllfprfpisvahasdrerehtnvisyl
iqkwqdseeeqeeklpkphgsdvnvspp*
>Thaps3a_24413
mdyssskrakranawlftniailllifaygycsalqqqqtsssqvdetdggesssssqpsssgsgfdnvp
aidstnydakddvqsnqqqpprpritllgldellhleqslvdrgvfgltnnnhndieyddipprlnynkl
hendlvedsfydpfaadpscadgntddgsggstssgggngdcwhppdstveeelvqvwkhgddrktglet
lawgyggddpddvagggsesaeggqdrqeqteectsnvssrdensqsegkvdnelpqcqevgdttdapfk
dgsgssastsssatstrhkrfpatiivdkhwgsdvnilkmrdrlrgrrgkywdmleqegetlcnattvaa
vdadgsldsnkttsddkgrkkpkkkqasesqqnkrpprppvfllpglastrlvswkhkpcpqspllsdik
mldyvwlnmnlliqmatidvrcwsecmtlgryqtdydgseddvseegdsesgekggeprthgcklrpdeg
ldaisslapgsissnllvggtntvyawliqwladnlgydvtsivalpydwrlspdkmesrdgfltmmrmk
ieaavksnglpgilvahsmgnsvfryfqewlrvqmrdeaydryvqqaeqraasrraaaeagnppprgpfw
rgrawvrnnipgvdeygsdslddaileemdsvestmsdlrretgkntdkqkkeedskdetdeaprkypkl
wdlakmegdaewidwlgkhvwtyvglaapllgapgplrsvlsgenmglpftdeearilelsfgststvnp
istkmgfcdvetrgnarnrkqpnrsnlacldelvsgieasrgktdkdhdpwedfpalklllkdrvdhdtg
fpmirvereyckddekspcgnqttmdfgpedvmdgrvfeqfseiwneegdpmrikyeqlkeswwetpvkn
fltsppdrphikhiilaygvdvptevgyvykkterltnhssvnstdsatefdgvpgmtyaiweekygrlv
eetkaaepvsftdilrkkkstrrsfnvssseprlhqsgdgtipyislmwahtwllhatramrssnqtlpf
kegerisnpnnaldsikvshrpkggnewldgygadprneenmdyesrsnigdtgtshphgtkykpkmvrf
eslgrsrstgmeytttvieaigvehkettrnydilaaaftdvlknlhddfglv*
>Thaps3a_7845
mdkrnicalicrffllilliygitlssmilsschfisalshnqethgvglqsfetdagtciphndfikqn
yngmemaskvcgyvapslgtvvvawfimecckkescwggkcipsllimgsmvcqaltfllfqselfcgne
diekcsmgdagyrslqaclvyafswilfycgpspkslkgvmsssgsssrkkkevkskpgkdedytremye
qrrkekkiksrgvsgrskkeifndlkgdeggsgsgsrsssrrrreeeeyqlalydpeqgnrdrrhnerrs
essrgsssqpryddyvdepdgmdwsayspgereayyerkrakkrqqrerereergrdrdyhedeerryhe
eeerryyddraaqdqygyddggcdqsyasyddrgydddsrrhgdsyrseddyteehdsravdeyypdegd
ydrrssrgessrgrssrshhesysnyddqdsyddrgrgragkydyddyegsgrsfs*
>Thaps3a_32206
miiqslpsyyvtfaaglaaitttnayailpssvalprqrhvdrtapfttksinrirrasclysdinpnqw
idaddedalgkgsweetlarqedgslwssfegldtsesnegaintdgsestlsdggeeawldtlaniaad
eisfmekeadradkarqmqemgfssesisstlgvatdeelerdltndlfeafkeetsksgfglqtyddvd
lqtveshsqvewdedsdepvrsqhvyvdevtcigctncatiaqstffmesehgrarvfqqwgdddetiqi
aiqtcpvdcihyvpydelkrleverrdqninfkarlvnqgeyrsgagyqakygggalytdqqvisgnmgs
rcsncptrgcancpmfgvglnpefkkkeklrkekrakaemkkkmesankrael*
>Thaps3a_10158
mlsdhhirlwrlaatiaavvyasashhhvfsssssassttsngmnsratqyrrrtreqtaflstgscdrs
lrrvpklshmflsdsdensssmypnsrssdasrtsrrrrqnkyatsqntafieaqiskifgsdesgqsqf
vplflagrccqaqdastnvnilllssldqcdriaqdyhqylhstrdesftsrsinalpiplsqstsssai
sllshtysstplsktvllqmnslftnrdgglfdnlpwstwsidpdlkerdaannvvnvkytlgkraayqr
fmgkdwkgrsvsvgnlanrirywlenerqreerdvadeplseqldgsiddndimlflskrlleleakear
meiaeceerlailqsqsvsnedndvlseldemrtsegmhqldiarrrlesaelsmqelsdaiiqskaqns
sflpfsfpwsasnvskqqnktqtllvaildklteqeypppyrgaigyptkldtkeemveesllpfaspye
llidvindqlnsevigcvleqtsllegnkvlggalllqrkgrmksttlagetvkynddeddfgnegvlrr
smylvecftdeaigvalaleapvylekeiwagagdvsveidvevissikaengdatssvkdigqlsvvnr
lplirplgghcfsskvegdrvqsekesnsiriplattsqyfnqpgqvrliqqritpvfstfnpvqsldey
dslsnddkvrlllklnsfqgvlprprvvkasvssqdifresqppsalddillplvdesvrrqylirdaea
rndveeanalraemsprqtaleqaraardvgledeaskleddaelykslraditqdegsysqfldrdewy
eretqarikrldksrfgslldgidlp*
>Thaps3a_8073
mklftattllatftsvssfapittvqhgassssllsstlsppertapdagsipewedrpgltpeqfmksd
mskpdlsgmwecpltrwnsddidireaqreakklpksplemrataadnamgaeyfsknrekiradllkyg
aiwfrgfdlmksvsgnremhealgldpcldplhssglrkfaserdalyeevnkpslrqhyiglhnestak
rtaayaafvcfqkategggrflvadgaailaelkpetleklynrkirisvsnldippalpgvvkegikgl
vdvavapkfdmdlemiyesdgkpgrlqavetaespinrhpvtgipiwfnnahnharklrdrrpcgvpevg
mtevfyadtmepldledcqeikrasekhitalsmepgdvllvdnyralhgrdvfqgdrfhavtwftwdsn
eewrgderriveknawnqvingmmdwlpkdfesnqs*
>Thaps3a_10371
mknaisvlsclltatsavsgssslrgvvisqsveaniialrdapkttpsstadastipdfncfatawsat
naeqscetskatdgsacvwcsaqedtmgaclstseataadgqfglkcpksgvddeeegvrdvqqlsvkes
kqqqqpiilevseqtgevikqpplpyniqsgipdmncfkaawiatnaksacgtsqaadgsacvwcsvqgd
vagaclsgeeagmadgqfglkcsgvvydeeefeemekemeeesgvealvim*
>Thaps3a_22732
mkfllfltaaatvlgfaptqptclsvskcipssntqayrrtftsikssseqdddaavalsaedeaklgnl
vaneewdglsmelaevirvaivedvktksrdfigkddyavgdfskeidrrvkeevakmrdkpeyelgdfs
ivldgkvkelvcelsgnesyefgdlssvidrkvkesvavfcgkesyqlgdlskeltkrtkndvlaftgkt
dyrfgdvtkkltgnltgkdeyqfgdiskklmgnlfnkk*
>Thaps3a_25194
mkvtrctrlfflysctlsfglyqlnkhtpieelpvarssssnnntytdldlasvsrdqiqpshgtamnry
peeytnlkaileqspptpnndderkilsfgcstgeeplslaqlyfpspsvkifgvdvadkaigaasekaq
lepdgkitiidgrinspkaygpfdivlansvfciygmrgvpyqdityvme*
>Thaps3a_9297
mhqmqsvfaiamlslpyvtktafqsiksqhaskvdtntsikctvtsfssfvlstyqalqrrnqvnelltm
fvqascyvavllaeegqgrhvmcvggigrvrlgrlplysihhatttgppslemttnaptmkhqnpsnqvl
teqllaellamlkqeqtayapsgdylspsslrgenfsgaptpspddrrllclwsydiidlceldrsvaci
afsyfdrfmssdsrrarfalvsrhefqlafcaalvialkarsgmnvefdfvskiicknmyrqdeivemel
gkmmdmlsyhcrnplhlsevpltalivtvteilkalrwrlngpccqdfvryfmeipstvqsnpylvsilt
elaeneaeeymsdythalrnpskiaftslltavkgvdptlfhptdklefiqmvskvtgigagnfflhtpv
deivsffdlkeervhhttykhqecvvhrstnhqckph*
>Thaps3a_23055
mahlvtamisfspvlivaalyfsastsktscgalqthhssfrhsrrhpfklrykpswgapsthpfssnsr
mdmtlrtksdeettddekllesvdistlqalceqyslspsgdkaemlrrlrefanqqaeldrqrqqgrtt
rveanlegkarhtivddaypeeggdedsqgyfyfaaaeselekkqreeekhrqkiqkkkqemeasqsrit
splppkdvqpnekgervvtvysttdkndltgmttqsgyfqsdmsmdgigyqqkslkanqpeesliggpfg
dtsgsrrkktderqiekakdslrelvrnllattgapafqdeyeegdetasnsfaspygftgfqserippg
llsessydlrlqngnalkeilseyeiqaighdgmaaddvekggghyrevekvgsfldgfrkaeerrvare
tsamlldrlvkegivgldqmlsgmvregedpsylgaesgqvgelnsalvryledaireqerrversqdsn
kkvtgdnapssieedgldlawnvthgedgtiietidpnnplvgqmikdelqrskgqdgkqtesdfqrmtv
qekmllllkllrdrvkveavigndsharnlrilayclkarsdeerhqlildelgmsldsldvfsdlvsss
idyaearsnddfmpgqkekapvspllnvsklrsikdtverikavqswkasgvsqn*
>Thaps3a_7874
mhlrqataallsssllnlpstnsieastilyndggihevamsnkytnvnvdlgtnltlssftslspppcn
tacnssdaratievtggsylkfdgmvviisgsnyttpggtavhisegsygefgmglvvggkaadeggvsg
vgvevsgvgstvtidgttlmshmggegtpvqpgnalvvsdgatvtiqsgdiqygvvisggsslsayggyf
rqpiqviglesfirfygcfqtnqegdstivsgvfsneegastidvltsnggmieleevgicetpspptka
ptnvppvaevtakptskspsnsafgvgsvylrwivgyalyssv*
>Thaps3a_25634
mivkvilcvvvnitiaedigyqtditisppasqpcrccrcsasrrlqykaktghhtqstmphqrdrnala
tpdrdrfasitlnshtsnisntshdihrfairlsfdgttysgfqsqpyqntiqdqiehrlrnllkrdtvr
vigwgrtdagvhakgavvtvdlwgkevmelltrrrgggggkkkksggkvlkdattmsnghdsgeddndqt
tvvdvdaaatfllsvlkqfacntgttatssheystryasisafsvtpvpltfdarysakwkryiyyicsg
inngetvqpfvwsryawliresldyegmvdaakmlsgeehnyewmcviqegelrntrrtvhlnietvpvk
vngndtmvpyflqqnensvvykvvatsdfflykmvrrivgllvaigkkqadlttlkrcigvydkygaasd
dregermkipvklletapakglcldhieydipi*
>Thaps3a_9237
mkntlpllpltlttalfthvnagwidedtpstlhtttslvdgstyhlvmsdefnvpnrsfadghdptwta
ldksdddysasgggslhfynsstvtttpdgmltissvidettwnhydaiekeyktttkhfksgmiqswnk
fcftggilevdvvlpgepdigglwpavwllgnlgratyeastnnlwpwsydkcdrkkqesqvisgcnsvn
hfglnkfqgrgateidllelmggdsggkplpatsppimlpyadmtlqvapgipdnrpqsgsqpvrsvsnt
hsgyatsmaetwydnltvagntslnpffygtylgetkpnepvtrnkrqafqadavgamkqlvpehfktph
tfrvewqpgrggrldwftksykkvdengttihvegdgkgqdwehslsipdfaldavmgskipeepsyiif
ntaisstwafpyslpdwcpkcydcnnpkctcsfnpgfcnmmktgkvalkidsefptreyikgyeyrymrn
ppfvyedkhplrrqqngggecvvdedcggggietedvdedwkqpesqpkaeddvldldndssggsdssik
enespqahgkkdsgktkpkvrrqlevdnnimtsedkddadadddasdgldkppiasesieetagdtkvys
npdrqpkgscvsaipglfglqtngkkqckcnqgytgphclsvdkfddapgaydvkkmktlfedrpnpylt
sghlfigglligaflvfgvvegtrknrrirtsgsemaplvrq*
>Thaps3a_23247
mcmkallflvatcivnnnvlqasamtmgnmlmgqtleqflsdlvsfrdiskrqkkdilnmsdrynanydp
vsdnldhrddvfsteeskqalrnyihgeinadkmdieagetiasmlslgglypeeesansaslvegnlva
gpvgsdytgngnvvrlgrsntftgsgaafgysgiwgyavgdreyalqchgeglnildvtdpsnifrvqfv
amqgggywrdaathydnasgktyayvgaqgtqgggnnpnvfvfdlsylsgnigsphsidedpipsgsgyi
digetgythtinvargllflnfagsaqgcrvydltanpmspkylfrtagsgrdchdsyvledvngkdlli
tsdgsgrcqriwditnvdsswssglppiigqtnqisgiyahsnwvsedkrylfsfeennqidmsvhdisd
ptspihittfqyadndknnalphngevrgqylyvayyeaglrvfdisnpytpyevgkdethrdpngdgsf
tqsirgnmigawntypflpsgnilvndrsyglfickvnppysspssptvsigrdgsdnvvlswtsvenvr
gyaversltvdgtyeviaehldstgfvdtsvkfqaafykvkavngegfgvssilssagatiepsqspttp
aptsscgngvcemseaasscatdcgdlsfmvngvgakgaqgsmfevrvtrsiavssldffsgnsnteqvq
vytrpgsyighemsetgwtlvyekdvnlrgrdsltelgafetdvtieagnvqsffiwtagivmydggtre
gdlhssndavnfyqgigitskfsgsyanevysprvfkgvirysaislasqpsrgpstsptpaptieptph
pskypvtsnpsaspsnapskrpvtasptkqpvtnapvtssptnhptsspstspvgspsfnptsspskkps
tsptahpttasptsspsarptlspldscdngiceahestatclfdcsdlvliangignrgaqgtmfqika
krdiavtsfdfygssirrdlvevytragsykghelsetgwtllfsddvdqlgrndlaqiggldtevaiaa
devqsffiwtenvlmysggnregglhssndavefyegigitskfsgnyadevysprvfsglirysaislt
appskspsrlstlaptaqptpapsqqpltpspsknpsksptldpitsnptkspvtnapitpsptakpsts
psasplrsptfnptsppskkpsasptyqpttalptgspsskptsspldscdngiceanesstscssdcgd
lflvandagargaegtmfqvrarrdvavvsfdffnwypgreqvqvytrpgsyvgnemsetgwtlvydrdl
dlvrqkltplgdfdskvlieagnvqsffiwtagiviydggtregdlhssndavefyegigitskftgryq
devyaprvfkgiirykam*
>Thaps3a_21052
mmcvtilllanlllllllllptaafsptaqtrqsahinssliqtthrtirkefrlrnnglinsnigsplf
alpifnwfqrneqspegieipkdirsrrgetaeevelmhrtakmmedhrrsqeaaertssmmeelsvafv
vgrskagtggiglggsgvkatfdglgrpitvevdpnflfsesqgvisiddlnkaiteslqdgyqqsvklk
eekmnglyeqlglpkeggk*
>Thaps3a_262809
missilfsratflsaalaalggdvllcpnvrsdvpqtslpssmndkerdaqlqlasclvrkstsdylhdd
ptlagpflrlafhdaatredssstggpngsikyeldwsenrglsrplkvieqihaeivrnlnisladtia
lagaqavqaargptisirlgrrdatkadernrrnnlqsdttgslvdttlpsagldseglrlyfgalglsd
kefvalcgahdlgrhclenapmlmpfvaeepdtfsnsyflkllkwndrrvalgevafiptdvdlvvdegl
rryvkhfardkaafystfatayrklvepgttsvrry*
>Thaps3a_3928
mkhfsghlmdlswllfpftciggaevvpliffspiililsipslailvrrksqfipsfakanddddgahd
visdishpllqhavivggssgiglsvamelvnrkcrhvtlvarredqlrdaqklveaaaaaassppqnat
ttkgsaartapsvhiisvdvtdfvslereaaklcgsleaisianksngtpktqtttigpptllfncagya
iphsfddlspsdfrkqvdvnylgsihvvkaflphmtqqthiggniiltssmsgqigsygysaysptkfal
rgfaeclsmeleaqkanvnvmlayppdtktpgyevenlkkpeacrllsesagiwdpdvvgrkmvnkalss
nptfgiyfgfdgwmlatltagmnpvtslvdtmcqvalmgllrfislfvlmdfgritqncldkkekgkfkn
a*
>Thaps3a_21371
mfrysafllsftvtslfrqtnkrplkkvtssqrteelvlngsqisfqkrthkafslrskrdlsshfslal
lshptprtqrtmrladatslliaataglltlsstipsatlfataetascpggvspnaegvcpnpdmlndd
deesssdddepvvrssnpnahrleegeekppttcesylklpgfkdavyetrsfyqevawsenankpdvcm
slddilqichsyrphyhepyvhfpaaymkdykrivfigggdamllheslkypnvelvlgleldqkvvres
lkhfhtqphfedprvqwwfgdaakslallprewfgtfdlvmvdlsetamsisvtddldifgalsllmkpe
gvfvknelyygqmsklfdhsvfvymtdypilcdqdwamgsnkvdflhpqiegglveqnkirtfeynpled
eeehyklikdysrndarkqgkcgdydaeveaakkgggeekkevvkpkssagvlmvvevesvaegvaaele
aslntilekegmhplapamshnasegdaslalfigmeegyvdahfypskshvgleivlwskiakqddlrt
ailgamgvdktfsqyrvihggmlgaknwkedveavgpvkknlrncdpaakaaepqigkgpipsatfsaav
saalsllpkkmdkvvavvcgskdkpcetlnaleknskvdkivaiyscpeggaegeksgkddlvsnvyhcs
akdlkraakaeegfsavimdpaaeadfvgnmqdefckkkdagqhvllrdqvtfmtqlsnddeeiffkgct
rqlmkkmvrtsriiidgsselgvissgnpgfvkrivnlaeavekktgvrtvidkmvggpvqqqknydpeh
ypanayderdalkqytyqvplasqslyqiqvgdeneiksvsasmikdaldavvagspkfagakridfsge
igdgavsaailaaghiivtwdgagrvtintmtlgetyepipptsdvpdmvlsehkdnivdvfmrklpsst
svsvreqmprgsnrvvnfkkdinaipgctnhfdlcmdfakdgdcddeeeqpwmqkycslscgtcdqmvpk
f*
>Thaps3a_26520
mksptilsaallcclsqnatsfhtpqpsqrvgaiksprtidtspipqprhtqcspiikpsrtssssssta
lfgipkmfrwltdqypnilnrrlsssgntlppidnfyldmngiihpcthgnnedeitlldetemfkkifg
yvdrlykiveprkvlylavdgvaprakmnqqrsrrfrsskeaeklaatilardgslpdadafdsncitpg
tdfmlklglamrkwieykqktddawrngcdvvvsgpdvpgegehkvmdyiretralydevdpskshphwe
pslthvlygldadlimlglathepnflllrekmsvvmagrgrhkhrkkkdmleytrddfellelsalrem
fqiqfrkfsdegrlkvaydvnrviddfifmcmfvgndflphvphleidngalslmlnnyidllpewggyl
tdksaihparleqffynvavfeeehfrrskvekkfkklhprdasrsyrefyyesklgisplatkraeaqr
arraivrdyleglhwnlsyyhegcaswawffphlygplstdmdnsgfrkfnfeqtepfpplaqllsvlpp
qsatllppvlgelmiepssplapyypndfdsdpngkrqpweaivkipfidgeklldvvneildadetavt
gellsnaerrrnvkgtshtfiperdgnapkssskgavngskpaartarkssskkssqarq*
>Thaps3a_22041
mpsqnssnnirytvfhsvliwflsilsiqsthvgafvcgsqrldhlhhrirtmtpkatangdaifdaknn
depnnptdqfrlgyvtdveghwdyfleyvrrsnvldwdedvdthpdalqkltlrpnthfiyggdsvdkgp
gdirlcralaslkkrypyrvsllvgnrdlnkirmwselsdadmkrpledipppfwdrnapsfkeylekev
mnkeatngatlddlntrverlrwmlkhtlgcpdtfefrreelrvlreihgaypekseddrddnalyatts
ntaitdeevvesfryevshpegslrqyleqasiaaivgntifvhgaidsltmkyvpslsskfevpkttpp
tltsttscdgtvvddvhewvkslnsflqqgmkdfvqrpdwndertsrggeallaiqnrpamwgrsvvcns
ycdggviattaaeeerkqalhsaliqsdplafegiasnvfdtvpaqwllehgiqrivvghkpsgdcpavl
sseytgvevvsadtsfshhqnnnwlettgtlacgaeyfnrfpllgknellqdahkevgdrdrkic*
>Thaps3a_21723
mavhprrrclhsllliaitvllyvspvygddnaaataaaresaqdtssagdassssstddvpkekpkpsy
thtddwgsfydpnkifcgqhdcyavlgfdyftwgnnppslkeitksyrslsrvwhpdknkakgarekfvv
iakayevltnidkrkeydhfrdrpdeyfkkygssvlykfapksdasfiviifllagsaftyyaqknkwqt
ianhlvkaavedlspreggstesieirekaleilakrnveaggdtaeksngesggnskdkkrgkspkmta
kekrekdqqelrpivvelvneiddfgagfrkptmhdllivrmikwpyhltksaiwwskyavrrvrkleln
eeerehltisavgevawvaasddekakmvtldlwvtdnlvewkegqelnqmglsanrkkqikkmkkkgvg
gsqdldelkmd*
>Thaps3a_9951
mtnksskwkrtsplrltallvvlaslvigntasvvendeelkhnanemhqlrglysiypktnlverslkk
skngckakcsngkiavcvlengqgvneclspkkaakklsnpdnycgrcttkvpkecrdepacpaakcqtv
esvcvdgewlcrntakvcesgfkcvedncvpdevddntkcgssdgqtcdeyscnrcrssqptclsdnqwh
clyeetscdedgevcdpqsgvcyvpcpesekpnctpqddchtaenvcidgswdcqqkpricentlescdp
kdgackscalgecndgnpctedvgscipadpngwtcthssvrcpdgqacnpatgecknveipecpdqppc
vaedlchkvinpvcvdgawtdclreetdcgenyrcdladgacrpdscfpifgaktatfngnlhvpmcstf
snkcdsgnllesrgiseqnqpntldlcpdgengrhlfaksiekivvasvagndiaagnkvevtatvfakd
nkyahfyytsssfakpddsnypdwrlietveakggtneaqdlkvrydlpsgdvqavrvslmnvrgamsca
ttelhgntdhwdesddlgkrtlfhttfvlsndnilssydnrflrmhrslqgktkrvcvetvkaavvrqdr
lccnk*
>Thaps3a_2765
mtsvsptrshnavlvlfaslfafayysstysktfntsgyhhqndistihalnkidalaseavrnaavsnp
ekfginlqdiqtmhvsdsvpsakrgvhhvyltqklsgipihnsrlsalvqtseskrqhysrysrrkllqe
vgsekdsennwiggsdvlvlrpsassslvkdaakcinmneplltpedavsfaarsilavetkalnltvke
gnaetfsnpthmvmfeshdgvsmnaiqcqlafwsvaecdirlawevtarpnnthwlqmlvdakdgtplhv
snfvrgassfsavpypienpcpscpsyskdlsesvsfdtndieplslasnpeweesspngwlmidgilyn
etrgnniraayniseeatlifdrlsgetakatnpelsvfdysyqnimsddpsrwreaaivnvfywcnimh
dilyqygfdepsgnfqeenfglggiggdsvvvevqepagvnnavflvipdgmnpvlqlylfnrsdvdatf
rvedihfvampaafgpreynitganvvdgnglecelvedtayaesivvidrgtclfeekvrhaqnrgava
vvvadnvdgplfvmqgqtgnetdinipavsvsqsdgvvlknmlptsrsilqlsigkniirdsafdtsiit
heychglssrltggpsnaycldptlqpesgsegwsdfcalfvtatittgrtrtigsfslwnvsvyrrplf
tanydtsdtsfpillkvngirvypystdmninpmtysfvnymaglpaaatthyvgtiwatmlwemywgiv
eleetngslgfnsdkyqsgiggsniamllvveglkaqacqptfvdsrnailiadevlydskykctiwksf
arrglgfsavpspfgtigvtesfdappdclgpyaslddisfavksgdgdrfiddcetaqltisikntgig
glgnvelvafapqstsivisdlpimlspsnlaqgdvgtvtvefmasglthgepltfdasftsddldspvn
vpiiieetatdlefvdtltwdfrgeqgsnnwtvieglfaltqapvslivgdvfhsavvsmfgpqafdvsa
tlinsgslgcdavddneyvdkivlidrgvcefttkvvnaqgrgavavivtnnvegdpiammastnndvli
psamvslesaqsiresldagrsettfiqstntvlsssayssnqcdrvrspqfvlnaestmkaisvlitei
ctaqrgpdlledvlyqekavmqvqqtehgkkangqprscqsqdwlgkwlkwtlrtaqtssdtgeafhwkh
*
>Thaps3a_22630
mvskkalklgavglavvaitlglglglglkknntndkslaassaeetydvysdgcrreldatgrllsaps
ndafqgdrralrtdairqlskgskskgssgasyncskgskgkssqggdlcaplapgggkgksskgsfnfg
sdskgksskgsnvgagectcmapvnpgksnksskgsnvagsgskgsnkssksggglenrnlegetwnsdg
yapvggsgsnksskgtnvagsgskgsnksskgvspvngskgksskgsspangskgskgkgsksspadgsk
gskgkgskgppangskgskgkgskgppangskgskgkgskgppangskgskgksskgsppplapvpcpcv
pppaslepsicvytpsptdfptpsptvlprittdvptpfptamvvtivptmgstptvstevtgpptrpgr
da*
>Thaps3a_255263
mktsaivllavlattaateprrlrtleghggdhsismsmhsskaekqaieaaveedvagpakaaklfkpk
askagsmpdeasaksakmsmdtksgksedaaavdakaskeshmsisgdmsmakshkaeaedvtemsmaka
gkdeastedmcmpfaksdkemsvkskqgktemsvadakaskessmpsskaakifkgksgksgslsmlkse
kassahslryvyycfpflqcfv*
>Thaps3a_2614
mvkltslpllaaatallsvtqgtearksggvgstsglraasinnanvnvksavslerlfypdqeasgcrg
dgkdsdveekflfadleaccaayfaedmdacreigvggldehkqeeevvvvrkkkmiypgtqteralgks
skatgyyhshpnngphthgksgkghksgkavyypnpkplpvkprasgvevnmggsliannlvappsgsad
mlswadsfektilrvleegfecsvysiggvavggrrnlvqsderqlvtrqlqtssdvifnlsvvrpcpgc
ddmgalimgaevfddaygtldekakdgelsvifcifaeaaglvtepctvtitsvegtsldvsftkesvpl
ppstprptsliaptptpppvggwlpetppptmasvpitpppvtstlppvsttnppvvpsmppvsgtpaps
vggngtitpapsvggngtitsapsvggngtitsapsvagnetsptympsyiptnapvsgnettttaapsa
avngttssptvgnvtttaspsvgnltstlapsvapingtasptvmpppssssagptsipagaiyyegfeq
gnfpsgmwttegdamwelsteqvksgaysiksgslvsdditpknsnvtlttgvdwpdgslvlsvlagvql
piddflyfvdgefrgqltgksayelvtinlppgehtilfsykfnplsldqlppaapghmatvyiddvyyl
ppgltvaptgpppsssgmptianipetssmptvsnvttttgtptvtnatvsaspsvgttasptvvsvnvt
tsptvvspptsssagptsipvgslyydgfenaafpdgqwttegdalwelstektnsgvysiksgtlygdd
vtptnsnvtfttgvdwpdgslhlsvhadtqlplddflyfidgefrgqvirndafepveitlppgehtimf
sykfnplaldalppstpeyggrvfiddvyflpfgvtlppvdsavtssptsmaivgpplsappmvmttlsp
vadrgtrapvaglgtrapvaglgtrapvaelgtrapvsgsetaptesptympsyiptkapvsgsvsittp
qpstgsaeltlppasapmaasstffdgfengdltaldwvvsgveawtvdetkayegsysahirtediats
gefsqldldvtldaaafiqfyfnapvampfesfelwvddgfltplatpdsnwtqagailasgqhtvswry
sknpgmapddmlvnmpqppyrvgeawldnvsllpstpsftedfetggfgannwnlsgdadwtvtdsnsfe
gtyaatvsaedidgttgsarlsidiiteqggdlayqllspvegpfelvnvfvddvavytyssvtndwiss
tlsiqpgkrqvtfelsknpggvpediiatipksegylgqvwldnivften*
>Thaps3a_34186
mdyegqklsenlfyyiiilfgsigwiygyflqdftyvfyswcvgvaisvvlcvpdwpifnkhpvkwlesv
egrnvegkkdk*
>Thaps3a_36679
mrihqhhapfafllilsfatlecsgfatprssalrsvkcsvlaaknpdndnsdvinsflnslpdpdaikd
nitggklgergeayviaqfslllfiaigdvpfigdaittflgpsmillglfivyksasdlknnlspypvp
sekgalidsgiyglmrhpmytgvligmaglslvtdsvlrmlltvvlyfvldvksdyeetllvesygkeyq
dykvkvankffpaelkdvlts*
>Thaps3a_35956
mrrlssafiastslansvstflltttpctlwkptptpsrrlyysrdgsssaakekatlesiaesfkrgry
kkvlvvsgagvscsagipdfrtagsglydnlhkfnlpypeaifdvdfyksgpmpfvtlaseiwpgvkyrp
tlthcffnlldkkgtlsriytqnidglesvagvddnkmvechghfksssciacktphdaesckssmlekr
eapicnncgslvkpdivffgemmptrfservhydvasadliivlgtsllvapvanipdwvpsnvtrllin
rdlvgtfseakstdvfmegdcdesvrklcemigwcdeldqmykdcrsdnesk*
>Thaps3a_23514
mksftfallsllspqltsavntddtnddvcllylaestipgaglgmfagssfakgqligrnvgdaafptt
dqdwhnspaggfiskhegdyhwpltnydwnapdigmeyeaedvsvtvtgfgaapnchfrllnvhehsasy
dgagldrytspgaggstpwfnrtstaawdiqagselfvdygpnwflsrdgvfnlvpiaesyehaqaflke
ygkmlvgsystadlvedkmligdeaqrdlwevikafpyvsrerqalpasykdairaihgdiqtvevensm
rtidelkqkgkcadnivpkqstipdagrgafatrfipkgglvapapvvhiadkatanmygemigvngnvv
rnesdiigkqvilnymfghpnstmvlfpyssnvpyinhhpteynakvqwtsdfsffhhedwldkpvefle
dqwtaglmlefvalrdiepdeevfinygdawqkawdehveqwkpksrdsdynnltlwttktehnsgnagy
vradvfnddvnapirtteeqktepyphcvdinclvnighdasylfapttiplfkrrwdrdrdngvdgdha
lhkcnitrrfkkpdldssdddedeeeegdeheymynieidvqkrydedttifehhiitavpwnairfink
pytsdvflkkafrhemilpdevwpkawmnllpkeerk*
>Thaps3a_21666
mfkvqpliltsflfgttaaldgcystwssggnynigsktsatvavttgagtdnevttnvkknyecisgva
gytglshcpnydpasaqsstawkfladcdgtapapatsapttspthpqwsgagcpddwvdggdyqpgeka
aingvaykcsdvtavnlwcgnslykpgdslywenawtllgscdgtiaptgsptwsmgawdgsgcpdayde
datyeagdritvngvalqcrawpnsaycgrtgyeplgvnsaeawtvlgtcdgtiaptgsptfdvledqdg
cpeafsdsaeyeasdrvsvdidgtnsivyqckafpdsgycnsyepghwsklgwqlmgyctgtiaptssps
fdplndqdgcpeafdenaeyeasdkvsvdldgttslvfqcssdvhqarycnqyepgnenklgwtllghct
gtiaptgspifvdlnevgsgcppeydvdsnyeagdqvavlvatdrtivyeckswpegaycnagenfapgs
dnsamgwtlkgfcdgtmaptaapvaftgecdwlngtaitpiaawatsdlssyksgtrvrkgdqvykcksy
pyylwcrsaayepagsgpwgdawtsagtcvdltaaptkaptspptp*
>Thaps3a_7233
mkfssavvvsalavfvavvegqrhvsdysrpsrlrqlkedskagkdepvieveelsfsmsmpeivmsvpv
veeeetatattavpasteaalmsetstvsaattealvsskaakedpeeedidldlivmsmsmslpeevsi
tttvtpvevettlvsstteaplsettvsaettassetteaaeeeeeaadeeidvdsvvlsmsmslsmvtl
eevtiaeskagkklpsgrayrvfpnggsgkkkirrv*
>Thaps3a_267225
msclciggvcipytavlpllliglqwvatqlakvgllpdwvakklgvstngkvetksdcsstccssraes
tvttettesekddtskttttttvehieslerwneiftssqsstlivkftadwcspckqiqphyqllsckf
snkhhtfvtldvdgddcdslssklkvammptficfrggvevgrmsggnsegkltdwveemcs*
>Thaps3a_22674
msnlanvhscglnevilfllaiifgtgcsicsktmmslhgtnglideetgkeqielfqkplfqtfgmfvg
mcfglvmhwvvlafripfpgydfgengaeegdveiptehtkltakmgakdptpsdgidsaskdipvwmyf
flaipavfdlaatalcmmglqyldvsiyqmlrgsgiifvalmkqhvlkehlhkfhwvgvffnvvsvvivg
atallasggeggstgnvtsaqtlmgvllmmagafvqavqfvfeehvmkmdipappllligmegfwgtvls
itvmyplgyflpgsdhgsyedpfntwamlmnsrniqiafviyfftiffynlfavlvtfelssvwhaildn
frpitvwitdlfiyyyispsfgevwtpysylqiagmgvllygtavynapnagcillegqwwgfgidlsde
yeaireeqeeaeieakweakrqefkaagqggigspllvrymskknmsvrrkrlakkvdvrrsvti*
>Thaps3a_22987
mllytalllwlaapsseaflpsslylvprryspadahlahgelhgyssrqhrrritqelsakrrknkded
ssedqwyddistnaspedvfweemerrrllnqsydagagegaqspidmvsmigdassgmgrsggssggss
avsstnmaatiaaqssamgddyygapsansamsiknpgvtiaeersaeaalasyasnavsdnylfndedd
eeqslkamglrndpslwqgedptleeenaeldkqldelerelfgdgvdgsvvggsspyfdvslsdepwdr
ygksktekgenesafhkelerkmavvnksakeftlddnedpeeaireeeeyvqslssigitsrrlenaav
npkaeaffkrapderqgydtmwvsaieqpciqnlygvfsnfgvqfadnfddweygteedetrsieeiasf
karkvfqvtgipciasrtsfevepirpedmdkvneeyaatapvaggkktkaptksprvvtgyrfndvgeh
vdhvvqalipfseptrvtrfrscvcyydgemeifesgeldcdlyfsgsmrtfipmsaainsmlkslelal
dlqfqkwlhskvndatkggsysdvsiklrdrvlkeakvlpneiidvssfmdafvdvdlmdecgkelaerf
iptkpskiltiattglviaipmakylqvplvyarkqrsivmadtfdagynsktvgrdrqllvsrdhided
drvlivddflssgssqeallriiseagatavgvgvllekeyeagrkslsgfgvpveslvriasvrdgviq
lleedgyakm*
>Thaps3a_225
mklstlsaflalasqasaftissspaaisngvhrsitptahpinnltphctsttalfmsqeemdlitmdc
eermdktmaslaenlatirtgranpnmldrvecdyygattplsqmatisvpssqqlqvspfdksvlndie
kaiiysglgftpnndgsvirinipqlteerrkellkqcksigeeakvairnirrdgvdnikkmekngdlg
kdqaldgqdaiqkstdehvkmidetvakkekevttl*
>Thaps3a_20801
mmrslfliltailcisstnvsafstsrssarihtaqttysftrlqtttpsstalfgkkearaqgnerknr
tervkkvkddvievegsvieslpnamfrctidgapdtqepvlatisgkirknyvkilvgdrvtielspyd
ltrgritfrkr*
>Thaps3a_23507
mtlslrisiliaslkiangftsphfsltsdlqitkpshhhaslhpsvstpsstlstlhmaysppedaekv
katkpklpspkvgdvvryydvdggttdgqtlvgkisliqpirpptnnpegtnkwlieitemedvgdgyya
eypsrkrrrsalrkleeiaplpasfvrtedaykipmergtnrpmpshsgydligyegpaavpinqdvvaa
dgenydkikyslirnaaiagtvgtifadlfkgtedaaiyfagalagvaylfflgiktdtvgsaeaklgsn
vsnlrfifpvfvlvavalknvssgdanpvdvpgifstvtpeqfgaamigfltyrlplfvsqlapvisksa
tdmlpgsagmalqmandakkrgvdvaalerellpgddlvtvllvsgpeatgkttlinklmeedprfvkpi
mldrmvdgvkferleqrgelldvdasgryglqkegvleaaakalpssdddnegnakrnvvvvdadvalak
klvnvsgarlvgvwigldslekfesrlkakidsgavavpadeteasflrakvrqvvkdiefgvvsglfef
tilnedideslrqlkeaaaycfk*
>Thaps3a_254969
mtyasvvsretvrialliaalndlpvwaadimnayvtapnqekiwttlgpefgedagkkaiivralyglk
sagasfrnhlgecmralgyvpcladpdlwikpqttkdgfeyysyilcyvddil
>Thaps3a_10450
mpplaivpllvataaisigrfvanrpeerlrqtgrlifnpdffqgaykhqryfegwyykfasnyvagtmn
sttmdtasnedidasfsiavvpgiflgnsttsteshafifvtingekqhyfrfeldefsyadaakgeeyy
iqvgdnhfshkgvslnlsprtgddatltlngkltfanpspwpvslfhlgamgpvgwmpglecthgvlsfd
heiygsltfmdkhgrgemdttttvvttismdngrgytekdfgrsfpslwvwiqtnsfarhpgtslfvsia
riptplglefpgftaalwhdstlipfatwsgakfealtiskeevriviknskrygshrveitvdridvpe
vllyapknfsrmeplvwealrgtvhlrllnvneevvldeigtnaglevhgdvdwlvdnmcgkksanrfvc
l*
>Thaps3a_37151
kiasyaaaavigalgatyaavplykifcqttgfggttqrtwtdeeaaaklaslrpckdgklitvrfdstv
gdvlpwsfvptqldvkvvpgetalsfftatnhsdkaitgvatynvhppkvglyfnkiqcfcfeeqrllpg
etvdmpvfffidpdimddpqlrnvrsvtlsytffq
>Thaps3a_33330
mntslkrinillvtficllssffsvfstppdtceqsnvqtcetpsssslttssatspfgtmlysvilpty
nerenlplitqfihdtftsaklkyeivvvddsspdntlevaqslqklfgkdhiqivsrpgklglgsaysa
glkassgdriilmdadlshhpkfvpemisvmdastnakgsktkkvdivsgtryrsgggvagwdtfrklts
cganflatfllstggasdltgsfrlyersaielilpqvqskgyafqmeilvrahkagikigevpisfvdr
iygesklganeivmylkgllqlfltt*
>Thaps3a_25375
mlirmrpllallliirqhlavqggdaervqlmykvnqkqteclydhfeegevvtfsvfvvealmngkpia
nikyegpvagnsavlgegtngdetsslgrelragydtkwpkvkdsdknkrfdqrigvinrqlivdwthag
esedamaaraemqknpyrdsgrgpysakekelplrtvtqakiepyqetrvikargyyrvcvaseyhplvv
emdmrcgsklggvdqdtghvfteekrqllddeesidfkvipieerqldantyatsnaemqkeienqvreq
dlhattaqmkhlntlvsemkkfqqemhhriksheasarrnyegmiwsgkletllyfvimgaqiytlrswl
lsntllgk*
>Thaps3a_7974
mkfsavfllalasaqaiqtgeqsnvgtlrqrqvrrndekssskkrdirkqekedekaaaattiidvadia
paaeettsssaekersnakelrqqraadkafeatlknnidiaeiieeeadealaveeemlslntsttsnr
kkkrqgkaegkgkirgeelaakatkpiaadrvkkndhkkndgnkktnaaeskkrnggktrgenkrrngdl
ktrgknkigvhrfggadtkknsstsmaartaesgvslagkagkm*
>Thaps3a_25305
msnllllawtttpslrlllisttpsapaivvaavsaavndvkrgrgekpqpqillddvfqlqkeamseai
andavrsvvhgggdyssannnvdasvnsytdtppttttayhsqskqheqeqikeqrthhyfhsgiqtaal
nsmymagydmhaiqdenngstvgmgdsllqflegalgdelervrarlamldeevnvggggvvveggthqs
dnnetnanststnttnaseselpspetltraiytkefthfqceryvnapsdlvhpeakwdellksfwrfa
gvasedddcgnedcwgyvpnegvhvdyipldelqstseatvpqsapsstnnntrqrglfasrpfqkgelv
ysssknavyfqqltawsdflhflprskdgsasedaclvmewsfmqkihrpgrwlvcmvldegvylrqadg
gtavdsaevslrnvalidditleyyalrdieqgeqile*
>Thaps3a_25649
mkaalllalaagasaeitdqferelgksgkgsygdwggnyngwggnywgdsssdsssksskgssksgkgs
sksgkgssksskgssksskgsssssdwsddgwhwvsgwgssydgksgkgsyggdsgksgkgsydggwgsy
gsgksgkgsyggwsdgsgksgkgsyggwsdgsgksgkgsydggwgsygsgksgkgsyggwsdgsgksgkg
syggwsdgsdggwgssseyegwysghggwgsddddswgsssssksskgssksgkgssksskgssksskgs
sksskgssksskgssdgnwvwvsgwgsdddhwgggsgksgkgssgggwsddgwgagssskssksgsgddg
wggsdghivesnnnwvgsgdggdswgtdgwtndghddkwsgdswaddghvsgsgksgksgsggsgdgwgg
sdgsskssksgsggsgdgwggsdgssksgksgsggsgdswgddawggsggsssksgksgsggsgdswgdd
awggsdgsssksgksgsggsgdswgddawggsggsssksgksgsggssdswgsssksgksgsggssksgk
sgagadgweadgyeqdsaiskastemsfsteasssnrrrivvalgaaaggavlll*
>Thaps3a_8449
mktaaalvlgayctttdafttsstnrlttallssnygddprgpprpmpngpppplptpranyadppsidl
dgqlqdrqsnlwhrrtpdyqsinedprqfdmqrrfsqrppggmddpsmrprqswweshpgdssrvqggsr
atfnapydregshvfletdgrpldteielwdgpnntptklkvysedgrmrpinamfenpqkgfrgntfsv
rntgamefpvnagvrsmgggmpgglaggegaylregdiqgysrpipstkrgetvqggalrtfpldysvea
vqitltsdgmpmegkielwgtsshtkqvaeiyadngatrpfaaiidtpggsntiavynegpmeypircvv
epiarmegwngeeekfggslapw*
>Thaps3a_23908
mrspplsfaastsrrkhttmttltlfilsvvcllsevssassacgigrhhhratgrrasvglmqpssssp
stttatitafasspftdpsissavlssrrprveaahqqqqvhrrhtpafddlclsaianrasssfdgdnn
svnhrrqergnpirwarnkarslrskftninnnaaaaiininnnaksnankrkrrrvmstnkldllpsfk
psqrrlpygllfafatlflthtpllsllpahasggmpkrnpdapivplttnelaskltiwlgiftllall
haaeiaittlypwkvrefaeeeekqrsasggssgssngkrvrrgtfqalneditrvlttilvtstacsiy
attlfthladhifgtyaekwsaifltavtlffvellpknigvinaekvarlmvppinvlanvvgpfgfal
sslakgtlkvfgiktketsgvsdselrlivtgardsgtidhseqemikgvlnlqdqkvreimkprvevva
vprsmsvasvlgvvresgysripvydgeidnivgivlaksvldffvkgvlvdkdyrrsgareeesssisv
ngdsqqvaqqqhqqsqspedigkwsftqpttgktmdqyvrsltgtelasrmettiqdadliescyfvpdt
angwsvlqemrrrrvhmavvvdeyggteglvslediveevvgeiydeddeddfvfaedsiiyqedgtfli
rgdadledvdavlglnldeeevlkeygtlsgflcfcageiprvddfvmsrgwnfqvvdgdekrvfqvkve
rllgffdgedgddgdenlvrgffksknkatddamevedevnglmtsggdgasdgdeesaahfaaeqavea
avaesavgadsashveaisrqakvmnssealrverlveqnemkaaaviaekqasefgeepksp*
>Thaps3a_3082
msslstltslflilttlphpttssstntikdfsyrgisledligpflrpqdrtydplnpndscydpiyna
dtngdgkvtndeyvqfiadlsegdfkessfeelpfvikvnfvylsclctslgggddcctgangggirvsg
tgpddvpteaekeylhkvcrdsqgsieyaraqmppttadpsqsptkkpfvpssispslspvkstlapsds
pvtatltpittapvsnapitnapitsspvtaaptsspvcivpaggcgfysigwdpnscqclcqdnycihe
sgqcsvycgptsspvtvapsdkpsetpissapttsspttssttyapssspvittlapssmkpssaapims
septtsvpetelvveatvgacndtttekilhtvgstlsicfstgpnatitllknvtastsggameelvdd
tgeanlatavegvgksdvtldtlitmayyygeldsgvgptvvvegvvsvtdgtvesdvivtvdvplaaig
etkapskspvsvaeqtkspsftevssmptpsnlvttkvptsgvtrfpssssqqpssepssiddnggaidg
ardmgtqseplspvgiagiviasvavifagvfilsrkrnrdadedpslqsfvnkdddndieagqlqaket
dtdgneggevsprtapatialtgvdgivdsdadapsplaaaatqpqpqapfaatpnfagfvpyssdevqs
aqcpspdaddksvssndsssagasgwsssaglsslntasfdagtedgmipamlaaigtasavthtitagr
kenesrvvpadvvgrdsasfssdssdnigdiiatdigqgkatredldaaieagdwgavgataallanssd
hdsgsekmltakesnvsdlensrtneldrlveagdwegvvmaaaqfegesdggslndsrnhqskeeirae
vetlvkrvvpdeidnidemmvqfegredelietlrtmhernvaqraraavnksakleakaraqtsqssas
sstgrgrgrsvsnvsdvssvselgmsrdqssseksflelavergdwqavgeaaalmgegtsgiihddtgg
sssmssslstskegttsssgelsphkedriskldsliaagdwsgivaaagqyqamdeqhdssqsgkapdd
eerealaqaemwkaiaeqskqsnkqekketkgasdaaewaitrslakhkaseksnveddesv*
>Thaps3a_20628
mapnsaivtsgvgaffqllrisaflissaseqnkqaedkienvkqatatspddnaatgdvvgdtrrsslm
sgrrlslmnvngrlsmvnmgqpwrgggrgnratiggtttssdveggqveedepktgleaaipfvslflhv
alfgyflsatiltsisssttrpeyynavydsiplgcattavflgiilnlrdfqrkrfsllqrmlysmssl
iltvgcivlvalppadgtlivqvdnnsptkvdiatlaclviyslltivegrvckrpkdvitkdskklkln
kralmkilkpyfwpektatsatlnrfraittwlcviaskacsltapillgkastaltrfdyetairfsif
yavtqlaassfkeaqslvylrvgqaafvqlselafnhlhslsldwhlrkklgevirmmdrgiaacdslmk
ylflwlvpaiaecilvtiifasyfdyfplavsvfffvfsyivwtvlvtlwrkkfrkqvaksdndwhdkct
dslinfqtvkyftaeeyekkrfaasvekfqmgsvnvqaslsflnisqqillqsclatclslaimsirdrs
ecciqagcatgnseccsaldsicpglevgdfvavlsytinlfmplnylgsvynmivmsmvdlanlseila
enpdvvdapdamtvppknpadendviefddvrfhyptqpdtkglkglsfkmkkgtmtavvgptgegkttv
srllfrfydvlggavkingvdvrslkqkslrgvigvvpqntslfndslknnikygkqdatdeeimqvied
aqlksfidslpegwdtmvgdrglklsggekqrtaiarcllknpsivvldeatsaldtvtensvqdaldrl
gsdrtvlviahrlgtirnadniivlgdgkvaeegtheellalggkyaemwnmqlhsargnnstadlngva
tegdvespgeekkvq*
>Thaps3a_270304
mklfnaalilavignasafapaapslglrtvgpstfdfaldakksiedlseadlkgkkvlvrcdvnvpld
gkkitddtrirssiptieylkgkgaivtvcshlgrpkdgpedkfslgpcaermgellgqevklapdcige
evstlvnaakegdvimlentrfykeeekneagfveklaapfdlfvndafgtahrahastegvtkflqpsv
sgfllakeleyldgaiengkkpmaaivggskvsskitvlnalldkcdkiiigggmvftflkakglnvgts
lveddyvetakevlakaeklgkeillpsdiviadkfaadaetkvvssdaipdgwmgldngpastaeqkef
lsdcqtvimngpmgvfemkafekgtfglvdiladlskekgaitiigggdsvaatelsgragdmshistgg
gaslellegkvlpgvaalndk*
>Thaps3a_23385
mlavvtsslfattgairrgptafvtntgghnsfgksfhtgrcqrpglytsvpsastrthlgynvlsnhnn
rsllrsihssltvlrmsdtelnnaqgsstssgddeaewktilaafqmykaaygdlkvpsrfvvpgmapwp
epawkmklgqrvaairstgkyvqnnetrrkmlddmgflwrlrapspgkkldgiafeqvydalttyrenvq
ptgaldvpsnyvvpdcepwpeptrglplgkiipavrskaylknhpeaeaklnslgfqpdvktaandlryq
rvydalvkykelygdllvpqpftvpedsgdwpeevwglrlgarvnamrsqgtfvksdpsrkeeldnlgfv
weppasgdgkrrgrkrksetgdddeeedeedledeeedngdyddaassapfasaagsgastpsasafdgr
dpfftgeqstpprwafegddeeeeiasqekeaavyetekefsecleemaevaisvgimerwtpnkrvvkg
kinkyvpwrnddfggdfvfedvvealtlykelyknfdsieddefvvpapveeslrlspfelaamnsdspd
dlddvdgpwdegedelslekhlagmklgqlvsrmrdgdlevkhlperkakldeigfdwgdpkrfidvpfd
kvmcalyayfmirgdacvylefvmpeeqpwpnvlagfelgkmvhrlrelqnfleayhpvkmsllrmvdfm
ffpelalpldpdademnmehlyvetfghplyhistvplglpermladgpngppeklsswynydyvrefhe
rpgaltdvadwmrdigfyqlaeeheqkygqshyrqlyllkekldnkeisqeiwdqeidrikqevmgefen
wregfnsnqgvsdgeydysidedtyyystldlghgqesaysppmmpqissidvieepvaefslssrgede
rnl*
>Thaps3a_25707
mtnnprrhgrkrrqcllllpmamivlgagpsrplslgrggqkragsgvgqqpqrkvvvagagrnkwkget
kihssmadgnngeikqhrgfwsfgnnndnrskhhhqrpnrvaygpvqrggslhdiaihdasgvivsaprs
nspwsqlrhksrmlrrgligfavrgvnlnsivnfggsssqkhqvrvmdgrrsnsnnnklnflriggfinr
skrrmsrrgvrmetvdtldllgstfygggaafgtekesmdgeryleamsirdtsssatttaaqhtdassk
rrwsvlkrfdrsdkkmmnklearrsllvststrggsntssttqaaamvsttsstrsksfhsssstaslss
sstasepetwvietplfplilpksweppttavtasmastatsvveegssttfmeisvaieqdttstttit
dvasskpslqmlktatqplipksvwendftgnefyfpesmemlaltgiqmagngnddvvnwvgekktvkf
ledygspdaddgsttdeedldgigsiqtsklqpqftkglvstqevlvwagkftsstnqnqgngegygael
piiktmsiinkspkdlaellmdsekvkvynkmslgrrdevvfqtgvdtvggefgdgeskvvrnltkppmv
nsiiefvtcmharklkpedtktispnkpnskpaegyivvsravnggkwsaddssnnnsngekyirndill
gvnllkavpgepdkteltavthvyspllplmlaknagvkgavdfltletlgrifraraggggssfrvrrl
plvvyyvsnhlmntvqptlkealnptinsaimkfglfvtiiscsnlffggqcidtkedttcstnpdsatc
tdspdyhsgsgkldskrkdqtitsnqdakdicvitpgskpawkagdlnalfesivddadgsgeylkynpk
aqsrpkimadgspspprtntintddspwlvslenflteeeaaylievgkrqqyqrsdykeidpehrtsss
awcrrdcwkddatvssvvdriakvtksetkqlsnlqilryeegqkfnqhsdfsrpirrlkrvqgqrlmtf
liylsdveeggetsfpysgvkiqprkglailwpnvmnddpdakeeradhlslpvlkgvkhavsiyihafd
femahkngcaaqvitislnrivdskclgsqnrpmstsssflisg*
>Thaps3a_23462
milkfnlysiagaaaligssntsdaftsthhqqrgrmspssssittrstssssssskatttatyglnpdw
dngdflsslggsqeeqtqanekyekfaqnreamnewrwnqmqqqqsppqrgtltqlgatpsggggeerps
ggpspeflqkmglsgqedldqlqqqrmmaaapqpsqvptqfvpqqqqpqaamaappqqqfydangnpvtm
pmvydangnlvpfnpqpatpqqmqqvptapliiepplppttkpkddsdtprpagynpdtytmsntadvyf
aqlkqdskvrkvawlsgdyerankvfeddsvkrigeswvdnpytkeqntleaaaqirgavqmqftghdhe
nstpsgvsykkklaemkakrgvganagvksvgsntatvaaavvpspqkveqspleamakaaaaasvvppk
pfsppvslqkpevstdpvrttpvmstpapimqsatpaaaaaevpadddeetrrkvrtlqglllkhrggpg
fgagrlkapeaqrlentleevarilraeslgssspvaaaqpkpkavpaglkpvpaglkpvpaglkpvpag
lkpvaalsappapanvaassssssvgpmagsvacveavlkvykeaspserellivplreafmaaastank
iiaeaelsahkqamgttnaatvtaqpakesqpmmgfptsydvakpevpsassggsndakleeaynalvns
sgngkfglknisgdeaneladqlsvmrgvlleeln*
>Thaps3a_4376
mkflvasliasasafstintptlrgnsalaalkdgevpiviglaadsgcgkstfmrrvtstfggetcgpl
gggfgnggwetntlvsdmatviclddyhlndregrkvsgltalntaeqkfdlmfehvkalkegktimkpi
ynhvngtldtpeeieptpviiieglhpfvdervrelidfslyldispdvklnwkiqrdmeerghslesim
asiearkpdfdafiepqkkfadyvievlptdldkedkktlkvraiqkkgvadftptylfdegseiewaps
adklsspapgiklsykqeqyfgadvavvemdgtfdniqelvyvesnlgntnskfygevtqamlsladspg
snngtglmqtlaafairelynkksaaaklaatketaasa*
>Thaps3a_270374
mkfttgliasfacgatafapsstitkqstalnlavgdtapdfslvdqngktftrsknkkplvvyfypads
tpgctvqakefqkeiqairkefkadvvelitltdflhffvfycscvgisgqgaeskqkfaqelgldfsil
adegdavrsafkvpkaafgflpgrvtyvldkngvctsvydniadaashigaakealaamkpakkggfefs
lpf*
>Thaps3a_9795
mapfsystlaallllsassssafvhvgvnngnptamerafnadgrnsrltylfakksktsrssgvgfakp
kaynnavaeatpsvpfespvdvtkqeafhramlvaqlankpkqsaikpsappanpgdvkkqeafhramlv
aqlankpeqsivaavveeegaepeavdvdvsvdydaaarlayeavgkdgkfdafkekyladtsamiaqkh
kdsvaneskvaadepnqrtpiigvsetepavaestplveeptpvlspapedraplprteftvprefsivp
ineatvqftagilgataglllgggpllagllaattnylsrkddsakgeaanatsakkvvdtasqtallmy
nfianfekqnkvvdttlrvlegavdkakesdtpagstigaiestlsdvskkveelnddydlvggvrtils
svgdlvevsvdkvvqlndeykltdrvggvvkgtvnkmtekkd*
>Thaps3a_38240
mstssssplvnyvgcfvikcvglilvlrqslafqptqktintigrhetsilftpldgvlleresivlpte
vshnisdvshqsttsnydgvvataekpakptrsdraweekykllmsyygingntlvpttdpnlgrwiqrq
raqykkgtmpsyriqtllsagfifdvheynrskmgnadgsndnapkwrkkswddrydelqayvnahgdan
vplkygslggwvqhqrlarsklsaeqqdrlndlnfvwnarsqqwyemynelkdfitkhghshipsskefk
slqawcgaqrqqyrikydedsdktssplsneresllsdigfdwdtkhssiwrqridelkryerkhghcnv
phsegalgawlmtqrteyrfrvkdqhthltdervneleslgcvwsvrdlrwnekyesvrqhltekqkqdd
vkksklspslavwyrdqkmlykamkrgedtplkkdrikklqilledfa*
>Thaps3a_25496
mssrvhlsvallatacimmsktqtsaassvapalqmqrrsngdlnplprrralmpgwnlkvaqlrggale
dssdddamlsaeeldeesdaedindneqeasvssggpvklsiktniqsaildqhleftasqkrtvaslkq
aisktmrgrppqstlilkhhgrslpddelvsdiladydpdeddsdteddddsnigeedmialkltldvip
pvdnkfglefkekaekmstkelmeawclnmagmvyglevgeremdyyhglllndggegeggvgeevgedg
gtttavkndytqnqslnirkkaallqkqiesslstevqqlmeeedarvkdyfnrgslggeggeqqqslvy
glqpqgalsqrsgrkgktlkggatmnikralqrnmnvnwadttrnsllflffgyfggrnsfsrtflllss
plcfliqtrpvkvalkqvfytmgeppgillsllpapqqaimsldyggvmkglygekvlegeswnavedkd
eededlyfsdgddenkvtsapnfavlsfmalarivecvkgrsspyiaiyysiceslavrqssrrlgrgwp
hqkdtvkfvprpsfhacfclltapvttncdaiamennnvwinaakwitdngghvhpllrydelqrrvfig
tsahvksdgstsssrpsddvtreldegtlllripdvclpslhsveatsfgkflfaavyslssssdndvdg
gtpptkaskgddgndgklyhdaqdvilglflahlqeqlqqlqpptdddtsqspidsqapwtffrpylntl
pstssnsssddallprqwsqstlqrrlegtslynrilkeqsglrreydvvkfiwarkqsettttdvnvds
ypsfesydnmmamissrgfaglgydgvdalvplldllnhtrgrsvgsketdtekimgglkmsntdikdvr
yaryeqttpqdaatdatidnsqrpplpkrtkheansrtkhciggvivtankrltlgselqmtygakgnaa
llgrygfcienniepdgscndileiqlkpedtqivqlqrgpkaysygpfvkamglfdetadgshemeftd
egdanvehdtdaglddfmnscdneeeeeeeeeeedmyggdevdddsngdfyssmaepsrdksayhrasik
enikvlehlvtalkysklryennelfckqkkksssdscageyinmmsaeqdgyclilirselqtiefyla
iaitlkrrlgimlemdtespedkavvtqstslkqqqetneggsidshhlaaqkhvtnvvdsfltirypnf
*
>Thaps3a_6017
mkylhlllclvtvthrvaaftsggrltrdvastssasslasrvssftstqprtisttlrsncagntrlys
rvitkftdvdfqneqintasfdplgcsdtwsditshhivdckscnaqnekspnsllalvpfaitatnpss
sfaastplstgdfnpdsfrpvcsasdsfyrflqgstravvgdenfseygpliaggllrirlelcvvesff
neavgpfikenglswilplhetvetfiagsifalattfilvgstkliqiiafygdlivgapcrllggfff
drargepvtldvsffgffktrlvgppvdfkeeekrkkaggvveeklldldkveakdfpllvvsggvklvg
etakifrefiealdlfvgrylvllasgyiivkfvhfkifpdfp*
>Thaps3a_11654
mawfvvvvmsddflivaivagedflivdqeqkktlttpietpietpidviflnfrwylinkkqkpavlvl
serwstvrhtaqkysahitainrtmamarsrrcrklslatvlasalrslasssassvhvvdasssttsln
vrqlqstwphyalleitfdanpsqvswklensrsttvlhskpfgsyddatagqsvkerldilteadfsgd
alvdgqmreyrfviydqggdglccangsghyemyskgkllftgneygaikehffsidpslftattttsti
angqptnkpttfrptisakptmkpvqpstqntvnsnkwycglswewvishceeavpcprgdaaacpenha
cfastpctkaptltptdspssspsdspsasptkapwsntafleflygeettdgsnnqnndgqlasdvndk
lgnvgglqyhffcgyswshadetcnrfcptgdkaecgegsgmecyantrcdgrdtppptvspapsvskgd
nntnggtassgtggdvcnvcssgklngatpiivnsksatcgdldailnnenvlegahscdsvqamydevc
cldecklcqnadgevsgikdrlvekggysatceevntilgenrsdsticrdaktqlagdccynqctlcee
nestswyavvefesiqstclgldyllraenvqvgsqrcsalqseykstccytplpdpcqlceaddvlyev
ntsksvsterastsscaqindslarlsandqqctegkqsyfgkccnlsekltggdasdggeggdlpgaap
sdksstddgywgsggaawnaeewnppnsashvrvslygglvffcllfv*
>Thaps3a_22071
mstskvitgivsspsfdniiliaiilnsiaiactdysvvddnyqpstelsvrnsiiekidvpftviftve
cllkviafgfwkrrnaylrdgwnvldllivvtsilgllphvpnfsvlrsfrvlrplrsisklpslrkiig
afsksiqdlvnvmvlllfilvcftlfgvtfwrglfharcrltpfpvsmpsdcrattdtcwnefvldaamy
pykhrclphandnaeswsqstspwyfsgrqdciwpidetdsrvcsitgrgshscikdvefmgqtiprtcg
snydsfgnprfiesvepygysrmkddvfskdlnwgftsfdnfslafvttfqsvtlegwsdimyrtieawl
aaptimvyamliilgaqiainivlavitksldvmeseepenaqsnagdsarlnstthhrytakpafsrkt
qelvecrmygnfillvivtntiilscdhygisnsfemildagnfittcvffmdmilcnisygvrtywsss
stcfdgiiamssvvelilarvagrgssgksvmsifrslrlvrlfkmikhwkslhsllntigkiasdvrsf
gvllalfvfiyalvgmqlfanrlhfdsvtgahvaisdpkystadvprssfddffwavtivfqvlsgedwn
evmydswkatswiapiyfvslvvfgcfialnlflaillkqfdeddtvlsnrsqvhpifggnapdkkssfs
sildglkrltddmcsrgtaprcsnsygslkrhcvkfvqdkrfestltativmssiflaldnplaspnsal
agfllimnyfftvvfvteflieviafsplgylhdswnildfsavvasvlelssagagkslrvlrtlrvlr
plkmihrfpeiklvvdalllslpsvvnvgiicavfflvfsifgvtflkgtfykclesslqeeqlslvahp
ipfgemkeaelswfdmdsalcgakwiqvipqnfdnvlrgflllfeisttegwvdvmlaavdqrgidmqpv
rdnnrhwalffvvflvlgaffimelfvgviienfarirdvkghglmtqaqrewamtqsfimkikperrlh
rpegwlqyfcyevvmnpwfdrfivaviiansigiasvsfgdsdfkstvlelvneicsaifiieamlklta
lgtryfrsrwnrfdfivvcglaagfilkatisnqhlasavsslmslirigrllrlirlvkplraifnsiv
taipgivnigallvllffvyavvgvqlyglvafqgelneqanfrtlgsamllllrfstgenwngfmwslf
eeradcdldpvynetapwclneedypdctevngcsagysvfayfysftlivsfvvlnmfvgvvleafeks
qegdiltpddldhfvavwaefdpeatwfinasdvqsflarlppplgideherpkkgddlsndqclmeisv
ndkkqvnivnvatllakrltkqrqgdqfgelsddhpiqrrilkqkegmkmtlgdvythssltiimavrrf
rrrqagaihpgpgyeegaeaa*
>Thaps3a_24487
mtmvsrkvatsaavllmcinsvhsfssvstartatvhltrsplvasqpsslsssisrstsyqprtispst
tattlsavegdfdpealsksvsdiksgslkaklralykftrphtirgtilasiagtiralvdtpgaiata
nwgamlpravigmvalllgnayivginqifdreidvlnkpflpvasgemskgiawgvvgfsgivgplivy
kffpillfklymlgwtlggiysippirtkrnplaagltiasvrgfllnfgvyyavkdaigapfvwspkvs
fiarfmtafatviavtkdlpdiegdkaynistfatkigvpkiakgatlclflnyihailtgvlskagtfr
alpmigghaalaallltrfkeldpesmpsikkyykhiwdlfyaeyvlytli*
>Thaps3a_11231
marplrilnltfvllaqsissssasttfnlrastrrsltyacgskngsgrslmhpctstsssvssqsgsd
sgwsesetfvnvffgcvagvgmlmgllyivdrelfdkspcaqikctctkhridgdydndlideeyitqdt
veylaekqdeeerpkrivrslissvlwrtkeydeadkyklseqpsvgdgddiataetdeqhstiekkies
aewnsledvrlrffwrpiesknendkykvtkkrvdrvddevivveeqekedvkwyttndeidwvdasaan
aaakkendasddwapalkvvd*
>Thaps3a_1155
mlcwglifwpnilplisfvvycqgvkrrakplelfhfslllsplssfslisqtllplpvamaslamlist
mlfailprihavsatscfvlqspstrrlahrstkqrtslfhnqsdedtatslagvsrlntlqtllserga
pgsrgckitngdlvaispseaatsstyvnlhphlfplaksdstgnvicalrrayaddadydspsinapwp
ivesavgvpgmrllalnsehmmrriaadadanlegedaekiigiyneglgkgeltdtqldnvyeagsvsk
lgygldkyvllrvgpfpdlyetmannhlargdtessliaaeanngkfggfgstfafyskllaslpqrsee
ardaarmcvrmplpsmgltredfaqvskmaqfatpidttddamekmlhfyekvrdrekednsgdktakqi
amdeanylldvacltgqsygdvrekiaeiysgagmdemaefvkrs*
>Thaps3a_8065
mvvlfsilvyclallhhntvasftnvkdirriykhtsldvepsivvggvvasvgavawwlgdadnrkkrq
qyaewetknleyqaererlafvaprkewaehelqqyngedetgpillavkgevfnvwkgrnfygrgaeyn
imagrdatrflaknslveeneeergvelnigeracleawywtiknkyevvgklkgydedstrm*
>Thaps3a_5406
mmqetpilsyrihlivvppsfssvtsapwwptdantprpedcphclnrggtaarcgisndrnydtpkngi
ggalpnqvqatyeegglvdfdvvltaqhkghftykacpispgevatqacfdshpltfvkdnlygavldvh
hperaylppsnfpgtqtdasdvyglkyshkfrlplsltgdnvliqwhyvtanggcvhegyneypwpegfg
gqytsvscpplsssgsgteqfwncaevkivqavpetttkatsgtttttittpktgatitgsmcsscltsq
ctlendnkevrescttgsqcasgscfnsscecrkdtdcsdgdvcntsgsasnecvsgdksvgetcvvskq
cvssscydfvcecrqdsdcdeseicdqamppfvcvfadlpskspsvsakpsvssspsistlpstsakpsv
snrpstssqtvsptvseqpshssspssadtlspihsptaspsrhptstpslspktsspttlpstnptssw
ydralhakpenidftkvdrinfaffqtnangdiwgtdpwadsqlllgpqtgaeiypsiggwslsdafvam
aaspagrqnfanncvdlieeyefdgididweypgkklvvvvlvrfaghsgtpndkvnfsllldevrsald
vlgadtgrhfgltaalpcgpshisnidipyinsvldelhlmtydfhgswstvtgaatpmvyqgwgpidfs
vhdcvrnwmegggtsykinlglsfygrsfagatglqqpfsgadtakwsvdegtpqyynilqrlpemisvr
dehtqtqyayfpsggmvtyddersicdktayaidnklngfliweisgdllddfstplldsinaklndpgl
acsddppsssttttlatavtgatvtttsnscsrpswcstqtntcgpnkpcpnpkhccsdwg*mmqetpil
syrihlivvppsfssvtsapwwptdantprpedcphclnrggtaarcgisndrnydtpkngiggalpnqv
qatyeegglvdfdvvltaqhkghftykacpispgevatqacfdshpltfvkdnlygavldvhhperaylp
psnfpgtqtdasdvyglkyshkfrlplsltgdnvliqwhyvtanggcvhegyneypwpegfggqytsvsc
pplsssgsgteqfwncaevkivqavpetttkatsgtttttittpktgatitgsmcsscltsqctlendnk
evrescttgsqcasgscfnsscecrkdtdcsdgdvcntsgsasnecvsgdksvgetcvvskqcvssscyd
fvcecrqdsdcdeseicdqamppfvcvfadlpskspsvsakpsvssspsistlpstsakpsvsnrpstss
qtvsptvseqpshssspssadtlspihsptaspsrhptstpslspktsspttlpstnptsswydralhak
penidftkvdrinfaffqtnangdiwgtdpwadsqlllgpqtgaeiypsiggwslsdafvamaaspagrq
nfanncvdlieeyefdgididweypgkklvvvvlvrfaghsgtpndkvnfsllldevrsaldvlgadtgr
hfgltaalpcgpshisnidipyinsvldelhlmtydfhgswstvtgaatpmvyqgwgpidfsvhdcvrnw
megggtsykinlglsfygrsfagatglqqpfsgadtakwsvdegtpqyynilqrlpemisvrdehtqtqy
ayfpsggmvtyddersicdktayaidnklngfliweisgdllddfstplldsinaklndpglacsddpps
ssttttlatavtgatvtttsnscsrpswcstqtntcgpnkpcpnpkhccsdwg*
>Thaps3a_9729
msrssllsfvllllhgcrdvysfshttttslhhlprtsihhlhpryttklqamseedeaelkrvqeesrm
kvltdrrksirgilkaaessknfrlqngyvpeldpdtgkpissdsksavaitafvvaagavalriggraa
lvsalgldfatenpelreglnsvlqyadtvgtetelalfilawtavkvfcfdaggvvlalasgilfggvw
qgavvsafaatvgssiafgmakldtpvrkkalevvdeypslrgiekvvakdglkailtlrlapvlpiplg
iynyvygvtnvpyldfaggiflgslkpylldsylgvfgkqivdgtagevgslqdalllvalgvsvligvf
asqlanetwesineeverekaekaaaegeggeiddydgitrefmgmdvpkwiigfqlalqaadkrvntmi
edeyhakvwnytaeelespsstvinpatqpdspevvnantgfdfgasicdglvlspallgaylryadply
eeeekndtvidaerkatvvdatslslgdatstgndrltaktpqqyqsmaavsvddlfealnrlrsqvesk
ldpl*
>Thaps3a_7906
mtlfkallatflavgntqafapsslnhgltkassstpatvmlatrraalstfftgmvaatttvatanaad
srtigqisgsglvfkdtlvvesfddpkvkgvtlyvsnferplterlskdfftepsyasvtavktgpveva
dnidksekgepvfeekrsllfkelrvqriydvekntvvyvsfntrldksndtnkmapmlrgqyka*
>Thaps3a_2944
msmslyarrfglvavsgtvyvgavylglqlyggnntkeanastsadgdggvksyvsdprrtatfqkiays
yddeirkdefvmginllrrallyfhakgdvlevgagtgrnlgyypgentvrrvvltdssdkmllrakdkl
kqmpvsergrydvlvadagnlqsfpdnsfdtivdtfglcsfddpiavlkelqrvckpegkilllehgrsk
syeglssyldkhaerhaknwgcvwnrdidkivqssglqletlhnwhfgttyyvvcrpykee*
>Thaps3a_24293
mhrkcdrdrptklphnsdtprlystmtsllltiatlllnltptthaqstttsnnpyscidplnlyttevr
kgenttvclyvgpdgdwnsdisykrfsvnlvadefssyripgsfndivssnpfgsdathifassqtalsf
lrryydtttqhiypyltaiidvrdglirgiawddacvfcqksrclsntynfngavatkdqisqptdgcyl
trnecvtlhaggsdecdlklfvvwtgtavggkvllssdsrfsafppnriqenvkngvdsalgnlndfknt
vsggisdavdaagdvipgr*
>Thaps3a_25721
mmqrltlllaairattiingsinnnfvnahqptdepttirlaqqtlnelfltsqntrlqaariaeeaaka
dkdstaavdtdtdvtkaddennndppndpsnqhqqqilaassdpnlhydgseliqwinenggfihpnvki
gldptgnyrgvfvktveemeeesgrvggieeediicripwellikpknyawkrywscdairelhhqfllg
deskhapyinyllnqpkgriisewtpagkeflykmldkevdeegwvegglppkfmkgfedvwmdgcgged
telaraafyqftsrdedtlmvpfydmcnhsndpkklntinskprrpgkpfvlratrdinpgeqifisytr
cnrcwhdikykdcttwsyystsdvfdifgfvedfpqtwsfpvdtedygdeewdevlfcldhdeetgtllv
tfgdnysedsedwvptsgglrflqdqllrlkdvevkmkndeklmasmpnyewemswryhealmtaisaai
laadiekpeniveisgmeenrsedessddeedssddssddedkshrgrsgsdel*
>Thaps3a_5944
mrrnlqpllalalaflltanaqtpppstapvnpapttsrptgspmersnvtvfntgetitiinedtsfkd
etlvlteettlvleeggyisaptntdwpairltigstfkgtggyvngsyatpnyelgeggeaihllngqs
sadtasyaefydgvyviggdapdgiggnalhvhgigteaviyggsfvggkglegdglsiwvlnsgkvhvr
ggsflgevkvegdammflygcfekngtsvtgmfadekeldivvrtrsggevvlvsvseqqcdtapstspt
nfptispqptitlpndgrrlslargfsvalvlmetvtafl*
>Thaps3a_1843
mmyqqkafllsllaaassiegfaprstsqiklstsplryldsespllehdiptlscsggpscnteafdae
mdtfaspndrrysasdwghnmlslhnssilreisgpvgwitawstmvsiayrlcqaagrdglankmclgs
tphslisssiglllvfrtnsayqkfregrktwekllntcrditrmtsvyerdvgprrkqriqrllaafpy
llhhhiqprcldhaqceqlmgsphalvlhepypikdgnrsrtsvsakecwvdkrslpwcllpdsvlnkca
qshnrplwvadrlslefteikycdnftsrerlellkhanklsecigncerihqtavplnyarhalrsltl
wsftlpfammdklglltgpvvgmvawlmfgvyqightiedpfqgslrltdmcnaiyrdvmygdrntagmr
resafrkgqetdedwdsvgdafglgwtqqakasmehfneqlvlaptpl*
>Thaps3a_9603
mwhivvmmytvtflssvmsassathlhsqrrrsfvlfasqqyqvgdevlidsnsvisdasmlcgiveear
gggwytirlnggaagddgddvrvkrrgtqlqkrsvstiaksgnalgegggtgslisadkapveiidldsl
lqrthqsnktsnqnitistetinqitschskykrwlifsdlhvmpstlttciqvlnyvhttalqydagil
flgdfwhhrgfvrvdclnavlaelskwtvpcimlpgnhdqiswsgmehaltplgnayrispkgedggget
kqllhpgplifshptkfkdalfvphirdkstmkavlsskeainssalfvhadvkgasmndliksqhglsa
sffpsdryvysghfhkphfvqlskkseslvsiryvgspyqtslseagqskslilvdseqnwkcveeipid
igrryhritdmsrfldlkatgdlrsgdkvavivpqhelhearvraeqdssvskdgargnssfdirvdelr
sagiavdirdvqmrpneggdgaslseqatganaedavaleelspfatlkaylnsevasgamgeetrkkll
tegelmlkelsedalqngglapivntatmthieldsvviagfgsfrkkvkyplskrgvvllrgtnkdfgs
dsngvgkstlamaslwalvgsvdprpaqdgkvadvvndfsksaevtlsgslnskpfvvkrsktltsgsls
fmldgtdltrqsakdtqvliheyfqadsqvlmrtifhgqhsigsllestdaklkdelsylisldvyqqaa
slarsrqrdhlrksseldgmisirmkdaarasdkimsaeedmnrktllmkqqimkqheteleltvdvdvd
eamttvqiqldeyaseikrleeelskiaasdndeisrlqshldekrkvdtmkmlalqsaqrnhdiatmql
aseekqlqnvqsewnisslspdnkcqtcgqsilsseahqrvknninekllsatirveeadhkvsvtsaay
eeaqcnaeisgkelqlsserlreaekslasktnelrevikearlaqatlssdfsiltrksrdlseykisq
sraeadlnrlndalsasiefyescrseseriqtniaelreekealaskgsfssllvdtfgskgvqafvly
nvvkslqqcsqyyldelsegslqlnlevgtndsilkqaavrnldgswrsrplsslsggqwrrcslalslg
fvdlaynrgrlqssllvldeplthldsdgrasvgrllrkmlkngsdnvdvrrfglstilvilqdiaadei
eesfdhidqvvrdkgesflilgce*
>Thaps3a_5809
mrptnfcaialllntklcssfdvsvqrsigvrrvgapssslfssssantdspqkvaplnpkaielkndli
slaqatrrgfsasradrekawqivdglstfnptkepasayynentsssstninsspppslagkwtliytd
apdinsldttgnpfataqlgrigqecnppsiknviewkrpdwlplslpfsggegsrvlqkvccegsatld
epavvelklvglelegdddttnnsnnngddrnnkllngpagflenfpvklqgplvapfgkfeilyldgtm
ritrthqgftavnvredkeskwf*
>Thaps3a_1913
mlrtltliatiivyatalvyqndafvhinrplqhravkatpstpsrsaaikhqqrrrrscvfaipdlssi
atsaptssstndinipsqvlgtasatltylsllayfdrprgnlsipnslliqqsrvpnaglglfateslp
kgtilgtypgvlrpassfydgkgfqfpasvgyswrltdnsyvidptdeqgeiqdycvggswevplsnvif
ktflkflkvptaltrineppigyggcnvearedlvkkevvfrlcrdvtageelfldygfyydrsqygggr
aqspnfnsnscreravtmsvrelaqvlpntdltslatdiqqatfvrshidtivlprgsfhsfetkyirnv
lsdklssapwnatntldvsitkdhlllfadhidekvkelevnvtavlnmfdhsyststsdlgnveeqwgs
sgendlslgerfnvslhdgsswlkdiqyeaaivdsweveaeklaqivletfrnlkndttsvkesatldal
divetsalnimgqvrtrhdeekqlhlesninsvdpllfddnvweaggfevenkvppnlalttiqaiplks
yklkddkrrdlvvnrdehrtryhvgpiysedlmnntmgdrsknfasrmdsrdlfsfnigavtqlstsvdw
lssrfnaaasliqqhsqideklmalktitkqsngdpsqfkspsqlasevaaleteaalrrvtrlshaliq
strvklvyarlvsrlkslvvndqssekmssieresmatrydnagnvetdldtvliyleaidtiktlwnat
trleelaqaienifwhlaaclqhvvgtaegmqqfmfyvassaalvfiastmkefislvcffilrfftapr
lvreygnlrlqlkwpgskdktpeeivlpydiqkrinvivkvasaasarrfplrsvlihgkpgcgksmiak
siaqsiqilpyammsgsdvfpmksqgpaelrnlltwastrrnggiiiideaesalvsrsksklddnspfd
galksekssssgfsrdclnvllsmtgtfgnimlilttsnpmdldeavldrmddiiylplpseserhlllq
ksfstvfgqkhltlgerlaslvgrqpenvpyensfnvgealsdlandsktngfsgrelkklmqlilhkty
asdggildsrlwntevdtlcasfgakhllrq*
>Thaps3a_264384
mklstsvfftfavvlavsrsshassvnglrpksggqeggesgapsperlqalidetcptfdcttvntdal
dctmeepparpdfssmtdvekeafkadmvarkeakreqmlncaccagstledmlgrvnfaqdsrpsdsgg
rgqgtpsadhlqalidetcptfdcttvntdaldctmeepparpdlssmtdvekeafkadmmakkeekkeq
vmncaccadisveellggegnttrlsstevdglsfllessnsdgivateevsaspanrrvmsysigvava
svyavv*
>Thaps3a_23365
mrissyaigilattslssafhtpttlqttthrhhatatslfstrertnvaslskqmremqsqltseneda
alimqalrgknindddsqvaglemklvefdddldgigasasstdingevnrlpyeydpialqkffskrpn
livarifqvattggnvllnfamdaltgklksdpdlevrraaelrdtitslgpffiklgqalsirpdilsp
rsmvelqklcdkvpsfdskiafatiekelgkpvndvfseitpepvaaaslgqvykatlratgetvavkvq
rpkvletvsldlylarelglfirnfpalsdrldavalldefayrfyqeldyqkeclngeimkeqmkvlpd
vvipknyptytsrrvhvaewiegeklsqssannvgalvnlgvityltqllefgffhadphpgnmmrtqdg
klcildfglmteitddqkygmieaivhllnrdyteigqdfinldfipkgtdttpivpaltkvfdaalagg
gaksinfqdlaadlaeitfeypfrippyfalviraigvlegialvgnpnfaivdeafpwiarrlmtddsp
rlkaalkymvygkegsfdaenlidllqalekfkavtdegdgsafkvdgvrgsknvgtagdfsgtqkvkpa
qseeatragysdvlginireegqserdeatvrgalkfffgpegyvfrefileevvnfvdasgreasqevm
malglnnlpmssfiramspslssedkrmvqqmrklsqfllgdfegalsstgngfqqnnqrlrqllpvvre
yapqlrefgtllgvrlsekalsrglnwassrlvar*
>Thaps3a_25844
mrpstfalvsltlkelshltnaqtcsgiqgpfsfqfagscnydtileeytrqvfdaagnlpgtcgsvvgg
etstgltakddldaklagtsveeicnaaydsaevtkfhnaarqgtdyhfeqmfyngrshwqeevetlyes
vdgtatsilkqdakavddfyradgthgrvewpnmltnfddatctmnaamccwpkerqandnngncakpyd
lncvdkdpadntdlcyvdmedgsasnefggdgfavfpgdnnggegaihchgfawandeydsisrykannl
fyvsmydhmyqrgyvenipgapmcgcldqmpivsrsdctqvdleeefklvfdgtdfaatlikseidfnac
rginnrnndlwlppfahitftitsslrqaysarlyeegrmtneqfgqvgrtitdngcdhavayeqekkgl
ttgfmydldawtkvagrdalkeaepfgreafnaalfkysltapsdlatetldntpilmrvcatctkthkk
iyyrrltpidnekfdlldnliyqrnngggdnvwnvdftmhstyedaltgvnpwkcpgdaynygdgfpgqc
sptgarvkdqdsifnwldntktdvawfvnkpadvgvqdlidnpntrsdgfyadidigdvniegntlehng
vyhitasgkdiwnqadtfhyhsqpgfgdvdvsahlssfanirnqhakagimlradhddnseyifalmtgs
rglylqgrsskgnyaktygsnyatnpvqtaawlrlvkkmdlvemyrsddgvewtlhasaniffpndtfri
glavtshdnrylseatfedyqineyffptsspsissaptvwepavdvgdvqragsitepnadgvarvygs
gtgtwghndafffhnvqksvggalevtvhvnnfsyhyqygkggimirdsndpdaanafiaiagrnqgvvf
qsreeagsptthhsfdwiqnndvwlkltkeadssvvtasykhssdtewtvagatslmltgetvqvglavt
agdayqhalaqldykeydvves*
>Thaps3a_12137
mrvlqlvitiallsyqesngvaalssplrgaerraksgkttkksdgggttsstlmkttinlfscllscfy
sklllrvgtrmllvnprmiavlvsivsvdlvgaskaptrpsklllrvgtrmmivnprmiavlvsivsvdf
vlvvnkgegkaggdvrtsppl*
>Thaps3a_24698
mveakqvkaiaigsvllvgasigigigvsqskknkssvksaestalgntnykpsdpvewvdcdegrrflr
lpdgrklrcnpksgdsarygayysfnenplegeiedragdwadeegtwgddgwdddgwnddghgsapnin
psskssknsdlvdgssksskngglaglssksskdgsgitgkafksigafngskskstskskgtsinvggg
gksgkgpsavgpgkskskgttpinpinpgsgwnddgytppaiitsnptnkptdanirgewsddgyppaie
tsmptnkptkettrgkwsddgyppavetskpsqkptsqpiaaivtpvpspsptaceermiwhpnteytmc
tndsnypeedspemaamylyesleeccktvfgtavcefddicstssptsspiesvpivtkkptmnptpsp
slsplsplvtpapspsptsceermlwhpnpgfklctndgdypanwvseamfdqylhvslekcclavfgtt
tceyedicitdvptespvvtivtpapspspsiceemtfcwspgsdlcsneitknasgeycfgsvgeccke
vfgtitcnyvdicsspepskapqspaptlkpsplptitiitpapspaptsceerkwyslstntnemicsn
gydipagwgnadmfygslieccqeefgssdcpfedvctskvptlsplsavttappttprpsffpttspsf
gstptvskdttgpptfvadraskshfgltrsapisqktytntecnevyggnprvcvyvctdivsvysgdq
lvsekatsyesecpegve*
>Thaps3a_21402
mmlfsasracaftirsaslasttavttrpspllhnalrspsaigrasflsmaesttttteptedtasstq
linqrisrstlpssldarslsdnlplvlshltsrrassealdsarqisklnthrvaliqkrdealqmrne
csgkvgkmmgvskgeeteeiiemkakaseageeaskvegelseiestmnrllaslpnllddvvpdgendg
dnelvsqwgdveslpkelgwtddfeplwhddvatnlggwhseaavgmsgarfvsltgsvarleraissyf
ldrasekgytevspplvvsrsalegtsqlpkfeedlfkivpeshtcngqdafliptaevpltnmhanqil
eesdlpisycamtpcfraeagsygrdtrglirthqfykvelvkittaetsanehekltrhaeecleelki
pfrkmrlcsgdvgfsaqhcydleawlpstgeyreisscsntgdfqarrmglryrpaatavdeednkggkk
kakkpkpvlchtingsglavgrtlvavlenyqtpegdvvvpevlrpymggveilkkkn*
>Thaps3a_9438
mlssrrsllaalwsvvglltissfiiatifavvsnkyeddneqggdeynvqqsaigvssramvfaaiwta
vlsgiiviygtvilgiqlpgkyyaccpanvhrltplslgafggslvmfanltlvcailfgefeirdftfd
ardqteqnntnsgrvvdqtsfafsimcifftimyasfsvlvfsfsnslleesvadardaalsprkteeqn
hapgflggdrfgvsrsygkninnievl*
>Thaps3a_24033
mmelskslaylamthlmlaslpshhattfvsgwavnspltssyrttpqytsssttslhasrkgnrnpkym
ksidnpsyakrsrpqindvldginelpsfpnsvdpadvpdglvsddpltplihsivhsadmrkasdival
rvtsctsltnfvvivsgtsrpqnqaiansiakdveekydgkrclgkgvpegsadsgwilldygevmvhvm
tpksrlfydiegqwksrggeymdlsdvlvdeinaakaaannpldgdegdersmkerldvekeedpfws*
>Thaps3a_263234
mklsqafinftvlrlttaasyypdweggsqtclsdgaeplymtkanllkdtledccaayynseganciva
gggtpptgslewyvnyedgkceqdcpagtgncggyatpadalfadetlccetklgylavgfceaeslgns
yagsgdyyvdyvngrcvmdcdeatpgcggiattaaftlyadaatccseklgylnadvcasnsnpastgtg
kyfanvqdsicvndetgncptgetcaaatdsevlydtieeccagslgwvtadycvsrsdgteystqwfvd
ysneicvlsrlsdwsnlwnsqrcyh*lvrfcs*vlrgktymgg*crlrysfsrwysviytdihrqvlrel
*ygfmrsglrrrrrcslrrkss*cip*ti*rrgnvll*qtplgwvgevyc*yqrrctsrkyqllr*lgt*
qmcprllglrpcslrric*elgydfcdccrvl*qnqlgaccrvcacl
>Thaps3a_21199
mwplyrgwcvitvivavllnaafatdsealltpsskteltnndtntlqlnddlkhlptlpssenlpntsh
nqdielltckaelasavaqqneayhsvssiqermdrmekehqsivnetvteietllkdkanlkkqlkste
drfqesrkklkdlefqlrdlqqstatqwvnftliqqdiigsidnavtssvrvaegrwdrfyrhlrpkmng
ikrkvnqlyqnarmsvipktkslhrsiskhwttskhfrpfaeaamkrlstvvsdaylpfkpfvvdakesl
hlsavsiveesskgllfyleisrdarekrekrrlniergkakmntnarrkdkdrhrsrkrfeidrpsrip
rhdtsrddddyrfepsdvhnkmkeiaefsisnseqlvndgtamlplafvlfigncyaigtillfmnvpre
liwlfgicravwrcwracrgtfdrtvkeetteaggsaiggglvflcslawvvwfytggtiryhcprecfa
atrrqwllsawagedilccfanilisltntintrshstdafkdaadepgasqgdkvhvrvqqrngrkcit
tvagladdldvkrickafkknfscngalqkdeedkeviqlsgdqrtnvkeflvdqeichsdaivlhgf*
>Thaps3a_2200
mqhlalihilykatiysiiitviilssltqsahsfnsndallsrlktiqcellmtigripgtamppewaa
sgaklglsveveftdeacsyemtkerllmgdddgrrgpsmlsveplndpvfvsakgqevvkvlpgayacq
iqglasgqyklyffldfpegavrndvqlpaeriyflgscwigdeavmdraerrrddilksvhqidqeled
vqqtsasgflqkaagfrqsavlferrgklqsqledleqrypldkgviikgpndvifakegviavkrfrgt
lgtkeqyhwvgtfsfneffedeeede*
>Thaps3a_1557
mttvnylmgfallaniamvrpfqfiyttshmcrhsiklptttdassafhsspsallstkdmtnnaiestn
akfwsarhdcwrpdvrdvekisfglpakkkctgsrgvphrlnederrsfdqarrkgflevqgsawrsqrr
daplmntyrslsdargrpvivlhkldpnanggvaedmlvvdlsplrlpeefyavsqkmkdmlikefgveg
qldseepqanttdddedeeeavldmntdsswesrpiyqlppysiswrvsrqqgkemgkvlanlfetvdan
faatkkpkgvmpgkgrrsggygig*
>Thaps3a_6874
magtrlavhttfvvqlfllvltsylyatnkkhgvfsstepfivdqsgwkllvedvkavvprgsddgggkr
gvveqltesageiltqvesllgmgpdiigrderssgfvheirqklealplagatqtnivpslkikllvpq
fqgdkdkaikiqslaetmerglqthygvrvvavasdlgasnaqscdewsvpttsssqrqineqrrelihp
qiilltgctrttipeprvasiavnqsdgtivvrtihniddgddqwkqlqhllekdvsgvlsgiipflrps
trfqlsrvsvhlivedptshhvekgdkadklhfnalskalttsvnsvinpmlqelafvyggnvqlsnstl
sskgsvgltthssaylplpdetielelsndespptkyvtnealaswmhdhskqrnhnhvdsmpdsfewml
yipssdhsplrihdessggegpsitlerpatggagagntnptgisiinldssmvdvemlprqyhitfiqs
lqhlvgyiravhgllpthadhststvivetgvsqqftfwelesiarshwssvleevlsktdatmalmrkh
antlafpdhvayklnnathllrqsislveqglptlhatstlygslryieslqadpdfmelqhfaidhyla
vfsplglcek*
>Thaps3a_5223
milsyvtmhacivlsllqshftqafnvwhmmpsprfsilrpaitfthqammlkdqplarcmsassttlls
aqnqdinksgekasvvpraavsvvvrcapspsstsdinktspkyllvqrgkapnkgmwslpggkievgeg
tldaakrelweetglstghepkagvlkwyphgpfacsdsihhtkdsgvsfhyvisqcfavievpippkve
asddamdarwwsssemrrgeddgavtkgvlrvversevlyssgllecke*
>Thaps3a_34399
mpshsiligsavilfaaacapvtsfvlhpssqspthhhvhhhhhrtspsrhtitvnmtaqdidgksiaat
irselaaelsslpsdstsrpglavmlvgsrkdsqtyvrmkqkacsdcgmvsflqeypngeeveeemllkk
irewnedekvhgilvqlplpekiseerilkavdpkkdvdglhpantaslfststhagaqklnwkdftsip
fhipctpqgcielldrindgkgveiegmnavvigrsnlvglpvamlllhrnatvtivhsrtknienvvkq
adivvaavgranmvpaswlkpgctvidvginsvdapdtkrgyrlvgdvnyaeakevcgwitpvpggvgpl
tiamllrntlnswkratgegse*
>Thaps3a_6889
mksslaalsflvatprssafvalptsknadassssivcnassspntnildsflsklnneaadqpsnrgpk
kfvmaqslllslindeecfttmagaqkfadsctvdvvyedcyepqpivgradvaehlrarvlsrtggekg
gkdakfrvdkisdgssacgfawtwtsgnleglrgttfvelneanqiqyvreipeplykpgdltleilkav
tadavakpppyytqqtpteaaeiarylfcdvqgasseeamrffdesiiyrdfnyedvlrgkaqvkkfidd
fsfpgiefapqrfddgqsatcftwevilegapegssikgislyevntegkityvrdvpesgikppplgkl
arqfrpalgvfqpvplgsrgggl*
>Thaps3a_3233
mvprisatlaalllatasstfafttplqrvsntkvsslsahnnlnneanssnidnaatnrraflsttaat
atasslllltnapppanadedsfesiaaraarvsqevseaeksaaiaqeaaderrkelakqikddprtiy
dfklpiggveksvgelvgqefesenglgekvkailvvnikqddpiarknipelialaskfgkngefaviv
sptdqgyyepdtsalirlkmaseygygstpgtiltdkvnllgsgalpfwrwiegscrtpaglgkiqanfe
kflvdgrtgkairryprkyqpydiaddiaavvqgrplppaqmnfkeewrtaakeaeadtyrfqkglnyfd
q*
>Thaps3a_23511
masalkkqraapsasailcllsnlivttnaqtqltaypspntfilaeesinsvspdttiditsdlpvtiq
rysdqdgqfveggkpvspseiravvtsdcdstdtsviptvelredgtvfvnmglsledassmafleptwy
daiwryasfwcyaatstaasntvdetlptgsdgvasesglvedipvdsasinrycgknwndayltcplac
ptlddavctnvlgaeykcqeftacheriqsgevvpapldppkatttaatevassamsvsssvssteaaet
vstvgaeasstsstgaassepgaanvpsfsptsnpvssvggsaspslvvntpgaitvqpstpsvttrsps
ptmeeepptyyptyfpssssprqrafslqivstlmailliaalfsgceggnlfgygkfvvaavaitsfvs
kssneqvmnpqstrslqgtcnynvellvdgcyqslninapsarvldvvmqglassvstedecineysanl
tfpvtdgsdldlslnttvnamecmiiadgrpfvdasgsslqaspelthecdlgstawsgeallennkvet
hssdvsnstnqyllgeewtqralgehasvasfssfsialmtnrapsnlvedalnagldevrhartsfeia
skligkeispgslpaskhnfsqdittlalnvaregcvdetlsafvaaleiedindvlendisgskysnvd
rrtlvwigdelksiaieesnhsalawrtlqwacgvdsavcevvqkevfdgrkldaaisrrfahhpeifga
ikgewgkiyntgnvevvgcssgieggesfltylannivrgilckrg*
>Thaps3a_9323
mrtavvftaviagvsafgvpptistraisqqhssttlfaflspeerstqiarwseirsmtaeeassslsg
deleaynryyaemregvlkmqelatimmkgvepprikpkskgqrkrdawarvqaraaanaqa*
>Thaps3a_21279
mlmaarlmqlvrtamlkfsvtafanqilrrtnerrmflleerdwvgleeeadvlcqippascfgkrkatg
ihicslsssayktqthsfpsiaafcqssptlvsrrldrvgvaiitkslctilhyftfsshiiinrrmasa
ymaggmilpydttkkasradppdadelrcssrhdraargmdpiegghnydtctlktpelnsvceinrrkk
hkptserkvnnnaitaivlhkdhhhfdppegargsdpaeckaskpvsgsravhralavrrkstgnrrras
gsigtseksakliknvrskeksmknqsivsilkkkdapppiayfggvqesfssdediddstssrseeeei
glnderntdddvksikstssiksgmrrgkyaavneaasstqnmsdddsisdvsdtggytsdnteeeseqf
drtkahflrtadlgmtqdtifaeqflapdelayphfhqptphpppgvqfhvdenwicvdngrggyspiap
qatdalvamgyrtatdpmmftptnktrkymterrmrfddmpipgplfegegngndtdcllwtgsfphkyy
gselpvirsqgivnmsaeslvsllmdsnrvaeynksskgrydevilsdganpdscpfsgkrrkklsgvvv
agsmiidgcafldieepddeqsdceieeydydddngsnrkgsfiidttrqcrtspfvgvtkivrsvnklp
llhktlqfttllhcreltdeqggngyiivgraitpaddvgrdnkgvirsevllnvhiirrlggkrqagsg
rcvmssdsgrvakkkdlanrcllinvnhvkspmiprllarkvglsaarnfiadvrssvh*
>Thaps3a_6490
mlplarllrvliialliiavifpflvtlnletdsaqrkisdaplrhqpppasgsgaqtstlidrlhnghq
qrfpadqavgkigapvplprkcspgkcaprryfattnqhpplyylepnldhngrhgmfsnipsrpwdess
lvpldlysesaaelvrttiewrnrellesdlrwnsqlpkylppqfpqwdrsiqnsiaspsstivgippec
cpsnanfqfltknwsdanvlsedelndcrcrsprnyptntsnnkhdgpiatlvtafyqmsskhpvkmyek
nsgqllatadpmiifcepnstwvdffiknrkhaptivvplsandlrlkqhfpqetfwkkqydidpeglth
hngvntmlyviwdeklvllqsaamlnpfnttqfvwvdtgywrnpaphlyrksavmiditkegvkedaall
fqmipytfdrdvvisgdqvlvggncfagtysaisnfysafyetfwtmaatgkfvgsdqkvmyrtchtypd
tchihkpkkmrswlgmlgellpniggketikeplqvtelippeenlplppnevvddatagsiwkgvkrvp
*
>Thaps3a_21136
mmrcigivvvfmvewhqfaegfvpidgcpspsrrlttgschqlgiqhgaelqsrqratqlmdalfeemfe
sendcgsdsaskttqqynddaipfssdeseqdrarrmemvrslqktyytpsetdaemslsgasssdeygs
aslrslptltsydtinmpsvnnaailpgyqfiwsihlphhshmfhsilsqpppwyfvhvalpsvssskgk
alssssdskegskedvvvnnidayttiekelntnsfhlygtllritdrrfqdedgrivlavqaidrvrvq
rlaslpgnsamvltdvelwpeeelvryyfdkalmssasflstidsdnenggterlssphavagaarsats
aegrrcrtfeyrpilleekptrrannpnvlqtsaakevhqegehesdflnvvqlinydafsfasledslt
vtsntltsywnslaldlssqndceseddfcdtksepmstqtimshstksaflssssssaspssiegvemm
eyhlwrtldemirllaiassatiplpsqllgllpkrndwprdfvledyakslatsgssigtafkspfvrv
dqitqskhnataisysplrralrlsysiwllldglqmtgaqppppprsvilgmesiwqrlnsaketldgi
ngilkrivpdnresgs*
>Thaps3a_10524
mksiffatnliivilltvqvllfrmfsriddeaaigprglmsyhpnqqqqrkspykynlcpsaiklftnt
shlneaveqqihfhqrggslksieeylngqmqstldrngfkfvpdaindgdvekegsieylrryyknnkv
krggygqplpgkieggrdkqvlferrwietlepptserysssmgnigpdcanlmyfgkgtadekvfciss
deleehedkatatvsscniysigsndnwgfeeevqqklphcdthtfdctlqnntpkrkpqsdkvnfypyc
igsndaqlpylsyqslvettqinnppkllkmdvegfefdvllsvlstdpsmwpeqiimevhwstrmvdis
wmlrtrqaaeialyfgvlfnrvpddveggfvrgrsgndglcmgegivd*
>Thaps3a_24091
mrlsatkllatislssmatvdvvsamemktmlmgqsleeflsslvsygdltrrqkrtiiklsddspsvsg
glfgvatpdeaaieavestdsltlnrgeqfspqakitlrsylldqissysleeeigeviastlslgglfp
nlpisnimaafennvangvttpqpmalngpvssdysgqgnmnllgkwnelntvvgsvyyngiwgyavgsr
eyalqchgdglnivdvtdpanpyrvqliemggggiwrdvathydtvsgktyayvgaqgthgggnpdlyvv
dlsslsgtsahgvdddpipsgsngymtngllflnyagsnegcrvydltsnpmdpkflfktagsnqqchds
nvfestddrtvlavsdgggrrqrmydisnidsswssglppligetdqisgiyahsnwatddgrylfswde
nnnidisvhditditdpiqialfqysdnarnnalphngqvrgqylyvayyeaglrvfdisnpyypyevgt
vetfqrsirgnmegawntypflpsgnilvsdmfsgliiakanppysppsaplstisrdssnnvvitwaav
antrgysierstssggtytviaehlvstaftdtivgsdnafykinahngegvgtslvsstlgtsapvtss
psnhpttpapfqsptsqptnkpitnppsrsptpqptdkpitnspsrspvvspcgdgichadegenpdtcp
kdciaqsfittsdadknskalmlaftanedltfssidiigkksgnslvevytrlggytdyeqnsrawdlv
fsgtvalsqnsatrvslnvdvftplgsdrafhiyaqngilfkkgsaaailylcfyntnatntahracfdl
lsnqgssnattnkvsfyisnptayksfiyrlanvaprhsssryaeandsannastketsvqveqiaavia
avygeemgsagsmrv*
>Thaps3a_2037
miqmlfiaiallstltpllscraftattapshhqqqhsslsyqtvavdilrskrsswvplelielaaada
qsplsnfilrhtdmeaytscddesdelhecdffgqylgptkwvhltsstdgdgciedvhfeiwkdswrnp
samvevadrvgkeviryyeefmlrerdadmmeksgesssfvsnvdtattssttpskqpqlvrvkvvpasf
gidgfedvvwesteemirtqqhyssddatppppttsspnkaitfvvaspdlsdstllgksspqmdfssdk
fktfassleeklnlfstveegvdlsniieltsfhplwrggdegmmmssfpypcvavstcg*
>Thaps3a_7329
mkitnpafllsltlllstipsstsievinslsqlpydendhlsthifaytssgcneidhdpaakdgmlgh
tfiklegqaaedvfghlpkqqiatttdynndnnedgeeqrnndckavclekgtpkqvvarplphrywrng
vvdqdgdgkrveemeravdflysdgcgrveygfvnyhdspikvywidkqgervfnaklesgerhtnfitt
fighqfeiydtqpnedplnnemlykltienngvvgiknheqphvprehvedevretlhnewsrhlmikrt
fsplgfdkgrlpddlyaslgsyyynnrhpphvvleewgrhkgvfvnywetdvnfvqipwnlkrrwqgrlk
elveawtgvelettdmyverhktmdnrgkltfmmsslvhdhadrlhevvmepgdivyyesakalhgrntp
lqsgkyinlfthyrplndpdwffkenpkgtpepvidvgecklvgkideysqgavkcendaigphlsptmf
qakngvdlfswwksvgpeeeeivsggdel*
>Thaps3a_5578
mmlptslfillgstippstsfrsvvlnrqrisrlyesstsssnikhlvdededalsscpssnrrrlfpha
aaatvgvcvssfspsgcncrlhcsvvpsanaieltqpssnliqmydtprnsimdsffswnmatgmedyem
eaqpyktqlfdrlfdsfsrdeapviievgmgtlpnakyysqslaskklkgleivgvdpndsmtnfahena
eksgllslpgtsirtvhgvaealpfednsvdaivttltlcsvvnpdralseilrvlkpsgkylfwehvls
etdiglatqqkllnpvqvvladgchltrrtgltiqnagfaevdldcitmntsgiigptvvgiaska*
>Thaps3a_9867
mlnstigwgdnennfcpggkicfllhicflftilskvsassissciesfkqtfthpsnissvpsnmphsk
kprsdpeyiaiilaatqgarlfpltsefpqgvpkhllplcplnnvgegskgdagssstsgssggggapll
qrlllktyessfemvvvaihkedtmtipfllgkgvknnedgqglckvlskehassisscaasssavtdle
fcgdilsdtsgklknskastsqrsmhvrivrlpeechgsadalrflsrgndstsssekdeangestdntn
deesscliprtshavvmpgdlileagllsnknengndasvkpndgqdvlsllvqshrhwnafgassptss
avtmlltdvgaedkegvplkesskakmgllsreeedmeymglssevppplsgslasisyskgsgddaafa
psrrvvlkrskieveedegtgstpkltvakrrlhasggvkhgknsnstnnslaqllgglsmatnstasid
pspslslrtdlhdvhlyvisnwvfqllharpsmasfqkevlpllisrqfrgveaafgptswkveanrerl
rnvlreldgcvsevggvasfngynkvstllgmyssakssgglggffttdnadgdrpsdeldatapksvls
slptppsfpdsahpfvvsaqvlsreassltlractlptllygcseitsrtlkldpkvstplvpkstqlst
kfnsillpgcsvgekvttksctigknvvlgdkaklnnvvvmdgavigentvmqnsvvgvganigdncnlk
dcqvgpaavvasarsivsvplsvpmltaiaiparlivppvvvisssipsiiitisasiisrpilkassps
aafpitnschfs*
>Thaps3a_269159
mrslillpalmqpccsldidvvppstrififfivviftlglayilypaysnadgglgckeytltgdvkle
gdqtlslvipayneeerlpimldvtldylnknrtaltqlynnalgnestgnktptspiqyefivvddgsn
dntsgvvqnyaetvksgdtiklismnqnsgkggavktgmlrssgqlclmldadgatdisdglvkvlkemg
tlttsqtnitqpfaaavfgsrahlekescasrspirtflmhsfhffvktlcssqikdtqcgfklftrsav
vmlfanlhlrrwafdtelvviaeklnitisevgviwheidgskldigkvalamvslgmlrdmvcvracyv
lgiwklrr*
>Thaps3a_11315
mpprlhlhlffisvaiaaitifsvilgyppilsstlsnpatvlgktglrsssfgdfpdqedsapsidlrr
vdvveqpsesepesidvngreavsgnneqnikpyslddilpvakayrnqfavfayiptedqficlesean
glffgtehrrakmiiyslsvflralfpqhlnkdstelvfalstgdspmihydrcrknelvcdssvpvlqf
ssvlrdaseflpnrlampvpqgnhlgcfihliehgdvckpflprsptnqvglvfgetvsltwedlipqvv
wrgtdhafleallsprlrrpnfekdvaremsdisdnmtvaldgmrkvydelvprwkgvvwtveaeseamn
ktgslpwadmkfssvmykgakndtayyeqfknygisavgnkmsleelakykyhidigggggttwsgtlek
lalpgllfhhetetrdyyynrlepyvhfvpvkqdlsdlkekydwaeqnpekakeiserataliksfgtte
gmeslfkeyieeplnkvisayqpvdgsfqevleqfsaaadfhisstctsdgcntsmalekhtantttdta
nittdiviqspspssvhpscfglgnaisnnitvlpaspkylifypkmgmgnnimgyasavmyaclsgrvl
kiapqkvrdksvfkegfqcgeffasspgsicdglemdgelvqkrmvtllvvatdfkt*
>Thaps3a_23175
mkfttaaailaasiaasavspaaaftlstqqqpspyltasdaksrrryndnsrsssspwtstnlfmstis
dpsatgqsvgsasgfnsksvstssaswdlvngsaeaaskgaatkylntfkgetaahiiyskllehgtevv
ngysggailplldqfhqnhprhgdkkkirwitnsnessaghvaegiaksstepdgklaagiivatsgpga
tnlvtpitdamcdgvplivlcgqaattapqdafqscpaveimkpctkwsyqiknaaevpfamdyafylar
ngrpgpvfidlpkdlqiqqlndevignfldglglytedesynvehdnefvrlipdttaihlgrskqglsf
qvnevgelvhvesghdayhldhhntdtiyggvdysdiyneteerktgklgapdglmtemvdliknakrpf
iiagqgandsheelmelaetlqipvattlhalgtfderhplatnmlgmhghatpnyliqdcdlllcigsr
fddritgrpsdfipaarqaakegrggvihvdvrfsenakqvkptyfvhstgkkflqavnsairanppkdt
srtkqwiekkkelekeypiritkyapktftvsdeegnvrevtqtnmncqsviaemnrqlvesgkiddtif
stgvgihqmaaaqlitwtqprqmlssgslgtmgvslgycmgaklanpkkwcisvdgdgsfnmtftelkti
geekipvklmildnesqmmveywqrlfhderyiavrnkspkyttlasafdiksiycecaeeleekmrsfl
fdyddepvlfhvriertpclpmvapgqpldnmilvdedfevdksaaps*
>Thaps3a_3963
mlfgasivffllskyshpmdrisvaqssseantlsttssashsllrrrrslrissafssadaaivadgnr
grkkvdgirgsgkssaaeqsssstsstiismppllnlgrlvrgtvlkrpssqikspyvadvtllqsndak
kkkksaedtavlahapaldvgglcvpgsevymserpsggktshaielvrsnapisalqvtafdpssidkg
vlvgahprlgeliaeevlkrgllkdvlplkngfelgpvndfsndkkkktkatadasskkrkattatnnds
ettsdtgsrqdlqinmrqqvtlgdsrvdfqmtltdpksnashrvifevknvvcadyeagtepvksganhc
vvvaqttvsdgnnkeqyqrtalfpwaksrsqmfegqkvcsaralkhlknlehllskcdvtpvvlfvvnrs
dcesiracheacpvfkevleevvkkgvkalgvrvrwiggecffdgivpviv*
>Thaps3a_262459
mlssqrcmklsqlvllivallalytcphskveesfnlqathdlfyhgrdasdspydhlqfpgvvprtfig
afflsliarfiswitpkqifdayvnrqsqqqsssngtqslqstsptttiasyyllitasqfhipfyssrl
lpntfalilvthayaewfrrnyrltamylvftsaifrcdmllllftvglvlliqrqmtivqalsvgvttg
vlsllltvpldsllwgrliwpefevwwfntvdnrsgeygemvwhwyftkalpkgmlltallvplaflrkg
lidlslfgffapilgfitlysllphkeirfifpalpminvcaaygmsrlhtlvfaksqtkakqwvckgmy
lcgvgcialsmlgsliflrlstdnypggvaleqleqhgihwenvhvhvdvaaamtgvslfgqrqipfrid
k
>Thaps3a_7227
mtthssfiqrklflflatistafafapspttltqtttslhgasgddirasrssfapmteaghvgttgtvg
tsdapftprsspksyssvsgddiregrssyapfshagrvgttgeigavggvisgravvpnsspfngarvv
apfvahsstgadgmpmssnsmaaqrsssgssagppkkyglgsggwkkn*
>Thaps3a_8486
mkaivlgtilflcivalitnskyirvqtntivseqergvtvskgfrkkggaevqssnagdteeegddsfd
agnepelsscfrarndlalashgrlpkpfinvgmpkmgstslhsffccgnytsshwecgkgkglcadcmk
ravvkdtpplrscgnfdswmqmdrdvffpqiemlneihneapnatyvltfrdmnawnnslhhwiggknks
isfaerltqanitglpsgkgsnvddlaeffcnhvinirnfvaehpshalveiemtdpmagerlerifgik
qscwqqqnknpvlhteksdkvrntcyp*
>Thaps3a_9752
mnlsralllligtvsvptctsfapssfsrniihsalfseadaldelivdgvsaessvlrgvakgapttls
ettssngdvfidnddgkpkptpqkaslksllptpasrplkmdkfgrrvfrmeddttvkltkgsgdaspee
tknnsgtspilssltedskeisgnlaaetsfqvekssdlksllpkqkmtwmtldkfgrrvqrmqddgtin
mmkeplmksdsavdvssntdervdtspvlssllenskeiagdlaaeanfqvkrsgdlktllpnkkmawre
ldkygrrvqkmndesplnrgaatksesdvdvmdgggngvslsellreestvdlgnsrgrrvgqslsqfvs
gkedrtdiennrgtsinlkdlagtskkpkwakldfkggiveddrrvkkddvskttngddnkgasinlkdl
aatskkgtwtrldfkggvvederrtkrdnatksadgdgskggytnlktllperkivwrdrdqkgskp*
>Thaps3a_11783
mskrwdrrilslsliaiisnasyttiapilpleidkhhiserwtsiiflafpigctvvsflaakrleevg
aekvmtfgmtlmsvlfyclsyvfqlvdgssqlmndeqtkatdrsllvagltitqffigasmsmittgyys
tatlifpsakesalscietsvglgyiigpivgsalydemgyqsayrcvsfvvmvmasilwkfltahlkqt
ddydvipedlaesddhieedddnveaqhfadkpqsmnltlqhhrninnnhkmnpttfsllkqpqifcaam
silwinvswsflepilakrlelfqvgkkgigiifalsnvvyvptaflmqfipkrcekhltitialaltpi
gvllvgsnsfvlvivgilslgllptpvwilllpsiqkdasrlfvdpsvkrcvndltagiyssfmvlgqiv
gyvfgpmlnesygmktssrvvaaliftqslvyhvgvnrtqpkrkp*
>Thaps3a_19826
mlgtihllgfvffelhltsscgsskanpsslvlslgvclssdgthkqqsnmsseqqqssgaparsqtpdr
nrgpasnrpqggrgegrgggrgnyqhssgrgggrgdvggrgghsgrgrgggrgnfnnnmhpsgprpqtav
pygylppflpgsasiveqldqrmlvvlrdgrhlvgtlrtfdqfanmvledtserrilgetttcyqadvkl
glyvvrgdvvvlmgevddegsqeviqydgkirmvsleefeqleeeemkrreesgevveeidwdfdmdlva
*
>Thaps3a_3435
mipksflfalvaifaiiastnfltdafspshhttsstrqsstsslsmglfdaftkaftneeygdppeavk
atarhilvptiedandilgklaensftslaseystcpskarggslgsfgpgtmvkefddvifspetkmge
vvgpvktqfgyhlivvdkrtgggdwy*
>Thaps3a_6605
mntkgilsillvsanssisvsafsvssisarghvgvvhrqpaqvhhalerpdasdaitdafqmsekygtt
skeariawdvveeiyetspplssfdeqtstavdapqdyydrihflnhllmesqsnlgqvkelvaqikele
ledpslarladdgmgtalkaalaeakaasevhgpssiqaieawdkldscvgdengvlkvseecdivstyr
ysaaalkahhnydatidttllqesldavgvlealgrfvslekrrldardsaagp*
>Thaps3a_988
mkstvliatfglvssfndihqaslilprssllsrqrslhhptdpststmtqsmpsdgshnhpsssiarpa
sasphdnalrdgshnhppsntmeliqsrlselnlslpspgapkanyqlihrdgdllylsghlpikgdgsv
mtgccapgdvianssetnpthalvptetgyeaakhcalnllstlqsylsthvtvtnpstgqrqpadlsni
tkviklfgivrshsdfteqhlvmngasdllgqvlgkevggcharsaigtntlplgicvevemiakisdi*
>Thaps3a_20784
mvqykhaaltlllstavaasytpttttrrcatplttfafvtnprrrantittsarsnsrrysaipyddiq
etnnnngssslqlvdmipndddeevgallakkeerrvarlksmqeasstrkkmnyqvtlpivravppttt
ngdgttaassgnteeqrlstlvakgqeialqhtigmslrqvysgrqlselaldvdtlrfqsfvdelqgrr
vlddencavddcsevvngslggditdnntlgsvqvlqnsamemltdsfdgvlvssvakgglawragirag
dvltatsatmgnklwpkstldgvrsaissrkvispmmdfefkrlgsneeggddlgeissfelnlsrpigi
nveetddgyvvvtgisgkassvvtdnlrvgdrvvtvesslggkmwpvyntdgltsavtsrlpgqpvrigf
erveeaveatangdedeavapkvarseavvgyrqasekvasfaasstqqvrstaqtaaqkmllsrsrdll
rtyiarkdttkdrsvparvadrvleavidasaaldgktltliltayntcdnaekaiqtfeevfnvagdgs
eseveqihggklfadmsalnlftisallrshavrgdyesalrvlaamngetqvslsgkkssswsgkgdpl
nmlpdtkcynialaaaakrrtkeglraaveifesmpdpslknplmgkpaknlvtfntmidayasaghyqd
aynvfehlkktiknpdsyavsiglqalcyakkfddamklitdqrsgqksltgkqvmsgynklvqsslasg
eydiareamngllgagyipsrltframadgldlhsdmptsaaalarrkrlpsdgkfeflmfvldclesrk
ltidssfyssilvlgaqdgglhrhiaslitrsrreghqqgvdmaktessaddvtrvqwedllknyaeykm
elgskirlpsvrvstkdfgrvlaaeqavsyrgagvrr*
>Thaps3a_262775
mkscssiaavwllsntaesftlnaigihnlqigesivstqhtpirqsastctnsrhhtttstslhmaygk
yndgrsssryasnadrtkrqsrvghvvrselatilhngssiknddhpiedelrrrinivhadvspdlrqa
rvtvsvmagkdkmedviakrrayawlvqntksirhslaqrmkhmkaspdvtfvqvdvgaavdvmqliekv
skgy
>Thaps3a_9052
mitlplfivicfpyilhvhsftypseltsagtfesrhrgvtslfstqqsgdpgrgggvqrppprrtlkkr
knkrrermdqlfrksndinnssnaeddfddvetrpirrrdaveagldywmddgdlererqrriavknrka
megsiskeklreemvapykqnwiglfsvlivvlstivtkfpevmqipvipipdl*
>Thaps3a_23800
mnlhttlfllsllsghtllptatadessaetidydallfeaaknedipaaleaiqngadinarsprglqt
plmqsvlfgresmvefflangadttipekdgytpmhgagfqgrrsiaellkkhgvglrdkhadghepair
scwgpearhaetvewfldngvplddiydvcmemtknsktkkilekrkvtagsgdgaaasaggtgdel*
>Thaps3a_11730
mtrklsltlvwlslpaislafapwsisrqiasydrapsvhrlplanlddittlsstlasstqhalctiqp
sivgnlpsfnvaatdgflsnenikvafsaatfvpqifwlflivlpksevtkkilggygelklivsslyac
rgihasnsahipsspplyteivtlcclihffivsasivqpdgtapmaefadvfdpsgdpqsamvgmmqyp
nfvseewshvltwdlfvgrwiwldglrrgvftshsvllcnligppglllhwitclavgkglpknealmld
eeek*
>Thaps3a_10229
mmlnlillsdlpasfacimdivtsdakqnnerqhkiqpglspsrlrplcsvqhhsrtkhrqtmhqfilsi
tysynmtdphqrsfarslssihmrssrngndgndqqctkkifnrrssvdalrsttvmmvpppvhhrrras
tlsrevssatslsrssspvlvsklhqssppkysstlhspklhlyqlydeniiidlpfpqpgersfgrtsa
vpvpppavvprgppcrrhsmmestkevldndyqhnkvklatprrprrhslvdmkeisrreyilgeaarsp
hhmtipstqqeavdsttalkngdfcfvnrsdgswtyaivsskseecivfgmcdagytkmikkshwgylvr
rvsmevllenekrngndndhdvavdaprsvpieaskqhqvptisfvnscddddcsslssasvl*
>Thaps3a_10353
mkialssllllsvlaqaatttaphgnlrapkqqvsqkkgellnqfrqnrkhrasnggskdalkpdlttgg
ksaatsppdasesiggeyvsegkqvqpppslpealatqqqrehqvfrtsrltdvemqtrviemqaqldrv
aegtlvmkqktieryhkfikrykelevelgnmkaeeivgeddqsgssvvppvgggvaaaaaaeteavesr
fthnktsrkhqhkhaqefketkelvmgrtsqqresvadkmrneiadheaglkkmeeevylekkkalarfd
ringkkngltaeggveasvspvggngavaeadtsksleepvlkskssgvggddkptiesheevsegkfan
gevaetteaqnddaaeeavsegktmetddpetmeapprdatntplredntpniivhgekvvlrdedgaar
atheekelyrkeyatkekatiisdnvlpddvevhtvthlhserygnap*
>Thaps3a_4033
mklqsilllaaisvqnaqginethrglrskskgaayrltggkkdratdrlyassvlveivpeedkeaegc
asvikdilwwnygleaivttdngngdvtvhvekkadcesvlldvldalagdenysrqfaeatgevaldgv
ytdlglsdkfkkekeckddcsvftgkklndicedkckcmddcdgeldekecakdcekdcehdcsreldwk
dfckkdvcdmkl*
>Thaps3a_22220
mkslavllcfsataaaataqtenttggairaaatktasstaknvplplpkkkerkvysnkhsqmhqkalg
rhlkaregksgatdfekeatvetkkesaaerrlmksktgftnsklmwdndgyghrpmrdddrpspwrddd
ddemslrdddawgddkwrkggksgkdnagggksgkngggggsgksgkndfckvtvtnlsyeqafsklfvm
lhdkavtnmfpiyefgknpteemcdltqnlnanglqafyrnrpgvdkawitssywtgaqndnydapylng
gdrfefmirpgadwlsiaagfpfandggivlqaapiydgaeyylpaidsgceanlqtcwsvpamkeefpp
qsacfdenlsdendnsfggenfvsihrgmqdldninelddlilltckdvdlntadddtrfalyfleegyd
ddwlickevagnncnlrgdddfldyidrnddvvgdddvlisiarnsadfddfckridainkdlasafktl
epvifdfrnpiarveidc*
>Thaps3a_24255
mhqfrverftlyaslrisitlfffykgcrplcpskasastiptpscpsptmpsrltfkkgiyawyisnre
phqaeiidlytdddglklakvkwangtfgdfplctftpmfdsskrerratkmfapevafngrrrrektee
ksqinketvvlsisslklkrtpakskststqrtkkkriikqrvrsrakavawssgmskavalsssrvrnn
vdavddeadynslweyylkpvlrkdeelpsgmvlrhklvacnmlrfkddkvrrvlhskikclersgkrgd
iyrilkalrshdmgvtdgdvplelknevpeavvsdevemlgtnnegaderifvtvkkerstrvvdtn*
>Thaps3a_23080
mgasnnqqttylvlglagvatalalwytlssstkgkqdtskkspnvdtpatasassgitpqksnvhssaa
stsastaassstasgneedektlhrrieeidrkgktlfkdkkymeaaetftealdlieakksngaesgks
sssltrqiitltnnrsamyekaalpdlalsdcdivlnldpahskartrrlrilesqkrykeaivevcalq
lkymndnrdkirlglppagpqpvpqskieelvtliqpeemkkaqdaldaksvderalpstytilqllksf
sgynkwmgdaakggtvakftsqledlldhvprksveayadnlavkatllshrgrrhafekdfasavkdfd
eayalvedkeganendhedmkksivnamgseeyarllewvgmcrhlrydlkgslecyerccelepentel
lvkragvkmdgaqhsdaealfgkaltlnptasdallhranlrmiqqrvadsesdletcirlypnnlmarl
rlatvymakedmdgakrmldqaadfdpdssevhcyrgelhfargefgeakaefekamecdaynptpfvna
alavintppsggammpdfaeavrlleqaikvdpmfhaayvqlgqmklsmatdlskarevielydkgldyc
rtpeelkdiccmriltvaqidaahalhmdslnmhsaprastsillptamtktichlvlhysiarlswkti
kslrksrhrlrskddttrtsaplpptivhdnevstveyeilkgwtllafhaiyvsvgiesvvrfivpfyy
hikmiilvvtfvvpswnavkrrcdrrpsdfglspvislwfdcfivpgvhrmhelmnhdpkkwalehlama
pfvlvdflilpgvlssdeersyarktgthesmmpesngmdvdtteglkvppsnaflppvassslssvssn
eqermhhdedlddittkntqfiqspfarkykgkmnaqrqlelsgnkdnqhspprqhkqstlstpgrtqss
lfsrttptlpsaskstpnnsiglhvspvaksrvassalrlrrfsrehecfgtreagdivdlttytkdtke
nsvltpsassklsstkndaqpeqtqqsatpapkkrskrrerlsfgdhfrelvtgdakirvrdhlfdldlp
svpvpsprrnvkspmaspaatrrsrrqgyialedlndlspnvttrrstrltksqasr*
>Thaps3a_30386
mklaiistliagaaafapqtvgpstsalsatravkkaapvkkaaaaapeglvgalppvgffdpagfaaka
speelaryreveimhgrfaqmavlgfiipekcaydgafgddflaptgraleaintdpvwlaltlgvisal
etlrllqtepgtrtdakieglgwrpkseaefvnyqvrelqqgrlamlafageiaqelvnekpllvnlqds
gfvsw*
>Thaps3a_8997
mngsnltartvfvmvmaaitpssittfanafvtplsssqashcasntrhtptyktstslwvsrertsrss
dtrggrsnsnrgrggggrgtgrgrgqqepqrsggqrvrnnynddgvqsdggfdaydqygpndgfsfdefe
ddygdddyhyddyeddtsfdypsnqsnqgsqsntpstsvpsttfysqksltdpsfsipntsffpqlcqsa
kitrpsriqslawppllrgencivadqtgsgktlaymlpllqklhlsdrkdemdesltitqrkkmrtgsp
rivvltptaeladqihsvctglnenlskqggvdawnfspfvttatgshatnirdqirmlqstpvdvlist
pgrlatilrtknagldlghvqsmvldevdfllvdetfgpqlrtvgvavqsgsadkadaadgdkqpqfifv
tatlpddvlesiksefpsvtelrgpglhritpsvhqslvdvsvpatsnrdpracfdiktcrnvenvlrrk
drrgrrnrvwayhnalgadvrlknlysfshdganyedddgmerilvctdraargidfdaspidhvvlfdf
pkdpaeyvrrvgrtaragragastvfaygwqlpiarqimglasgkgkkkgfgklenftmmrssdgwdekd
redefytkgggkrrkeiamgeggmkkkprhvdrgdggksnagkrgk*
>Thaps3a_31562
mftsprhilpifalilltlvgtvnacnsclldltttslfgskshhnhaikknepkstshavhasiipigl
wrssslaaaatssgssivanshkafrlvrpsmifkgvdlsavayllsrklvdeyqigrssgtmskpmqmq
qtssrsfnqnkpswirallsdresnvddkieeedtkknveekevmsssminaigfykqwispllppacrf
lptcsqygvqaieefgpskgvlltawrlarcspfggrgydppkwppvaynygsy*
>Thaps3a_23326
mkttafallamaatatasleltpdnwdaetagktpdwdklaekfagsatqlvadvdcttegkplcdangv
rgyptikwgdpadlqdyqggrdyvalekfatenlkpvcspknidlcdddkkadikkflemapadldalia
aeeqkledaeasfkdevqklqdkyqalstekdekiaavkasglglmksvkasapasgsdel*
>Thaps3a_25892
mkvallaatlasasafvpstapkfgtslnlkqdfleaepyysqdtvktntyknkapftgkvvstkrivgp
katgetchiiidhngdfpywegqswgvippgtrekdgkphsvrlysiassrygddmtgktgslcvrraty
wcpelkaddpakkgicsnflcdtepgaevmmtgpagkvmlmpeedpktdyimvatgtgiapfrsfvrrlf
fedtpaaaaykgeawlflgvansdallyddefqdakarypenfrldyalsreqenknggkmyiqdkveey
adevfnkldngahiyfcglkgmmpgiqdmlaevckskgldyeewikelkgkkqwhvevy*
>Thaps3a_36656
mpslkallttvalsgitlihgfqspssliapsssigggthtpsshltlsstsnnnddsasisigntqlsr
rqvgelaiatiglgasflgtrentpqeyglwgvlpvgtyktkktimeeivpgqiwtmdqkfgilnvqvpl
rmtviklkdgglfvydpiaatpellgymkqleqqhgpvkhivlgsvaiehkvyagvfaqkfpkaevwvqp
gqyafpqnlpipllgfpagrtkvipqtkeaapadwsdfdfltlgpliskdgafgetvffhkptstllvtd
tvlevtnevpkifeedpkpllyharttvtevvddtpevrergwrrvvlfglfftpgalkikdantafeer
rpdinsdfaglypwdwvgddiasfkalqggllvapilqqlilnrepievldfadevakwpiqriipahlk
nnlkytgkdyraafsfleakgvpkglpkpldidmkslrdaevgllesgavakcpplpggdvsreeilkqt
vygcranlcaprssp*
>Thaps3a_23564
mnssvavlllaliattataftgtplqltrssaatasrsgssslvmreracdllgktanrkarvvtfshkr
ihkvqqvnlqwkrfysddlgrqvrlrlstkgiktvnkygsidaaakkfgvdlaky*
>Thaps3a_5117
mnittvwillcwcvsaakalhvhnnrhrikrsphqnhihiplrqhtpscinsrerllqiraspssalrqd
asasndgtspivtikerlsklpiwaaifafgyliggavsagwrrhsemtskigltkialvvlilrdmwrs
tptwlkprisknarkftalfgssaetsgvktedervdsddltdmvavaaklqgamdvaktklltdlddga
tsedasdvtersiqqssndrgngktneakddfniqasllallqliaqvksrransrdqlyrfsgssvpnn
altgldemfeladlaydehlsgkpmkevlsemnydllkhdttsvpgylghyvaissnasnektaiigvkg
tsnfedfltdmcanaveynittnpfydksdgnytlrchegvfisskrladdvlplvhlllasgynlrvvg
hslgagcatilalflrskipslredgrklqvwafasppildlesaiacspfvttvvnncdvvpranvapl
avtarllrsvnnrlkernldftnfqttfaflnkiregidgdmlmsadevvselergiekvdlkdkdhlyv
pgkvvvlydlwekeeqkeqkrqqaieqnlkssipvivptaeeailsdgtckalryieldkrmlddhmapa
yrssiadiiairraqletnd*
>Thaps3a_3007
mnlhcrstiqiltililsvtlnnygyvsasavairsstksrrsedvvvdvssttatppkaetammkstta
psattatspttqptassnpivqlltyvkdsmvnfknglgqmstdskrcnsirqkqrthakangfsrprgv
kgiqvggisyeeydflrkglvdrnkllavsvvmlclpnyfvyylwsfpdmlpspflkekelreisrerch
aviktlldiekgarvapwtaklnplggkatqramdrlanfgdlacrdfqengavgptggrvilqklqgel
ytkeapgkkdlllpasvipkqvmkglgkvigadplnkgsspfgvgvvkhiesvtmadefivnnmvdvnsi
dstllaeacsarliggdgwtdeerrealvawleeteiapreatkngegyfngnlaraalmcynavdavrd
srsdskmlrlmyqgqqksspvpl*
>Thaps3a_9187
mwgmskskgliagivaivaiylcqrlipnpnalqfqltssstisnltratdttatynrnpvkvktldcav
nwirvpktastsiykilmepllqsgnfsstfinantcvkgvggcarywnqmegdfvnrssgeegapqfgl
ssgkhgkrcfpsttnhqsikscyeydattnkmdfgpvssfseknskamkeispsllmertqqtddsasht
ltkenttftfspniadhvgldvslfgwimpqqpmvfsafrdplerlissfhygirfgahkpgkvakcalp
skpwtktvmdarevaiqtnetseyqrlfrsylntcsdavsntyvqfldpntkdlavalthlneyvivglq
sdidgtldrwtkivlqscqghpryqvmkdhimaaikvngdhrykdtmqsvggenssevaslsslssplav
etfdndlqrmihefiagdiviylraielyyeqrgwvtvlgiveavlppgyedkiwcppsncrfftdpfgf
agplssfnkcynptsdvetegvwtgsltdvtpphgwiepdmctaaeysqcetkndcetairtkvpvdegg
acncyvnsvshpfdqcvgmapnecktvqcggdeceyyvascapgengtggtctirlsdqrqtmkvcidtg
krfgkqtleipakkfsfysdpsrtspavegvckgrktksltkrasktstfcrrfgkkwftveaprvtanw
liangfavgtcrgrnaktfemkyikpnri*
>Thaps3a_23328
mkfhvtalsmvylasecsaftansnsfqatrrlsstalsakrvsfkeesrkklvdginqvanavkvtlgp
kgrnvvlernygapeivndgvtiareisladpecnvgvrlvqevasksdskagdgtttstimtqaivnng
mkavtsgvnpialnagikksagmvaakikelsqkingvedlqsvatiasgsvdmgriiaqafdkvgengs
tvieesqtlfdeieftegltidrgyispyfvkdqerqvaelvnprilvtdakidnvneivplleqlvktk
epvlmiaedvtgdalsalvvnkmrgvldvvairapgfgqrrkaylqdiaiatgatyvaeevgitldsvtt
dmlgtadrcviakelttivtdgkqedaviariaqikregeeadtdfdrdkaqervaalgggiarikvgaa
tetelkdkklryedalnsvqsarelgivpgggaclayiqdqftdeilaafddedqragaailmkslsepc
cqvaenagvegavvlskiveltrekgfghgwdasknnycdlmeagvvdpakvtinavensasvaglvltt
eclvteipvfeseedmqrrfdaegmgmgmv*
>Thaps3a_1584
misavaffavcvlhatafsnapvtlvgthsgtslfaigtsngedksdisrrdaafqmlastaaiagmtsf
apttafaeedggklieftvnnldgnegstgtfvvkthpewapigverfealaessffdgcrafrvlpgfv
vqfgingdpevqakwrnnlrddpvrvsnkkgtvvfatagkntrttqlfinlsdrnsfldnqgfspigevv
sgmdvverfyagygegapsgkgpnqgliqakgnaylepnfpklsyfskvsmk*
>Thaps3a_25915
mklelailllfgavasannirgseerelksdgwktfggrrsnrwyggggtryydgygksskgttryytsg
gagrrfddvtvvlfeddderrtiscttdleddldycvdvfvtsdeddlqrddevyyvdkttncntlrkni
eddfgctqtrtryryyehypyydrnyyrgwyggrrrggrdgkddtdktpkskkg*
>Thaps3a_11951
mmafinllqlgliipttlsfstpqssptqkkialitgankgvgkeiarrigtepdftaiiacrdlelgrf
aveelqsgddeyecdaillpvpfdltdsssisdaakyieekygvldvlvnnaavcfndptlygkvdhtpf
qdqaditiktnfygtlectqsflpllnksaspriinvasaagrltilrsqelvdkftsdqlttselcklm
nqfvmdvedgthaekgwpntcygmsklgiialtrilarehpgmminsvdpgycktdqnnnqgvvdpmdga
ytpyllalmevddsgeeveeeegsevisglhfyeeqempwsyqq*
>Thaps3a_3848
mkllplllsaltsasaftskhapvhsvrsspttalqmsedakvddskvclitgasrgigkcialelcrtg
nvklvindiepmreeaekvcqeirdaggeaiaitadcshqdeikkmfkevidhygrcdvlvnnagiardn
lmirmkpeqwqqvidinltgvyyasqeflkhaiknksgcivnmasvvgqignpgqanyaaakagvigltk
snakefgsrgirinavcpgyiatpmtanlgedflnemcthiplgrlgkpeevagvvrflaldpaaqymtg
hcydvdggiaigv*
>Thaps3a_21564
mslqdftsrhlptfilflllgasitttivilssslhslrvdtqqnleqvnnhlksietaqngyhqqittl
tklvvqslnatdeyinnitstvqnakdvisqdvetvnamadsqnsllavqfagmftvlvilvsgyhlsqh
lrhmyspvvqrkimavlwmtpiysitswlslcfplaepylavirefyesycvytflsflisvlgrgdrfa
vldlleanadqlsppdkcrcgpkfwkrcwagccngerkdrvpndlhlnesnvvggipsavsppwgsgnda
inspnsttsadalhseqypsnnrlkaeavldqcqtyamqfvllrpltaigwlvsnqlvepksfldwtspq
iyivivtnlsiffafrglvkfyhatrtylawcnpwpkflcikgvvfmtfwqkmtisiivhvayadkfksn
eeatdfvarsqnfliclemlfaavahcfvfspdewaegyrereerrrkrqselethfgdsvalgdfirdv
ktvmaskrrrrqrkkmkhgavggelspnsatskdsveddedgtlemsesadgdeqrqrgsvddsdhfdqd
ftisddneyemelasspspvrsrrlntgssdegefvgswarienfiqehdlkeedgnedeesasskdhtk
eiv*
>Thaps3a_40001
mkfihlamtlayslphivdafstlshqrirtsnvgvssiftnsqrittfsatpttrrttslfsttenkks
selvsnqdlglgtsgfstsrirnfsiiahidhgkstladrllestqtvaardmaaqlldnmdlerergit
iklqaarvlyksevdgemyilnlidtpghvdfsyevsrslaacegallvvdasqgveaqtlanvylalen
nleiipvlnkidlpaadpdrvaeeieetigidcsdavrasaksgigindilesivknvpppqpdtggpfr
alifdslfdpyrgvivffrvvdgavkkgqkvrflaskaehdvtevgimqpnqvqvdclragevgylcgsi
kdvldarvgdtitlsseykaaaakldpkseedpitplpgysesipmvycgifpvdadqyenlrdalgklr
lndaaisyepetsgamgfgfrcgflgllhmdvirerlerefdldlivtapsvvyrvekgegdsktveivd
apskmpeilremkvmepyvrmeiltpseyngqiielgqerrgilkdinyltptrstivyevplaevitdf
fdqlksrtqgyasmeyqlieyregdlvrldvkinyedapplativhvdaaqtvgrrlvaslkeliprqmf
kvpiqacigvkviasasispmrkdvlakcyggdlsrkkkllqkqakgkkrmkamgkvnvpqeafmavikl
nksagd*
>Thaps3a_25789
maksflwfisyfflspqlhtthsltiptrctrhittttflyrrnpttgfgtslsstmnnnndfeyttsfq
pfcdadnnnnqknmnpsfemgrveeegtllandgtdnfvshhqsttttdqdfddvqwsfcsnaffitagi
fyllattwdysiynsnpdveigdalntpqrilyealwlmgplfylmnsivdvrwalkvrkrdvrrkyler
llvgrglyagskedggeeagkgkagsermetlevdqhsspiqtnkkpkrrlrkklshsskklirrmskhm
ghrrdlaaastfgiaaalsvlgcvcylislnenyqvvngsgntmvdsdtlaswagelesasihmylvsav
falwqnpckkspvrtttnaavagidysipwfqrvivqplndvesmeyvgdlffgvasvvdviledssldd
dilwwpiisallwtfdalfylrgdfvslylrkemmcaddeydgeqgdesfeiakdedglnstglmgashv
lt*
>Thaps3a_3903
mtattpfivliallsytvcsgssffrgfaspfttsrrtssclksttstslhrsmisttlairsetlhlhn
anlkrqsitsafvshsglsrttdsmrpivpninptqqftmpqphhtttksttklnmslipipvnelisil
ptpsrltptgdqyvtylgrtprdrfntlfegfsiaflgsmfayfvsfvigqflatilgvvflfwpilspe
fkayqrnwelvggrdlvdvwmeeeeentaflsgipednrglygayylttiedvcvvddvrapaddeynld
efsgytmandelesvtgipwklrlrlldnegrgmqihcrlsedyldiepgmsavgvllstsktfgelagm
adfcvideegpvawvgdypylekdkflrtlnqngvldelfkydddddqdtngkqekaiqahalllfgfvt
tslafsptvlhassprttslsamkddesvpaqpaldrrtffqsaatkavvassvlatasmlplvssvdva
naadssvftslykpaphsmdgktvvvtggnvglglesskrlaeagatvvfttrddtkgtkaldeikaylg
asgvdsagkamminldlcdldnvksfkgrleniigkdtkidvlmnnagvmaipdrrltkdgfektfqtnh
lghfaltstvlpllspnariinvsstgyqfagkgldldnlngeknygpwssygesklenilftnelhkra
qqsenwsslqvfslhpgvvqtdlaryligeekfnnmkekgfqswtdkvvmeslakfaktveegastqvfl
aaygnidksmlgkyfvdgkvtalkpfaldevkakelwstseklsgvkfel*
>Thaps3a_22763
mktasvalsivlstsstpswtsaftptslrhrsisvrssqpassscrsatmynknlttlhmvgggmierp
pgdsssdddspkddsdssegistrtrstlgiqegdddflasigkssikdidpwdpnvyikprpgkygwep
iqqidteqirladsklvqrmsdgerddnlkmikqlweegnmlakfgdedgaaearktsmekraadpwygl
nerleeavqleeveeveylqgliakvggappalkkaeshprgyvlesdivgiplsnarlqrmidqteael
greerrkerinrdlkelenpqkdtfaeeeaeireiareraekslqilatkglpdeervqkkkedfdkark
elmekwknlgqnkepeevysdfiaredflentmsgfaedmrritnlyedddddeydedgglataedkyae
grpmskaaqaraeamkndgsgrprlpgdtdvtrgeldedmeineasssttgpltvevssaynsensdppm
rkhcfqytvritnnsptdtvqllsrrfeiqtvgssmkdvvqgegvtgrqpilkpgevfeytstaplsvrp
igtteiaarmsgeyryctlqegqekatdeqvnkgqgeagaelatfhfvfpekqrvkpvkpdadddddded
edsgvktttvassapaaspakststaaasppastlpgepdmtsgniattpndssdtvtsdvrvvvtstyr
persdakldkhcfaynvritneskndqsiqlvsrrfeiqtvgsankdvvqgpgvtgrqpvlkpgesfeyt
staplsvrpmmdktqvvarmsgeynfvqlsddgvtpmtstplkaelgafhfilpee*
>Thaps3a_8704
mfiklfiassaltataatgvvdrdlgngkrkaaraivnygnvgyggvvnpiifpdptlsptlsptlsptl
sptesptilepitsldptaspvwkgdawkadghtptyfptdsptvkevpaatsnptsspvwkgdawkddg
fepvttndptlsptesptilepitsldptaspvwkgdawkadghtptffptdsptvkevpaatsnptssp
vwkgdawkddgftpvttseptlsptisptssptlsptlfyryinvtgl*
>Thaps3a_20876
mvspkspisllvasslllsqslcngsshlsihrvpfvgarratprggvkgiiekalgkgvfrvdesfvqs
nlsgitaeerelmnmfidqslgrvetdgeqdaavqeaapvtdgtapvlgayyrisslprrtcdtspleel
efvgrtaqprdrafdlpggkgarlvevehnklmggetkltkvykrgdnrgafmgalkrmrla*
>Thaps3a_22403
mkpflsraavsmaiiasttsvgvargfnfaknvgrtrtfprgtsgtpsssewtkravqrsslyfrggass
fnggssltscfttsgganedgttstatidksteeandieqaaktclaitgslpppcsfggisyldtssld
anhahrvifilggpgagkgtqseqivstykcvhlsvgellrsgaekeefehaelvkeclvqgkivpvevs
lgllriamdekanedcdkgygcriflvdgfprnfdnvngwiknmpsytavlgalvyncpmvvleqrilsr
aetsgrsddnldsakrrfstfqketepvvraleraeemqkeenggsqlnivnidgtgtveevwqateeam
nsyvkndvltanmkalreegddvvaavsnaqvdmidgieaivsydrdsedgdestiretrkwkhgpagws
vdatnhpsqvlfskmgdpkedaslaplrktlealkeirstltpflrllkvddvniakasgtpsskmkkrr
hlsqsndeedgtsstisrpldphrraeaeaavalaigtlrymggrlrgldqgrqkgdplrkeldkirgml
vslrkiekeenekasvtsatnesegetetdsssnnnakrrkivdvngsermkkgalgdcdkkk*mkpfls
raavsmaiiasttsvgvargfnfaknvgrtrtfprgtsgtpsssewtkravqrsslyfrggassfnggss
ltscfttsgganedgttstatidksteeandieqaaktclaitgslpppcsfggisyldtssldanhahr
vifilggpgagkgtqseqivstykcvhlsvgellrsgaekeefehaelvkeclvqgkivpvevslgllri
amdekanedcdkgygcriflvdgfprnfdnvngwiknmpsytavlgalvyncpmvvleqrilsraetsgr
sddnldsakrrfstfqketepvvraleraeemqkeenggsqlnivnidgtgtveevwqateeamnsyvkn
dvltanmkalreegddvvaavsnaqvdmidgieaivsydrdsedgdestiretrkwkhgpagwsvdatnh
psqvlfskmgdpkedaslaplrktlealkeirstltpflrllkvddvniakasgtpsskmkkrrhlsqsn
deedgtsstisrpldphrraeaeaavalaigtlrymggrlrgldqgrqkgdplrkeldkirgmlvslrki
ekeenekasvtsatnesegetetdsssnnnakrrkivdvngsermkkgalgdcdkkk*
>Thaps3a_21204
mlfvnsfpvllllaasaasfaptqhhqrqstslfmnqkkkqkplpskgfggassssprvssalssttfik
pkttsnfkyagsirpglqspkrlvpsekivfpdyaddgvpkarpplfpwvievkkpeeiekmriagraar
evldlagrevrpgittdeidrivheatlarggypsplnyhnfpkscctsvnevichgipddrplekgdiv
niditcyvngyhgdcsemfvvggeeaadakarhllqatydcwvkalnfvkpgndykdigaiiedhvvaeg
fntvksfcghgigsvfhtnpnilhyrnsepagkmapghtftiepmicegeasylmwpddwtattrdggrs
aqfehtllitkdgvealtgkietstvhfweeeskvhegvwlgtsadakeretalnaqll*
>Thaps3a_24513
mvpvamkrlvrgrlissclssvgaaspaqssrrsflsasvhkrhhpslqspsrpraqscsinvnaprqgl
vssrpisststrlfssndttdkkeallqgldihtipaeddghpmavytinkddknteqqkrqrtpvlllh
grtwssvpvyhlvgggpqqqqsrsliealyntnqiqpyamdfrgfggtpkddsgfveplrcvkdvvsvmn
wihelhsgervegddgsevngggvarpallgwshgaliaqivaqrhqdvmsklilygsiynpnikyaipp
pthcpddnsthrglfddlddfplhemasrneydgamedftnvsinneeartfppisarwfaeaalicdpi
kvqwwnlhqlnechpslvrvptmviagdqdpyapmltqaelftnlgrgvdriwsiianadhavhlseerf
rlvenvrhfleerss*
>Thaps3a_24508
mttpttitrllttallfltfyttptqcwqqwnsssyssdvwrelwsladgpgdrrghslvhynetklvlf
ggrgndahrphvpsrfsvvddrgvlefstydgmplsssydptlemcqpketcvplsqsssgndevcaysw
ehllqhnpspseqakieetcgfvpvgvyyndvwiydtdclryadlacandgwrilnagmtfggcngedge
ytcitpserhghgasmiddttlaiyggyshecedycddlwffdlvslewtkqehssgypgkrwefsmisn
ysnddasnnasifvfgghrlwhgfssdnnvenrwqsrellpeggylndlwvfsnstwskvegketcvdap
gltwqsrndehcqvywpkarsghsavfdserngfwihggyatyypyptskdsgsgfgvntllgrehtaih
ptyqfylddlwfydiesgywekkrtfgskphrrtdhvisksgnllilhggyadnyhfndtwyyiidenrw
lekvdfvhgdypetciddlrviqddpecielefpsdlrrsnestlalkyqdilpyseqegytpdpahhly
fgivddaeklvqelrrtyleqeiydkkgeriwlqssvpdgtpiapkaasgprqyarkknvrfnetteldv
wewcttakgeptrgwkndglfgrsnatvlipqprrqspgwdgcedfnwkyppsrsdhasvyvekydilvt
hggigydpsnptpsfesletrvlgdmwvlsvhtcahncsgngvcndgfckcdpgfygidcsnftcpgshw
*
>Thaps3a_23216
mtttrrtrrtpsllsiatlllsqlpsthaattlidstglltkaipsisqsgivalltspgttgslfpesn
dvsldtassdssggviikapgacleessglargsgaaaagsvagavvlsgvtladaevglastrhgrtla
elfasvvrsgkkgvgatliiavqddgagggidgegvandveeifesvaeaacvddalgeyfkvevvlvkd
aedvakvmskassaasgksvigsdktfstvfadiyneissaqtadptpvaeaalacndaysrasrtsrak
tamwkhrvsrgllvekfgqnadslmkrtldlfdrdtmaaaglpgagekrlemrsklqertektlkelftl
qlailekstlkkfnnallrkmgkdteaqdffdnnaaalrsatfafetsastlevpslslskskavqdmtg
klnnalltfpdspaakiksmkkiektvskkkqpsegsidlsldlvamirpdgfgnlqgfagyqlgphsvt
vgvhndaddpgvisgfggvrppfirvqpklkldvel*
>Thaps3a_6480
mkcltkmklillalaaatlllaaptcaneatidadgnvitededttvyaanandvpldttigrtealqat
ivnnspyridiywddgqygahvstldkgetgqvntyvghsffitrhgvkeglfyhageegeerivlnvrr
rnqkflipshaapstnpcqdrfsicksqadnggchnspgwmivhccqscdkhldskrlidpkvrcskeql
ntpepvwkpgdlnkmferwasdediiqqyglevitspepkkhnatwenakdghpwvvvfnnflsdnevdd
lirggemegferstdqgaanalgeqekivsqtrtssnawcmhkcerlggvrsattkiedvtgiprvnyes
fqllnygqnqfyrshhdsssrdhtppgpriltfflylsdveeggetyfnkldlavkpkkgralvwpsvvd
ndpefwdarmyheakdvikgkklaanhwihlndyitpnnwgctgsfs*
>Thaps3a_7245
milfnsivtfiiglfyvqlsgdafitpschdrpsspsqspshdkmgkkrhinlslqmissgfsfndgeqt
lisvqkplgiileqeqssgpirvakviqgsaadagvkegdvllavqnasvenadleevlvfignaprvln
lrllrkess*
>Thaps3a_2550
msslaailiftalfafftyaciiadpesstiagffmkdlpsllfqqleriigkkgvatvekwtdrslqlv
ylvvvlgswsiiftygyeaiqksnyisnnhqyagyavfaacmsswhyachtspgsvtsrtialydhypyd
silyynkqcptlnirkvarskydrfskqhvprfdhfcgwlnqavgelnyrwfllflmvhvgmcyygtwam
gtvlygevvdknllnatffnavtgtevnadyiivfhymmmryfeicgvlllmtvmsvmlsiflgfhlyit
arnmttneyfkwkavrrwhkkmkqkyeetekegrfgrtnteesssrdgssfseqvsdvdvgctgpasavk
pskqkavdddcfdpgpmpkniye*
>Thaps3a_10912
mrlllpsatiaivsgtaaasasqashasetsnivqdvdfaynasrprsiklvslgeecntfdteqnrvvp
dvgvlrcrgerqtcvedvassiggrcaidrslltpkaetaevnpstpvfshrrrrtqqtsvsnrpdwvcp
tncpkqfcrcagkfgdvkacakemndicvdgavgsclsdsylpfyqdtycpfsecivnkrdyeecsceyy
rdyctlyyeyeesrsmcaiaaccdfknsseakreclpgmqptgsptmyptvtnipsvsptlyvnphlltf
mykvssepttspkptvshapstvptvtnpptfttsptsspsissaptehpstssspsatpttaapttelp
sksptpspsmapndtvtaappnsmsssssaaggmittllvgvggalwffaf*
>Thaps3a_2792
mtalrcdirkdsclkatllllatvsaaslvsllqhnvvvhiggtppvrqggdnrqllaeefrlqgqvdgp
ashpsepyyvlldeitgevvlsldhehkdhplnlltelrapregiresvfffnipkiaflisyfvlisnl
kahggvlkaimttcfnlrrtekvedpesltfingilnidtqsrkglsqarsanliesglvdvivssyfle
gillfkphhqgraftilqhpvarterlyfyhkssklefeglsmldylqsdvykdnwivrslinvkageln
edhlsvargilarkflvgiseylsetikrlrhyykwieskdgcvdyflnnmhnekethltrgseewkava
dnnrydmelyyyglelfakqastmfgrpyvdkegkpinfaklkeqkmiehtldighdgvagemslggelg
ntlnikhqls*
>Thaps3a_6290
mkttafliaaiastanaftsspvfnvrktsslsmnasertyimikpdgvqrgivgniisrfetkgyklva
lktkqatkelldthycdlvekpffpklrdymmsgpvvsmiwegkeavatgrkmlgatnplasepgtirgd
fcievgrnichgsdsvenaekeialwfeeselldweshskdwiye*
>Thaps3a_15398
mpsrrstllllaplpfsslgfsfhgrpvasslvvgrspsssynfdlsfvsstqqheqyhpqqhersncit
lhatsdddkdldslldndedsssttplapqrenlpfqqrqqasssslipeggtnpciikvlgvgggggna
vnrmiqtridgvsfwavntdaqalakslapnvlnigrmvtrglgaggvpdvgkksalengeeikqickga
dmvfitagmgggtgsgagpvvaeiardegcltvgvvtkpfafegkkrmqqaegaikelrkhvdtlivvsn
dkllrivpentpvtdaflvaddilrqgvvgiseiiiktglvnvdfadvravmkdagtalmgvgtgvgktr
atdaavaaissplldfpiseakrivfnvvggpglglseinaaseviyenahedaniifgalidpdmgeev
sitvlacdfremkenepaltavssesssvakassgvggdgeyrspnfykerreltrsplgpnasveetrt
aitrgfkkpmpepkvekksfgtrlggffkrfgn*
>Thaps3a_25735
mklssllylaapmaaaaassssnsilaeleatepmhrllsgsgdmisydddfwaynangvsedivwsdyn
lkaskcmiygkkhliafelyaknnksctrkkqgvytmpvgqfalayvaqkqqdyalqgnnygnfdsldyl
qcaqvyyndvyyyaklgctsagglkiisytddactmesstnlglyndlkisfgtchacvtwpqqsnnnna
nnanddaaaaddytdddnfeynhqfdsklcgaadqykescgwgckrmaqssssnnynskrywsgfekffl
cfwsfggvglvwvvlkqrrmmsredaiveeaamqgiglkkrhifpialgvifftilsmfmvwkkmtwifl
iganaglfahfmylrrkakkmaagggqaeyvkdggleis*
>Thaps3a_20668
mstkgrslaslclltacltyvgaermlrsgketeiinlrysetaaemdtmetlsrdytaifggvlgtdvt
tatvpsqepspetiattneetnsidystifkvqstsstiphpvpdqsqgqlcphlmlslkqmansnntat
llpndianitgttllrreraafsdgmhamdfdrpnprdvsnafadgglipnvlgatdwlwafgqflnhdi
sqvntkpgeicninvppddpfldsnvtflpmnrskfvittdndtegvyngndtlhitveasvvahqlndi
ssfinadnvygntmsrldyirsddssttgrlrtsnanllpkntigltnrggdtradlflagdvranenlg
ltvvhtlwmrehnywadhirdsnadlsgdevfamariiveaenqkivydeflpallgenaiptyegyrsd
vdgrlenvvsacayrighsmvgsdllkdygngtvdklpledaffapvqletgidpflrglatnvcqevdp
flvpalrnhlfsnqfdlvalnierardhgipdfnsirasigleafnnfddfmfsqelasvysdtnqidcw
igmnaepridglmvgetqqqvlarnfaairdgdvnfyknsisdpdllalieettladvirrnsdapnsld
dissnvffvqq*
>Thaps3a_9849
merawasrlkglrrrwwcigleavmlgvlraglrvgcfvvkkagrkgycsglcidynqvnyplnygywti
wsekvdtltlqrselspssakllsnsssrsstsnahqqhstmirtasslitrrlpstassvvaitsggsr
salpsvsvgvsrgmtilskeskeefkkenysarmaktrrpvsphvtiysfpvcalssiatrvtgcilsfg
aaglgiveifggsgaalstmqcigsgemvggalfvagakfsvafpfayhylgglrhlvwdnspemltnvd
vekasygllgasvllssvaavv*
>Thaps3a_6698
mapalcgdlistrrsflalawtlttllsffsfvvavflagrinqqyismtsgdyaewytheygndfydrl
leegsgeccryleggeeggggeqqregedhdrqeggsndrnqldaeffqslanansrslefagvyttvlg
ialslygstvvvgfmslkgeyippcfsfrsmsmieeegevgvedadtgprnlwgekihrgvflgclvifa
nllllcavifgelevhdnynnydqqnndnifsyriekissvfaitcivlacvyvlfaviylscggmlddd
ndtvqhntgnwmdhshsqfelsprgngrrrrrgrrdmpdkaeplvsavgggiteigcatrsderayvlde
gcidett*
>Thaps3a_40156
mkflvvavsalatasafttspasfttvsspsvnnvfgqegnahrnrrativmdgkanairdritsvnntk
kitsamklvaaakvrraqdsvlatrpfsetlqsvfgglinrlggeaadlplltqrevnkvtitvitgdrg
lcggynsfmikkaearykeltaqgiecdfiligkkgasyfarreypirkvfdcgqnpnskealaiseeii
nsflsgetdavellytkfvsliasspsvrtlvpfsaseisqkgdevfqltsqdgdfgverkelevaepqd
fpndmifeqdplqivnsilplylngqilrtlqesvaselaarmqsmqsasdnakalakrlsqeynrarqa
avtqeileivsgatale*
>Thaps3a_4609
mrhgpsflilgsafglralllahqpetngankasgeetntrdytrerasitvycrrkersvagvfgshsh
qthrfantvvlptmggnnalqkirtrsasiarrgrpntpprivetgesklsfqvvsvpkeydpehakqsf
nwmtnkldsfqishcatsndetvktepaekpkemattastdcssgwgewwlfpcwgsttkldqsdelkta
fssqpesmaetsydgsgsssepscsmegevlevnaivddvsdvtstpsengsdseseddsddspsyrdsk
tkksmvgvdvkrerfeevslsssdsslsy*
>Thaps3a_4436
mkiwlllaalfrihaaeigtphstvikltgknfenhirdpanglwllkfyapwcghckklepvldqvapf
lagkmsigkidctsekalckqyevrgyptlkyyrdgdfqeyplgrdadsiitfgekmsdravqivssynd
atkvllekipvafivydpeasasgdsssidasgatdaekesekiiqstertrvfgqvarkmqaqgsfgll
lsdvspeevakffdeenavpmggfiarieqdvptkiydgeltsdsfidfvrdsnlpivielgghnfrlag
rkgkpmaigvydpddeiktkkfrqelkqyatrgvhkddyvfstmdgkkwnkflsqfsitteglpelfvld
vpartywqdssvfgvsdfiksvkngeiesreqearmknpfeefldnfvkympwsllavlgvlggtfyifl
pksyadntrirpsppskksvkaetgeddvsnkkdk*
>Thaps3a_20564
mksflptllaatvaistcsssvalvstsssnnvriplspssssplspilsdddsmsslsslpssslgesp
tltdtnlspflqemvdeqrelqmnvgramdvlrkdypyflkrspgelmkeesvrfgcvfcrcrwretscv
irvcvsvprnsivessf*
>Thaps3a_23813
mkfiqlltttplilvlfptnasasflagkyctytggqcgrdkycqlptgecnkriatdmmegncqqppam
ctadynpvcgcdgktysnecqafaasvsvastgkcgnndrdvtctlekggsasscksnefcagtdgrcfd
ggngrcttmpdmctleydpvcgcdnwtyanscvaqsmgvnvdyrgeceklvgvcvpddrprpvrngvrfr
fnmngedqictdknsnlyeygefsgvidsndcaekcvngvksdlasalrgfdygcsdavcrclydngtld
nrtgdsfnrtnknyvgkgsitsttkknsyycfklvgaemdeiisva*
>Thaps3a_38667
mfksvliaaslasaaafqsaspvakttalnafenelgvqppigffdplglldgadqerfdrlryveikhg
riaqlaflgniitragvhlpgnidyagnsfdsfpngwaaingpdaitgtglgqivafigflelfvmkdie
gtgnefvgdfrngaidfgwdtfsdevklqkraielnngraammgilglmmheqlggsipivgel*
>Thaps3a_1819
mtmrqstlllvvlasfsnalyapkpsrgalrlvsstsvshtigsylrasssstdevetsddlhdflnela
dvanttatitppippknesshfmerekvvgiggnsgftydvnalkrnlvqesvrgckqellvllgdgrqk
asasrgasdgkgqrvmipprsrrdrddlieerlaslvqanpvstttdsnlldgewsfafatnsastildt
srfilsktkrldaandkqkniksennqvanvrggpwrfksgktenpfrtstrqiylenldndddahivde
trvlgglyqirrryglfgltrtaldvdlvesearlfgirtmkkntadfkgtkygapleiqilyldtdlcv
cttglglegplhvytksdlwvtggakrkmrllartalwvselesplrirqkvsntlakrkaksipsaaea
lnigefdinadgttredpswdgeddpfyhlspeermkvlksmslqdiyqaglnrktqskkekmkwtnrnk
kfkrpdl*
>Thaps3a_20685
myrfhhhvfitafllhtlllspvsavvdddvisrrlgrgdsiiqhlqrehaqdrtrpqftivgeslddgq
eyefrvveianpsvtktttysvdggpsfpvedrgvrylvadsnhnngkdflflavdeklgrvhgvsrakg
qtiknivqgrsgivkvseaedfdpqpwscdvehedefmmsgnaqhidsenvfghhklekesgrlhehhhh
rqhpehderihlhnptedmhnsllgslknaprrklyatdnfpalysyvvemyieidnefvqrigngvlan
aheyvnalisavstvyerevdthlsvvhiaqtslydslttttealskmrqtyggsdwhykekeidlhhal
lgnfnggvayigqvcsssmgfglsgglygnfeslgaplvwdllivahelghnfnswhthdtrgynpvvdt
cgtscsskmplddsatimgychqcsggvknilytfggswheddrmnldnwvnnpnivdgisiepkrvpht
lyefistrncvsppdddeipqvvcsddedcfdgrscttdtcdvltgtcsnkvsssclyvlqspicgegdc
fipsgfmvdmtavkdvsisslrishninnddisikvytatgsfqgkgssaaawtlietismpplsrwtgl
elefdgidvyagqtqsfyivstgtflcgglgkpdplvvdgkmqirskgmafsgsteffggllgysftias
psvwptvppfsspsshpsesptisveptiaisevpsrsilptlrsssapslsrspsavpsqvpsesssfi
tplpstsslpslyasnapsvsidptnmptqtpsqapsiltpvpstsnsptlqgsdgpsvslvpslkptnl
ptlspsgspverptsvpslipslsdvpssqptsapsvsgmpnfqgsdtptssafpsveptnplptkapsp
lstiaivangtlalsnfdppsvqqeidnlaqlledtisaslssnltdvtvvgvtvtsisdlyveqhsgrr
lqiiplvnftvavedtcqvcdstadllftrveetltnaiesgnfvtalqvsnatifsnvtieisfdgyal
vissptpvpstsltptllkseppsmslnpsielfliersfslasqptqvqshfpssvtpipslsghptll
asdipsssmsptdvptqgpvestaspsessvptlpesmspsfslqptkkpvnptsqyyidwnilkcvlsc
mgpppcggkadsweekhpnveaccdkhlpwlsveqcqlssetdfpfpspssppvispspvastqvymdwv
llkcvascegpppcggkaqvwnelfdsvadcctnyftsstlvtkclapdirnsispttvplshmptttsh
wfmnyddmecvldndsrqpwqklysskviccqsngvvct*
>Thaps3a_23021
mhflsqsfrlqypmscfaltlvlsivlsmtslprltfvkaklpafqsrthqlnnigvtpkiapphkspia
ftrrhyqplrsanvsfiamgkpsphqsrpmqmsqstsshtetaaetttelydehqfaafknaieevvakr
nvirdfrknekdleivkqhlldngrklpywdvhqflpikasteasetrkkteytkerlqerrqtyldhtg
ltsqqhrlatvllahvgehcaktsqtkplyvawekileagmtplsrilstylyalslesdvdntdrdvas
evamfhdalyeptektitllvkglvargdaagaealldgiedgplgdlrhrttspilqlyckkgevgsal
rlyqrmrttsrvkmdaatyaefiaaiaengyfkstsapidgaeemgyipaygqglldtlisemaedildi
sevsatvlhngfakgyeecewdsikpvsslcssdqlvanrvevdrktgkcpatevtlrlivleesqrlhv
hdtllemakvksieyttrlaakgriakdiaeqaelatetlkefsdwlnaregepytaiidgpniayfgwg
rvnihqlilmvralekqgehplvvmpqkytrqkfhlragmiqvlkddelemleslkekdqmyvvppmcld
dlywmlastsnqttatngtsidvpknndegrypglrpmvisndkmrdhrmelleerafrrwccshivnyn
yteyienhweereitfhaadifsdeiqsnecpdgatawhfpvtewgsnerfclklpydskh*
>Thaps3a_9286
mliklltsilllssslataqdilqspisssshsvrvqrrqlkkdpvavvgqglssppqqqqqteekkspv
ivkgsesivpkesvvdkmpvvkptgninvdkndepstvdeentsvvyvekedvpltaivtekkdtvekie
peqtegrrerpqrptnmaafdydniqsiiggeeivpgsrpyllsigadyfghwcgaslisphfaltaahc
lfylgswdpptyvefyrhslmndagvtkmyfkntdqcegdvvfhpnyddytlendvallhlpngiydiep
vilnensrvpldgasldvsgwgaigfdengtsvytdvpqattinyvttedctsppspwqvgwitdsmmca
idevssdcygdsggplvlenvdgdgsaqpvvqvgivswgiygclnatapsvytrisdvadwikhtvcers
gelcdgsksenlragkggkptptgsigangesireflfsrivq*
>Thaps3a_9648
mktpirhkiiaaivlvlstsmvhshntaaasrlnnkknakhdnpssppsngqkeydapnqdgnddtnsvi
nnertkkkpsssdsylvsrdvlqskypvfesfngtmhsgllpaafvddamlfgvddesgtkkdgaalaee
dyssyffwlfqpdgesgdrdevesfrddtlviwlnggpgcsrknrsvtvngavsktllmsqqftefptig
nssnesvrdegievdelscvkekedeeaaal*
>Thaps3a_36243
mksllllvttplfvsvngfapilssqvgshqvssasswhhhlsasasdedltpdadsisnnhqlqrrrfv
tqsiiasgvasflttqpvfadegdtdplgtslpkitqkvyldiklptnktpkrlviglfgeamhktaenf
qtlctntegpsyagtsfyrvisgttiqggaigsnsssgksgtsafengapftpdnynikhrtkglvsavr
nangtidsrffiqteddagwaddryaafgivleeegtggmelvkklsrlevkapqnspkdpvlivgcgll
*
>Thaps3a_270385
mktliclalctgsaafqlpssqlinrqqqerlifatistveepttfdetvqndteeeepaeqfnwfkawh
piipvdcldnatci*ssrfrhchlvecphrkvplsegrveddgsllcsyhawrfngegetidvpqiprte
lgkikanpksncnsfpvkiidgvlwvwpdssddsrieaaltpvpaetlpfggeddervwkgkwnfrelpy
ghdyfienvvdpahvpvshhnvvgsrygdhsmtintkesltkkgfsigvssknvegestttfnspsqvli
kapfgsdgaaqylelysspsrpgfcnhvgrivvlkdlvnemppllkqftlplpiwlnhvlasaflhqdal
flhnqersltnygqyrtsqpandsyanailpcsadkgvmnfrnwmskfaggyipfkgvttmpaannevvf
dvwnshtkhckhcltalkrfkkarvlafmmsallatirpkvfgvvgstlgalacsglglgltkligmfyk
yefshadnh*
>Thaps3a_25847
mtiitpaalltlaatvststaqecsvaggftlefegscnyetilsaytdqvynaagalasgcstsakadf
daklldanmtvedmcsqiyrddntapfsdaaakgddlnfeqhffngrsewqeevetiyetedgtptsvlk
edaesvrafyegvaqgkrvewpgsltnfqssvtdanglatcttnaamccwpkdrqandnngncakpydln
cvdkdpadntdlcfvdlergaasndfesedgvivfpgdnndgegaihchglawgndvndhtarykannlf
fvsmydhmyqrgyvenipgapmcgcveqmptvsrsdctqvdltetikitydsltsaftgkitsvdvdfna
crginnrnndlwaymaklyyqgdisaeqfgeagriitndgceeavkyqlnkqnlktglvhnaevwtkvag
rdglndglpfgkntfyismfehsstapsdpsaevldntpillracagcvkthkyiyyrrltsiangdfdl
lynliyersngggdnvwtedftlhstyedaltganpwlcpgdaynygdgfpgqcsptgarvkdqgsifhw
ssgtqldvawyvnkpesegiqtfnantrsgsftdvdvgtvgatgrtmvttidgednyhisvasgdiwnqa
dnfhylaqsksgdidvsvnvasftniatvwakagimlradnspnaqylmatltggrgvtlygrtsrgnwa
tefgsryqenpvqtsawlrlvkkmdlvemyrsddgvewtlhasaniffpndtfrvglavtsnnmgttsea
tfedyqineyffptsspsissaptvwepavdvgdvqragsitepnadgvarvygsgtgtwghndafffhn
vqksvggalevtvhvnnfsyhyqygkggimirdsndpdaanafiaiagrnqgvifqsreeagavtthhsf
hwvqnndvwlkltkeadssvvtasykhssdtewtvagatsltltgetvqvglavtagdayqyalaqldyk
eydvveegaamrrmlra*
>Thaps3a_22200
mnirllcsalvalqldtkvssfsstqhhnaasrsshqpvhlqmvasgmgmgmgmttkgkkggaskgmgkm
sakndkksaapfdvskalikseklyeelmsestkaynaaeegtegdlditteyviaargkqsgastpiaa
sasdwvpvaqivitrpvhakdnddggfdssvrasisyycreinyaaclgspstfkslprnaveysvepid
sffrhvyeeviegknrnnfvegdakvsmtktkareilgleagckdavvikqaykrkafelhpdrfvaeer
tqddidtspnqflsvkmayetltsgvrgtvkangdsqswyeslggksrteflgpielmsvekagalcnka
fksavagldpdltmafvarnqaar*
>Thaps3a_24843
mrllwslsvlfvtsssvaafapsnhaaalrssalnsavaaadvmakqeatleklrakdqssgavakdvdl
llhisninnrrgratfrhplvnsvassplyykshrlyfnplllpriqdlnvvfedehivvvskpsgvltv
pgkdesnpslnkavfdrygsesgrmdkmvvhrlgmdtsglvvfartnaalramnalfrtrkvtrkyealv
cghvsqdegsidlplmrdyecppfmrvstddhqralieldadevgkkllespkdsltkyevvsredmggh
dvsrliltsisgrthqlnvhcaaighpivgdtvygyngeaasnggldavdlpadkasddlqkaiaeacag
kpmcvhaksisfrhpvtkedlsfesnasf*
>Thaps3a_4242
mtvfgslqslvalllitlsplllssttsafpiitdvdesytkcfnfnvpddddahmvfivvpdevddeve
dwfntrmhemtrkgssnfmkslpeaskeihdkisgdkeyngrsnvylkvtvpkrpvlrhqmfmwyapvvv
mnvvkasqrgkkdgpppgdysvcfenknsdqgvkvifdvvllsdegqdaelqysiikkehltpleanfqe
gikaantilnemkymerrearmrhtaestnskirlfsylsvivllgvtwlqrtylksyfkkkklm*
>Thaps3a_8333
myctrphlslillsvcfqyrtseafsiasspssasqlkkdtkvavngdstvhvvppplaplydvtlttym
rlpveqyvlipmplgssltkventqqlmdedelqststspygeefelvvptitffnlslqpivyasvqph
anqvvissdkcilrgssfiertklnerfdfrvkttltwndalsnvgyngvesvqidesiqqnqlseacet
tdadcstinnscsitastsidvdvnvpkpfssipkailqrtgnaamklsmkyiqgnfvenlakdyerwat
daeyrsyrsslssdkegrsvddvvgevheva*
>Thaps3a_266701
mislgtecavvvvwgvipwrlmmwscfrvlrgmkigrlvftpsllemirvmmmrttrsinydaededesg
lipeedldedfddyddlgslvepravtrascqnvkiqfrtdkygketsvylkkngstvlqsvkqvgafqt
ktiqkcvspgtyqvifkdndglccrngqgwykvfmrgvevvrggyfigqkshtlkvgynyqarmtsrdkq
wlashnsrrrtyhrsagktykplrwsatlasqakgyanrllggcsgsnlvhakgiqdgenlaknkgsgnw
gkmypadnilkrwvenektwnypknahltqvvwratryvgcgesvksigngqtcrvqvcrytragncnvr
ngnwrseafkddtacgkpcpnegcfa*
>Thaps3a_258892
fynaaggpfgvepsvkaagnlyaiigfavmpfvwalpeclityelsalypcasggvrwveeafgvqiglm
fgylswlggvingatypvlffeyvmsqfyphtssseihgllrygilfgmtlllsfvnyrgldvvgktsii
ifvlsmspfvimivigftkvdpekwlqtprtdyeeqfdddaldtkgwfplsylggivfrpfvnnlywnfn
nfdqaghysgavpqktlqrgiagslllvsatyllpilvttgatdirqddwkagtlavagtdiagrwlgnw
ivvsaaicliasffaelsadsmqlmgmsdrsqipsifshrskfdtpsyailmclmvmacvlplsfhvive
ltnfsyciavtmeflafaqlrirggdatkgrki
>Thaps3a_10305
miwsvlccfagvcfgsifakkllcheqslnsetltnlpsyifsfnqkqtaipstpqqqqrpasnwsddrr
parpprrssggwddddntndggdygtrrpagrgggrnnvgsgwnnnegdgfdnrreerrpgrrssptprs
nsggwddtddfggdeygsssfepyvydkpssnnrgrgsrnndrrrdggggydrrsggrdsfgrggdrprr
egrggrsegrgrggrgrggpdrntiesgvvkinlkmienagyqhlygiapvlnalkanvrdfsnpddndn
eeeteqmlelqkrlssvdgvegwddedgvlerleeeqqpkvkkeikpeaklapclfvqegtlannkrtfr
ssakneasseiltlaqkiesldvvevdkgvlntlcgnrphqgfvlrcgglefeplrgssslpsaslagkd
gplvwlaldevvdpqnlgallrsayflgggtgligdddelgdamqrgrvgilvcsknsspltttvsaasa
galefmtvystsnlpkmlnraredgwrvlgaaadipdsggaarsgdaindvnndwdlvqedddedddddd
tikddetkpqlqreeqqcydlnkvetgkptilvlgsegrglrtwvarscsgfvkvpgglnmaasdndeda
tqagvdslnvsvtggillwhflsnq*
>Thaps3a_25371
mklflaslltttlsfipttanayestsskvtktfrfkddfflkidplstaiapgvntddllsaldayget
frdkwvlslmlntlpqdecevvemsvpefsiaqwrypenynieelpaagqsyihpdtyvqrlyynvetlk
itcqdpsddfptyrdlekdvytaaafsgsaftdilnpsgssscngseedclfstvesveydtfddmnadl
fvqrflevpmylkcldrngygpsianvlieamdeffsiyvtpelekeilinapggsvynfaspydngrvf
fthgmyytggnlvaqvkgedgylttkytyafdtiwfwphdatddilpnlealvnsifdegafldflqqey
sqygyirradfcepvdtmpdfpeipviptpvptakptfrseigeecasdaecvdgllchgatgkcvcnvd
tdfgcdggniceiyekdevprcycdmyndngqngctngqacrfscaylvdnprcfddafvrdctaawgdg
ftcadtnndgvidqsdksggcdynaptsapqistdeptkspvvalvtpypsvlftpvptievtmpptmtk
paitapptmtnptpmpspfpsfnplgsmmcdsnstntcpdelccvddtcqdcvtdpgdgtkpivgtcgng
nkgdgicawegyccsewgwcgtteeycsvssiaptpsdggfyppptpsvdagkcglneigegicanpdhc
csewgycgpgegycykiddgtnpdgscggggigdgmcssghccsqygfcgegpeyctgfvdnievtdndn
liiersplpedlmpefsfrcgvdeldargnckaecthriqcsngdecwgtqlsfchvfeqgshpvcddls
tanvdsrcgfdevharefcgmkcnsdsecgtgeacyptmlnlcdcfedmdsdgtieqsfddandsvkpyf
lgelvaadkpvakegdgdvegvprsgalaakftigsffvsvltfvvmy*
>Thaps3a_10694
mncikawtllllqqillvipsslandlsrvgrlgsgansdagvsvdpsgmdmtprqpgifdkkdpdvadi
iggyeapvgrfpymislqtnkgkhfcggsliaknvvlsaahclndnddilavigrhdlrtnvgdvvnvvd
kkihpsynpwtdeydfglailsrdttenspllklnsddsfpslpakaltmgwgdmdpddkgeefpdklqa
vvldvisnaqcaclyysswifqdmicaltedkdscrgdsggpfifegssvdgdiatgivswgvgcaqids
pgvysrisfgfpwikqvvcplvanpsdaspglcgtlspspsptsnptlsptispppthsplrnptgspti
vpcgdgeckasdnetadtcsadcvsavlplstnsnsfakavvftvqskndsvgltgfeivgkdadssnvr
vymrdgdynsfsdfededtwiklydgtlglvkevptnitnfnrivslplnsvtsfqiyvkeglsfeksst
vgsidddlvevrqgnklndkfkrikddglptgsikyystkvisippgptdpptlrptqapnrnspdstpk
papsqtkqpvtakapktrklyd*
>Thaps3a_25561
mhiivkisllslswwsasantntriiggrvtnerrypyavaltkggdrffcggsliardvvltarhclgg
synvaigrhnltssntagdevpileeighplwdkytdvydfalvilsrpttipgiplvkinsdsslpqvg
ssartmgwgdtaqdddlrrisdvlmavdvevisnnecrnakgtegnlynsykdyiypsmlcthtpgkdac
qgdsggplvipgtkatedvqigvvswgigcatqlfpgvysrvstvydwiketvceksldppedlcgtrqp
taspsssfsatpsllpseepsqskqpsstpttnptissapslsqtsspsvavspskedvpvlgsnllvpl
spevasekrtinaakssivnsgdrilssgvftglivtsgasvwlll*
>Thaps3a_15292
mlrnhplascwfvagattasliwtviyhkyhsfqgdidddddesdddsvaslrdadisrkkslirwpwdt
lrksvvqasasflnvedidsedegntsktgpcigaifgldvggtltklvyfeeqlhefkrdrdkneglhr
qdhyhaaasalevlqarraanttvkrhntdsdvdlqslwdmriesvpdrldefasscnitqsdapmaerd
agehndnefnndhtnlpaesprstmkksismvnlsktnehaealdnfysfarrldtyetavkekqlsyys
rflngqfhfirfetrhmknamnlmrinnfhknikeigatgggahkyanewerdlgigmakqdemdslvag
mqfvmsdiagecytfkpndwtadtkqpnegqssvvngsvsnafpyllvsigtgvsilrvdgprqhervsg
stigggtywglcrlltgsdsfsdvlnlamkgdpskvdmmvgdiygkdsnalekiglpsdvvassfgklva
kqnpsegikeedlaralllmvtnnigqvahlnaqlhetsriyfvgtflqhntisqqrlahaidywsngnm
ealflehegyfgalgsfllhhgiehptrkdvdakqrkkrnsrhrlhqrsksmgsip*
>Thaps3a_20613
mkvsslaivtalfatstnafspiqphsttpiittsqlhatppsqsnfltpelattciataqgtplyaysl
sqlaaaatatlafpnafgltvryamkacpngsilkyflsrgicidassgyevrramsmgvpaekislssq
elpadfdeliglgvkinacsvsqlerigkafpntsqkvgirinpgvgsggfsssttgfsktnvggpsssf
giwhelvtdgtvpdivtkygleverihthigsgsdpaiwqsvatrslsfcklwdtittlnlgggykvgrn
pgekttdlneigapvadafrdfaketgrelqmeiepgtylvanagalvttiqdkvstksassdeghiylk
mdagmtdvlrpslygaihpitilpasgkssdigtatesvvvvghccesgdlmtpkpgepealeervlrta
eigdiavmdgsgaycagmstknynsfpeapevlvdlegkvhlirkrqslqqiyenecdvpsglf*
>Thaps3a_13557
ydvtlcggtlgifialalqlqghrvvvveagkllgreqewnismkellelvelgvltmgdideavktefp
acragfkneegeywllngigyeceipnvlnlgiapavliqnvskrfkemggtvlegsplkgiviseslga
aidmgddkepitsrlildcmgngspisrhqrygmkpdgvcavvgscaggfdketnligdiiytnteiqdk
gdngklqyfweafpvgigrngkepgtsdvkttymftymdasedrpslqtlmndywdllpiyqpsikdvea
dldvkrvlfaffptykdsplqpqwsrllavgdasgiqsplsfggfgaltrhlgriseaitealdhdllhk
sdlaeinaytpnlsaawmfqkamsvkmgqnvdpkfvnrllatnfdvmnemgkttmmpflqdvvridglag
slarsfvadpafmpqivahvgvptlvewlghvsmitaysalhnlspvikpfvdkmeakerflwrrrmeaw
kfgsgndy
>Thaps3a_1101
mamkrskasacvvlslscllvssswhavstvifsssqtntsvvhhvaiptfkastnavnfsatiaiahpy
edhwpsytlpewatkvessieytssiskekqvclvaiggtsdsiscklgfrcndndleasilpgflpkyt
thmfknnvydceddsayflfvvihplvrikraiqndkpidwdafklregeknykrrknfyldcpfdtles
lasqglsqddsaekckqraesalmgtehfgndvyfgyqyhaegipgigrvmtiraehfeedlrsvelela
gkrqetqlsvriqnnahkvnadvfslseelqslicnmlcneiqsykqilnksinlsgdqvaqsveelias
cpteatstkcnkprpditnklkkgrgygkrtstdsrrgwqvldfmkkdptkylqkapkesevclvhigks
ggtslacslgfnspgytdpcpdevtpgllpqyttrrfhlsqydcfddsafylflirnpydrlisafnydn
vsrspknfervlssqefakrkklfldcpfttiekmaqlglskaatatdvckqraheaiygtenysaqlfc
nlqfylesipkdakilalrtehlsndwhsaevtiggdlnqttniaqknvndysekkeklisdnsrniice
klcneilvyrtilqhaanlnheqvqasidelkescpveavttscseplpdisdklkvyrgyyknevldsa
tgeisigrsvhvktp*
>Thaps3a_5405
mvaihllvaraatvgfvagfapdhrsyqvysisirrlsskqtrdvsstssswaissqlqsddeidmndsd
gsslnnvnvgtsipqsaitspntlptnsnrplpfpdamrlmgtsprriflsmssstaialaanlfgitsn
ilsalpeefsestgldtffprgefkrvivrssssfassagkcsflipkdwvadtslalaqaqrqaksldm
smgsgrgggflpdgaygppgrldsqglsngdtnvsviinnevknfslkgtlgsdaelavrdllklrkrpt
tlvsafeeirgetntlvyqfeyiidrgerakplhamsvvagssagdafvtmtvvspeeewekptvaeklr
riatsfklv*
>Thaps3a_22646
mfafafisclplltsawsgagtsgipgialasrhhlssnscnrtpsaqrlspllqyrggstlwsapnged
idassredvsvvdnsndadeddnngkltprkasallstfwsmaypyyqesqpgrrlfygmilltlmnsgv
svafsyvskdfwnalsskdvnefynmmvkfggalvvgapvavmyryqreqlavhwrewmtdrtlqlynsn
rvyyalerdvsgsegfsnsdeaksgdvgsdsngeivrknnqskridnpdqritedvrtftafslqlfitv
vtsiidlvsfslilysiqpqlfatiigyalfgtltttyiggsllplnfaklrreadlryllvrirenaes
iafyggedvenkevtsrlgkvvenkreinaaqrnlelfttayqyliqvvpvavvapqyfagtiqlgvisq
svgafnhilsdltvivnqfeqlssfsagierlstfmtamrdadpkrsnedgllslpaestgtgaivtfeq
stveippkmqqpmddtiqlhfesllstssgqkavliinklnlmtpdrkrsliqgldltvregenllivgn
sgagkssllraiaglwtsgsgeiarvpddevyflpqrpycalgslkdqllypstealnpddypqghrlsk
ahllrqtmsdedllkvlemvdlkelpsrfgdgdpmkglnavvdwsntlslgeqqrlafgrlvvnqprlvi
ldeatsaldvvseakmysllremakkelnkgkmsrpgltfisvghrptliayhdaklrlnggsdyviesi
ektfsipdistvqgl*
>Thaps3a_32459
mrwlcgscrarcllskifcfpptlelqaaiinykyksgrqrsnsalnerttntmnfrtalvvlasiassd
afstastftrrnlplqptstsaspsypssssalsmnlfdrftrvaksninnvlksledpekimnqaledm
qtdlvkvrqsyaeitatqrrlmkqkeqaealaedwykraqlalskgeeglakealtrrqqqvetmeglkl
qidmqatavdklyegmqaleakileskskkeqmvarartaqstqkvndmlggitgmtsmdafnrmeekve
aleaaaevsaemgalsgnalpgskasslesqfkmleagssvdkeleemkkmlgstssaskssggtdeele
rlkreagl*
>Thaps3a_7060
mslcvamvtcllglnngvtafqsgthhlmpnhfsasttslsaigdlsegklshrrnvpyyhrsvptcikn
svpnsrlvvqveepqhaiepeqsqlesqirenyalsiemdelktwkeqaectiqnqneklnraygeiall
reevvkgtkaidalgralsnattdvaveaansatihslqvklaevtaelehykgsg*
>Thaps3a_7740
mkvssvvsalvaascgsatlafvpstksqrkpvtplfaekkqsssivratssfllglgfsaqvvfandat
mmdapqhysatlsstmvqssatleqfslpsydaakenalldlndevqdvnkktqasakakreyvdksaek
temdelrrieeeeaklfssmtkesdnarkeriaaekaesranrwntf*
>Thaps3a_39520
mmcawfvlvfsviifvlvswgtgwdfargtftalsfilgactsilsgylgmkvavysnvrttvsaqksgw
khcfnaafragavmgfalcglgifmlyvtllafrvhypapedwiyltecltgyglggssiamfgrvgggi
ytkaadvgadlvgkvvhgipeddprnpatiadnvgdnvgdvagmgsdlfgsfaestcaalvlgssiglsg
gwdamvfpvavsavgifvclicsfiatdlrpvkeekdvemslkvqlisttvlmipavylaaetflpgefm
lkatvgnnvltlhpwqaflcvimgavggliiglvteyytshsykpvreladscktgaatnmiygialgyk
saiipvlilavvvygsfsmcdmygvslaaigflsnlatgltidvygpvcdnaggiaemaelepyvrektd
aldaagnttaaigkgfaigsaalvslalfgafvtrirhasndelfqdgvnmlspltfafliiggmipfaf
aamtmksvgvaamemvlevqrqfdekphlldanpterpdydacigistkaslkemvapgamviltplltg
iffgvyavsgllvgslvaavqlaismsnsggawdnakkyiekatpdsdlkgkgsdihkaavvgdtvgdpf
kdtsgpalnivmklmavlslvfadtfyatnggagvfql*
>Thaps3a_22546
mkshalllalsaptslhafappslkashhaftsklsmvdpsmlahhditphvetinnffsslvlsdlnvd
svtsvaapvqplgaspspeatkaaieavtassadpnaqngwfgfltlpiegllklihggldsmgmssnaw
gisiiamtvvikaltfpltksqlestnkmqalqptikslqakyqsnpevmnqkiaevyqtnevnplagci
pslvqipvfiglyravlnlakenaldepflflpnlegptygadpahgsdwlfknwvdgvpglgwedtiaf
lsipvfltisqvismnmmqpktddpqqqqanvilkvlpfmigwfalnvpaalgvywvvnnivttattlyv
rnsmpkpdvssvgggaagasvmearttdfnptpmneravgfggsssdsgnsmktitpidaeivgddegme
vlgdgpdipgapqskgkrgkkkkrrn*
>Thaps3a_8373
mpqlilsiillsttittvnsettkminrcplrpsttitrpplilghrgssfhlpehtlpsyrlalelgad
yiepdlvpcksgelvaihsvdlnittnvhtindgefqgrarkskangnewgyyvqdftweeiqklrvkqr
vvdsgarttyydglfgvpsfaqivsllydwntrelpligrpsavggvaglyvelkraqffqedanvsiad
lflnelashpkasellfdhvdlceglkyneyrvpplvlqsfegetllylrrkfkerwmdfveedallseg
rvnetslleddevdhpwippmvllvdstychstdfwyeiakyqvrglgpskdcllpstvdsnldnsgnie
rakrmarewvakahserlavhpwtvrlemesqgqtgrvpglfasaeeeiryyycdlkvdgifteniaiaq
ivgeggcddyevkssgrggpvcvekerslwffgmsflalgifvgavstcfvsagikrgccegaisgrqep
rslplpevdtsldleeeeeghsvl*
>Thaps3a_6660
mqirrllawggiiivlytisllhvqiklasmpnivlddpptplvstnlvngnngtlsnllrtvgngnvnn
ifqqdsegngpfvvvcrtipseiypmfsnftlihlkmkggvaippwnatvfivldmkdknncnnhpyyle
aferrknspllvtpnvqtsnatgewyegvhwpkfssqsdpsksaylrgikdrpaivrvrgevfwrdmygs
csdvdfvlyrekevpaidclnihfvqgvalstarkdeeygmenvtdiyekkvahpnkpvddvhydnfcsl
virfdsskpggmfkttnydidaivrhmffrqlseykpcqrvkecpgtygvsfkcmvgykfhitmdnslvd
gyvsekvfngalgggipiyfgatdvgsyvniksiihcdvsrevieemrsfyprvsikprpftfkrasngt
yptdeellnwadgylrshlepcvkrvieldtndtafrevldepfitdhgimsgeyplrgvasaynllrkw
egsggaiakssfvqed*
>Thaps3a_10938
mlqfriivvivacklaasdlvqgqhhqrlranifneptdaaeylfdtsnadaavdnstdfcqsivavagt
klpdyyddtsralqatedfeetflcefsdgqsiplegtseqiatlrhqlhrgqlissestfdmpnanfrt
vgrgygrrleipagekvvvksrgrngrnnggrdlavlegnkpvlavrvidsknaviadsaatisdkifgt
ygdsatmtsqfaacsmgklniindygksnndkwkdimvapgvievkidvefnnkkatvrnavtaavqkkl
gitlpgpfqqvivyqrnyykyvgvqvheigeevelnckksarhnlnlahsggldgaaytdhtcmmgnply
sdsigrmcynpaknyqiakggsgakawyddlatdivewnptsngntwvgdvigvadynhpnknnrpvvlk
vesstandvfigynrasganadndeadnevtivvsgnnglgysqsslkatlkqgesytfvdfkgagidlt
itvnaislgdnvypgnasisivygtvpsspppssspvkattsspttpqqpnpnpptsqpvtsqptpqpat
pqptpasclaadglvmhld*
>Thaps3a_36557
mpklssiaiclcllqqgataftqpsihiqntattrrttsasslsalqldlpqlsfpnlfeskdtkrtelk
qkilalaastnrgltatdeqkkqmyqlfeqleklnptsnpltkptvngdwsldyttsdggfprvgpiiqn
idtttlsaknsevvkyfylfdvprsvtaelspvnseltdvkfkrftlgpvgfdapesfrgsldityldee
vrltrgdkgnifvltrm*
>Thaps3a_39255
mntmilkrcaqmiftvlsavlriieqskqspapqapqvclsplakwnfyishktntstmssadappagsa
lqdeidalnakitlqgalvrtlkkesssnadeigiaveelkklkitaeelrkkqeaadpskafnrksfde
lilrkmfivpsfeihggvkglfdlgppacalkaamvdvwrkhfvlaesmlemectcltpevvlktsghvd
rftdlmvkdpvsgecfradklledvidelieanpdmpteekeqhlriqiqadafspaeldeqltkygcka
psgepygpsfpfnlmfktsigpegtavgylrpetaqglfvnfrrlldansqkmpfaaaqiglgfrneiap
rsgllrvrefcmgeiehfvnpddkshpnfssvankelvlfgrddqlgsgktktirvgdavatglvnnetl
ayfmartqlfmerigmdpsrlrfrqhlttemahyacdcwdleiqssygwvecvghadracydldvhgkat
ktpmiatmkldearevevaklkfdrkalgktfkgdqrvvaaalealaenwadfepvattlesdgkatvdg
feitkemvtwkketkkvheikytpsviepsfgmgrilysllehcfyqrdadeqrcvmrfkpavaphkcav
lpissgdevnavvdeiaadlmdsdmatrvdkstaslgrrysradevgvpfavtvdfdtladgtvtlrerd
stvqirlpksevtktvfdfvhgrmtwdeatakypvvqvked*
>Thaps3a_17140
mtdvpinellgfrrgnsnsshaillilallvlpsaialpnnptseskrvdeeeeeigyiqtlllntpavt
tlnstyqkievyesdhfgkvfllddclqlterdaphynemlahvpvmeylasnagideqldilvvgggdg
yvvsellkypnvgsidhvdldgdvisvskdhfpwaksvwdnakvnlvvgdgsqfvkeqveknknyhviiq
dasdpfwirydgsvvilpshvlyeeehfqrihrlleakngvlmyqaetynipsnlkeiakwrkvlksigf
grvrygtiaistyptgqigffashagyyddhacinsdeatadalcseidnpeitlnwmdwkkvsktfhdl
estkyyhprihrr*
>Thaps3a_11173
mcssmtlqltmlviamslacafqpslpasassslhhsshrrtiltihakpskktkskttgtggfgsspks
ksssspadpskvrsvsgytgsgtkvladaannfdrlrklhgkdattdvyvrsplndetvfwfvgkvirhv
sreedsndpendedmegrvypteeeailsqkrlileyaknqlrpqnlggpyskalelwmapgdsemdvvq
nkvtlvkvmgssaslregfhvkdvgynpeiyvgeekekgglrvvrdengvpvkpafdin*
>Thaps3a_2657
macltwlsvallqtiihlptalafttmessfilcdgkrmevlyslpsvqqhtnkpaliflhgsfhsawcw
kenffpyfssrgypcvalslrgtegtfagdgvkkvqigqqledvlyfleclrgddegcskqselapffdy
vsevseectsihippvliahsfaglsamklleneemhlhfvpteqsaktvkasnikeksllssmallnsv
ppsgikkmslpnteslrknpikgwhimrglamkravtnrrlcrllffdhdhyndeqlreymthfqrdskv
tidlkdmnaklpiltaddegcsvfvkkgvlqypalvlggskdyivstdaveetarfydvdsvmvqdaahd
vmlaecwtrvaetiehwldtmqekmaqhcntealldlyetpngtvp*
>Thaps3a_25599
mnhhtnarrrrrmapplsspsftllstlllintllsdvydhtsttallllptasakeivatnewqllten
dtipgglhvkmdlstgekwvkiasddeegeeeiqgvvhdpsiadgggvnekksnnikvlqggggggggga
niqvqggdndvvqihntdikrkkivsatmdasgaltilpnddvpkvakegsakedatnnqndgatnnket
fepvrdynmmhrvmsqlppeelqrygglpelpsttttnttniiqltaeerkafetkmerlwkqrqeelmq
fqqnhvanlprvikerigvlreyvedgsgrrrelleklrlrqlkneqieedgadeednaevnlandivsa
lkdlefqlsdvdmardfhtlggwpylvmllddrvhqvagddahsealvyeiqtlaamtigtavgnleefr
twaledistalnvilrdgndpvvkssptsalslltqsfeqelnlhsqqmghmsmavddnsnkaratyklr
aiyalgsllrgnpmaqqqfvsnnfpdvlvrnvlgtlsnvrgdhvskmdykfasrvlalgedivmdvllhq
edytvqnegvvnanqlvasfttepwcelslrmlappidlvgesqgrsmkeralsavralgpacreqqcan
ddgsnecqdelmwgiqevkslrsewnregngdgldsvyrkelldlvdgvldvlqq*
>Thaps3a_5362
mtrtniyttalsvlllqtatarqqqqptfaflshrhqrqlilpfssfsplaaspitdeipsdatldsdrt
igggdpeailqsrnrlialsstlasnsatgkfisrpadkiklqnavndlealtsfqppseqmmlgdwtli
atanvpssdirrrfdkkndnnnllgwfgnkngdnkrsglslfgsegrplnpiqksirksievtqrirsdg
vgandsssdsnsinrvdnvieytpldtlqdiipkdfplfgflenlnvnplqvkkskvvlvhkaevesvap
vlrtkiawvssvlnvagtsqffepdgadvfgtnnpfgeflnvgtfdtpfvdedirisrtkgpvfeqlrif
vrkgsnmldsdmkdslvaelrveedrqiksdilraeeqgkkvseaaknvrdavisigedvsatvqkdmde
inrvmgdamddvvgrvqdvveedlqeigkaiegvvqasegegfeigeaianvtkavtklpedvrniveed
vsevndavvdamdtmvkdvqdsveddlkkiessikevvgtdedvgeseddtes*
>Thaps3a_25100
mksllswivilsssftittsfvpstsnqqhhhqcqttanaassninplssdihisnnngirntattgdet
mhllreelksrllkladdytsmkargdklalqakefdeqtaqrkkgyvmnllgkivnkvrrkakntqdes
aiekltksdgiltsdsfrqmkldvgtagdkiielaeqlallnptpiptlgfkqyggvpssesklsgrwkl
rfttaadasfseskvrgvattsqvidtekgtltnvvdfekgklkgfrvvvagtptsntdidlsfkkvkll
resrfprlfgevsiwlpsrlirwlasrksegtavdndegsnskrsgpylqlryldddfrmhttdsgnwfi
qsrle*
>Thaps3a_11637
mkfaiasiaimasskvalaqdtelpittsdvfiqsgevsdssvnimsrcnneadssmklwvdgaekdsmd
vtsttdfthtfkveglssntdytyqvqcvpadgvaldsvegsfktapgaddavpvnfvwaadlagqgygr
npdfeitntngetvkggyivfdtmeklapqfalfqgdmiyadgaippmkdytngtdgeaqwkynhgddkm
qsflsktpifvqwddhevtnnwyptevlgaplyeentsaddlyerslqaliefnpieeeflyrsqrfgkh
leiffpdyrsyrdpnadnsnptlvdmmgpdqlawlkeglssstatwkvisshdplgvvtggagdydsygn
enadilgrelelqellayihdnniegvvsitsdvhftahvsmtpenaeggftdfkpmeefvigpihagsf
gpnfmdssfgatyeyemgpltlgyarwanlapavtdlqsfghasvsedgeltikligidgtlmyektmsp
mgsteessassetetestdsaeestplvekssaplkatlgcavfasfvlassll*
>Thaps3a_7373
mklylslshiilvastswyttsdaasstatssggsirgnsskdgdrklslfadytphkkrsierdadnge
gnsmnidtivpstaagimetriiggsqvgscfvvalsivlevtcikgstkrsffsslhlqtqngrysyav
slqdslghfcggsliakdvvltaahcqggsynvvvgrhdlttnsgdsipvkkeiphpkyndrttdsdwni
vilsrpttenvdlvqinssgnspstgqdvtvmgwgdtiaaddaqklsdalmavdvnvisnsdcddssgti
ngwsdsykgqitnnmlcaadkfqdscqgdsggpliipgngassdvqvgvvswgigcasanfpgvyarvse
aydwikqtvcsessdppaalcggsgnnptptppsptppastsyptstmgngnddvdqssgsypthfpsnm
gggtdmpynddvplddgmpyddvvplddttqanqfsnspgtvyddvatddvatddvatddaatddaatdd
atvfptfspttttgssgsgsgggtgtssgnwvtiieddfksgfgfmnsggadakyldnkkdrdgvldiqd
nngdessvhsnpiitdtayssfrvvfsvymlgmeeddkfcfdysadggitwteqqcwkspddftakswyd
dvstefqvntsslairfrcvgttgdnkddvlidkisvqgsn*
>Thaps3a_11757
mklslkhvllltalavatqpnlilasedsaavssdavadaaaeakveeaveaavdastgdvvveddatdd
ddgggdagkecaaddcssdtiatvsettdeaeaeeedpkcpsrphvircaakyldtnhngalereelesv
mnsvpwllrsllkiigsvdsimkkcdadgdgiitieddmeatketclatcfkrsafkklffpdcte*
>Thaps3a_7957
mvsvfltaaitaalplstlafapshhspivrqpssswtplyasgkgfgekpaptkpqapppppstatsse
dssspppqknegstllkqlrtreaeqrdaelqklrdlratdsllkedpnaaaipekvaqrmgkrmlpfvg
vplfgtfatfigfwyaavykdmefqpaivastsfvflaigllgitysvmssswdedregsglgfdefskn
vdslkeglsrtkenallrekmvglseaeiqraidesdrrkdelkakkqkewtd*
>Thaps3a_8441
mnffrgvaycaimiastnaftnirplarhvvsqlalsastnisfdtstdvrdkatstivvgrhstlkqvi
drqdgyvslfgfrphpdilssmhesisgsgsvtshvvvptvgpaaprpphrlslcsvknkvtrnnhplsl
hamsdmvksacpskgvvhvivcvedefplapvsiaiarafplfskktsskksssdesdgeddsddgelti
hvsfldsqgkrvkneleikackvaaegvrlacrlvdthpeelttttyakevhalfknddtvmieeivgee
leekgyggiwnvgkgatdpprlmiltyeppndvvedttdaeesehsedneassialigkgivydtgglal
ksrvgqcgmkhdmggsagvlggfyaavklqtprkirlllclaenaigpkavrnddiitqysgktveinns
daegrivlsdavahatrhyddvglvvdmatltgaqlvstgklhagilatseevertavkagltsgdlcyp
llyapellkkefaskvadmknsvkdrsnaqcscaghfieshidpnykgewlhvdmagpgskaergtgygv
glvlslvsapgfsers*
>Thaps3a_2936
mvkqnpssttasafvallaffsvvsglvpsstlprpnnlsacqqwrttsatmasrnnillrkntqlmssa
taalssslelprvesqrtlsklqssivrtlmiayilsmcialpvtmlpvyilyklrlinrvqkekmslqv
gqfcsrwlmrlfpfarkrvivdtddenyknpqpsiwvcnhislldlffvlaldkqmrgvnrrpikilywk
glesnpvtrllckmcgfipvdmadngngnanqydpksfkqmlkstkaaidegfdigllpegqpnptphlg
lqpifsgaftlakmsrrpiqmiglyglhnmwhpdedvgmecaandmavrvytgarvykeadefaatfeav
vghfgahgkdmqeeelqmwldgtmwetelsrraanrmevedvketiaesksdasieedksil*
>Thaps3a_9110
mkntpilltsifigvvrafspavtssaclsavcsigntklpsysslhaaadnnngddglttrralfqcla
vvgvgvvlgggpnayaremtditsgelpelppeaqrsylqyrfglqlaadfylfdlqtmvadtdeygsva
dlvaskgarggqgqpsrierefvnpmriiglsmppeyadeirdsqfaferamgkltkatagirrdlpvei
dksavpdakaaweegrlalnsffvtlntvtglkdelkvippsgsnqfqeygrsirryndfikktklcqnr
ggpalsqawgqlmvsgylqdscgveplegyffq*
>Thaps3a_254891
mksptilsaallcclsqnatsfhtpqpsqrvgaiksprtidtspipqprhtqcspiikpsrtssssssta
lfgipkmfrwltdqypnilnrrlsssgntlppidnfyldmngiihpcthgnnedeitlldetemfkkifg
yvdrlykiveprkvlylavdgvaprakmnqqrsrrfrsskeaeklaatilardgslpdadafdsncitpg
tdfmlklglamrkwieykqktddawrngcdvvvsgpdvpgegehkvmdyiretralydevdpskshphwe
pslthvlygldadlimlglathepnflllrekmsvvmagrgrhkhrkkkdmleytrddfellelsalrem
fqiqfrkfsdegrlkvaydvnrviddfifmcmfvgndflphvphleidngalslmlnnyidllpewggyl
tdksaihparleqffynvavfeeehfrrrsyeenepgwglgseneneeddfyggcygdtptpelakeank
kfvvetnnfpdvngeeesdlldgavegdspkskvekkfkklhprdasrsyrefyyesklgisplatkrae
aqrarraivrdyleglhwnlsyyhegcaswawffphlygplstdmdnsgfrkfnfeqtepfpplaqllsv
lppqsatllppvlgelmiepssplapyypndfdsdpngkrqpweaivkipfidgeklldvvneildadet
avtgellsnaerrrnvkgtshtfiperdgnapkssskgavngskpaartarkssskkssqarq*
>Thaps3a_25219
mpppsrllfvfilvivscnyatisldvvadvdgasgagdrgrhlvggdyyaddladddddttgidmedah
daastrnikptpsassirnikaktsqvkptafipiatintsntnaktkvntktgkeifqqalqraigggi
pgavagavqvlslmwlrtvinyqyrygstflqaittlyatggiarlysgvsfaliqaplarfvstaandg
vsiliqnlhwtrhwgtgmevvvaafvvgmfrmmlmpidtcktvlqiesgkgfatlmaqvrrgnvhllysg
alanalssfishypwfytynllsrnealmqlvpwsngrnaligfvssigyqdneasfgykre*
>Thaps3a_34681
mmkrialltalvastsaftspilpqtarltstsvfgkkdkkdgedapvasgaeeisaltagvktifsled
iakilphrypfllvdkvveyemgkravgiksvtlnephftghfpdrpimpgvlqveamaqlagivclqme
gaepgavfffagvdgvkwkkpvvpgdtlvmeveikkwnkrfgiatatgrayvdgemaveldem*
>Thaps3a_23911
masvkmphrrqrqvrrltlpwlplflmlmfaivtsilvirihqgghdglqptqhvrikttvvnspaykrt
vreveltigdtstdddghqnqtdssffdcnrresncryfrprdfyqhyfssvvrsrsdnstnitddddqe
nassydtkqydewsrdiglensnlpaltslywdwtvhgdgdgssstsnatsltqatvasisslkhqieda
irqhiqlphnltyihvhkcggtsiqsdlrgrarrirndvlrihveneqqprlfevsmhsdvqmykhsfgg
gssqkkqildekrlqhihaigniqqpssnntrddgsikstsiqhpiftvvrdpvqrflsavqqvmhyntd
frekclyepppasswilwgtkaevrargeeaealarrqtiqcaihdvqetyyrgdvhllpiashfrlldg
anrndiavsvfymddleevlqhlsgsrstdktedngtssstikgihardrsdeeyatsptlaklsiddin
eemmqqvctlydvdvallhwlgfaeevvarcngl*
>Thaps3a_1282
mkaiatpllitvllgltpfavawasgrrhslmsvhlrqtaedeptaadthlafmsrrtlmqqlagvslat
iapadaimtdettsfanpatdasykqqtpssmsftqttaapvsdevtftitkadlknmqgglglelgevs
frtnfrvviksvapnslaerlgiqkdyvvvsvngadaertnaagvaiyfsravksvlnssdgtnaslslt
frdpsrfrdelknfpttdagdrtgdsptvstkvapsgdttqrredgslrpgaslteqsdqvititqlipp
klctkrattddlleisyigrivetgaifdgsavkingeaipgrgddisiffvlgkqpfgqfppgwdvgle
gmcvgerrrlvippvlaygsagvprrgippnatlqydvtlvsrnglatphcqfpelysrfycvppppgrs
ikhlphvlillhcntmsardkhtasivmsaaafsavsliwiareklrgrmglcspgdghdnqistrgesl
ltptlpyildyvkclqdqcnpysnphgyiplcmsenkliiehfasrlmqcqlfgdksvycynntlglppa
regvayflakhflfpeernmsfeealqwispemiaigsgassllshlalsltdagdcvlipapyyaafda
dlrifagcktipvhstnpsigpsaedlekaaveaeakglrvrlllltnpnnplgtiypsaiikqsigwar
srkmhtildeiyglschevgnhgfesglrilknelgddvhhiwalskdfgasgfrigtlytqnnqllsal
anlnifsgvshpmqimlseiltddnfvyhflecsrekirysyelctrrleemvipyvvakagifvyadfs
sllpsqtaegeaqfasllldaariimtpgmaqhdvkpgffricfcfitpevlemamnrldkivgkirryh
wddlkaetltdii*
>Thaps3a_5952
mniillkpshtlaavaatmalyamaahhycrtvmafsssslthhnvrvnplmtnrvtryaksnddedegd
ddwrafraklvmsenspsssstslisdeestggdvvvddsdldgigalfsdtttsstdntkskftlpdgf
tpldssqwaydsgkviekgavilggveqdfgfglrqqyfhkavilvlehdentftkgiilnrpsdqmmdd
dvndgvkwrvwfggdvqgldsllpdivclhslkseaakdasvtvvkgiqwtsfsnakqlvkrgvasvedf
wlfagyagwgprqlsgeldrkswymcatdsqtllkelarqsygidprdagletwellmnmigrgttaeav
ksnfddmmlkewsrgnllmkggseygeigmtrnplkglgsgeeignvdrlmksaqdlvledklsagallr
assaerspfllqkqefhkslvlvileddkatvglmlnhpatkgcevrigtetttiplryggdyavkgasp
lmwlhcskklrdagvgvafsenhkdgiykcsqdqasqaltagiahpkdflavsgvcvwpklggsllsevk
rgvfdiipkdrvegafttlqeqemlsatnlsrnleltnlaweragaedtqtqtkntltlgigegfdeddd
tvvfnsdkkvsdladdalrkwvatfllgaptla*
>Thaps3a_7321
mrlhlplvgasslvllpflppltvpvivrqcilwslrrtcqftvysrfrcprqllilllllgglggdlll
lvpclgailpgmvvihpllpqpriltqrsvvlpklvtekdwdafysqaqfllakpqfspgaslrlvspqs
ealddkivsslggdakalfdntgsefvgrgferlaqlkdffmpesdqdgfkalyslftaihqpsetvvaf
vprlclsskdsthptmaserssskvqnatpitvrnlctefdgihsafttvrlkssssasasastaanaga
sgqspsstpdpdiwkhlgatklralkhkwramegccpicgdrggeqcpgpfrgnsttkvvfplvlggiss
nilvgggrgdtnrsdrataaaasagrtatfaesvtilgdddvadavhpstpngfvasttvaeydspdefr
wegdmvsvshasvdnanqsvsryvashstalpsfqlsstlqtlpplnqsafisyrhvhglrvrmgnatfa
pvlgrgtailslngksilvhnvlhvpdlhvplyslrahltqlgcgfigdydtgfyvyfpafvlevnsdtd
shltysplgssvtlsslayaqpkppvlahasslstppmgptsttlhvipkdvvdsptstrpavpslplpr
psspndstpkvrllstmtrdeitqhlhtpdavlpairpcdtpngsdtkmhwsaeelhritgcrkfknykh
llqvskdgvwveagespasigdfatipksrrggiidrtnykyldvvhldfvfgdnvavggfryalifvdq
atryawvfglkalssdeilaaflafrseagrfarcfrcdcdrklvgntiklhlqrqgsdiisapagrqss
nglvernwqtmihmsrayltetqmpknfwyfsvkhaarmmnmipgkykgklaspfmlvygvppdertwfp
lfslcyfhhdkdgaisrstnqaqtmdgiavgrsptsrtirydgglfcsllresnpsmedpyppgtrveiv
ydasvlvsgtvmdiplipqddgndrcyliqfddattisvptsrmssflpqptpspspddtadasllppfl
rigskitfehdrqyhcgyldvrhgvhrfswkshpntkkeewgvalpnlptnwsdlcvqgvllpshqpssf
hissaststfdpvahfisavnlhqdcpdsllkaladshpdrevwlqsyyeerngiesmgtfqritlaqyr
alrekdlnlmplraksrivvlgnledrpwsksdkfapvlrsdsirlvtssaveqcrvlkqgdckmafcng
dlpvdettiirspcgdpdappteywllkktlyglrrspkhwfekidrflksmglcpsthdpclytgfisd
psspddtpstvplilglyvddfvyfsssddverkfetilfqlidvnfmgvvewflgihfswrqsptevsv
hlnqaafaqnlvernglhdkgtsplqtpyrsgipidatpdtmeaddcpallrrkvafqslvgslgwl*
>Thaps3a_262910
llllfellllsslvsiqpgsglgngiqklglvtlrdlvldllslngrlervavvfkavlrlntvlvgiil
rlvllgfldhafnlllgktslivgdsdlvllsggllksthvqdtvgvhvkdninlglstghrrdsikiel
seevvvtghgtfalkdldehtglvigvggeglgllgrnggvtldegghdtssslqtegegsnikkkelte
llrlissrengsldggsvgdgligvdslvgllsveelgkhglnlgdtgrssnkhnlinlvlgnlgitkhl
ftgihallkvvhteifepeedelctveintvkervnlnvslgrtgkstlgtltcgtkttkgtlvlthvll
gttlkvlkeivnhavievlssqvgvssggldlkdsllngqktdiegssskiedehilllsllvktvgdss
ggrliddtkdvqsrngsgilggltlrvvevggdgddgvldllsevslgnllhlgenhgrdflslellgls
lvfhlddgsssvtgdlpvfhvalhtriteltsnktlgiehsvgsvhgslglggisnetlslsegdvrrgg
avslivgndldtvvlphadagvggskvdsdtfsgdlshgc
>Thaps3a_6580
mktsiaslvlflslasadevaperlrikrglntrgtrralkaddaelsismsmaavpvpdfsqwdegdfg
fvndmsmsvpasslealsaftsslekidsfddlddmgcdfwakvlddakavmngtivntdftlteedtdk
vrrlqalsdrggkprnrlltfvftshsrpffsslssngkrlsltcdgsvaspsavesvgaefswsmdnis
tgkaiflaadlsellitgtlkdegmevaylpkgeyvaividkaffpspnsdkigfccnkgigfyslssgg
ikivnpdsddalikhvpvkniryggefsnvipilfvgwtevfafkik*
>Thaps3a_262704
mlyrsaasllayaysasafhstiwihrgiqhaanidtssrlsaitsngpafcekcgtktkllipkgdere
rhvcgdpacgfvsyqnpkvvvgaicthkdrvllcqraiepcagkwgypqgflemgetsrqgaaretwees
gvkfdpskaqllaiynlagiqiqmiyrvevesdefeaghessdvkfvdwddipwdelafptvqwgfehar
amkdeskptiqerskmttmdgnwkleeg*
>Thaps3a_23597
mrnsslagfwlpfaavrlssvvvvfvvgviallgagvdgqkrvanangkrlrrtlkaengkskagkvaea
elsmsmsmmlpeleitlptvtvvdaavdtllessmsmslptvegpmaksrkepl*
>Thaps3a_22171
mafpgrwwhepdpqdafwlswvslvctsiaaiggivgfkktdstlilafglenfvdfsssaivlwrfycp
hgcdeakmatlkkreerasvaisfvigllglfvlavaiydftqkdeeqdfgllfmisfvsimvfgsltii
kfkyardldspslykdgicsligtclsgslllttaiidraphagyidpavslivglaaivygfkvifdlv
vsgvpifhpewwvtkkesdvgesaeyqnseksqelhsmekgsdnkeeipsesevv*
>Thaps3a_10589
mkqprqatnskwtcclliaavlaspcmsfaftnngqqrqpspsqlhvstdesvtatttqfqptpaslekl
eivklalkrprgasigveylpnpdadedvsilsmqlrkvkaaamytsnascvskfvkeqesargdfpgpl
pviytgsspeevveggfsatavvldygkdeiasrhmentgiiwrvsninqieeainvgnvgdvfllpqel
isdgeeenaelkevlcqlpkstvtiaaissmlpenkevtlgkmcasigisslliqnccvgdeedlkyasy
viesiskkssssfsmtgltgstnghfgtsshigevkwrrnl*
>Thaps3a_21792
mhvirtrissfriimlkpafastvilnlsflclrgivgdihndqyssyassrnlqivnstsadglichip
lstspiaqttgsfgivfaiesdaadgvgplitsfgihvdsgsmqstngkfayevyalkqagyyadtnrdf
tstlvfdyrgeldqwnliaegqiletdlttdvttlsvqqadyfaipfenfqptrippnggqqsfyvtlka
nglqyadpssglalnqqpsmsmvpstsptvvesyspsesptlsfppsavptsmdsevpssapsaayveev
rsglvlslgldectydengkptelseeeksgvaatvqktaaadaaakdvtnvqvevtgvgvvgcrrrlsg
ddrrlptassaidfsmvitgeyrpirrpgssgppppasmdlgaiaedsinrdpdkfvkdlqarapadsal
nqaagvevqaveappkgapavmltrrptlsptepvvamiiieegeekssvllicivivggtivlllafll
frhaerkaakkrrkklerarsekesdalaklendknawqlayngsdikqvvhpgahnmrysdgapphhqy
ppppmyhngapnqygyqqdplmhpnqsayhhhpssildgydtqme*
>Thaps3a_4116
meravgvvdkimniacmtmmmmmmmmgingtvarrplrsfqstvlkraafissshqrhciftrshqrhis
fsytslsalsddraraidqasatstpshripknlslstqhrindlihhpaivwdtnttfasmqkkklgrr
hlpmfdrgegstndnsmhdalfdefaiavcnagvvarkevfetwatalyihdsflknknnqqqeeeqcir
rvadiaaghgllawsllilddeqrrnqqtktneevtyqpltafcldvhmppsaervqkamletwphlekq
fdyvegrleqlvphrscllagvhtcgtlsdvliataaecavplalvpcchsrkrkvleacaspfarreye
liyntkgtitdlvdrldearmvalensgmdvdelfipeiftgknrlimgylpltrseyprvaeaddqskq
evvvwkgqmpplkvrdtvparstaminprarfmkgfyvpcedshdnralvanisgraeannrkvimhnrh
hiempqfdlslwlppgemnlskeaissfveskypniecnvsilddytdsksgrraqtfriqyknvisvgs
detirnkfisfvdankvhkelydeipivfigakcr*
>Thaps3a_8510
mdfaqrastslillhvnalglevsaidfetypahsntavypngpivlpgqmaivegrqgqlftareyked
giissidalsnpalesfknvipstwsfsnkqtryttknevmhvlghpgrvlmkhrmgmiyiknesgalcp
eairglagddgrrgnptdldpdcnvlrkgfvnkvgcpvdlyfspqrkdsssfncekftgrlgsieafdst
pkksldasgspiifqntynshtyvarmahdqsfvakielmhdivqdcpepkrsaisvevqmgemllaaip
sttvsnitesvigynlksriistkanvtsprvkietfdwqnstiitpasvqias*
>Thaps3a_262335
matsqlcrllclailfpsyialslpgrqvtrskflsssasltffadlayivsgspdeacaaandnpryie
sevlmkygddskgnprtrgvlvrrftgdstgytfptpspvslvkewpenppftakdffradenddetfyt
lprlvyhidepavasltqyyrnniaagssildicsswvshyplefpkimkrisgtgmnplelmandqfnd
yearnlnvspklpydndsfdvvtcvvsidylihpievlkevrrvlkpggkviisqsnrcfpskaiamwln
mndrqhlelingylkyagfgpakafditasvpgqsyndpmfivectk*
>Thaps3a_34785
mlllfhtlasitlivictlhdvnsftfeysigccscnswettiqrqsakfsitynglpihrtsstkklfh
chlsnkkrnnisfsstttlhasktnnnkettssktidlptlkrlvtqstslhtqniastipydqiqsrlq
dletetsspsfwdasnsdrsevvtreigrytrlkgemegwerlrgdalgalellqdlldgssggdnfeed
edemilltfeecqssaqklleqsqkyelqtllsgpydsaqctlqltagaggteacdwvsmlyrmymrhaq
fmdykvtvleesvgdvvgyksvellvegvnaygwfkgekgahrlvrlspfnannkrqttfagvdviplle
egtvseidipekeleittmrsggkggqnvnkvetgvrvkhipsgiaikctqersqsqnkqialtrlkgql
lviaqeqqlqsinairgdiveaswgaqirnyvmqpykmvkdarsgwetsdvegvldgggvledciggwlr
wrrakedkekeekeldgl*
>Thaps3a_21841
mslsalsalatiatltaevesvlpnptavvvasksdnkrkskqssettnksptgkgratrrtskkspvke
ksaskqstkeskvavskskakhayasasqtpqvcapsssrrpakkrfvpaefdnaaidgallsdaygiqi
adcdienfnktacamsnitsnnntatsskqpkkrrhksdstptfpttlmailctpknheyiaflsddvrf
iivhpgglegevlplyfdgvvvdggggsgmtfdhfvetmiawgfqvgndtkypqiniyshplfrrgdwem
clriekpgsttttgdvggseegnvkkegelqqskkksspsprkkknkttsacaavahqplvgsipssnka
vnigeersrsvtpasspksgdglplfsrrasemmmlanknsnglgvvgalggvnnlngmdngnsiiglne
igndphirrilearienkilghysnpmtvamlrrtslgfapgwngpansaggmkgenamglgssaismmh
sdrglgmmglqqrqsvdpsgnqandivakalavlqqdgqamslgsvgsntipsaadnafvmsrrhtmdhm
ptkrsslllaknmamdtsnittnldamterycalfgtgngvvmrgggggmggpfadshimqsvgadgnaq
amamlalrrrdfmsstsnssgr*
>Thaps3a_23784
mpslsiktlhilfiglavllalqsfllssklsiiptglpsssshddappppsrrrnnaggtssssssftp
nefrtsayrnlpinnidphqtnlriqtltsqhvplpsesllhqapappspnaivglasypsfmdgwrklv
gslrmngyeghiimgvsvdiplgereyldkmgvtyyavetvncsaaileggvadtnngvrsvcskgleef
klewgryemarrwlracesctgwsmvidtrdiffqrdpfvslgdasssssgggsehdllfveevasytnv
lpemphralnigssgrytahvnpcygknevkayelvdrpmlcsgtvigtrdgihrflsvlvdefrsnnak
galcrspattdqwtmnylyykgrfgfvqktrtlpwgtgpvltvgkpcvdsqetgrarykkdmmafdkesg
lilnpheseeslthvaptlhqwdrcsvwmvpwlnkhedlfmstkepgdepavpwv*
>Thaps3a_11198
mmmvllimlmvppfahhvrvmitfliggrlirkgkkktsssrrdrsneetpsipldqgeaefannnptlv
pvqdedihaegvpfaisqpeavvetnaftedglavamavdtaaedefiyaaieydpdskpplhknrrfrv
ysciafvvvvavvavvvvyvtksskgdeivsmnvdytpppttsptpspttnreasgikeqieagilkgga
tfegmdemdpryqalewilhkdqlqldsddknlyqryvlallafsfdslawyacgehrtfgnvteyyvve
scevvdmtgqveehsvwlssteecdwygvicssdevvrgveligndligeippeiselrflqylalngnc
lygnvpsefgsmpnllslelhgnglsgdlpdeiydatklqllnvamqfqynyqcyrsngtavnmlyakgn
pdngynfgltgdilgnqtnrwtsmkglhlfdnsfsgeildeigdlkylvflraqnnafygylpngltrld
klrevyinqngmwgdlppdiglmedledlrvyenemtgyipysfynlnkmkkiwlqdtlecaevngqysc
easadvgfvgsiqteignmkklsqlllnnnpltgtlptelglceqlsilhihqtgitgtvpdsvcllrdq
llntetgtgifyadcrpnnktedpwlscscctdccdhttkvciadd*
>Thaps3a_3442
mwkrmfpwvspltsllipkrhaaskssrsfegsanksvlsgpnsvrnllvsinvaafmyqiatvvkylpg
fnrvlamsvagdavsaaaldgvpqwtateavlralgfvgagtgiviksgvpvqlggavgrhalgmsgpia
ahsmgpffldfahqpfpfsyfqkhrfltggflhgsllhlimnlrallslppwlengigkgvytaaylvav
vtgniaqtlstlgdgraasalcvgasggicglyglmfasllkmgnssaaiivfkqmlwliafgymvpnvs
naghvggfiggwligmlfgpgygrsyslskggtdradtefrimmgtgiypsadkaifplkylwmgvgall
lskpelrlipsaivkgivepgslsgtinmarqlldnakwferlsgplkdeiskilqpmevdaghcfvveg
egitqfmivesgslirskkvatpegeedihvtvdvispmkttgflhvagrkskrngkafatvkagaegak
vwacgeafnelllanpnyalevirllsqftrretkliraalssaskrdgndaagdkkvfkvlcydtvswv
kenfepqvkafnesqsdvqvkmsytqdrldmntasyaagyeavclfvndtadanviqvlsmggvqliamr
cagfdrvdtnaakafdisvarvpayspyavaehavallmsvnrkthaantrvkmsnftldsgllgmdihg
ktvgvmgtgkigqilcriltgfganllaydvfesddvksmggkyvskeeiykqsdiiflmmpllpqtkht
insdvlpllkpgvliintsrgglidtpalmegiqsgiiggvgldvyenegqyffqdysgrsiedstlvsl
lgnnkivmtahqafftreaiekivsttienlsnynsglrgkelpnsic*
>Thaps3a_11177
mkviyeaffivtalvsnpvlsassdhedhdslrvrgfqprhdramrsksskevcidyaeleeakgskaas
sptgivgvavnpedsvigtqwtanagnypalyngatdddkavvykltedyhstgksalcinnqcpsqnic
gsqkgylqfyydgvfanaaaslpftggitgisssdfkylsydifpidcgaagvddcgqafyvairfvhnf
sncgffdcsfdyhmpagqkgpedtwttiridanskpwrirqsdgcncpfvsgisegqvdgisinealsss
ngavfagmilgtgygeiaslsmgaevggddsllhgcfdniifstesgsqvfdfera*
>Thaps3a_11860
mfhrgsslsssclvvrafsllplylltnfpysvyslslsaqqrttlnnkqqaptsppttsyptgltlapt
slpattiitfgefsffnssslafgerrlttttkdelfvladlfedvlfktistnlsesqaltnitvtaig
gtpivrttsrrlettsvafeatieetcatcgfndvvatglfdqvssnlvyeierggfatsiqllaqeknv
tslasvsvaftglagfvmlteaptlkpsfmpslsvqptvtptsspvrklaksgkkrgaklv*
>Thaps3a_21814
mpipflsllifptitlsdalspnevsmgttilavrynggivvgadtrtsvsgyvsnryaakltfvldrev
defvipivrsrsdnnrggfsgvvelieddtttfdgtsdeqnsnkqqtqtsnkeksnalttlptpeastcv
icrsgsaadtqhlasvirtelvarqllyrirgtvshaaslsrnllvnepnlsaslicagydhvlgrgviy
tispggtvfeerawaaggsgssyilghldsfnpryerggsnllleseeealdfvcnaiglamdrdgssgg
farmyvidrcgkrfvsrmpslqkersmvntynmrgdeslrhfapatspvktgssgssd*
>Thaps3a_30149
mlyfvagvfvlitvpitvqgivqhlvnwympqvqkfvvrilfmvpifsiqawfslffhgaygyirafrel
yeafvlasfvyyiiellggedqlaltlrrkdaqigshpcpfrviceewqmgrqfmmnckygvlqyvlvki
istiavvalsskglfhqgewswtsgygyiavamnvsiayalyclvklyyatkddlrdwnpvakflcikgv
ifftfwqgfaiqvlysvgvikgigdwdpvhvvdgiadflicfemvffailhryafphtdylhylqrqrsk
rqtsnsnsandetmflfdqdnnvvndpndhavdveyqpptvsqldrpmsvsrallgtvvpdetlsdiarm
gisggsavigegiinrgrgsndgnqrqldsdvvismdqaegi*
>Thaps3a_22911
mravfliiqilligssrhegiitvafaflpnnnimtsrtrtstpispinqspshtaniinknmqttpals
lyidrgnyrqdltdddyhsynntnvnpflppgfrrvgdqqqqgsavdktcstssslidrdalmssidays
afvnstrsdgvvlkevisyndldevnanliseseqsssisstssiaskspnaiepsqskpsqkfkspiql
mklvpkvepqvasvffvkpaidtdttdvkdvpsptsssntdsnanksfnkwqppnqsnqrkkwsstafka
gnyleslsspsssrtdnpssntinndeededdtksllqslraqqaqlrmerqklqqramqdaiqrtnpqe
aimarlekaeeerkrkereklekaymerkerldakikeerekresriryvegrrrqadllrekemersnt
gsigkrgipilgpfigkdlsspllvgstftlqystltpyqlkalevaqcyhtehcsnmelegqlsgagdd
agtaelcmitsgeggieaapivaiidnhtasvssplmeksvkqvhkryatlasvqlvysegssepaavkl
fgvgrvflhgyfsskdaeedgeeveehgdegvescddipavlaeftmfmddssilskstkhdvskqrasn
rhavtelyrnankvyrlheerkkllsglrtgqarlnlretmdnemieyddwsdlsfidegedaetlleht
edygfssfgilstipdltkevlvrlepyyspahrereeyeaevasfvvfkslekyaspsdmalallapsa
terfqmaydimmrhreelmtlvekmsddlrecgeectdlw*
>Thaps3a_10234
mkfitalsllagasaftpssftkstpvahrvaqssstsldmkykvavvgggpsgacaaeifaqekgidtv
mferkmdnakpcggaiplcmigefdipestvdrkvrrmklispsnnevdigdtlqpneyigmcrreimdk
ylrdraisygaepinglvtaidvpedhkttekqytlhyqefqagssagvpksmnvdliigadgansrvak
amdageynfaiafqerikitdeqmsfyeemaemyvgddvspdfygwvfpkydhvgvgtgtvvnrpaikqy
qkamrdragdkiaggkiikveahpipehyrpnrvqgrmalvgdaagyvtkcsgegiyfaaksgrmaaeai
vklmdggkrlptqneiertyladydklygptytvldilqkvfysnngareafvelcnskyvqqvtfdsyl
ykkvqgnnplddikllgetigclikgysiakpdaefsnpvesmkrl*
>Thaps3a_263062
mthsivllligisvslaspavelpdlpygysalspviskktlmthhlkhhakyvatanqilndeklslke
ltseqiiknvklaithpslfnniaqswnhafywkcmsvkgggtptkesalmnmierdfgsfdnlrqlmet
aaltafgsgwawlgydgkrkklivtkttgagnpmtegitpiltidvwehayyldyqekrnayvkgffdkl
vnwsfaeeslelaigkk*
>Thaps3a_23492
mictpqhepveiqltmknlcsflfllpaaaafntpkptdslvgtsrrrfieniastvavassslilssps
nrataaedslqdvyfgagcfwhvqhefvlaeknllgrkddqltsrtgyaggfktdsegrvcyhnfqsvad
ygklghgevvgmsipessvgdfaveyfklfgtkgeradpmdkggeyrsllglpggkghpmyaqveaaakd
rgmtlvdgkgndpdtlgkrlvyvmdsnkfpfyqaevyhqyhndflssaygkeynnlveaavadgrikitg
cpdrmptiskqleyissghngrilsgisvlilggillkdgsssssssaaltlfdekfsswfqllvsapts
hndeakeelltmeniyrewtleddrllhnniklstvklasllgrglrgvesrikkltnvestayarlfgg
ndvdvdqndtintssdksskltpvkevlrrikwdptltsssfsivhydrvedklcetnfdasndnisgse
esfvfalpehriqrvkylervvwdkemrldcvfgtmkgrgetidqvvdsydewkreedereernrfrqle
itneltrvlgdnrvgelktlsstlvnnewdadevkdyvkhvlglyydtkrefykkddcglseevkdfidv
vdflylfselvallpneqlreeilnevelvvgrsqsessdqslsksnqssalpelnddeleekfvrgsgk
iarkrlqlklddyingdasrsnqkasvkvakktknkarnkrrqqqkkknetagddeddq*
>Thaps3a_25378
mrsfslltaitmalsttttvtytsaqsfpcpgppangctngmfdvetcaclcispfcpdtmgdcniptnn
caanqistgctrgvdcawwvntlkaetcvtgtvvpaglwkvyssntdcclqnfpystvcdvkvgtdsptk
hptiapppesefeiipikfsitglpddvtmrelknemksaltiiltdlaegikglkisgieervakrvrs
lfdedqeeeevdleqqqrvrrllrnvdvyfdvsvvrvddkkfgpliineikdqyneilnliqgssseyfs
aeggggnlgfnfctldagqftmcssapvpvrqpspvilsnepeggglpgwaialivivvlllvvcigyci
yastrdeygdkyttnnmymdeksyrsrrttgsrshrsrrtratnpnelqivvaqgqdpsfgddfavntyn
tnatgrrqpdpsvynpnaidpdgadgnsgilmltngedpgrvymedpplkpkrdptmyvdglstddpsly
sakyseqepdddadqynpessqsdpdgsvhrmksmygideesqdyddgygeygmptakskqsstymgsaq
naeyargqqdpsfydappqvgdehsfvtqepevpeasvsgksgkskkskkskkggerkkrssfrsvgggv
rdsltsswgdamgdmrekaksfy*
>Thaps3a_8745
mqhiftkwaivlsimmqiaafasspklrnggdrqspstvrvadiinthakqpmhrmsgdtshishtnprl
vrreqqsllfsssssstatttnnkateeeeydwdtllpfeknthnsikitvpeigkndtnnkddpyntdt
fssrleatistaqqlhktaiwitvpitrahliehafkcgfefhhaegttatlskwlsneasripifathq
vgvgavvinsatneilcvrekrnnyrpwkipggladlgedldeavirevyeetgipcrflsvlgvrhthg
mqfgrsdlyfvcrlepvpdengevlqpvpqegeieatawlplneyrdmvnnedvkvghpmmkhvmkiadq
gkwdendiqktivssvvpgrkkkqsskhpsltameplasfiphnndgssphdnaalqqqlemerteyaml
qrkltstekqrdsamkeernaesdarraeaekrvriealtkr*
>Thaps3a_25094
mllllagvilaltqsaaalslhhrprvpsfpshhpshlvrkqfvgrhqlsslqihineddesakaaqdik
eeevnkkatkqrqripvlcyknnyvilskpagmtmhhstnkskwgiskapvlqtaihsfthlpffrrqls
rkpylvhrldhrtsgavivgfdsksagvlhgrlrggearklyvalvrgdlrerfrqaaadgccdgglsai
lperndveeaskmknvekaqtyvaseyttkitvdlpinvkvdgvdvekdattdfyfiasmcldeddsgra
nddtakvpftnkavslilchpitgrthqirrharkafsspvvgdrehgdsrvnrfwrekvgldrltlhcw
yldlpqaeedcvedrrgvdavmeevsktriqcmaplppdfatalkheklkplweevlrmeprlamepyde
rgvkeggwevrrvt*
>Thaps3a_3489
mkhprslllslllihrttasyycgsdynnavedcsipcpgalgynealatnectaempycfgpglpctpv
tpkptplpttpsptgsptteapssspiaaddvmnlyfcgtsledanancgtwcrygsnddcplgqtcfen
tscnatalnitigydeslltpvptvtptsaaptvdlnpgdnycsdtwmdssytgpcglpcpsglmtdcpe
gqfcytgvssctptykngagsrycgssytdmtskcateckngqddecppgeicwgdspcgmidfepfdie
aakgklwcgrsyknlveecpaecpgatdeecgegmtcfnmatenvtctevgvgikepvdsanlwcgatwn
evlencakscpegsdeecgdgmmcydltgndliceyegvgvkekgdpdtrfcgvdyndmlancpkrcpgg
tndecgegmicfegspcttegatnpvtteeettteggycgstfkdamscatpcsssadcpgqtchsnvac
lwedvsvnftqtttsssvwnnfeevtmqeptaeaqaaesnpepipapapapeepaasepaasepaasepa
asepvseaetansvinpfedptssssnptpmtglqanhirmaiyglnelgshhldawesltkdyfegyyn
dfsdsssdatraavtdvatvydvtmvslssarrglrshrrtasnvaflleytqttrylsdsdimigevml
ypfsnsvkrmeyinflqesepslfgdltsvsgvflpqkfeasvdttsaqsdavsdivnpkyssffchnsg
aacpsgqcpnddacifipdssnqvavasyipsesdsstasdivnsalsggssqgtgsfavdsishsnaay
gpttvtgemtlhgmmlnevdhiyewqyltsvyeqnfynmdaqtndyvknsvynvatsiemlevtydpsap
ntmirfkqvikydtpdptipisaivtqpfltvtyrneyidflktmlpasfgsldsaesipdsetdtnvse
detetllskltdtfycaeswpvdclnaarcesgdncpygqkcftapsciaeiassqqqsgtestwvdndt
teglqqtpstfvnqyqnpatvvnavqtteannvvedslasetitqstvdvsfnqqytstvanspittest
lsladvqgslneaqnevsltpstpvttvattvdegatvqttpssgqivegaetmtastksgdlanaqteg
inttpstqndgtgmngafngfgydvtsqqasdadvatnsvqkeqqkeaenepepswlagywettdnssss
mslsfafglilavpfwial*
>Thaps3a_1827
mvislfitltlvvsvqaftspnhqlvspprltttsssvraapnndlfqspgwesirkeldqvpvfacasa
egqplkyrvdmksknddasgetsfevplfythvedalkeleeakkntpmtgmdinpyplggifelwatdr
avivpnkqaimqagappnanpmgqnvplfacmeiaqeaengkpvlplfleledanqavsqavkmdggkae
dfevvglslpeavklltnseetafhfvppssslkhirdylsg*
>Thaps3a_32745
mkslhyvlqqsllsilplfliflnptqhthaytyeppgrdpvsvdkirsseqavqlttenfdeltkgkmv
fikffapycphcnemakawnelamyyneesgrddvligsidctnsphgknlcakfkimglptlmfgdasy
sgvyleeygggktfgelkafaleallpqctpgnldacssddrnamqtymamsygqlnakfestvqklqel
deafsirfkelqkvydgnllekelqntetrrniklikevmalk*
>Thaps3a_23791
mrtanhsslsqaafifllvvilftstdaypglskeslafasfqtrtyrpttrcaledlssmsssspstee
qhpatmscntslkpdlkryrcstppstqskgpiyitvgpqccgkttilkrlfgtvfhnneeeggastggl
ditiddqelvyfpvpiqlflpdaalpseqrstsnqsilgksvrdrvvdpsnnelklviqrlagkltagdf
ierlnnpqkngqqqqsaplqknqkavvadlvsaveevikintdpkgettensmffaatkltlpkqidlfv
vesifrprplelmrntknntpsssaldeaqrliksistdssvhdsaaplawgntntrpreflsameaatl
sgrpvefivfggldacvtickhimsgtetrttsqddgesdllclpklsrrvllmrniqrfvntgryipsi
aiddaivrvesmlaeatkkacsqnwtiksdselsmkdakfrldcelcklagyelhpnrtvslmkkanann
qydaqrenrsnhhgrgrgnrsnnsgdrgrggydqargnqgrgrgysynerggryegrggrgrgcyeedsq
rggwgrssqdrhggrgry*
>Thaps3a_25677
mihptsistmstltilsalsifsphrsgtnnvvgvalafspsstsplfrpvgsmqggsntaangvgnaar
agmvgdsidggsscrkwkrrlpqmlsrfgsklfmlddnqrdttdpsgastrtkevngseiksrtsstedq
atlqkllrentllqsrlkllqkqndeliqlqrksqqlqsssqgekdefvgrkmreqrliledfegegipm
ldarggivdgwnkqkkrytepwdldtdiefekqvgggeddydelglspsaalsgeyeeadddalceydsq
tnkwtsssdkalgigecpvepnlsftdalksraywlvgllalqscsgfilsrneallqdhpvivyfltml
vgaggnagnqasvrvirglalgtlntetqsqflsrelrmafalssilsvagflraivfqtpfpetmavtm
alslivfssiclgavlplllqkigvdpahsstsiqvvmdilgvvltvlvstavldsmwgktlvkafghve
l*
>Thaps3a_22194
mtksqfllaflavvstnvvsaliplidggkgmpkiydawfndqitkqanaaisravasgkrimevqfppv
pnvdevkfgtplnqkfgqsqlardlkckggykpgsklsrnllpyaniywakriagavkggalggkpvgvl
taeavdfdeignlgdltrtgkiftdkarkegrsneamicinpggeetwerlvsahgqpncplvvlnnsys
ttydlgnkknfeevyylkriskgwvfrsfpgdweaylekpdgnvellksyktkpslrevselvgetsfqr
yamfndrymggrl*
>Thaps3a_5632
mlvskhisvgvvllassltttyafapstsskarttsastqsssslnalppmiigpmirkmreekekknmp
matadeskneapglrvgvrswkwppvwpydkdffkrksemnaknapsplnmmtgampeangeedenvfns
lkyweekkdvatdldervaaniknhysfylrdgmtllelgaaqesylpddlklnrhvgvgavksqmdqnp
sitesyvvdlndvvadtgiksvefsnlgdetfdavimantidflnnprevfkscwralkpggimivpflg
kdayvekfqdaftkqwfdmtddqhmwvcgsffqfsagegweglkgfdispeeakkeggllsnlnkdegap
cnayvvqakknvleeevdeddiegyissrlwmlptledrdkklvvprlarayelldsqedkdkmmqhfds
lpkiyaslikmdqfafsfsmqaqlaadlvgdpdftgsdvqinnmkmglglrkpsadfwapvgkltaamtp
edkvnllayivprfgsdnpaqtdalesfvsgleptfavirskcphmkegdvqllgsellasevlkpgrst
reefaewlgalnendltsilakrknykteaqqelkayredieaeakrvedrrkmiqeqvmdarenrsvif
npktgkfeeaeqkkegfklpfts*
>Thaps3a_266230
mafllwamlpqtrgakflydnflkdflktneskidaalkdaktsagkmaaeatavtkevvaavsdnvkks
vgdkkde*
>Thaps3a_2270
msrilytlavataaaacicptqsftspttpavacqrlttrlasstvstpltstessswftdndatattpl
skdklkaqilqlgaaldrgqsynptsgsyyessmntarekiqslisladetnvpkslfdvagewelvftt
vkhgifrsspfflavqeafeygeekeafgedkatlffklhelqtcswgvskigrvaqridpdtgylysef
dtsifsltvipilgwfkllptfggcvvtaskakiadggllemevdyttsrpdc*
>Thaps3a_33024
mkrvasiialllapsvimsfavtasravgrlspsksvllvcdiqelfrpliynmetvintskfmtgvake
ldvpvvlsqqytkvfgptitdaiadpkdigttvvpfekkkfsmltpecsehltslgrtsfllvgieahvc
lqqtvldlleqghdvhiiadgvssqqkydremalrrcegagafvttaqsaafmlmgtadhpnfkavsklv
kehmklknefne*
>Thaps3a_23153
magfgltqvllsanlvvmcftawmftqsanithnddaaiapelpqlssenlrkaamvantptevadvavp
splvsdtspvspdigstddkgfyfthpkegerdfyaigkrtgtdkvtvpdklpgclqndasctrpscvre
ecrpwghqrlgpyskdnvepfqfleigffnglgydlyrefmpqgechsieiaciepgpreegkwpwgnfa
emnpryqqyldenrlhcgdgndveylhsvwtkdmkradapplkivvddgahvaehmaqtvffwlpriepr
gllivediqpiseanafraqflpqlmhdlhycgdpkeaadsicfptlfpflasihcemhicvferndtps
kelsleestipksaldlkqcnfskdevksaksesshdtnqqfvtfplcppratptvlallaktstsssts
tdsntmtassladvtnfidttnasyeslhrafelqfwgtkmnisgsqysvdelsrtkgemeafladeekl
lktrellkdlpedsdhaktlkmfertfgcyimeseeakslraeatriegkledarnkltlgatidgkfee
mssvglrnkvrvdpdekvrkacfeglskigdfvtengfvelvkvrnrmakalgfldfydykvtnaegfgk
valfeildtlekgtrpimesarkqfadekggasslepwnlsfmmagettrkmdpyfpfeksveqwgrsfa
amnisyrgatmdldlldrkgkysngfchwpqpawakpdgswqpsvthftsladpsavgsghtglttlmhe
aghaahfanvdmpsplfsqersptsvayaelqsmfldslvgdadwmakyaisregdtipwdlvaekiqtt
hpykvfalrgmiavpyfekalyemaeedvtaenikaladkvekdiqgglsprpllsvphilsdeascyyh
gyvlaemgvhqtrefflkrdkyitdnpnvgptltsaywkpgnseqflslvedltgnpltgdawvnelkqt
vsdvlkmekdsydakiaecsgskpsddvdldmririvdgddvladtekdgsflasckvfeeyvqkrygkk
e*
>Thaps3a_10529
mkvtrctrffflysctlffglyqlkqpseeslvarsssslanantkknldifgpppdcsdtclseagvng
twiqdwdfatnhgqfeyrlyprgpfgdrtygsfvpsddapfpwetswkwkdynedcqvdimthdmmcevl
tqlsvdriffygdsltqsmytslmnklggvkvgkykfraeftcetsasyasfargnvtmpsilvtiqvhh
grdeggqgspnslrgiwdidddtrsfitqsnervlgvfnigahyhnfthyredmdkllltisglnrtqdl
yffrttspghdgceprsrqfdwkhgtrivplksfseyrvaiphkydwdqfekynahaermiyehnlmrsn
ptmhylniynmtalrhdahtapvs*
>Thaps3a_10681
maprpsstllactlfsiyalytnaftsispvvsttsyydcsinvnrhqphhtsssstkkknhrrspitss
lsssqptntneqqeppltpttiaemievsflnsclqlsqgyvdvlklfivavqaghdqqlslgtldklve
dcpvnsagrdlmveekglrrewmmvvydmldalkettrltsdddddihnvneevanrvssvvssilsiqq
tlkqeeeqsggkqdaiavmsslsieeaiaksthlsqlfedatnspmdkafltndvrvalltcrvieeekl
clegssgsvvgdvprppipgts*
>Thaps3a_13482
mfrsiiylinnihlldtalyltsytppqpqlanttimaakknkgkkksggkkktttrsdsplldsttnqp
pvckflrqgrcqrgddctfthtpeaaaegaraagfkagktqdeiemdaaiafevmkkkveskkeeevvqq
qqqaevlqaeeeaiqsvdskntflppglssslslftpqqqelakrlcelgpknqrhlfehwtsnnndaiv
ndkkkalmsklesidnsypdgglmgylnnavelleksrlgvnplegwmpsvpkgeafevgteaflstekl
gltevgscgfvlvagglgerlgygdikiglptelatgtsyiqfyietilafqsryaknglklplcimtsg
dtndktvallsknnyfgmdkdqitivqqgmgvpalldndahiaidsenpydiqmkphghgdihallhsqg
vakswlgkgikwtvffqdtnglafhtlalslgvsskmglimnsitcprkakqaigaitkltkgdqqstin
veynqldpllratghpdgdvndatgfspfpgninqllfrldayvkvlertkgvmpefvnpkykdagktvf
kkptrlecmmqdfptvlvgaeaskvgftslaselcfspvknatsdgvalqangthpgvaatgeadqngat
rqllrsigcdvkegnkvkfsgieivsgpdcvlkpsfaactneyknkftnpsavkisgrsslvlrgeglvi
esldldgalviecekgasgvirnltvknkgwvklsaetstdevirmrgynmikletetvvfkkdgsiegn
yappgstpkkatpakaqstqvkpqsvektapipvqptldlskpasseekesdtfcgggcsim*
>Thaps3a_31771
mlraalpysrrlqfatasacltgttvaaaayvvrandndvrplsketvrvgrqwsnstqcssgddntgtt
alipslspflsiqqvtddiaqytslvlptlealhraarlfataatmavdyqcysiqrqqphsmlsqlykw
tfltsnekdmivnedrelkrhelenaidrlekdleraqhdyvngpsgsetkynntclsdrtlakraqkev
mleiardlsdaqdalsslhneddtqnaknnihcrnalrllrlcrtnggvyvkvgqhlanldlllpeeyiq
tlsslfdnapvssyqdvcevikeelgsspdelfrdfsteplasaslaqvhtaicketgrklaikvqhrgl
retsrgdllamtymvklaekmfddfnfgwiceeltpqlpkelnfvnegknaeaaaahlkqttldcivpki
mwdvtshrvltmefeegfratdvtkideagllrrdvaklissvfnsmifidgfvhcdpheanvllrphph
kkgkpqivlvdhglykkldagfklsyarlwksivvadipgiessceslgvkkmypllaamltsrpfdevv
ersqtnsfdvsqgggggdkavirgyaqrylseiismldivprqmllifkmndclrhvdyalgspantlvv
agryasravyesdqkqkryfdrikswvsylrvllrintyelwtrltls*
>Thaps3a_11662
mkqvpifvcalwvafvsafiptpiiirrireiniaasrrspsysvdtlpkvtprryedenanaesaptls
pkqqhtsidtilqhhdaimphhegvpslysrgdaikpstvnnipilptpnpmpgdcdvksfinryttlyd
gdasflagptqrtqkalqkvktllalerekggvlsvdadipstitshapgyllskeedvivglqaeeplk
rtckphggfgvvkkalesygyepgeklkvfadevtthndltfsiytdkmkqarhahlltglpdgygrgri
iadyrrialygvdaliqlkqadfaavtgssveamrlrseifhqikalkellvmadsygvdlrqpastfkd
aaqalwlghtaalkeqdgaamsagrwdsfldiyaekdlaagvateediqevvddmvlkmrlvrhvrtpey
nelftgdptwttlalggatedsksmvtkttyrflhslrnlgpapepnltvlwskvhsshfkeycaqlsid
tssiqyenddlmrpifgsdyaiaccvsamrigtdmqffgartnlaklllmvlnggrdelegqllseplae
acreagigagdedtpldyekvsklyfdvaipwmaelyadtmncihyshdatsyenlqmalhnsnvnhfma
fgiaglsvvadslaaikyddvypirnengltvgfkrrhpesvlptfgndnpkvddiavevadafyeelnk
qklykdakatvsvltitsnvvygkstgttpdgriigepfapganpmhnrdrngaiaslasvaklpyascm
dgisntfcltptalgsmadvramnlvslldgyfgknghhlninvlnrelledahlhpekypdltirvsgy
avrfnqltpeqreevlkrtmhgsamssnsnisihpyhcdcvnidptdpdlavtpsfftdgdffgttndle
napiigsvhsletftsndgpgirtlgsnpetqcivdpfscpevavsdeevanvlkryehflrpnnggitf
sggepllqpnfvgsvfkkaksiglttcvdtsghgnpaiwnkclphtdyvmlclkgmdmklasfisgvses
nnqrarefakyvrdnykniklsirwvllkdmtdtdeeldalaaftkdlspvfthvellpyhilgkdkyea
mnslypmegmepydyndavmvktklesmgvsatlaeh*
>Thaps3a_41733
mkfrsmavataiapttlafvspsisssnthrsslqvltnsidtsnvtstadisslvtkeaniksttrtkp
tldpfnpefnriqsvpyndafpqstkeytsvtheptrhqlqvpfrrvhledpeqpyldlydtsgprdidp
kqglpkvreewiaaregkyqrytqmhfaklgiiteemqfvavregvdvefvrsevargraiicsnknhle
lepqiigrffkvkinanignsaitssieeeveklqwstlwggdtlmdlstgkhihetrewimrnspipvg
tvpiyqalekvdgiaedltwevfketlleqakqgvdyftihaavllryvpmtvsrktgivsrggsihakw
nifhhrenfayehwdeildicseydialsigdglrpgsiydandesqfaelmtqgeltrrawekdvqvmn
egpghvplhkipenmrnqldwcneapfytlgplttdiapgydhitsaigaaniaalgtamlcyvtpkehl
glpnrddvkagiiaykiaahaadlakglpfaqdrddalskarfefrwndqfnlaldpvtarafhdetlds
dasksshfcsmcgpkfcsmkitedvrqyakengygvteealkagmeemsekykelgnklyledvenivnp
ldglst*
>Thaps3a_22193
mvklepsttvawaaillstspliavsgfssihnqlqvthtsssslassvqqvlrrrplaplsrlhshted
deettsdespsgsskremlkfaipalgiyltnpllsnidnafvgrtvgpaglaalspatlcvdqafylfs
flsraatglvsrayatkredgktggnleaareaasppltmslicgaalslmyafctpalltklnvdprlt
tsatsyihwrgaiswaalaqsvclslfmatrdaitplkiiagaavfniigdallcvwplnagcggaaaat
alatllssgwmvkslrdcgllpklriptkkemgdlleftgpllaitfvrmagfmnmqksamslgveslag
yqlcinllvffilfgeplsqigqtklpslidakdkdqvkatyksilvlstiaslgvgavayltalfgsgv
fssnvgvqavaqttapslffavvatvmgiavdgcmmasrdfgfmlvngivgfllqakllqytssisgifa
sftarlsmytvlavgrtafgfntigrvmtadkevpassfl*
>Thaps3a_22523
msknrsimgglstliilgvsgflvwkyalnspqnmgeaqqgasdlwgkardtdwgevldgldgldfgsff
dqdpklgdnttyswhkdhvepnngglhltlvnvltddwqqefddaiadwkespaltlttergevdsactr
kdgvmivcnnnfgetgwvgineneivngmiissvskmneyylnnaeydhrrytmchevghgfglphtden
pynanlgncldytddpsenlhpgqvnfdkldgmylagrrtlrrvesdgrviethylladnsilrtldene
*
>Thaps3a_264481
mncslcrrvkplqiivaaviiflycqfnlyssisavnnvrqeqqavpswltyhynesisssyrhrhhrth
hqqqqasfmnytslfppfifrtnedklqkssffdfciaqnpnyqhiiyddhdrtsfiqqfypqfidafka
lprtvlkadmwrllilhhygglyfdmdveclrpiddwgqsfddrqliqlmvgieftpdlfpmaqfatwsi
askpghpillkaaemivenaaeattnteeladnnilhignrcltlaiiehfvqmgylandnsetvaeapf
whnnitntligdvavlnkqawgyhpdhpssvyedseeifirhwfvgswregrnynn*
>Thaps3a_25396
mtklatllltataattalafttplhlshqqstttssssssstivtslnlfgsknkdpaggaapsgpgmmn
qlamfkkaqeiaqkknaldqelaqekitgtaadgkitvtiqyippqlpmnptpgydasgvdideeylegv
saevlsealveairdgevkateavaekyksleedmqsimggm*
>Thaps3a_5469
mrlflpilsicqvasawrsaappklftssrstarltfqhaaspsclhnsirrasilsqtttslrssaaas
sdaegtssksiikkpipiillagflgsgktstlkhllennqnikigtivndvasvnidakliansdsrnd
dnsinafaegvvelqngcaccsladelfasverlteggkreldaivvelsgvadpvavrdnweqakiagh
patkladlkrtvtlidsctfgtdwmtwdtagdrdrwteegddcaavrkvpellaeqveaadlllvnkidl
agekqtkvasgvarglnkdatvvevefgrvavkellgklsildfegeeahseghshahehaehegvattc
tkadctdeshshshshateatscdnpncndtshshshehssesasctdpdcndashshshehssdvacnd
pnctdeththshshdhkakstaadqlgitsfvyksstpfnsqrllallnrwpvpikdsldfglvmgmgee
gqkddnnsehrafvgvlrskgfcwmaptkwtgsagsdvwrhdtamywshagkhfgitsagkwwgtlskeq
mkpyfannikeyerimkedwvseewgdrrqelvfigtnldetdirtaldeclctddemaiyraqlrnyld
ttfttvkdgpslfnvggmdhidq*
>Thaps3a_24773
mtsrqscvstaasllltafsirsssaliaptssfrschvhsqgaspasttgkktssastarkniiyagwg
ighhdrlcqlqmttadgegeedqkrttpkplfdvedgesrptlavsfedieseydslsespsnegsdyth
fgmnaldedeermltdredrlfnyinntqkiescilvgvedlsrvrrnrreamknglapeevdmgfslee
smvemreliktagmtcqgeitqrlqevnprtyigtgkvkesqelldeindklakelgdgnncctvvfdae
ltpgqqkalenafnrkviendflgsdqddvvkvvdrtalildifaqhaktregklqvdlalheyrkprlt
rmwthlerqsgsggvglrgpgetqlevdkrilrdrilvlkekiddvqkqrdlhrrgrkkgglpvlalvgy
tnagkstllncltkagilaenilfatldpttrrvklpgykthpevlltdtvgfiqklptqlvaafratle
evkeadvlvhivdvsnpcwrkqedsvtkvlseigagdkptvrvfnkldlldkedaelikyeaacsenfsv
gissltgeglsdfvavvedalsgllvpielelpyscgneinlihevgsievidyremgtyvmgrhlmwkr
ekqkpvtetrligsllgkegtrrrkylsithdkirm*
>Thaps3a_1526
mnltlysslimavaavgslsiidstsaapfhtqispslvlrhnpsekssgwkstpsfiqskssrkllfqi
rggsdavkddttvataaeiiedgasvdintdasadddteitevnatqtplnltfpatnaydgsdadpdgi
ptrfllmkknnreeakasfeehlqwrkefkvdtflarphrmfdlckalvphyfagrdphgnivlvqrpam
ldfemmrrnnatiddlllhyiwvieycwniidpsppegimtnvldmsgisfrqmknqeyigfgkrfvnmm
ssnypgrsyktlvinaptwfhalykifkpmlrestrqkivilkagsqqdtalkfylgdslptdlisdsek
dkkdveengvdgtgryflpigdrdqcepgpnslmeydmrqfvsivsercyfadavlmil*
>Thaps3a_6506
mlfpllvalfhfptltaallnekqilghlyhnlngdnwditwdistttdicsadaypgvicdttnthvie
idladnnlvgsitphlytmphlkkvdfskngitnagwdridlildetpdavvnmlqvmdltnnrinsleg
ieqlkdsltglhmtynnlkggmadheqmfqlhklqvlaiseneltglidtrigtmvnlqelycygnkitg
eipseigkltkmqiltlaenhlsgplpseiknmgnlqtfsvhnngadtgahtgplpkfdthpylseiyld
gnafvgeiphlflhmfnqtdvevniglsnnqlsgtvpteflkfkslnlnvvgnnitgldskiceskgvin
awmnglveqfgcdaimcpvdffaesgkqeeedtpckacaagtggamgatacasevddiseleilaelyla
clgpqwdnatgwsvmaeiespldltlpsfegidhctfqgvtcsggqvielalpsnglegmvppslwdlpa
lqvldlsgnelhldrsygfgdignaknllkadlssndiqkftgigaskslqelyiddayffssldeevyq
mtqlrilhmqysglkgkipdgfskmtglkafnfygneltgtipteiglmpnlwhidfsendftgplpaea
iakltelqkfhvhqsgrsgkgitgrlpafkeqtklhmldvssntmsgsipdgflsgiedvdqlmeidlgy
ndftgeipgylsrfslmkltavknkftlvapalcnltgwmnsevgkvvnaggngcdaiicpkgtyndfgr
aksggggdclscpggqyagattcagvsqsgdnlekdildnlfietggsdwvdnkgqwwengdavcsyegv
vcmgtgvnenegvveinlagfgltgtipteiyklpslkkidvsnnivdlsfvgieqatslevivisdadl
ssvlgvsnapalkklhiernsfapgdipkelydvstleslsigfngfdgsissdvaklsnlqefwvggnd
itgsipsdfsklsnlksinlsgnrmsgsipnelenitslltlnlegqrdfggfsgsvpsfessphlhrfd
asknsltgtipddflmavrtstnhddysgvqidlssnhitggipssfddfaslflnlagnkitsvpttic
ddddefqngmvgslttnkcdailcpkgkfsavgrqtevdvpcascpggeaeapyfgslkcgsvsaergvl
eklynlvftsssedkywgsdnpictwygvtcmsgdfadegvteinlesnslatddidqvskllfdlpslq
ilnirgnelpikldnvgnapnlellqisaigltsvsgisaakklkelhitendikglfpteifdltylek
lyisfnsisgplptrigelsnlkefygytndltgaiptelgglsrletlvlgqnkfkgtlptelnnlvnl
kelsfyfeesdgalggkildfskathlasidlegnkftgeipstflsgldsdyksnsdneivvhlagnaf
sgtlpsslssienlfiditgnrmkgpipssfceksnwmngvvgqlsmnqcaaiacpsgsfsstgrrhadg
tnedcipcgsletapyigsyqcnrdsiemtalialydstdgdswinnlnwkdkskpicswygvtcaggsl
dnntvtelslpantvegtmpsaifelpylknldlrenrifmtfdniakatkletmyisdidigsidgign
apilrelhltanhlsgtfpdeifklkdtleqlfmaynsftgtlstrfgvltkltdfyaydnefsgtipse
faslenlqnlvlaenklsgpisedfsfmpslklfsayrrlkpgpklsgplpsfsntpsleglyldynhls
gsipdnflssslntklitishnlltgavplaldnfeslniemegnkisdfspkfcdnlswmnkavtyydc
dgimcpphtysafgrqnstesfcqnceqgtestpywgsvscdveidereileilynrcgganwyrndnwm
tskdvctwygvdckngvavqalllgannlvgtppeeifqlrqlhslwlhsnpidfkfsgiekaknlielr
ldstglsdvygvgnaksllnlnlkfnqidgtfpkellelnkleqlditdndltgnlpdwfgdltnlislr
lgsngftgslrsfrdleyllhvdlsdnklegliptdflekvstrkpievdlssnnlsglvpneldrfdnl
viylrdnkftqlpktlcdvnnrgwnlrdvelfgcdaimcppgtanyhgrqssqsspcekcesntnlygqi
tcdgvtlassaqrmqgfvatllavlslglslmwl*
>Thaps3a_23235
maitsniallllatlavsspsttsafvspnhhgsistldtnvnvrgsekrsmelavkrspimmptteplv
pyqapgaayaqfiglksrqlrdrklwigqfideeasnsiissllylqnesdkedielylnipgailrpsl
aiydsinelkadgckisttnialcagmgaliagagtkgrryslpnaryllqktgidsvfrgqatdialev
anvkkwnekingeisrvtgqpidridqdlkrdfylsseeavryglidevlmptfskrqpvteemlgmenf
qsgqrfqgekassgeqqqgqepkkeekqgmfkdndddeppsgka*
>Thaps3a_5829
mllqflsilllicvttttlsaaatttasnngdvanvnvamnkqkvlaeivsessssletvhnvvtcgnss
lkvfglhpahgseaggtpvaiavqsinndtfdsslfsckfgdessstlegsgveveaqlqriflvgkgen
enaanafdgsfevlvcnsppypvtrqsapgpvsfaitcggedddassnngqsilsfeytmaasvhsihpt
aggegtvitikgggfrnsyslgcffgsntvvkaeflsddtvictapplehgeysvavsnngidveggwge
hmfvyayryslpgeeqlgieeksygglsvlrevsppfgnsgggtvvalllgqeptvrslddvssmgkdya
spmfelaevhlmsmkttlpisttstyffkpmpaikavspsvgsieggtvvrvvsdasgawfnystlacyf
eddkgeatwisataidcispasrnwqdavtvsvsdngvdwaesestfhfagdpivtdvspnhifasdkst
lfltgrgyldedeplclfrdendyhlttvkgivvsestvecqvsanilaapreyrvlfsnnggvetgesf
ahlkvlstisvnlitpqsgtsndtssisvfgdnlavdglpsfcvlvdpenevrgtslatvvnetmvdcei
tcprvteskqfsvglslgsnhamsttmeafwcdpiltivdvfpklvavgeetrlnlsinvrdgipiichi
eryagytilvpalridgilsclspafnrpetftlavstnnqtmvhysasttlrvvdpieiddvvpeeifg
gsevvikgsnfvaedmicdiggepgvllmanetyavcqsaayvlpnanalvrlslkegpqvnasatitif
stpavlniqpssgltsggtkviirgtnfkelgsshcffgdvavdayvlcdtsiacfapkteasivpvrvt
ldgnrtsfgdefysyfnpavissihpniviegtevtlegerfsfpfpvkcsfggvgsapatiislskatc
tfvasnstsvgevplslvtpdnqsasystnqsifhhphvflespyhlygsvtgeetvefsviglsddvdy
deanlicsfgsvrvpasierevvscnsppansretgnvtlqlhlgssvfsdnfltyeyierpkithiypn
tgsidggtlvkvsginllppsqvscrfgsteaygflianepslihcispsisstrsvelhlkldsewids
gmefhfhaplsvenatlvghvitvtgsgfptsgvrllckvggaitdasvlsnttvncplpdeiighveqy
lsvslsfngvdfvevkpplfyqsdggitveglshhlgpassklelngigfhenatiycffgsvstravfi
sdtriqcssiplyvergdvamvnvsishgssrrelsqssqlfpfciyshpkslgirpahgvsaggttvev
gssslsdlltrlqddiihvdprcrfgesmsvfatingngdlvcrsppveviddstismpvfislnggkdy
vdtrqifhyyqsptvstatphivwagevtevevrgshfipldaaaclvddrevpavvidsftvrcnisig
ehhagtivpltitmngvdasntlplnvqtvfpmvravrptfaseaggtvvtllghgfnqttkqplfikvg
nneanfhiindtaatvvapstqgssksakvwigygesltdtgfeleylspmlvkaiqppflytegdsrvi
vygenfepgfqhhcllmgesdtistalavldnsslicdikvddkvgegyrlviqreadgetsnafrvvvt
pryalqsveprlipevggqalsltghdfhsdnahpiacvfadhhgiltstpaesidnneltcvapplpig
dakvylargdeslesnyvslsihpicqifelkptigdteggtrvlvhgygflpyydtdvlcqfgndaspa
diiddeivscvappntdgavdfrlvqsskysqmpisnnvifnyhlplmllkivpdggpsgggsevqlfgt
sfkledgspvlvrfastidpnqvgyakdvsvisedkltvqvpaspsgsdggmtivqvslngqeyssgvfy
nytkssyihsfypmhivenvcfnltfnvdnlmaspkhcmidgialpalrdavdgtvfcdmkclqlasgth
tvslelenhvsvqagndlqvnlisftdlmpskgpmdggtnvvvlgggfeawndgqlhclfgddftsaril
ddttiecsspsstfegkklfylaplhqiptssshplpftyyegevvdsfapksgaegggtmvrvegknfl
ntsslvcafgvaktdaffidegivecetpalpeaqrlashslpinvplmisnnghdfapaglfvyhetpe
iisivpslgtaftdiaiqvksrlgwvekvsclfgnaivtasvtsghtlncqspsydtnnepdlvdvlisy
ngvdffgdgftfkytsspliyslssviglvsggnvvnvygknlisssdhitclfgskeitavsvssseis
cmvpahgkgtvplklvlydpdtvletyydqsileydfippivissvtpsfgsmrgesklkievnsvphfe
qrtlehlycifggvevtrakveeatiscvtpvsnttgtvslelgfvayyddemkvtllsslgaqfhftqq
psidsmfplrglskggsivtlsgsnllpfyntttrclfgskparvvfvsneevkcispdeengmseglev
kvsingvdyhrapslfnyddeaivrtvypshgsirggttvnltvtgigrthvsdgepllcvvgsdevygr
wlddetiscntpsslmemtvmvsvkyadvyamslasftfiedpiissfypdslpavgfsttaidifgsgf
gdtpnlmcvyasslpstdfldtnhhivqhehmiyhnetyiqcpnppsmelffsdtntswannttlldeam
ielslkvgddllaniaikvhpvsfvisvypksgpraggsrvivegenflktvhlackfgdhigdaqylss
tkvlctsprlpsgfgsvvlpvtianngvdfstsaqeawfefhealvvreatsvnglssgapameshsdat
neddmpdpfsfesqyvdpvcifngtkvvaavvdmfsiscvsppsqndqgsgilfqisgndgldateagif
vymasqdrgslslepshgpkgggtrvnvsgvtsgpivsdvpalcrfgkvvspaievgplgeyavcesppa
alndyassvqvdismvgqinvfsevgvvfrydekvsiaslqpsngqvtggtvvkleggpfynstdilcrf
gkqlviatyhdhdevscttptlgwvdehqrlsvftmankpeiqsitakvddyvnevhtcqtfgtdnplte
eqvlvvdnedvlamrslplvlplspsvvetalkdmfqmdeitvtqvfetaspaaqrfnitaeadidriev
ealciacssgydtssisfltkttrngtdnisddeegrgfrlvapggslsyplsqhtrwlhhdetaggmle
alegllpqgfyvnrtgplpnnaykwdvvlpkntsfggetlqvvrtggaavklkgtnasvscsltrlgtak
legqfklsfkeestksiphnasngdiqaaleelngigsikvnsvstdtnnsgsgayqwhitfdnlknagd
lplltverptpdvfffgtnasidvsetrkgsssevyrlvmppdakrfailldelegdalqvgsdgaevmn
ninsiaggrsmlvesfqrphiplgsqlsppygpasggntvtvsgngfsrssvcsfgmqetptparfvsnt
sivciapkagdqqtvddqlv*
>Thaps3a_23093
mistkllglslvglcshisngfvgspvtpvrtspivpgvckssfcaptiasaksslvlfdnddliipevi
vneklssssnrnkfgivassavmlaivalgvpmvsnaspiaeitsiaggasastsawldslsdsgfyqaf
slvflseigdktffvaallaaklsrfisfvgslgalavmtvisviigqvfhavpagiangvplddvaavl
aftyfgikilseafesddggtsamdeefedaeetvegsdtitkssagaqiasifalvfaaefgdrsflat
ialsaaqnpvsvalgaiaahavatgiavvggayiskrcrnsanhvrvlplseqdelqttrwqrevvasis
iifsvvnfatrytmmftrlavisalcassatafmapklgnnvktftpsyqrvssfgmtatlsepatadas
gpnvmrppidyiwddvavqlketfglseaeiaaydaevesskdnlmkiykalqlargfenacnqqymqgk
irgfmhldngqesipalvdyaikngdkkysyyrehthaiasgvdagevmaelfmketgsckgaggsmhif
dkstyfqggwalvseqlpyaagaaksilldrklaisdnadfekqdvappadddrisivfvgeggaqngrt
aellnsaakdnlpllllvidngraintytgdvatngsvyqqgkhygvpglfvdgydaadvakggkavidy
vrsgkgpailqvhtyrfnghspadpehergrkdekswaraeqdpikkfedkytangmfteeelkeakkev
laevkaavkfaddspmppvelakqleypdapdtdynmkpapafadavnartispeqmetvqahisalrek
akagdisigdainlaiheemlrdptttihaedlqagssydipkltqqtygqiraadeiideghfigkalg
egmngyrpivelmntnfgifgmaelssagntfattggqfdmpmtivgaggtapnqalgaehsqpfhayvm
gipglkictaaspdaaygitksmirdngpcflfapvkmmkeakgtldldvcaplnkaallheasaesvas
gnavtvltylhgvkeaqlvideiteegfdidlielrslkpldmdtirkslertnkcaildestqsggvga
tvsarisedlfdlldapvkrlcmddapvpyastmevavvkrgsdlvqgvfdlctkqy*
>Thaps3a_20848
mpeevvlavgafvsspclvvvicmprchglpamqaqrflpnlprwsaritstrttmakkkrnnkknkqgg
ggkvaneapqapvsindvkdavkeveptnsakpsvtpteadavgeetvakqdddrpvvedasvaipegli
idgavdavattsedvkeafatpkdegtdrllsflpieckdetnveadpfaafrdvpmaeertdlndvfgf
asataidassneaksdggqvgredliygtapdeelvledkeeddvlvmkpngttftcveneatsssveee
sssnqqdvmisteqqlpetptciedeppiasmntevndttnkggdetvdpvvedlsteevartnelegds
kpkedstdqllsfatneckdgvqedpfcainevpspdvaktkvedvnctvldiggvverhddantgdvde
pptfavlqakeedanannttidigdivvvetkddaetfhvvekevgigsdqpngdalitdtgvegkaids
eppviigtnagisseeverttrqsenvydatelttgtelmagkvdekevstdiemekcestdatnhspid
gstdepkleeqpdatddtnhqydgdfyvksipsdselsnvpeengstigpskqllnsyspqlsleevdle
edqpessgpivkafsgdnglsssphgsetqsfhkegeseafgfltttlrdalgdeakdvhdevlcrfihw
kpdvtraadrfrayqkfrkdnsyvfddkqlllsqdpklsyllqngmvvapeelvakdgssvmiirgakcd
vtthdcndldasraifytlqqilergttsplvgvtivldlvginrrnvpgklakllssasgcfplrikai
yvvampwwfpsgnkrlfspklrerihfvndrgalvefiekdrlleedggifsfdlqswisstllrelenm
snanlrlrishfsqgvldlrserrkamgllssvvvgggqmhhrnsyrlcirfqglrrgvcargwfglgqq
qaeqyrgvhgggpvcigiggrcicvdltfttrnnlctrrcclcitssagifahgfvigrwtvqamkmhlp
e*
>Thaps3a_11760
mrlsslclltvlatssafapsqppavaltrsvalnlsnnnnnennnhnlpsmeavqntllstvtaatllm
gsfapftadaanaapattntmlmgssltlsaappidplakerttltqsrtayatasapiaqlknevnvas
selakdtaavekqmkkvkdvkkclldvndklaqakgrgneklagilaknsantkaelqkdeallttlkst
qatvsktlatkqsalstaekqaasakkalvdaekklergekkvadakkkeekiakqdkkkaqkqakeqkk
kdqqmkkkmeqqkkkekemakkqakkdkelaekqakkakeqakkdsqnkskkvvvekqkkavasakavek
kkveikkqqsqpiemksvglntdtlqkikdaeskydaagkkiavpapapapekpvkglkk*
>Thaps3a_25533
mkitafsllsalasthavehmneikimeghtkrshvvsplphtylqleevpesftwdnvdgvsyltkhln
qhiphycgscwahgaisalsdrikiarknqghdinlsiqwvlncgaekagschggyhtgvyelikefgyi
pfdtcqpylacsaeseegfcpqvdttcsmkntcrtcsgfsdsggecveldyfpnatvaeygeievgwlds
yedvahkiraeiyargpvattinadplrdyeggilddetagtntnhivsivgygkdetsgkdywiirnsw
geywgemgfakiaagknmlgmednvawvtpgsftienvpcsedgkvcggevqthdntirkfvgmdyvdps
vefmamkaakkaaanlrvqa*
>Thaps3a_9790
mqlllplltfllplakgftiqsihpkqgstagestvvvkgegfnhllryqclfgvgkkqvkaenvtatgv
ecstpfvshpkqsslwicvedgdcveggifafihplnlfeeeeeentitanndvklvinnphldhlepsi
iivpgrneiivkghnfadgnltcfydqrpaeglyitptqimcrfpskqmmagmrkvrvandgvfseelpf
amleiigvptiarldpsfglhgskvsvvgksfhskmkcqvnarhtlpthfvnssmiecalpmshysdsvt
ialvlnevpvteehlytfvnlgvtsispsfgetpggtpvtlqmnetviplvshckfgdavvsasivqsel
vcvspamttvgqhrigvsineedfvtspftfeyhhpatfsginptsgtesgssitiygsnfvnnnklscy
fddniqvavrwisneqlvcnaprlmpgiydlhlslngvdvitnshsflvrpqmttvfatpsfgttagntt
iqvygtnfrwednlscrfgnttvvsamyvgtnmvkcptppwktpeavklvvlsdggdesvvdsdfvfyep
fqltaihprngfvrggtgvtvsgehfaqdlgsvqcgfggtlvdatlysdreitcntpptsisgevevtlv
ygsdvfalpsqsflydekiilrrlsksvvssvseqivtvygshfrhtkelvcslnpyrvmleasfvstse
vsckvpknmkageydlslsnngqdfvdssldirvldpfkvhyiqpqmgspdtvssisligrwfedfehma
cllagryvvasnfvnstmiqcnlpfgmnsdtvtislliggvkvsnehlftfvdlrvafiippfgdtsggt
pvslevvdetsplvshckfgdeivparidqlalvcisppateagpvrvglsvdgkdfamsrhtfdyylpa
nfvsinptsgpesgsfvkihgenivnsnriscyfddtqvpgrwlsaeqlvcetprskpgvyelsvslngv
ekslqsfmftidkevdviavnppigvqsgtnvivigksfirsanltclfgdietsqafyissneiacqsp
slddniqspidasvrvslngqdyssaaadfrisptasvdsiipnkgpvdggtqvvvkgsnffsndfsapl
crfgnvsvpalalttrdltcvspsfstneevlftvsmnggvnwvelghvsflylpiiktvfiepssgpft
ggtlvtvdgvdfdqsstvacrfgdvvstevvflsdqrvqckspshppgfvsfavtsedteasselsfefy
mppqimsafpingprrggtvvkvygkhfrsnvkyecrfgddavpaeyttmdsiecvsprnpdnatgvitt
vtvaerasnftggslnftytplpslgytlpqfvtdegdstsvfgeyfdatdawcrfsflpslqlgsnvvh
asvvskervdcrvpphplpgyqteafvevsmngydwsdsrlsfmylpkpsissiqptlgsvnggtrvgii
gsnfiegsdlwcnfdsagsvpaiwesassilcitppitapmnvsvsvhwkgsnsgikegdahffsylrdl
tleeaspmrgfvnggtivtvvgtgfidvpslichfgsvrviarymnsntiectsppvrqphhvelsvsln
gmdespffvrstftydfelnifgvvpsnvavqvedssdndiprfvsvlgssfvnttdlscrfgqhwvmna
vfvsdakvlcqlpktleagkvhvgvslngidfsnksasvtlvppaivysmtparvqeghevmiavkgenf
ipssdlqckfgryshswtpalwrnetlvecktpsfnltadayelvgvsnnggydisalvalevtararfl
smypdvgyvdggtqvsillsnfresanlscrfgevstpatsirsiiacqspprsrgdvvvlllhngmqia
sgtfeyiepprisalepisgwleggsvvtiqgtgfvgvthcrfgdrivqatvesdhgmscvsppsdvatg
vlvqvthneqnyapsrimfdyqatpkvfslmpsygagfggkpiyvsgdnfiatpmlqcrfgkytveaili
stsmiscispplipgetsfgvslngidfvgdatikyraialpqistmhprvgrlsgnetvivnttelpmt
eriachfghrivsatylspnslacvtpfaevsggvnvsvsvdgerygsnddssmeftyvtvpeitsvspn
fgwtiggaqvslsvehlepflsskfscsfgglglftaatqvlndrvvctapefnesqmnyhapitlsidn
gisytrmespvysylppalitkidppvgtvnggtpvrvlgidlrnmfglqcyfgnattdaefvgggeiqc
vspeydggakqrniriglqngimlseeshavfeylphpiikgmhprfgsvnggasvtiqlvkawpeaiky
lacrfgnstlvspvstndngditclsppvhevighrgrreqdvtvslyavhgqshlvssetpfvyanhie
iqsltpssgsfiggtnisvvakglhpsipneqltchfdneavvpatlvknvddghyhlqclsppiesssp
tksvlvtlgidglrdvatlgrrftyfkapsvsslqpsfgfweggetilvrgnhfrnnldlgcmfgdfesp
kvgwvssteifctsplpkngvlstssvnvrvtnngvdftdaeitysyihrphvsmvhpasvdwdessilt
itgthlqlvtgcrfgevkdvypafnltsnnikckippasaltqskvaiflelgngfvstglavqyirmpp
kvisdvtepqltsvvpnygsssggdwlrvqgsgflsrnelqcrfgeyhvaqevhfvssseircmtprhip
skstlavtnggevlegrrgeleytfvsdvsiisvspsfgsmkggtavslfgsfpvqsgldidikckfgtn
gvvsgevitqnqvkcasppanlpdmvevtlsidggdnfnragwyaykmnihieelipnygyvsggspisv
igrhfpnstglqcmfgyynvsatfissetiscihpphqvgmdkrvsvkvfvegdlvasswkffdymdppr
itsfdpmfgdstlggsevtvrgsgfrnvlqlmcsfgqhvsvrakvidattmicpipchppgvvdffvada
yaqysvesdagssqfhfipessinnvlptwgstgvssvlsyitgtnfdtlgmthdidivmsdsfgltrhn
gfdhiehgmfvhprdllspngtillpslghnvtlcepgtfqpqssnteclicpvgficprfgmakpqvcp
agsicsrlglvtpssqciaghycpsgtkmstqmtqygkniwvleeetgvltaattdgdwnyidrnspatg
trrilhppvdanvtalqpfpcalgyycrpgvstnyeyrmgdfttpqlcheghfcprgsqspegsgpcptg
yfcesvdtaepcpsgsycpgtgntnplpcfpgsyspvtglsncilcetgnqcpgwgrvspepcragfvcd
evglavperpcpggyyceegtsvedpnslvgkgplpcepglfclfgvahqkaslmaglpsvdlalpqpca
egyycasnsstpmgsgrcfpghycppnapfptqvppgsfagddggaivpslclpgtfsprpgsvscspcp
agfaclgygtfvpricdpgtyrstadsipcklcpqrtysshsglmdisqclpcpegrvcgtqgmpdlqls
dvcpdghvcgyvtdrfaqydhkcpggvycgnetttskqysnhclsgtycergtthalraknkcskshfca
vgtskpepfttrcpkqttsvigakdmescviskvaiydkisfrpdnpfdavsyypvdnvtvneednggve
vmvvekilpfnanssnvmpwkndtvevfrpcpaygfaaqnqaaitvigrnfrnstnltcrfrichglkre
sdkgvdlvmpgfcdavavnlsnailaagtfinetrvscsvpafdagvdftplnspdvdssptqlclrddg
galylsqkcsdaevrsgvcaferslpayglrrrvyslfvscsrgdvvngacgndssklnpcltqqlivdv
snngkkfsgdgsivpytsalsdssasnnarvipptfaiydvvledgapmtekntfqsstdfdsefcqrps
sheeerrmvedgwflspymsrfhlsfdwrhlptylvydkhytlavyvvpsrckgsgtnyhdvenipclqp
melpiwftngaidknqmmnltltslddsmfrvevqiinglalpladffertmsvvldhpqrartlgqels
davsayeigsittkskdfwsnphpsaleakkqndlhfetfhgvsldlsgqsykyehdslllpylpyfsnc
refdsyiplwslvespdrcglpgvtrdhptywwrrqipslphpddvkaigpfdfmsfypvsdwcerklyc
nfeenlsepdvtprwfeadsgatlfsiirdpidyydytgrrasmvgshdgggqrfinsidtlqtfipakv
drspalnveggcttacfprrvtldisyqqvdvhskrivqvkvlydrfdkdasndgyelqikfyaldfqel
vikfafsrelflllfaqigvgtvlvalvywivvrlstrlesppklritgflwltfppalggfllglvpis
ivtsvvyylmkgynhftpetdpegrnwlfltsarlhftdvnidpdylhstrqgrtgmafitmsvasicft
skmlvpkrmprgnkasilpedrtseksmiwkrsnlvyssilmslflvvivewsfwgsfgtyiweeiiflk
vlsifvgsvvdgqlgeallsapvmtamglvqgivtmsandfmdfllsyivgfgfliiermyigplqadfa
swifkicsatfkrvkatatagvpideettsmtpeknnetlepllgsfasyscdtlsllyspfimviimlf
rdeaeitklygikeadmeyyvlfalaiipfqivadiflhnalellhgwkiyeyleycsvrfaqrevwwkg
fesntlddciqeslrsvdqmcfssqyymlntihvnamiyfvlgvemmtranynlfgdpamfpivaivfls
vmvvkgalvwfgrilgvwriryekrgwhdhvqlegdpnveqlgeiqgsghdryqmelrmssetfrykflr
ynrswiinqlpdmltprvtqrsrpyminqlsrvlgainqditsdsdsdggpdfevglvnassrtmlrkwl
kqaerllrlkkiiqpliqqakgsecdvclsrnqlsvetffsveelderfiteygdsvtddldqvlwkkff
krnqryqticlpcakerntkrqedvinddrsedeghdrdilmytlnpisesimatwyekaranir*
>Thaps3a_24766
makhrlpaataaaalllsshtspanyasahtmemnsrshdggpthrsgvdtidsslrqrremskvrvplh
shlqdlqtdgrypspssesgssstvlsnsssesassrssgssnkgatpnpriiggspppntnrypymvsl
tyfgshlcggsliapgyassielgrfdrttgiplttdaslnqtidysspnygfdteyyesievayeikhp
synpdtvnndfllvklihpttiqnhplatlnsdpniptssgeelhtmgwgdtdvdpdvftpsatlltvll
nyvpnyecvvkegyvsegdfvsyrpmitdnmlcamdlpngnvaadtindvdqdtcqgdsgspivlsksds
weddvqvgvvswgigctspvfpgvysrissqydwiketvcehsvdpperfgcvgggsggiatftddsdeg
ndktfvtlevsldeqpkefswvvmtlndggatnnqvvaslptgfytgyfkytfqhrlqvksdqfykvslr
dsfgdglkgyvaayrgsvailgnlimyeplfyeadssdltrvehafyagrdppnylslainldkypmdtw
wkleslqdgvilaqrpshwynerfelmsivekipifgeertgkmtyrftigdsypcqndptaicgdgicc
dygnggyelyngdvadvkvrsksegyfcwahaqkvsndfgfhgfqtglarfsrhqygrhvslvvfldsss
elikrlvslflivlsescnsdhqtkmvlgnnrlpddqlknllraqrdamlkyrsernnndnatdhastga
ndggeqrssvverveqtgaasrydedaidtvtdggvgavssvgegdsdvrfgsisadstiandtavgegg
geqpseveqphreerendatttttttisemepvsldgggngqsassgeecsdggdttedggvfissggne
naavhsqsgeadsnattaphhqlqesiqqeqdespneevgnlvqqatssplgrfqsssspldrsfessss
rgvvtsssssrsvndddesthttlinsliaaselegqrgddnvgdtladpsqsqsdmsdpdtnsdasiae
eallqeaqveyvgpitptstagipialpvsiedhdldddmidvldghyngqdssemmlptnfdssdehes
aengddeevgaecvdasnrsnsillglaisnigigssfhnsmrtsllgdisehndalmgveegmiimaer
hvleddvpseregdgggsdgtvaslrkkvfktrrhtvafvmvllalisagavgisfavkqssgssdngnd
endlpgfqggdwnmadltaksidtntptlsptitssptqtadvrrdivlsllepmignngtstgvkndit
ikgtpqykalqwlessvwtrnssfnllgwseadptekqqrilqryalaviyyatggdievggwkddchfl
sdrheclwvssvddelgtgcegdgqvmnvtlvrngltgtipkrlsdglphlksfdvsfngvtgtipedig
sfavlqaflaannqisgtlpssigniatlrvlnlaknkmvgvipsevsnlvrlekvwlseneftanmnsf
ctsngarysvfytdclsrsfpsiegevdcmcctmccrgetssgttchpnypiyp*
>Thaps3a_21244
mlarivfvisgilvivsgglfygkgvasfksslndvrsgidlvqetaykaidltedvlkaqddvetglgp
thesvdaggvvcgadsqtsaqikeiydqlvtqvdelkvliednlanfgddlrqlikitedvdssldsadi
ffyiliaiscciigiilamlvgvffsakgvsncftrcitnvilwptftfllvlswvfatlfltasiagad
fcitpdvyvtallnknkdkfdsaifafiifyvsgctvrplaevqvmevlsqvaaivntthnfselvgnms
vaalaqicgvgdfgaealqqlatlihdvshvlnrsmvglldviscgsfnpiyttfvhdaictsgveglty
ifattltisicsmmmimfraalypvkesnaiatnettqevskyaesppneenaededekvvt*
>Thaps3a_11947
mtsptspidtrlavflmwslffvlfilvplsiyplkrfcvededeeeyrergasrgnnngrgangndsng
nggvyyqllsrerrreidnlrtdllqrymkrftvvlreedlllseklllqhklpfecvgeradkndvcis
sgsqkvgkdveegkessdsdvgidiemestdestssedkgdqphdeendsslkhqrtneedvhhadkdad
deahletkatdvivdiaddaaythvsipfpgydrngihvsafrscnksiaktkksrwfrrfarsrnetna
snnitsvdsattakytkevipkasntnkrtipvscaiclteyapndhlsyssnescthafhtdcitqwlv
algkrqckmqrfsevpnekelvefgldcpccrqefcnravmmsgedgwddeevgldgcrvhssthhpsrf
ninqstmitlllidvqkdfhpggslaiptassdaqrtaqfirqnassihrivatmdshqklhiahpcfwk
ndkgehpnpftvisnedvvtgkwiprsdlkfpvvphgvmmddavlatggdvpeklhgeagsldilqwcie
ytkrleskgrfqlci*
>Thaps3a_3412
msfyikaigmaglggmifgydlgviagaldplskyfnlttyqqewvvslmyvggglgaatggflcdwwgr
kiailvtdatffvgafwlysartvtdiyvgrlimsfslskgygvavsgiadvaylhelssvwdddvgveg
ngtnhatndasseatrderqnkhergggdrgsvvsvneacislgfllayavayvlggdeqsqtrlmqqqd
sdtsdgswrtmfafggilalvqffgmicmpespvwlrekgrldeahlvdlrirgvptsditstidnqlqr
nrvseqsfgqgiemqatsvtpppsptsqaatplqatplfarglacfcgklfsipllcrrmmrdvlpyrrq
ciiafflatsqqlcghtsilnfasdifdtlgdtnsttrltvgigvlkffttcvviwkvekmgrrvlllsg
macivvalaflciafasqsdqdgtvhqylglagvygvaggyaasfgpltwlvtselfpssirgralgfat
ivtyitaalvsrtflslqnavglsacfalyllatvlsigfvflgvpdtgdekeaetinremdlmwmwggg
rqrkasswtalgsygttydfeasagnsstpsredegqhgtfalsdgvqptspsnigtpssltarrssate
psmnlneis*
>Thaps3a_22810
mvaptvvllpmqtsaliliaslsgvlafspasrsctatspgrvtalhsqrsvnnsdggyyyeqqprgqsf
isstskrdlverrrvvgrprspqyedlgqhqhtnvshqyqvnrfqappryqqqsfpppheaqqyynanqq
sqqqpphqsqqynnayqqpvqsnlqqpppqsqpyyqqptqsiqqqpiqyqppplaeyqqptpytpqaqpi
qqelqpqpspqqsdneeafktfndnvsanlramtsllsevkdsqttqtddiraltkkceemerrlyrtei
nygelnqdfedimnssvgrrsrvveeepkfgpmragrdddrlrdaidnikeegrytkanynqkiaelkek
istldlalrvadvkfdshvenvnkkldvmsskaiteekqnkssenndqqqqrryespqppppmpqmpppr
pippvydffeedidvpieeefvyndarptplirppppqpqqpsvvvareipnndqysrrsvkesrrepqr
ksfitaisereltdrrqlyqpirqmqgqyydnyddgyyddgpygygggggyfddefy*
>Thaps3a_24152
mptsrsanilasclfalaqitctagflqtsrraaleklqqitvtpfvatsliqpsiasasestpisaswt
avdglnslekkfvsfdksayqamvndqsrtplfeqaiisrlksseggpesqvvldlgtgpfalfavaaak
agagkvyaieaskeaaasaretvkklgfddkitilegfstditlpdgikadfavaeivgsvaseegayat
ildaskrlvknpgdaaswipsriqtyaapasytlhnlflppafdwskldgepvrfncrdeglqllsdpvl
vedisfadiasekgalkkqvtfivdggrieqnakqfreefkkgglpkeqfeqlsvttansvsgialwprl
ildgtvdinsrhypdgghqkshwqtvlsimsaiplkvksgdqvtvtfdfdvpsdvtrpsyynisgnvvni
*
>Thaps3a_3327
mkrfaiykaaalalpmlvasftssqhratirqpsnlyifgnkgeastsvtnertypeskpatydllpgnp
fdfgpegiakqllkqtqlenrklkviynakkdgwdarkfhqkvdgkgasvvlakvrgqwiggynprgwas
lggsrpsiasflfyqklftfqklrvnrtggmacgrdefdqgiyfgsdafaiplqgnkprnvasrlgyffe
cgpenkstllpvkgedakveelyvvagvyapgedipnaggvtdlgly*
>Thaps3a_25088
maafnltlllstltltasrsaaslstgqhpmahstlatqqqphkrqqqaagaryyatwtedamcssklse
tfesweesfgsleeccevvfgwamedclre*
>Thaps3a_3505
mkfitiatstalllsaryhanslsvqpnpasklhhqpnfsptslptsaffrpktysrrqncvlnaasaai
saerpfsdesstdsleinygpaitlgklkinifgaifgiwevfwgcffwypmmtiyallrklpgdvlgki
dpyrripinigytwgllsmtlfgmwpkvegrenlealrevdengkkgklksamyvanhaswmdipyvsrv
fgwlnykmiakaellkvpilgkaikvgghifldrtkrksqmmaykqgvqtlkdgvnlvtfpegtrsrdsr
lgsfkmgafkmaqangaaivpmsishadkvqpldyafpakaslmkpkavikigkpiptegktdeelieev
wnaiadglpesqkpakgtsvsvkn*
>Thaps3a_1791
mipllatslatmaavllfgatgsdfhrlffvfptyqittfrlvdfsvsypswmrvrtsssypwqgfvksc
nsssfwqcyvwdwerfrtiingvevelmqsltqqsvlihkqrdevmispedkhlvltsyrqssfknwfgs
ildsyfnfevsvvvhsgisinnkqnsfgvdvyravfdvyhedwegrlvniglvqdrggsavrqtsevevc
ldstikslqhdnsslykmwesnrsiicsaepkdnattvpssqdecpsftipsrkttntaddaisfsflnv
spktylsvlyqfvqnkgtlqipssgvmhlktsstsvpltvgvvcentlsltspsllimsrqlynlilayf
ggerqvasdevehsaspwlnidkvdcnidrlatgfrdadkmggelrellwkrhhetgrvleg*
>Thaps3a_6905
mklsttaviltslagsvnafspaplstsrsstslaffgnnkskatsktspltdealaiykqkypgtntak
nfffegwgmpesytkpesktllfdvnddklriafntivtlygeenalkmvkiqpgvlafnkdnfapslda
fgetfgleeakdmvirnpgllsvkpviaasaddltmqmsyvvdftrpigaagpvlilgllavpalesalg
vgkgellsslf*
>Thaps3a_22364
masllaasrltraaitttskkihpaslsecyrfilssgsnrnlsssskltredvvdsqgllqfttlhemn
hfatvaftdnplfgtykapveeenvvkdasgekgafewmtygeygemvdacrtvlkdlgikehskigiis
nnrwewaalasaayslnaaivpmyesqlpkdwtyilndsecsalfcsteeifvkvvkevlpntplvsntl
cfntpvgephslltaiehakgketgviaptpedlagliytsgttgkpkgvelthdnfvsnvyavrtmaed
ptdfirssdrslaflpwahsygqtcelwcavshggsmgicrgvpqiledlalvqptvlfavptlykkvyd
gvqnligtssptkqklmraaldmgrkyketggnlgfvdgikhkvldsvvtskirgrfggnlrhgfvagaa
cpkeiidfmddigipicegygltetspiiaisapypgsrklgsvgksvggvnvviedpdthqplgpgkeg
eiccygrnvmkgyyrnpeataevisvapdgksrlfhtgdlgtmdqdgfvsvtgrlkeqyklengkyvvpt
pieesismsrfisqvvvcganrphnvallvpdwiairaalkigddvseddlvndkevrglideeimlnty
klkkyevpkawsfvapftaannmltpkmsirrkivikhyedivshmygddqlasgaydgghkeeaa*
>Thaps3a_11864
mkfqqkaiilgillhrhylsvfagfeveedvdisgvkklpnaskvkakavndvlgvhrtgtdgdgndspi
vitsnfihqpqsprrrrltsndsiknalneavasgilkpsftlvvdvldssaadtttdanangggigqad
fgsggespgnnifdtettttspsdenvfdipmssnnndstttslfeiditlanpsvtksatysihggpsl
pitnilnlddttllvssklaedgttsssgdfcilavdsitgnvegiikkngeslmnlrtenvvvknsvgq
snwdgstteesvmtklvarevvvkdrewtcgvesgdggrmlheheilvnpychqlkghasgvvwtpflrc
qhasdllhpstpkidmcyvcflalekavviaqmkqcevcrewiekvkdvifasvsekrrkflqqhsavlr
iganttadrfdegqkrvqrelellmakhgtvddteedlseydgsafaepepmkamvpalngadqtrvdgs
dytedtaassgvdanndqpsqdltsspiphtearhesqrhateeddgtptglpphgnscnavtqprcsds
gtdgvppdddkfreesltshappspplgeardslsehggpgenengaavdrtgnntpgyndgndsgcnea
hhddedtyseesltnhespstllgetkapaskqedtmyltptrktppqyesssdeedsghemeatlaagv
qptegsvqsatnggseyeasilgqrinltperetnddesasshdteeltatlrsstqttvpksgedtdsd
spkaqaietkrhtlppqrrperrskriqnqtdgapkiyvdgdess*
>Thaps3a_21748
mkfgfalfattvlgsgadaftsnvqrssrlrlqekiadelglpcddecslksfpnlpesvhpgvvtgqam
vdllehakqngyaipavncvsssginacleaarkndapiiiqfssggsqfyggkgldnknyaaaiagavs
gafhvrtlseqygipvilhtdhcakkllpwvdgllaaseryyekhgeplfsshmidlseepieenidick
dylarmdkigmllemelgitggeedgvnnedvaledlyskpeeicqvydeltpisdkftiaaafgnvhgv
yspgnvklepkiltraqayiseklgdkapadkkpvkfvfhggsgsdvndiqeaigygvikmnvdtdtqws
ywegiknfeekyhdylqgqignpegpdkpnkkyydprecmraaevntvkrldqcfadlkcqnilglgdak
easnvleprrgglpv*
>Thaps3a_2071
mlrltiiaillttclcskdesvgvssrsstnndgkevistptyndaqsmmndikemmhefsshmqtslyd
pffftrrrlpsadgssgsttvdnhkafsswdpfssimtrwspryevlddensfeikmdvpgfhfhemsve
legggrvlsisgvkeenvekgwgedgdgetesirgenptkdekeakagtmkfashtstsfnqkftldpsv
datkltanlvdgvlvvraprkqqqiahkkhipitqfdedvwaeliageiggstdevvreeg*
>Thaps3a_2769
mrqcvsfvgllafancksikrgqlhsnqfhqfnpsnsypsceqsshsdfsinssfnsaigirggalkstt
tqlslsvsatmasllsgsvggaigvgaaypfdtlstkaqvssgkdgkppsmgstivkifkeegvpgffeg
vlvtmigqalikaiqfatneltflwlgkhsniksnvlkmaiagvlsglissfvvspvelvkirmqaqnkl
takkknddldegavykneldcaqcivknegwsslfthglwitiireipsfaiyfvvygvlarssmattlg
ehaaplifgalagwamwiptypidivktieqvqtrkkgdsrkqlkscshitskiyktggvraffdglepk
laraaikhavtfwvyevmmnflrpsva*
>Thaps3a_268242
mnrftasllailstelvssftalpptqkygaifpsslnlvpqqarelvaysqaalaqkakesaskasmts
sdrrrsssgssadgsasegsksrlsvarslmsrifkspkngsstslnskgrqsedgfdhsdaevvyplvg
fklidghalptklnaacslhlsqkgieeqvvgyfheegagdedalrlf*
>Thaps3a_21261
mfknllialiaaicmaqtlafapstpraivtqqrstiatptslnvfgkkktqaqkeeeealaakywqgew
vckdcgyiynraecagmyfeeqgagfrcpqcsgprrryakkvgdrvgttldggdapillfsfggliativ
fgvwavqnl*
>Thaps3a_260775
mksptilsaallcclsqnatsfhtpqpsqrvgaiksprtidtspipqprhtqcspiikpsrtssssssta
lfgipkmfrwltdqypnilnrrlsssgntlppidnfyldmngiihpcthgnnedeitlldetemfkkifg
yvdrlykiveprkvlylavdgvaprakmnqqrsrrfrsskeaeklaatilardgslpdadafdsncitpg
tdfmlklglamrkwieykqktddawrngcdvvvsgpdvpgegehkvmdyiretralydevdpskshphwe
pslthvlygldadlimlglathepnflllrekmshrkkkdmleytrddfellelsalremfqiqfrkfsd
egrlkvaydvnrviddfifmcmfvgndflphvphleidngalslmlnnyidllpewggyltdksaihpar
leqffynvavfeeehfrrrsyeenepgwglgseneneeddfyggcygdtptpelakeankkfvvetnnfp
dvngeeesdlldgavegdspkskvekkfkklhprdasrsyrefyyesklgisplatkraeaqrarraivr
dyleglhwnlsyyhegcaswawffphlygplstdmdnsgfrkfnfeqtepfpplaqllsvlppqsatllp
pvlgelmiepssplapyypndfdsdpngkrqpweaivkipfidgeklldvvneildadetavtgellsna
errrnvkgtshtfiperdgnapkssskgavngskpaartarkssskkssqarq*
>Thaps3a_25036
mlsyskcalatfvalrffharntlaelnessvdkpvevscttngdcgdsqqcarsearpyaeliccsagd
tsqgasstvrvcrfpdwdpvqmecfvvcknraagsacegensvcasgvcgmddrctdekfvdespcrddd
qcesgvcaksesvvgaelvccsngdagfdsshgtvcaerpagaacsgnndlcasgvcglddlckdevpgv
cigvpadcgevhvtrfgtlfngtcnspqdtwhcenrsgcqcgdgsgenskvcigapvaceehfnvascrs
qggctwvaynpgvcvdaacgplyrpagcrtivcdhvetpcraaqsrteclalgeeglgcdwmmlwrdwed
dsvtassgkkeeqdsnkttsavppgtapaadnthlsspgsmylplkeifmlgisltaflvdm*
>Thaps3a_11767
mvmvsffsspppllnalddnsvslpmtlplgiftvviflvggcfgycigikqqqpqveiaprkdkrgngt
sggcdrssnngqvisntnteddgpaavlhgslsllssmwndkehskhdkvveylspeemtrllfsevrqq
snggrtiegssvgvvggvsveetlrldeaivttttiaddnsdissprssatdltniltttatslqtsstt
tpttanqtqtpqsflsllsliqqysvntshpyffnqlfgsldpialaaeivalsvntsvytyetapvftl
lerevmwqvgrlvfgnkvgdgtkknsevvldggyvdvddsnvndssnsktteeeeeeeeeeefegeglmi
pggslanltamhaarhrwkvmngytakqeggeaedvaaldgedkgywtgegeekklddgsalleddatdh
qqqqqqqqldvnnrcsqktphqrdtlreddqstphlvafvsdeahysfsksarvlgmrdedliviptcsd
grmdvealakriedleyevlggglnqhrkkrrvpffvactagstvrgsfddiaeivqvcrdyecrgnsts
tssinndgtatppppckrtiwvhvdgawggsaifssrpqvrsathmdeirhadsftfnphkmlgapqqtt
afivrhrnalrnanaagarylfdprkngaeydlgdlsytcgrrtdavklwalwkyygraglgarvdqkvd
elemfvrelrkrpgfalackpwpfnvnffyfpprirdvlkargllrgsenvnedeiddyflkvpddiaqd
lanvsvtlklrmheageiiipyqplnnqkadcfrlvlagkkkfgiedihhvldtmekyganl*
>Thaps3a_24853
marpklgflllhvctvllvtcgfdgshivsvsagastssagscsagsdqphcqqhqpeaasmatsraace
asgsdqcdsppsdddvdtsaattavnskfktgdvielynpsssdiqivfpslvkskdpitggyhvtkttd
gkevkdipekflhfyqaydvgsevlcnigefkparpivvrctvlgyepaaergalvlqgqysvkvhetka
neeyetklsvwklqrrlips*
>Thaps3a_1833
msfatlarscisrgsaltlrnarntptpttatnaprrfmggggghqpisrsmeaelfqghpkepegwett
iymtyaasavllafalgfapdtsiktwasseararlalqaegkldqpvfgvhydtpenkfdfesvnpdnp
fneaddddededdeeeeeseeeeddee*
>Thaps3a_3298
mktitlltsalalvarvhpsdawigrpastiprsnrlpndasaksfskgpmrvrggssldlsldanavvt
tlvprigvvtstllyfsplttvrkasnegslgdlnpiplaimavsslcwlayglsirdpyvtlsnvpgcv
asiwyvtailpllkgeqlkstqsivlalsavtinlwtwlslskktmtevssalglfasflfillsgspls
tiktvfvtknagsiltqltiaqvsntalwslyglaikdkfvyypnltglgfgliqlalkllfpskqakla
i*
>Thaps3a_267149
mrlllastvlsaaiafapqqasrlrstatssleaskcgtydydviiigcgvgghgaalhsrsqslttavf
sgndvggtcvnrgcvpskallaasgrvremqneghlsefgitveggkesikydregvagharqlaervkg
nlegslvalgvdivegrgvltgvghevkdgtsgkvytakdiilapgsipfvppgvtvdektvytsdgalk
lqsvpewvaiigsgyiglefsdvytalgsevtfiealpnimptfdreiakqaerllirdraidyrtgvfa
sevtpgipgvkpvtikmidantkehvetlevdaamvatgrvpntkdmgleeagietqrgfiavnekmqvl
tkhedgevvpnvwcigdangkmmlahaasaqgisaienicgrdhavnhdaipaacfthpeiamvgpteeq
aieraekegwtlgksqgsfranskalaelegngiakvlynketgkvvavhiigihaadliqecanavaag
ttvqelsmmvhthptlcevldeafkgavvfrlmevdtyhilmtrlsgmstsrmeyveaeeedtdgillfi
llkl*
>Thaps3a_9241
mkfqpkaiilgillhrhylsvfagfevedvdisgvkklpnaskvkakavndvlgvhrtgtdgggndspiv
itsnfihqpqsprrrrltsndsiknalneavasgilkpsftlvvdvldssaadtttdanangggigqadf
gsggespgnnifdtetttttspsdenvfdipmssnnndstttssfeiditlanpsvtksatysihggpsl
pitnilnlddttllvssklaedgttssngdfcilavdsttgnvegiikkngeslmnlrsenvvvknsvgq
snwdgstteesvvtklvarevvvkdrewtcgvesgdggrmlhehetyrlfrdmfasdtscscdsvlnnil
sqhhdhhhihdhsapspnlrgtsdildflssnlgpgsmvssssnsnkqhrqayatdnfpalysyqvdlyi
evdqdfvthhvnmtgaiayvnalvtaisciyeeeidthlnvihialssvyddttaitnttqaiakmaaty
sngtwhyndgshypdlhhafifrsigggiaylnavcsswigygvssgmvgslaqiqtgdmywvrllklcs
flilptihsnalcynlhsafsghnfgayhthdagawnplidscglkncngltpgagaasimsychlcngg
vsniapsfggywnegdrnnidnwrndpdlsfgtdpkrvakslfntteplipcirqsmwkfvstrgtcvap
ygtvpnvtcsqysdchdgnvctvdtcsgtgqcantmsgdccgnfvcevnesgcsdcgpfqvdtpdcsecy
aphgmmfnvkavnnviltslnvllylgtnvvtvysasgtyndikfnsaswnqiftqsfsvpnwslvsidf
ndielsrgdiqafyiattgqviatgddsnplanddnlellnpgwgiastafgsgysnvisw*
>Thaps3a_21383
masdgshlatkpmsdvfttsdllmlilrplvdanslstllslssvstqfqqllasdpvwrelcrqrwktk
wgfcprwekaladyavwnrdvtdevkggtdntphntykggnfwrlryiseeqdstrqnilieelnklvfd
frfwighptvvderivvksgllnsastdvrfapsssniandwwsargvltghpcnesgvewfldeasgii
qwgfppdlwpqgivrrldtwgweirnpnvvlraiepllssegkyeieetglkcklakinaqsdednqeet
nnvnsylwkdllddlenvplrnsptvngypvtadlprlfldqfrv*
>Thaps3a_24914
makflpllslalsqgthafttpytslssrtrplsvklegreidgvltptnnfvlvkvaeieeetaggill
tgsakikktegtvistgpgkthqesgilfpmpvtpgngvvygkydgteivydgdrhtlirdddilvkfdg
kltldnvdvvsdnvlvkvnddqeatsgglliaatskkgskpstgevvkvgpgrmasngeimtvdisvgde
vkfrdfagnevqiegeeyavvrmtdilakf*
>Thaps3a_23240
mklfslatalvastvgltsaapaivwkngstsgpshiseqintrslmastvhtnsgesssalaavvflvg
rdadgseglgnlassgklpgvqekygsadsvhhhvngvessrtvardarsggfegkvvevslsefnrkls
siaqniaeseggekvskveqkrrrdiseadvlivtvspkedasaidssivsaidssavrnvilssirstn
evkrarklavvdrftksngsnnrsarasstsrrledeannennqngennngqeavegiyyvnmtpnifag
llfffmfaftahlglscmnmiegqdvyvkkmphigrev*
>Thaps3a_3192
mlssqhqcllllalvllildstfgfqggrvsvlpsppaahqpqhqppyhrhrrqsytaqlrmgaaqssdl
pdstkqeyqnksilitgasrglgrslakslsscnpsllvlsgrdevalsevkeeclqidngemkveivvc
nladkssvdklatsalqlsrrhtnspidilinnggissrssflqtklestsspvllwqrvwyqgmaakkr
gkivwissvqgklgtpyrtsyaaskfavqgycealrselssnnisvhiaspgyirtnlsvsavmgdgkay
skmddttangadpddvactilnsvakgesdfvvaatfaakaalwlkfllpsllesklvkrfekgeveakk
te*
>Thaps3a_4294
mftsllspqllalastfhkltilvfgygvpalssvkapflhltpnpifqlvailwlslprfqgasvvyeq
ivvpwvdkyedrvddavedahrgvkrwvlgnvgrviwmvmgesgnlagtivegllgnvlgiisrndeeml
ntatnstrrtssqdvttlessgsslpprhsvkealgqsssfeelaigedskfdnnasfglesdfyndfia
mlrqglyvfanvqmsaedktndrgvvekrqsifeggfklgvfsynkgvfvitpagehgeqqvgasnvklp
ilkidppssngsqglvlecsnvhtednnmgglvhsadvvsfvvvvdrlgvinlksfmcstspksasnrsa
aiddfpmtrhplqrprvdfsdnlenfkvqnraashkaergspsksswlanstvk*
>Thaps3a_10498
marwkrigiifltiavflyqqqtlnltetsiathsrptrppstqyirppgnpqelqsifhssssssspsh
ypqqqlpstpqeiaqkygipktplqtiqcnanstttigwvpsslhndaieslsgriprmifqswktntlr
ekicnnvvlwsrlnpeydyflfddnavesfilteygqeiysayscvnvgaakcdvwrllviylfggiyfd
ldttpkspfsqwgfgnhsvvtgrscnnkrhkggcahqwgliytprhpviyaainetlnnlairtashvyd
isfwcyyhawrngpynqsympnwgeamggrvvfsdeeakdamvednghwpnarsiwksecm*
>Thaps3a_266452
mistkllglslvglcshisngfvgspvtpvrtspivpgvckssfcaptiasaksslvlfdnddliipevi
vneklssssnrnkfgivassavmlaivalgvpmvsnaspiaeitsiaggasastsawldslsdsgfyqaf
slvflseigdktffvaallaaklsrfisfvgslgalavmtvisviigqvfhavpagiangvplddvaavl
aftyfgikilseafesddggtsamdeefedaeetvegsdtitkssagaqiasifalvfaaefgdrsflat
ialsaaqnpvsvalgaiaahavatgiavvggayiskyvsekvigyiggslflifavttafgif*
>Thaps3a_263936
mniptrflivlsaltsssaeyskitktdlstnqydlstikhrllkhhdfstilytalddeitlqhlrsgr
klrgnrvesttsveeeawesmmqhgwirttqfaherslraenttvttdedtykhpfllcssypntsgylr
lhrissalqtsspllrsqtvyntedrscfmvvsiaddlmnafesdlmanvtfapvvdiqkfaagtpsail
dddwaipstaslrsglnsfqdnattiverrgwtrsimvdlisgatsdeevvsaaqdileyikslaradns
rlrsmninstassssvsslreafsltssssnkrtfrtrqktqtiwsnalsngveaehgcqsmfdllevrs
rgnfhgdedsedddassvtgfelilnapttgcttdivssawnkdcifslmiglsvhssvqtieishqiel
asttegnsnpqwitqsgdrnrrpffdngldgsgqvvavadggldrdncyfrdagadddtekivhyddsfg
dkkeipmghgtyvsgiiagrkssnvgyadgvapgsklsffdmevgstgiqdpgvsrlfassfnsgrgaki
lnaswgrgykgkysafcrdydnalrskysnvlfvassgntgmggvastvqnpadckntfsvgaslssgnd
arsremgieyladyssrgptfdgrfkpdivapghfivaansdpsvvgecdgttapnvqksltaglgvqyv
sgtsmsspvvagtasilrqyfaegcgsllkallmngaqpltggiqqydnnqgmgrlnllnsndiqlitvn
dkrigngdedtydiqidtsngcdadlrvtlawydapgmvgctncllndidvymeevgddsktyhpngmnq
rdtkntverirasrlnlvtkfrkvcvcchtnqlffh*
>Thaps3a_21571
migsylftlaslalgvaapmasafatsslavhrsssavvgpmfaaesevsfseldgsklqigilrtrwnd
ehvsnlvdgikaglkgckvdedkifikevpgayelpyaakllamsgtvdaiiccgvlikgetlhfeyise
avskgimdvnlstmtpviygvlncldeeqvkkrssnengghnhgedwgktavematmkreargskgtvvk
vkelsamgfgagsggaeggekekeggpreknkpvdapgff*
>Thaps3a_20641
mprpfiqslkmsvissailavatsttasghyinvtlqspimsarvfmptigdsssssdnndgkyytssrf
ehgsmigdivfggdksvygrglwrtphdpswpesgvglasefgcgdngvtcvgkgditngvlgyesaksg
epflkigvgalikgscpdctgddngdykfnspykfyrppkwnvlpspgsneitflseeslgeygyrvqkt
arldgnvltvrsllsntgkkqfttpwyshhlftgdndavgpgysldlglseyglkpntavfkqpglgsws
gdlndyvnvslardgsismnvkkaipdnvklkaqfldentitltdgsftlhapngisvyeripelqtqsr
npfiyaynvyiekgtispepmlllylqpgettfwtqhlkftstdknsaaasflsmfafsawqypnsysvr
gmlmmmmvccslvvalytrfggssrrrshqyssipdqpieeqhreeilrev*
>Thaps3a_266145
mkttclallsilalatgfapsnqfarsstalnmsdvkkgtvkwfdtakgfgfivpddgtkdvfvhqtsik
vegfrslaeneavefrvetdtngrlraldvtgpdgsdvqgapfnpnkgydew*
>Thaps3a_3883
mkfasslalmmaigssafqapqltsrpstelyravngglptfnpssrdraqneyradtptsqfpyvcsgd
ksselaadstafpknlnlqmiqgqnarltykmpegadrvqmfinsngrplkarvelwcgpirrthfmdid
cmngaetpfratlkfknvdsagpqvlqintkedsafpamvgvdimspersaerqekfdaiwksstkiysq
gdktirsipiadncksvqllvwskdvgkksfkvniellqgpnskrqyyelqcgggsqpyhavfetpgngw
tmrvtntktlhdgshefvlvpyevdgdmsssvsantgaispfdggyspnsthggnygkslgphgsresfr
nspygsggrgqaiggnw*
>Thaps3a_3166
mvrsssssiiniaviaillivngmvyvtgfapvqrsgvvasntqlhavnkkpisgiggmggptkiekyca
nyggskspvktqqkaktvaaakpkvvnkkqtiqqqqqqq*
>Thaps3a_11530
mtllafplalssilwiflsilglltltfvillpaytillagttivraklqqsyhvskrdhgerndvapsp
wsktntslfqgsvfhirhqpmvhsfkyplhfsvvdldegselfgegnvhpcggkmqqtnghrgklwplsk
lmmlrdedhlkngeglalnsevqstsmqeriinlvhertvgkldlratidstengkqrngnthgntmtpr
kimlvthlmyygycfnpvslyfilkpkpnnvddeaeeieaivvevsntpwnemsvyvlhpnsvdtvqsfv
yppsdgfksqsyrytwrknfhvspfmtmdhdydwkfqisqdrikveakmirhpqqtdskdgvlyftagfd
ihrkvtpssryplqlariiyrfpiycfiiqvwihyealkllmkgvqfiphpegsetgaskaiavvtkpvf
aamdivdtwlsewrdngkskee*
>Thaps3a_257991
mkstilsiilslflslqpaavsaqdlheectswalqgectlnpkymeencahacaekkighitsffelqa
qdidenvvkfdqfkgqvtvvanvasycgecsltcyyclltfhgwcvdmls*
>Thaps3a_25902
mvscssfisivvflllfgvawacvigyyfgpageangervapnestgrvhnpsgqgvapfskdvkkhtek
asssstkaindehatknieegssrrnitrkktdasatgrydsrnkkqggagkgkwldpvdgsehaaytdl
dendplyvaeedadpnsyvlsssevademrangvkpdvydashdkavfgpmltlsefkirvsdavreyfd
ssdadevvrcidelkcreyhpevvkraislgldegprerelvsrllaclhpnplrdeemeggfevlldsi
edlvidipdakamvgsflaravvdevlapaflsnrnnthpgdcvvekavsllsrehctarlekvwgpgdg
rpvselkdimdqllkeyllsreldeaascvrelkashfnhelvkrgvkiameedgrdhasessaldamaa
lfkflvknsivseyqvakgvsrlrkimpdlkldvpaaermldefegmakeggflhisssdeka*
>Thaps3a_1150
milkvliimlistmsfavrrhsisfaftrcnafrdpchqlshhrtasstshlsirakntlipdktqtilh
ntrsaneqavpnkqqpqkartaklkgrkkaalqridkvladrgvgtrsqtfdlakakritwstspdathe
ertrikgpsekvpsnaslfldgnllpaptplllvyhkpkfvlsvmeddkkyqdqqrkhlghilepryars
gmhpvgrldydttglilfssdgkltqrllhprrgvekeyvatvqgevnaselremlangvettdgtfaan
liavtssngpsevseedlnnvpeedeggdettdepyngpysdvrlvvsegkyrmvrrilansghpvvelr
rerhgeillddlpvgkfrdvtpeelewaealkq*
>Thaps3a_11054
mprlqrliastlltlilsawnlpsinasnvdngdysinywtdyaiypkrcitynnndqimysiyeksynh
csdsplgtyitsvptyvnayleqmqenaddagkdyeapgmadyvgcsykqlngkdyylqvgcsdtdpysl
avniysdaqcttpssvngyddsnipsdlslgfqkctpcviwmdknddeiddgyyeykqtnaplcsaswey
ketcdgkcqlmakevktregwnkadkvllsilslfgfamllaiikkrskmsnkdalleqaaisaaglqqt
hiigmfclliliilmfalvglkkitwalllilnivlfaylmkltvdgsvketiigpdgkiveqadsddee
eyevesaaasgrggayenpdlpqis*
>Thaps3a_22367
masttivtpwrplplyvasfiliiatiipshqyivaaesiqpvtvdndaatcvshddgectntndqatav
yvigdlhgdaictaswvnrtglianlfnpelinsnndpdaqeqdrlplysmlndplqwkwkedkstlvfm
gdyvdkgptskqtvqfvkdlttafpdkvtailgnhelellrdrdarippesryssysfavvhpgeyhnyf
askddasddtedstthstvrsldqkddlvldllheavmevysygahsavrmipslpspaesqkrgimyai
tdiippehrllaaerlqeyqdaylnsfrsgselgdwmekrpimhlaenintlfvhggvspnvgvsylang
kadvdqlnavwhehsnegrlydfltgkgmsandimgyvvyelltyrgnhpgyskweshgtvddnpgddde
vckalhtmlskmdgidrvavghtpgdqiriycngaflaldstlgrwirgsgneycpgpehfekrkgvdvq
rtsrngkyacvdigetcqgqitrldsdgtvhvltm*
>Thaps3a_24861
mkftssslslvlflsavstvssfapntvhttrigtsatsfndhiitadtrtstelglfgsrwrqarkfna
paktigkgssiteeevrslftlwnsalatgdsrivasrytknpvllptvsdqartdydsvkdyfdafllk
kpqgkiiegkinigdswasdcgiyeftlgatgekvkarysfnyvqengvwkiqhhhssvmpeeiamgkai
tedevrglfslwnnalatldpkqvaaryakkgvllptvsdkartdfssiedyfvnflklkprgtileshv
tvgknwcqdagiyefemratgktvkgrysfiyvyedgewkinhhhssimpegivtaepitkeevrglfnl
wndalatkdpiqvakryskdgvllptvsddvrtdfpgivdyftnflklepqgeilggkvtigtnwaqdag
iyeftmgatgqkvrgrytyvyvyedgewkiqnhhssvmpestkpqpiseeevrnlfqlwnsalatedpda
vaarysnnavllptvsdvprnsyalikdyfvgflkrkpqgtilesnvtvghnwasdagvyeftmgdngdk
vkgrysfvyvfedgqwkishhhssvmpekylgaapkpqieeemvvieepeavmv*
>Thaps3a_12168
mksiialstialasagtnktlaptpfpgrptpiptpvntyivteqtpaptpgdvitpapticeekifffd
ggmctnmfevadgssyntliqccnanfgsfamcvyedmcvdvkptrrpttrpptdmsynygivdcfgksg
ksgsgcgksgkgskssksgggygygdnyaddytpstndyshstndytpstndyeygyghgssgksgkgsk
sskggksskssgksskssgksgkgssssgksgkgsdghytgdgyrydddayyrklsegqagglrrtrkmp
*
>Thaps3a_23825
mtsleqwakhkkvlgiaailalclinflelqsslepsatsssdnndegggerrslltpppqpqsidanld
alantvneleemmtadlsdrdsgmsstsrpqlvdnaavivdehnhplsdhlisindnprrsdaslfwhip
ksggttakslyrcmgktltirlgidprfnhhesdelvvfqpwenedwktvnvdttlaggivragemglvt
sgkvddlmiftmdpntavkhlfdeqhkgrmlalfrnpvervvskfyylqhaswepgynpswvdlplleya
klpseddnfmvrklvgkkywenvdvkdlqaakelvtnsvvvgimseaeesfkrfnvalgmdekvernrac
mhdffgdvdesknsnehqkvkpdtpewnllaeknkfdmalyahverlfeeqheiiysygktplannapra
eatavqrgvavsapanvqpakfwwvadrqdpesfkshladvgapfgnrstetpffwhvpkaggtaiqnly
wcmgmtlanevggnrrfdvvrhmlvefqpwkdrgnmakvinvdvtthngiinaknlgflahdnqpktdfl
stsqfhytsmmlysvnhkarmfalfrhpvqravskfhylskatweptydehwasmtleewaasdwgesnw
mvhqlvgkdsktpvdmedleaakeilgtkfvvglmdkfdesvsrfnrllgvdesdpknqqciedftstdk
agagtdakkknlsnrniheeaeegspawisltsvnfldvmlyqfiehqfeeqrmkspivprkppaskghg
ptrtvdaraiekappattppaqnfgddddgdgggdggggvmvsvvkesvvlniciqgpdtststglvtrk
amesrrnslelldlrlsdqsasqldgfdfelidslldcvdgiadcmlvddavvsnstfsgmdfrfeslta
smsemnfdpdelvggveagegidplelwmesaetvaittamncsdgdgassrresrtdrlssplskrfdl
mtssinfdppfsstskprrvseydeeedydtirnnpsnfqggpvtpdqyhealeklaqsmkrteelrrqv
miqrelmnahrecqesasmarrasalsccgeggegqssglsaiqvfrqmnqfnsngqladsmsqsqvnhi
ssqeqelttqpstiaafltgkrstlttgleqsrrqlrmymgqvnqqtl*
>Thaps3a_8164
mvrylsliltatlstssvvgftcpsstftrsttqrgnvalqmaqkmtptrktrrddsfdreskeeeeedl
litdyseaqskmkedenrrrveeglttgltkedeeefnakkdqyedmrakirarassegfekslatkqai
edatrramagqssatpdqmldlsgfgekfedgtdeltpeeqaeidkianmplwdqvkeeientrfptpma
ifqtacvmalifavsatlilkgdatirdiymnwgfiprpdevydfsdlelpdgfmdqvnlesnigdalgm
atdiadeiltpq*
>Thaps3a_3141
mktaaifvlaaaapaaafapsnngrmatsisatfdrrdainniaklvggaiaiganvdpafaasnpalgg
wrskgkgggdgtfvpgkgmrekhsfdelvsasnpalggwrskkkgggdgtfqpgkgmrahesydelvaas
npalggwrgkkkgggdgtfepgkgmrahesydelvaasnpalggwrgkkkgggdgtfvpgkgmrahesfd
elvaasnpalggwrgkskgggdgtfvpgkgmrsrdffsdla*
>Thaps3a_23853
mklslslthvlfasasqwyspssaetirgradsavvvgyneevndgrdllfaedfasgydtdieadehvs
lgrigdtrivggsqaqkgrysytvslqdsighfcggsliakdvvltaahcqggnydvvinrhdlgtntgd
rikmvkeiphpkyndrttnydfnlvfldrptnqnvalvnlndnknspsvneevwvmgwgdtvaddyvqrl
sdklmdvsvnvisngdcdasegsingwndsykgqisdqmlcardnnedacqgdsggplvlrgndnsgakd
vqvgvvswgigcasksfpgvysrvseaydwikdevcsrssdppnslckgnpnpppsptppnnpptpnpps
psppspsppsngkwrtilnedfkqgygtfqkggrharhynsvkyrdgvvriqngkgskssfysddialng
qsdfrvtfsfyaigmenddsfcldfstnsgkkwnsvkcwsspndfwnknwfddvsvefsknnadelnirf
rcqgdsnkddvlfdkveieak*
>Thaps3a_23350
mdtlnflllllgihgalsdftyydfnktiglvfngaadvtdcgeptefvdmpdndvasklaqqghtettd
vfttvetvgsnasddqiaiheglfghlleyqigprtecrnrlrltpshpskagsvwyesrvpvlrgfett
fswqitdpsvectdhvdktfstqqhrscavhggdgfafvihgdpqddsalggdgehlgyggisnslavef
dswtnvdtqqsddvfqdhisihsggpfspnssnettalgywratdvadgkvhtakiqylpyvetryfelm
tanenlipylkdngegrrlgtlavfvdqgipedrplltiplnlsvllnlrqslayigftastgrkwekhd
ilswewchtdgcqgdaserirfevdnehtsvfem*
>Thaps3a_5959
mkaksiaifaaaspllasafimssssssssfalrsssssksdvvsidvsdlglttadlekkipihnfsie
ssgyqstsripdvnddgcywvenptdldvtlripglrgqpaeclsvlfstttvsiaafgrvvwsaiqmgi
snadecsfltldgedgipiiqmnvakrdldegdrwggyilqvgedsil*
>Thaps3a_34684
milmaplhflvllmaaqevrafqpsttstgrpstsitplpplirrqtrplylsnihssaysihnvtsfsa
fspryplsvpssrttsptrrlakeddgnendsggadadqspnstsamgnstsfkqndtsqrasksgksis
mgmesgwanlgryllpswsssssssspapaleqvevlkenadasefnpnsrgsdpsvdpiffrgstfats
desssqaviddeceiidvdacvdeeytsidafyengtdaildnqtdeassfdtrrllqralagiakllfr
ggktllkagkqqlkdkenhtttavmdrlvasgnvttleavpfaenetvitdetnetqssdffsagdeqqq
dneqkqkarsrrrnskesdiftaletkdlekttlskqrkwrrrrkravallhamknagllffvtfiagnl
mnqfvdldedgsfevhfgkvlsssspstsppstlkgeisqrtkfrsvstptrryainssraqamglvsra
varvgpavvrvetetdldangdklevteqlfdsdngsgdpskdgedrgdifdgvpevpppsddsagnkiv
dfgqgsgiivnnegyiltnahvvdgasrvyvlltdgrrfkaelcgaddivdvavlkiipegvgksnildl
piaelgdsnqlevgafvtaigspggldntctigivsglkrcpkvvgipdkagvleyiqtdaainqgnsgg
plvdvytgdvvgintciranmegtsfaipinkvmgivddlsegkhithgylgvhmstmnptlaqyynklq
qqqngkkipekegvmiekvfqkspaqegglkkfdfvteiggqrvekaddahviidratigeelsikvlrd
dveltvqvkpedlsprlkqlredrirrkrlkskg*
>Thaps3a_24761
mpmkkvllallliiveaasvsantlrgseeskrelyggtnrsggygyrhpyrfigrrggckpdlylvedd
serstkkctdnlrdefwrevnsvktvhtaigarygdliyyvnqatncgdvwieidedirlhrgrircyrh
sygydgssksssssqdndndstssedndndstssedndndstssedndd*
>Thaps3a_23393
mivtrtlkaaglsslvlmmgmaptpiraqfgvvgnkrkqggaasfeelnkmaadrmaggdagdaaglesl
lgdmglegmdlgalmndldpetmqqlvmegmkdpqiqemfagmqgamqelmnmdadqlkaqmeeamnmlt
svdmqqnildqkeevlammeaqgtatpeeiaeyranpakfqeamteafgqmkeifadpkhmdtvvqmmkg
fggimqdpqaamsklggvlqdaladddkieearlqllrdpniagnkavsdmfgseemqeilkdpvkwrqs
vkegqkmlmgdgggkggigmgel*
>Thaps3a_3974
mkvvqhllsigllstavaftpattsrsptalhssteavvestangvnkgdrdilvrcasgqqvertpvwl
mrqagrymsafrqysdkypfrersetpsmaielslqchraygmdgiimfsdiltplptlgiefdvvkglg
pvistevrteadvaklkdvesvnfdetlpfireilgslskeaeeantsligfvgapftlaaytiegkssk
hclstkkmmmadedgsskavsqfldklavmignyachqiecgaqviqvfeswahqlsprqfeafakpaaq
kairiikekypdvpviyfanggssylelqkdmgcdmiavdwsvdmkearkilgpdipisgnidptilfgt
keqieqavrdcidkaggpgkhllnlghgvmqgtpeeavgwlvdeckryrgqna*
>Thaps3a_7292
mmllthslsfipllrkplivtftlphssiyhghvnvilliclhcnlsyatnyesytdhissiikqqpntp
tiiafkqamtlpgsrpdiirtknvpgpspvggssggtydkfiqnldefeyqaahynlacshacldqtsea
vmnlkkafeygfdnfetvrvdpdlegvrgskeferlmgewdpkggafnpfgvfgr*
>Thaps3a_4900
milhrsllllslvvasaafsdthrtrrapsfssasassisststqlsakprkswtqrerstilsrtgeyf
tldrfsgkvefgsssnirtnldnsslgsitkwlsndraiamsiwdeklitevepqvyrlklmtlmfvtiq
laphvdvrmwtegtntdetattfklesvafdpniqilpgvgvsadslgilidvvgelypskdgravegki
gfvtkgelpppmrllpeqalkgslstinrtitkfamdsfqqgartkyrqflqeeqkrg*
>Thaps3a_20889
mklyaslllaaiptavfveadafvspsptlttsptrqghakmpltpagrlnescssnkqqvlgapwskta
lemsgggggeavasegtatipdeifnlvksivgagvlslpagiaafgnapsalipatilttaigaisayt
fmliarvckmtgatsyadawdktrgtktswiiafssaldcfagnlsysmiladsirdllstfsiattrtk
sligvttlillplclvknlatlapfsllgimgmaytsfaigiryfggayaaggkflpeiaanlqpsfgsv
gasgvmsanslilvcmlstayiahfnaprfyrelkdntiprfgkvtgisfgistaiyaavsamafltfga
ncdglilnnystkdllisasrfavaislifsypllfvgtrdgtldllkvpeekrsasllnqttfallgmi
salawkltdlsfvssisgavfgtalifvypslmfraaiknlgdkatdgekkestfamlvnlvgiavgiig
tkmalggasth*
>Thaps3a_5240
mkitllaitlacsnafapvsvsrttslsmgagnmepvdrtmngiddnlgyeafdptagenpavarnnqgg
vwvqqrarprrnrksagvramvrenivtpsnfiyplfihdedfcqdissmpgcqrhslpsmlnevgeale
lgvkafvlfpkvddalktnlaceaynpegivhrsirmikekypeaivctdvaldpysdqghdgvvedgvi
lndvtvnqlckqavsqaragadivapsdmqdgrvkairdaldsegftnvsilsytakyasayygpfrdal
dshpgfgdkktyqqdpangrealieaaldaaegadmlmvkpgmpyldiirrlkdnsdlpiaayhvsgeya
mlkaavekgwldekavvletltcfkragadiiltyyakqaakwikedgly*
>Thaps3a_9419
mpintttnivmqatsmiglsvlfaamspsasasqwlpsattpavhrrrtstpfstrsnackftnsnnhga
mrcnllnsvvsevfrggdagesqghnnnsyvnhggfdgvannnnnnnnnniqdipgqipppmggsntdfn
yqtsmantvnvqqhqtsgefvdvmgansdptiygyretvedriaawrlqqqqlqqtqsaaeaasavdeqg
rfklfttvsrvsvsffffilmwrtvhhyeladatfgnlgrgskrggmkaallrtvvvtplvvlflgemmg
vilgltgggvggggashatkkrlkgilnlhkgvelvmlvynvvrlailpskyivrevyigrtisnffflm
qaqlytklswddvskttigdgygesyyddytpeasayenefaswqnsqsnnfqqqnqyqdmnggnl*
>Thaps3a_21094
mklskfttvatalaaassstvgvsalegglrkmmkdgygytddygyehglhsssksgksgsskggksesh
gyagysmdyvetiveeygddygygsghgssskggksgssksgkgssgdssksgksgssksgkgskggyhi
mgkgsksgggggygsgygykyddgyaaddnyvgaddvigepsptddanfddvvattnptggfsiattnpt
ggfstgatgtgstgfgtgstdfatgptgteffstgptv*
>Thaps3a_11255
mrvlqlvftiallsnqessgvaallsplrerrakagkstnaptefptttmglfralllcfyslhqsrqrw
vcswlcfdafkgvsnvctnhvtnkdndgfvlgsalmllkefptvipceldllhalley*
>Thaps3a_7094
mkptlfksmlphttvhgvvalatlllnafvlvdsfapsprcshryhissaasttlhatttphseydaiiv
gsgigglsaaallshygysvavfeahstpggaahgytvnakdvgpltfdtgpsffsglnsnypakssnpl
rsildiidekvecipyttfglmfpegvfvhssnfgkegstveavsgsngvqewaslmksmdplaqavdam
ptlalradlgllastsqflpnfaklnplqnlkltkpfsniineagvkdtfirnwldvlcfclsgvpsdgt
itaemammmgefydedaimdcpvggasaivdalvrgiekkggkvfcnsrideiciengkavgvrlaknys
rikatkgvisnlsvwdlmnsgivdtdlfpedfvkerkatpacpsfmhlhvgfqitkeelsklqahyifmn
dwergvtaeencalvsipsvhdntlapdnhavlhiytpatelyerwenvkrntpeynqlkeersaflwkv
lekiipdirqravhskvgtplthqrflnryrgsygpairagdasfpfpntpiqglllcgdscfpgigvpa
vagsgmiaansvsldsigaqlevlskikqq*
>Thaps3a_8955
mspktrtaaavlltlsslvaatnsthhrqqqqrpeynldqhdtsrqlqgpnpdvkffffcgssfadiqtd
tcasrqwcpsssddeclvpghtcfanspcdarlidgisvptyslslypeyrdptdkmfcgesypealqtc
eaggdlakgrhcpggqndcpdgtfcfvdmpcsyfvmtneaanpmanpnditvapvdlpdpgslesnyfcg
atfiqaadncssktwcrtgtnqecpngeicfvsvnnenpkceinaivkaeyqqsaaaaannskspnfvav
ptpkptgapitaaddrnkqfcgfdwndansncmlerfcpngdgdcapgmtchqytgcnageltfypterp
tpnptkvptkapirtkptmepttakpsreptpkpsglptlkptgvpskkpthaplpygdmrrefwcgldw
fdaeancpqkcpsggdeecfhplieglrcitgvasckdemgyaaygittstvanvasldgsgggdevttt
gstelnkdtaatkpasldtvgstqsaqeiaattaiaeetvplqgpfqddmvriilygldtldsaaltrwt
imttnyfeeffndfdessattsgkdvirigvydvsvemenivqemapehdfnpliagediagrkllqlea
vdtfdpmwlngqvrglqatdgeskpmvmityqqltsyrstldvinegsqyitrrpletpryraeyvsylr
aqdyatfgslefvshflytefptaapsgsptlkpstspvepgkptlppmtsepttplpvsvapspypstn
lvcnlcrpgqygvnanviwndevstcveiynyflenyregsggcrdgqaqlssiccqdgqpvvpptrept
qkpiaasnnapavtekpssvleipvdenglpdaatlaetyycgvnwnavdadcsgatacpsgdsnacpsg
eqciaftncgghftfvsdpnikgggpdpnevkstfycgtsmqflemkcdgatpcpngpkdctgsgegcfa
ftgcnaavdpgsfvgflakpsspsasapvqspvnfpiedfsvenqdllkstffcgtsveeidqdcanakp
cpngdecgegegcfsfsicggididslvdtfgltdsptraptipieqvcdeqakmsvnvgywqswsiyrd
encqkmntasfdassythaiysfasidsryrleawngtydnevplykefntvkqrhsgiktmiavggwsh
ndpgpmqkrfsemaasktnrqtfaksvvqflrtygfdgldldweypglrerggkredydnyvlmvkeird
afnaapeayqltvavtgnitklekgfdlaglepyvdwfnimaydlwgswdpkhiayshtdirmideavay
mshfiqrsklvlglgsyartytlsnsdcldlgcpfegpgkagcegtdgflpyfevadlitqrnydmvryd
detqsmvmitdgnllisydntvsfnkkaeyaedqclmgtmlwaidmlkdnsnplssnngnsaltgdasdq
sfcgrdfqdvisgckqpctsgdssqcppgeicfantgcsidnigappptkcrlcpdpstqgmvgwkevey
ngetmtcadadmavinefatgtqecdtakqslgsqccynypedpcmlcrsetefmdlkaveeieyegetm
tcfdlstrlgpeerdsqmclaaqsdlwdkccynqctlcegkgvkwwnevefedeplncgeldsklysnat
tkedemcmdvltnygeeccytfpnnpcdlctkddkkltlipdgemdfdgstytcaevsnflspfestssq
csaaqqagfdsccfdrcslcgigarldaeviveidgesgtcadieaglfqekvtgdsdnctttrslfyds
ccfeipaapcqlcandeymhfsttvefnrdevscrsvnnylmeradttsstcsnaradlgetccyktcdi
cgdfdldwdvfvnydgndiscgdfqeifreeaivdgseqcstlagkyrdtccysspttscqlcknggify
dvndnvevdfngpttcydvanfmsrrveddapvcsstqasffdeccyekcdlaategsypdwtaevemdg
ktatcldldtaikdeaiakesdeckslqdafsyicsytipsnpcdicpdndvsatastfygdkemkcsel
hsrlstreeadgavclaaqesvqgccfdqchlcsddqkldndltvyyngkttscaevddsynvnsifass
eqcstdralfaqiccytapntpcnlckrgvdyfdvmstnsvtfmnkkqpcsdvsdamfrreeetsdtcll
trdqhfdtccntkcslcgdkgldsgvqvsyegrmmtclevdmgltfeagsdqctdigskfaeqccyeppe
epcricpgenvsvnskaaveylgtestceslsnylgsreeqsgqtcktasaahsdtccfercslcgngka
dwdtfvsyegksiacgdfewilrgqnvaaesdqcnavkteyfdkccyeppasscnlcqssgkyrevsgdv
evnyqgtptkclsvynslfvressdsdqcqtakdnhadsccfdkcklcqngfidttakvtvngiemtcsa
ldlsftknvvmegsdqcsgmrqdhadsccysmpdtpcrlcsglfeaagdvlvdfygekklcsdisnklal
seeaggetcsatqadfaqeccyekcaicpegsnlnwevdveynraiiacgefdqvirgnaiqkssqecst
lkstysspccynyatgsgggsvnngsggsvnngsggtnadgsspggsgeagsgtnllgaapcslcdsgei
gldtdilfngvqtscmevynflatqtqagsdtcksgkdalhdacclkkcdlcsgggipdwyaqvnvngns
mtcleldgiiadsqiekgssqcnevldvaapaccyeppetpcnicqkgndyndvmtdvkvdyggtsttcg
qifnvlftreesdgetcslitkdladqccydkcslcgeltvnaaitvdhdgtkigcsefdsyifassllt
egtnectafqsehrdaccydtpcslcskgdkiysikedasvtyggtpttcsevadflyqdlsqsnnclaa
qenifnsccfqqcelcsgagdsvnwaantnfngmsqsctdvywmlisesveatssmcsavsqiqndccyk
mpsnqcnlcrddngvtyntrwikevtvngitktcgdfntllstqesdsstcslakdeifndccfsgseel
vaaskleavetdapatsdgkpvnacrlcpsgevgiqanidfngnpttcvevnsflrdefkvntssctsaq
asladkccrvpselkptetavfgsvdtntdgtpvetytagatgegggsaatgeglprpsgdaitppmdfe
twtifsggrvnggpsslligflgavstglylmscl*
>Thaps3a_2351
mkfsasilavaiaaplsvsgnnlsnsqifyeqedefanvvlryimitnlifssfllsnntafstafsrga
aksavsstsvsrkssthfsscacpscitfhsrscacssctgshpancacfscsggfalrmseavveevpv
evealdgvasdeeahnvdrparasgihkhkeggkqrtaladleigasveatvktitaygafldigaksda
lvhvsrlsddfvanvedvvkagekitvrivsvdteknqiavtmrseeaeasaarptkrrerpqrsgadqt
sqaasikaisdkgfddskfidgevvstlafgafvrfdsaqlgeglegevdglvhisalaegrtanvsdva
avgdkvsvrvrsvepeagrislsmitkeqeeaapparterrsggggrevapianswkdtgagdwketmde
ftkdqptftntaviqdrrk*
>Thaps3a_8844
mlercflstlllltsplssassssahhvfstrkaintflprggassssstvfatrqrapsslstlssaps
stssiknvirrkkkninnydldeedldndyyssshqhvlqsqneqeptleelraklgpiaifvsntielt
vttlgsyisggllgyigggalsipntlfdktitggfgarlealhskawgtsknwgmlsaafsgfhnfvrl
crggvedgwnavwgsgltgaflnrsgefccgvccrkr*
>Thaps3a_21615
mihpqtiicasaiafaakssafthpihfvapihntlrqqhhptshhqhhqtlhvqskdstfvttstendt
ltedgyemvrvarvltrglsdddnqtisttdamdvyneenelavaqaqhvytttaeedaifiadapgtpq
egafdfeegalnseglfwrgvvvilcalwasnfamakfvlaipdvdaslyavtrfsvaalsllpgtinsv
rkgniswdtakgaivcgswvafgylgqliglldttpsrscvicslncifvailaetmrvnsakkrgftsd
fdvrklipaliavtgvaiielkgaggdptwgdfisfaqpigfgmgyflleelmrkqpsaalpvsaiklav
aataalvyyeisphasavldavvaidgdvvvesakqstaglgfkvpdfspilssptalgaifytgivtts
lalwvesiafqrvaatdasiiltteplfaaatsavlvgetfgmsdavgaafiigacvyavkmgdgnevcd
edtkecvvvdak*
>Thaps3a_25609
mkftngvlvhlalltstttsafltphhratpsfaqvssssstsskintslsalpdatslindtlsslptt
eqlsqltthlattlttptdltsalndllpllssnpwhttavalftsasllssflnspddysetpfqpgsn
tynpviaqefyskrplmvikrilrlasltavfnsgllwdwlvlgkllkdeeysalrrnekqrakdalvlc
eklgptfiklgqalsirtdilpelyalelrqlqdavppfdssearsvlrkelnvsdlnaiftqlsekpva
sasigqvyrgilkengkevavkvqrpgilgeialdlhvlrvltpiqttlqnavnrqkttqedidtavalv
dewgrgfvaetdyrleaentinfgdamkkrgldavcaptvvenlvrdkvlvtewvegtrldrdasddvpr
lcgvainayltmlldtgvlhcdphpgnllrttdgklcildwgmtlsvpndlqyallefiahintenydai
pqdfinlgfspenssgiteglsfafrqlsqgggpkkmqervkeefqerygsdlsdselrlaaraemlerm
eaqlasegvdvkgvtnvmeemsrrnrelfalppyvlyvarafstlegiglsidenyaivqecypylsrrl
ftdrsprakaalramlglsedaeipsssglaavkagmngathkksalspkklleltdnfasytaatatvd
rdgqgrtaaakefaklllgqdgstlqeilveevakfgdattrsalrqvlvesalakavantlrapkeaie
qseqfaallpdevkrviierpallpqliddllsptaederilssaqelrevlgsrldnnslrsalaenls
dgasiipnspditpalqriasdtetrdfvleqlpgvatlgrkvgagllrraaframnspvlpeearrtls
dannrladvidpvaeksevq*
>Thaps3a_25231
mqcitlaillltpsiaschihifatcfstlprniqirgaradddipiaavmarelmnplgishqnnllia
qdvvsgervgwaqirsigyagvgldpsrfeddgdgtddgssslkrrdtqsalsierdideqmweefesdg
vdfptglaslpwtnnykaafkaaddrlkrrdrmvneelnsrpmfwelssvyvipkyrkqgigselvkqvl
rrhvitnkrgrdiyaltlaktvpwyeqfgfkieekvpssmtiemavgnvitklireklvcirtsl*
>Thaps3a_9471
mfrrrslvlctfiavtigrersahgfatstrhrlqhdglcitspityqtrlaakgggkkkaaarttkgfg
apppslvdvvaqfrtrmpedadaqpcpcgsgdtygvccaelhrkerqcltmtdvlrsrysafawrdikyv
mdtthetcrdyredrvawakdlnkggmfdsfefvnleagpeeagsnenegyvefkvtlrakedmssslsg
qeteiserskflrgedgswsyasgevksnvagledtalnq*
>Thaps3a_1249
mptsrpaplsgrlgtivvtivvlltdtlhssivddapyqtlqftpnithrtdlcdrqqllrvgtiefkdv
lrgidlsvglgylsdgtgntiyddeagdfaaspgfhisildevarragfswrdsyglimppymndsfrlq
pnasvddlllwavntydftftewdrtiermklgidfptgftdtstiliadnsdvdkrtfnpfsflqpfni
fvwlaiiltialtafvyrslkkiynanegasresdspkvpginlfyttmaatgqllfepvsqserllvls
isfwsliiistytanlasvmiskqqpiypatslaeaerkavpvcvagdfsiatkiknkysnaklvevnnf
admyaamkngecslvadgydrfrlmernedinsdcslewvgraedvssggpavlvdagvyctslvghale
fylkemqmdgfiesafnrhlnsvsshscpeedddanpddaqrltmadmggiflchavacvvavfvscler
cwsnrkntrqqsnevdaseeetpleernaiitsrsiylgqgsnksl*
>Thaps3a_32723
mkttailscigiasvsafapvqnvsmrqygffvmqlvgvlslsprhaviqankvtslgatniqdlpgata
plkgfdplnlatlgsestlawfraaelkhsrvamlattgyivqaagihfpgmlssdvsfeslsamkplda
wdavpdlgtsvaqiyftiffaefvsefsgthymkggdfptivfppinfassdaekeklqmsrelnngrla
misimsfvaaanipgsvpalagnphf*
>Thaps3a_21898
mtkilsaaaavamvlavpalaqdfqhqrriphrpdrpsiretvtkrfnereehltrmlkqrqdavddhha
grrlledkelarhqhhikgihrklagirnkdpkilqleieneielqekmmagefnwtpeglvlkdp*
>Thaps3a_7904
maalppkehpkvsprlptnvlfigliltavislyvqekvlqthlfphnndgapyatttnghrqlrssppt
mlfgdakgsaklllkhaqtprpvfdeaihheverarcaryklsytpttnkqrrrifwganiaddswhaia
sqaiethgvfhsvafvesnrtsmgdvrtlrfdygsenkqllteggmfgsqtkvtvdyyvnedpeeletlf
slerehaqraliievwkrngmtpndigylsdtdetfsrdflramqlcdvpqfvsegkdghnkcaapkvyg
lvaifegspecasaeeiyhpalmigeciegigdntlhpkptrhnnrefnwrtdnytyhthysalhdktnp
pkantlpsnvyfplynaadyrrtpggyfygddhlplyigyhihnffddmsvlrkkyktyghaqknaltkp
lsdmnrerv*
>Thaps3a_9450
mlylhhhplligaftvltliggnavhasinnnivapsllhgvdtsivegvkttninsigenasdvlvtta
sseastswwhamaglpvifnrrpkrklsksvvkssidavfpaddsvgdvdmqlhrflafgdytdptfscp
atttcplvcvasiedcpsdatcpgsnpdsdpnadgheyeacadgtcadltngescdaeaespcecdalpv
vcpkqvdlfdvcherfqdfydanaecieaqedalpqvdfngpafkscyipfiaitglmllwcafnqrfvp
vdgsctslqcaikekenekwtqtgykktivgdvlyyliifvhlaiqglllfltieyyvqqeagpalenlr
lifhdeiqvlmafeivwmvgivwcfflkypasirslflrrctsdeashvavcapvnsvdtmyekkwivkf
lasltkgfygalnfiysirsegaetglhyktafcpvkvdeaakkfipgrlditedttignmlnknymhkg
ltteesskrlgivgpnvldlkkptfvgsirkefskafylyqnfmvipnnsspsltswtwapywyyymait
qtvvrvtgglvvavfqywsdvnlyqlmavdgtaevvrdggkvvtidqtdvvpgdivvlkpgiayfdmall
qskhiivdesaltgevypvakmqldpanatqfyntkanksstisagttilecgegegiegelavvtqtgs
ftakgellsdvlsyerhqfkfdtevklvlfillvemailltvvlvviedhwvyawfygmfvagtvlppll
ptvfvvsvgisckrlqgrritctdstgilvagkvktaffdktgtlteqglrfvsaqkgeelgrsaldtda
ttaidpslqlglavchtltkssrgdligpavdrmtfsaidgasllnecevafgnetirylkrfefdhhrm
tqsvlvqrgdeklvyvkgspeaisklclasslpsnfgektrhsakdgiyqlaiassvyngekemseiqre
diekdltfagcinfqntmkpetpaviaelregdvdsvivtgdnvltgiyigrksgiippesnvvigarin
ndivewlnasddsaasdptvsfsentvlamtgevwthllrynpkqaialgkltkvfgrctpndkvsvvst
fvtygditlmcgdggndcgalkaahvgialsdaeasvvapftsldksiasvadvlregrcalasalasyk
fmimygqvesfnqvvnaylsitftewcwvfmdgiwtitmafslplakaakklspkrptasilgphtlfsa
cgilainflflvfallalwrqdwfqcrkwdstdvsnvltigdnyetsviflvtgyqyissaaafnfgyth
raawiknyvfvfffllwtafqfaatltnskfsciwrvncdnehavrwvtstepeamnnnfnttvmptsfr
gtllalmisnlvlncawdyfivnrvltkktgvivedisqhanmeservvpkqvd*
>Thaps3a_1291
mvqrlflllgslalsvnsfspssqrtivissernilssssalsstpnnddglgekfggfttkqrlreeie
spfrkvrlaffsfsgasasvalyfsalaalkanmggfsdvpplnealetcainlggavgfgalavrelkv
gqanleriakggllarlivesgvdgeskrslkeyrrasrvviaaggadyinrlamslcsdqladtnnlpe
alagvdivivpvllseqykvvdaksawknatpgpndrnfdsaradqiiafpcqlkmwdeyldsdiktaqg
qgfdvlgkgatitvkkngrilrratglppygdylgmmevadgskfgmpgdseryggp*
>Thaps3a_2095
msevmpklpsarawgvsvaslaffasllssasssfivvvdrwstrndsgetlfplvsitlspdnisfhyq
lslvenknnsvyylspfvklkvsrqlflllgllawhthyrmptrlspnyhgpcrrrrrrredeesligtl
eysrragsrsnrrradnnerrdgsrnstdvlfgdndeeyatdeddriidsilpekywlgcgfnnhnamtm
vqfqrhlkqqlynikrmrrqngpvsvwissyknipinyadavrcplfeklyrklyfcgddriselyfnnf
elntvalatltpvvyskkltslclannglerdgfiflsrflyqnstlkslllydnsmdgldndtmeclak
aikrhpsinrvvcegcklgnntdtlltfvcgvngkkslsfrknniggsqsiralvgliksarvgsldlsd
ndvndgnifhlaralennshldklflsgnrvisaagrkalqtaswdtkslnavadsnhtcriemfgdhgd
arlifnnlldigkttkfiaefkvfvtlgaslegdlsierlsgtplelipqlirmvskasyyqpkfffpge
daefsrdvcdeaidlknvyevlrkyavplmfrmgg*
>Thaps3a_21597
msglrrrrrllllatppsvgdtgdaqssavaaaptkemandvqeverltsqlteeerllfdlvavsgwen
ittnggkgllyplyrlapsfkgklhlevllpsptsaispdakpkakpiaatkttpprtridvlglmyhhs
rkhynfnhpnlndssciqqqyaawwenakttaqlimehrksridinaskkkdtssptsfmsgnaesstkd
attstvrsspskkrtleeriqarsdlreskttqnkailsrgqggsksedgvvvvdskallelayalrsys
qrrgltsagvggsaidrlqsraagssssvvssaaavaggrtkmqttniarlsvmdlikdariawnavvrs
ggggggksdssgytlgsseganrggggglaapvvnidisrvlfqlrlkmmmavdakttlrgtssalaldv
qvsdrrqmelylldllekltslvpnwihlrtlpsasanstllsingnggkkpavttsqkegatksrkini
rtsiivirndtvdytmdvraklggritndhadntvgsitanggegkkrsleqgqtqqqqqqrkeqkrhgk
sdaigpsvvadtivppsfrrmygkalgldetkkdeakekk*
>Thaps3a_3227
mtrlstypllflsqlsslsaietsegwfrdgkrvlsadeavvataggeaegatspttiaavplqrslsna
plhhherkhmnvngavkdgptpriiggdeadvgrypyivslqdnvghfcggrlnreemmptngdvltaig
wgdtntddmlfapseelrevdvdyipngeceesegcigdwcesynglifgamlcasspgkdgcqgdsgem
tredqsysqeekqkttfkldsqvgelavrhlpslvftqeyhrstsg*mtrlstypllflsqlsslsaiet
segwfrdgkrvlsadeavvataggeaegatspttiaavplqrslsnaplhhherkhmnvngavkdgptpr
iiggdeadvgrypyivslqdnvghfcggrlnreemmptngdvltaigwgdtntddmlfapseelrevdvd
yipngeceesegcigdwcesynglifgamlcasspgkdgcqgdsgemtredqsysqeekqkttfkldsqv
gelavrhlpslvftqeyhrstsg*
>Thaps3a_22662
mmresslsivrwlpititlviistpsaalqnnfasrpsilptrpsksilnpqchhitlpisstrvqlygh
shclrhkvrpshqpsrsssclhafnnrrgddnyddddddgdveppkismspqefllkmqqkeesnkstdg
nestfpssvpsfgpgrgrsapqmrpafgskktsstasggkdmatvyvctncgseyvqwrgrcgtclewnt
vqefkarrkpaaspgdnvggirpsfgkskqssfqkngsswldgigddsfgvyrgngggggpvrvtdvyqe
ilpssgdgdtswkdayskgsreqrtrvpddsemnavlgggimpgsiilvggdpgvgkstlllqmagslas
ladrsfqfqgigmgppkpspttssdpeaiditmqqqetsgggpvlyisgeenanqiasralrlgihdpel
llwcetdadiiadtvvsamhgppptwndddddaskrsinmpplsrapslvvidsiqtmlcdaagsssvgg
itqvrecvglflrlakstgvpiilvghvtksgdvagprtvehmvdcvlyleggallgtggggggvsslrv
lraaknrfgsseevgvyemnggrdgrlvpvsdpssfflatrqdsadsegcaisvvlegmrsmtvevqslv
swtagtggyggrkivdgisssrlllilavlqkrygisfnrqdvyvnvvggmnlgkgsksgggsdlavava
vvssllgipvrsdtafvgevgllgelrpvhalekrisearrmgfsrivtpsfgqknksksnnkafgpkev
saggitqlmcdnvldaincglvkslptvqtisgpklkrpkkaissdykaregnssrnmdmddldiildde
ednffe*
>Thaps3a_2601
myklaclsliasasafapaqtgkqstslnswneapralpfgsapptldgslvgdvgfdpigfstapfasf
nnpiyqegnfmtdvqwlreaelthgriaqlavvgfiwpalfgtfpgnenfggadaysyvnpleainhips
laiyqivggmawveyqrvqrikeqgkdrisgdiglaypggwnpfninyspeeyaekqlqeikhcrlamlg
afglffqalnsgedivsqlspafaapeyaakagyflpqgi*
>Thaps3a_23625
mrtafllaaalsttattteafslfrpqssvvptttatalcaasdshdanhssnsavydslldseapkslg
pkrsflgmrresgvlrrmmaeqqglvgggvtkttaarqsstalsssmsalmpdgglspcvikvlgvgggg
snavdrmldtrisgvefwsintdaqalgrskakgaqilnigssvtrglgaggdpeigrlaaeesreeina
mvsgadlcfitsgmgggtgsgaapvvaevskesgaltvaivtkpfafegrrrmrqateaidrlrqnvdtv
iivsnnklldiipentpleasfrvaddilrqgvvgiseiivrpglinvdfadvrsvmqdagtalmgigtg
sgktsaedaavaaissplldapvdeatgvvfniiggeslslqevdraakviynnvhedanvifgalvdde
itdgtvsitvlatgfyeddekyvgggggnvpdflr*
>Thaps3a_7012
mplkhilgsaaaaittllslashlptttatgvpeggvisnladlhyddnghlashlivypgtgpcaslit
dqvyggiplydhvpvavdgeaaaaffgeddvpqegeevdisqcpavcvdrgvdadlvgypmpekyynpdd
nnthnsfagfigslscgrvefgfinysphvlslfwvdantgeksylyplkqkekntrfihtfvghrfvae
hpetgenflditvefsgvvgvmnhvnvhrnrdiraevkrtmqgewrkkqmvkrtfsalgfnkgrlpndlf
gsmrafyynnrnpphrlmeewdskgvyvnywetdcnfiqipwelkrwwqlrlkdvvqewagveieqtdly
gmrqyeagarllthvdrinthagnltqpwtvevydhadrlhevqmepgsivyyesakalhgrntplaggy
yanlfthyrpigdpewylkenpegtpeplmdvgkcelvgkpneyssgavkcendaigphlspsmfkaasg
ddlynwwlsvgpkfddevandd*
>Thaps3a_10986
mylimqcnnisrllaavallsifvkatnlrqddavpeiqqhqlndanferrltkkayetfahwnsdrian
avpldlnidtsdvvevipsnsttshatnkrlrngslrqsnnnqrvanmptsavsdsnwpyggaiqsatgr
ilfqfeatgdstflcsgtvikdylsgrsiiltaahcvysdqhkqfasyavfipdqvstrgtesdfdcynd
kygcwllsfgivdegwaegsfpnnvdhdyafyvvhdhasthsggysqglsgtldndvsplelgfntewtp
nelivalgysseadpslrycsnglsgiravgdyinlylkdcgmangasggpwvvdmnengvgtivsltsw
kltdssgiagpdllsangskarcmfkkarrfgdpgvvggyvvnc*
>Thaps3a_6759
mtgllsittlilasaasqtnafagngllphettwrlrlllndvttsqgkkldgqlfvleghfieeegyep
pqglfrpfakerveggtgkdnamvlevirsrwtlsedpndkkdglwiwglfkeplypfmllqietkelel
psgtqqaqdgrediksdtipplklyaqvthirneevgvelktanlnvrvlekiqlpgasvdlyeeervgq
vsfqpl*
>Thaps3a_24204
mnrastttaailfattitsihsanlsncrrgcqtgercvgnsfsqpvtdeqcykcgggqdtwpcsfetlc
ycssvqegtprippapssgfkandellpcgelltedvfnaivqpeseegralftynglcaaiiqyngyhd
ekfaamgteeqmraelaaflahaasdtqnfsvtreqqhcvdpltgpdgkiyckpcreenynkqtktcsqp
ytatdgtykeycdvtrqgdsgcncpnvtevdpsflastgandtvgyvaasdmfiergaiasqwnydylgg
slslygdkqlcddpdqvatnpewawgigithwmdhmqfgttgstahqqimkgnfggtvevlygdlecpan
ewgsllhaervkdrvaqicktgsalgvyvemnkcdiptgclscdgisdiydscqqdgtcpacatwtdfvr
ssaptvvplrvqppswedwsnsnynsrsggdiirisaclwsvavvtaasfliv*
>Thaps3a_11215
mtrpqllltallfatvaalsvpamspaarlmnqrvvvtgagrgigraislicsregarvaiisrtqsele
qtrqlaaaanadqsnnnacppmdiyvtdvtnesqvertikeivdkwggidilinnaggsqsfkgpletlp
sddlrrlldlnvvgvhavtssvlrhamipaqsgkiinissragkvglpnyshycaskfalegltsalaee
tkdkgiecntlspgmvntqsfpkpegkkgvrsaesveeslfalieggvtghyvhadeldevrhkgledrv
alkpiredvfst*
>Thaps3a_20738
mvqatnfllrwlflcrlvddraevqtwpyrrpgyyehpaqqqhghgvppppynqqtqhgqqqqyyqqtsn
phspqqqqstpissnqelltqntaidiptfresiirsltshppgsterlqkldelrlqtvrefarrlvya
devirfgaqrgnydddddegrheqlksnigdhdldkdesiqhdfqefmqqghntqhndklwkrwsfmhes
dadalqknkasnnpfqdmnpqqiqqtitsaqqllaetrsflpqlvstvlhsppallpdthispdpisslr
sllihrcqidpslgielcwlleaevgrkwkalfehrqqtgkrlilivqadiaqaiatigaekasafnllq
daematafgmervyeasesggenvyggggslrssssatsaagaasrpprsisdlrcrhfgdsmhfvdrlt
qisldlrhvppihrravlqdrlrelnqrlcrrivsrgrisidvesleedgqyqqvnsygqpisrwseenv
redmiqhsvhlpmepqsvhwaggpssrgsdhssiqsdfehpeerngvvrvlrilpdrcrvldsrercpfl
vrmevaetgldandarlyasgvsgvsltveealgsirpygnsilgvgvvvedqqsaknpassydkdnnrg
terkavprggyqgtdefyappgmygdyntyenvrehhyeqlhdelrqqreneyyspqyydsmagssqpla
tgsalldnvfgkswnvecetirqqspyrdvkgwrlasfiikagedirkealvmqimsklwtwfqaeipph
lrpflrpytimcvggdaglveclpdvksvnevkketdgfttlrdfferafgqpvhpsiphasstvtfeka
rdnflrslvgysvvcyilqikdrhnanilmdreghimhidfgfvlgetpkmgkvplfserapfklsaefw
eviggwsafkrfcemfeaayavasahsdeicslveaaivnqilfevgse*
>Thaps3a_30765
mailmglqhcfamvgglitpplvifkftvcgfpfcpsleqyavsaslivsgicsiinvaklpipftnkif
grqlylgsgllsvmgtsftflpvfeqainqmkqsgyggeeaygamlgtsmvcsllelalslmpiqrlkkl
fpplvtaitvmligvsligtgmkywgggvvcaemgwqthksiteydpalsfgppfptctngetsltygaa
pyiglgfsvlcflvaielfgsvfmkncnvvlallfgymvagvsnyeglnyvnfdnlelaepvtflwvetf
pisfygpavvplliayfvttvetigdltatceaselpiegeeyesslqggltadainsilsslmtsppnt
tfsqnngvigitkcasrragfacgvwlillgvfskvagiissipdcviggmtiflfanvlasgvnlsrnv
dlnsrrnkfilamslavgvgvtvwpyafldmrnspytaafwtcsdcsetmkgvrngvsiflstgycvgta
iavllnmilpvdadiayakdlglggeidedetekyrtsssvddgndtsvlqaegadeqaigqvlekdvdv
kndveeeva*
>Thaps3a_1052
mkisiaaytvllassyyrtataqlrllrndrrdqirqaraepkhdhkedthgkgepeakivpveepsfva
epvdgsstsmslpvsqsmrvedkqsmsmstpsvdiaapelegmenefgfglvaaaefslsmstsmsvnva
vpmfeewkdelgfgtvideislsmsinlkqpevsdlmslptsaltedqtesistniptvrptmkkeskad
kkkvdlsqasfeieiefgrvslsslsmqevelsmtgtlstesflttnaptkapkaskdapspfeaivtss
pvvslnqlafdgeqqdqpadeivstspqsktgkrharalral*
>Thaps3a_1179
mrfalaaaliggigsaaaqslnfidrnyyaygyadgvtegvpngyafgmgglektsydakekllygvseq
gfitlidysngpvdapqlpivitddntytdihvcaeqgilfavtkddpnpgtvtiykaatrdgdtvvape
avhsvqvgfgpdhvnpnadcsilavanegeakyddveglinpvgsvslvkgpfldaataptvtdvafpwt
deellakgvhlplslnameywddysaiaddidfsvarasytgamglepewlvwsadesyvlvnlqensal
vkvnvadevaediyayglksweetpidiieddgcatmptvpglfstltpdsieaifidgetyiatanegd
daeygdfeeklkakdifdgselgmlnatadptifdpaspmtsqsayfngqcgdlegspewcatsmrftig
ssmvdysdptkpyiksmvaiggrgfsifkltdtgldlvwdsadeferegcaafpwahngiqdeefadvgg
alwladegiqgtleemndplqdgcedrgdgqpgacamgdtvderslkdgyaaeaivageacgkrylvtvs
eknsvgflydvsdigspelvetfhlspdsetknpvvayedrtlgeidsesilflsaedsptgvpaiifag
awssttsfwefdcgdgtastlpvsettgssetatatkfydrvatfpvclqmdptcnvddetvaeiaavtd
dgntvvytdskravlgmvditeannpapigvvelpgeptsvaikdqyaivcvntspdyvnpsgtfvvidm
gtqaivrevdlggqpdsvavspdkrfavvaienerdedlgdgeipqlpagfvvvmniedadpvnwssqvv
nvtgldgvyapedpepefvsinsnnvavvtlqennavvlidlesqtvvnsfsmgtvdltqidilddsmvt
qteslaavprepdgvtwigtehfavaneggeivllirrifcyyyfrhltfhfiasdmlggtrgftifnvd
gtvswdsgtaaehiitsaghyddgrsdakgvelenvaydpdhqllfinsershvvlvydvsdpsdakfhq
ilpsgfrpeggvyvpsrglyiaaceedvrddkirgsivvyeygsdspayptlmsvdqesgvpipwgaisg
msgpyggsstestlyavddsafmmsrifhidtssqpamitdamyikdtngifaafppygefdsadlaami
nedgtvnidgegivadadggfwvasegsgtigeedrpieklnflfktdkdgviervvslpdelndiqlrf
gfegvslegdyavvafqrawgeeenprigiyntvesswkfvfypldasesqyggwvglsditsigagnfl
vlerdnqggpdaaikriysislgdlssvtgdetvektlvhdlfddmkapgglgyekfegmaylngevwvs
ndndavsdntgetqlmnlgplvgfsagststpisdviedlntdtaptptdteedeavpesssafaisgsl
fagiaatviaial*
>Thaps3a_20621
mvhltrfllvasmsataitlscthvlathqlhhpsvafvttsklkiaspsprsmrlihsshrrtklyasd
dintddiinsllnnqntdtpftsnapdpyskythqiaiplsssseltsvlhsiqtslvgdcprliracvm
pallrlpllyvdggsfrkngggvfdggsevdgiiekvvhdairavvygeesttdedlvgsssstsgevtm
aepillpfrglelqgednsvlyavgydindksskkksstifaddeddddgviivddwsspspsskaaksg
yetlqqlvhtiqtelqttygldtvlpldnpqgdeieyddpllaavqskltkdvkfrprvpfvrlptdfyq
dlqndardkskeysdddqessflieiekggdgisplfwyaawgdeeilpspgvrmrsiavyrrmvpggge
aessfyvptssssdsspqawvrnnsgtaitprndessmdlpfgdakltarerrenakemermgdiesrae
reweqgkarwmgqemsdndgdafideqyseleigievgdvfvdgddaytspwgerdeeksvieasgssvh
nehftaaeaempqqsnteprsklpsiednpvfqrlwngqsqktaqgqsiaqsldgrpsaeetplppypsd
ehfvgvwrvvtsplgtesdpdeekssdnfifrvdgqimggpildaqyqhkaaggswrmfqavrkacgnds
dtppkaqtrlrirlvapperqraivlegevtrmvmgaedasslssseswtlgsggildgmspslilendd
fsqsgsgevllycggeawiednverggnrrklgpfslmklktpdrskliytvpaskagadpsedesdddd
ed*
>Thaps3a_24710
mkfvlpaillatatanpfapkqtrntkkaayaaslmrgatplrrledaydgqvdvdlsgysvkfekcqfv
kqyeggeggnnnnkngngeqflstkrfvifrlcpdsscsscnynygeyivdmdtylestlqykqeeqety
cqscqqcvemqananngdanddqnndnawmcnnidtstcydecqnienmeangymdaseltgcvkmnyqd
nygnayyagamcassgtrikigvfsdeqcsqvvedadietylaygnnndnnngvtmklsyhllkqtfpes
gcvssclkqnenqnnnnnnngeqqaaevneicenlyevagkcesthgfktgyanydnyenqirneelvcd
fissvsaghydqtgeivvsggrttlgggvattggqkfaltffilgsvglagyaamlhqqltkgakadlsr
qggama*
>Thaps3a_20584
manpllrliavlllvshhatngfsasnqratsstsapravarflgdvvcctcqssratisyatslkpcdn
lrltssssnkrntsalcstnnnnnnnnnnnnnnnhgsdinttpsptqtlidtiasnptrsisfsilmtlc
gaalgpfldsyhslygvltydtplvfplgsyltcvttywvpplfgvaafligwlyigldvvlgdsgqmqp
svskvligisyftfqywlsgilfahgvdrasilvlmsalaaggflaldgtlsgfitsaataiggplievg
listlpgswayhyndagetgffplwivpvyflggpangnlarsfwnalgkddsavsesstmgvvvgdael
lpsirtgiqcsvcqgtravpcpncddgtyktygqqvvckgcrgkgrvicrscfseygddpndiqgirrlm
dqmpd*
>Thaps3a_24129
mmctkmssrcllsilaasflssdinnilgtgtgnpssifaaaaanknkkdidddddyalssdinvstaae
aevvanggsdkclfqsdfdhgthiisesgmyklceditfapnkpnldtatdeeianafdpviqdeynine
yslvaapdvtlhlngytiqqdashallqrffavielasapfisgagpaqfvsdalvsatnfklqgpgvig
rsshhgihgnnnvdvvinnvvfrdfevaavslnnvkgldivncniphnrqdvpilgsfsaakqilpylka
lksssysmplrgrvttvtevydaivssianvyrdvmntgfideyahpdeyklfnnphrvvdgpcyaflvh
gkgpavggvgfamtrdidaastnvniannnienvvcftnevpasvvdgivqndargaivqlvntftneyi
amdglgrytgnvitdaqimvakairdgvlvddnilqtgvntidvgmidwamnpelvfdpkfrcngdsmhh
vvkgsiiirvedtqgfsikgntinaasvvsgpasstpeyfslfqsdnslpdanqaswtcetyhfgasied
gseqqlanlrgisvaavsskvkngngnaigkidasdiqnniisnfesnfanvivgidlqgisqgvlvsgn
nvnlndsagvdpgdqfiacrvrkfasennviqsnnvfvqeelwevlegrrlglkralsdnhppvnewayg
gcpygra*
>Thaps3a_20708
mmtrstitsivlsslvlstpptsashtdklrflaigdwggqdeypyyteeqwevaqgmakvasddaafvl
algdnfyfhglqgiddeeryqatfekvyhqeelqvpwyliggnhdycgniekqieftkregtrwtfpdyn
hrivkefivsdngastsdgpddghdvvkleiimidtvqlagheclnemsveyfnpppglldeisfnkasm
tlswvkkaieqsdadylivaghypiysacshgntmelirdldpmlkehgvtaylsghehcqfhfqhdgmd
yfltgtghdccygssqreklpsggelkyiladshdysgdsgarggfasfdvgrdelvvrlhkedgealyd
avlyprsdhfkkaatvvtte*
>Thaps3a_5661
mphlsvlvsallpsalltatttldhlveklpttapsqpttphnhrhrvaskpadslpsfqshskpilshp
lshhlhtpskkistmskddvemadappaadtasedkkkspsrpttaprfeikkwnavamwswdicadtca
icrnslnepsieyqanpsptndnglsiafgncghvfhldciqrwlrtrsvcplcnkewdfakieripgyg
igm*
>Thaps3a_21736
mnlsfaistllagsasacdalepyidaptmkihhdkhhatyvaninkategkdevdilelqlnaleagpa
vrnnggghynhaffwakktkpsadleaminksfgsldemkaafearaapgalfgsgwvwicvnqkgdelk
lvgtpnqdnplmkgvadevmfpilgldvwehayylkyqnrrpeyvsnwwnvvnwdkvsenfayvvekkag
vpvrg*
>Thaps3a_7987
mrtftaytllvvssttaftppyrsrsrareipchhhqqhrpstsspvdgqpervpsdettllnnervasa
dspllnntgnptsrrklvqstltattltfflpdqppkhsafaidnplnlkgtfwetgqlyekkttaeail
esasdpsdfvpilesmvesfhapvlvdaitegrfgdasrllrggliseskiriaanalideipeeeddkq
ylasesfrefiryfdgldalmesasrpfgggedprmnaltllgeveeslrmfvkiak*
>Thaps3a_24383
mmkllssallllnaltvtsqrttaatnqrrqfirqlneietptltslplpedasrperllkslsfsielg
epalfagdksgksskatktlkepmtksgkadakahkvdeedlalaskatkthkgksfkggdtsspvaviv
etsaptvtsvveteapvativtespvavvvtespvavvvtdspvatvitdspveavvtdapvatpvetsa
ptttsveetsapttnttippvsgsclcspisytfklslsqtcndndiqsnpgiantfcltddlfdnlpvi
vpenitrmsitdfapkdvadvdaifsyedivailtsppddliytssvdlvpvtigsvtfvefdtsgnlst
inqdfqysvsdfadgdtitynsilstldpalpveeqmdkipggvallflganaegnlmrsrvawsfedmm
csggdvgpinvgdkigwitmeevitgtcaeeapaapssrqspgrepkrvi*
>Thaps3a_10048
mkiyyalfsaaliscsissadarvsasigrmlqdagagaapdaaapdmnvdpnaavptdvnadpnaqpsa
dpnaqpaadpnaepaadpnaepaadpnaepaadpnaepaadpnasdaptadvnatttaatvttspfatst
gatstmavatepsmepaptdmnmtepgmdgppppgfnmtddfvtddnqfittgsttvpdlagdnekdpla
sassansltmvvgtiagvvvasaafmmv*
>Thaps3a_8781
mlssssfvaiivalscastnafsvstlaiqqlpsfkhssqdtrrasthlyayldmsyelmevttttmsge
hqmyqqtreppvgplkwelglihyddcehndeyiseclsqvvgiseedanlvstlarqhgvalieefprk
yaemyqqelecrgivcemvpvededeqg*
>Thaps3a_12172
mdeyisfatspthlptllaislllglgkggvpglatvatsatvltapahivgglgyavalmvpiltmidv
yaawlhgealdwktvwlllpssvagmvlgglvdsyltdqgarllvgiillgilalrtwkdvaiylfpsya
irhqlsgdtkeyktieakgsddegdhgeeaiwliqsstdaedrqhhvdveggvgakqkhntvknttrrkt
qpsttpttkilwactvgliggaatmltnsmgpilnvyllsiaelspqsyigtramffcflnigklpirfm
ggtlgvemlplaaglgavsvvgvfcakpimlgmdentfvrlelgvvgfaglrlcymgvvs*
>Thaps3a_22492
mrtplnkimacfilstcrwggnvavvarqnisptsshvhgrhhhrlpscfvpshlaaspaaslpsttsmr
glkskshsrqvacrlppfvssvyrtsvapssqrrsflsassnggwggdgsatperrgddeydsmfytpve
skeasgasprsvpdlsntmqqtqrqsrsqirhtttapqsselsslrsryqirplpsnsqrvmpptvsayd
dedygesyssydsgddsynneqeggyngyedevmdegrtvrstarilpkkaaivpvstyesdasllspkv
vrasakilpkktydknpelttvtaqplgesassptiyeseattkpsvpallpphnlsqrrakvtpsfmep
ertkvminlkdddedssdkrpipvmsaasngnsgiphattlahqlehlesqiyqlnngvkfnisspkqvs
mvlfgddssstnkdalealssagntmaqyifkyrklarehkrelkrveqmergdkkndyygnlarkrdad
aaaetvgtilngeqtqssaattprreplllidasayifrsyhaipplhrsdgtptgalhgvcrmlqnlll
srllkgdrprvvlafdfkgpnfrheiypeykanrgpcpedlvpqfelvreaaeafgivqveaegyeaddv
iatlarqaleegvdvdilsgdkdlmqlitpprfltpclsaflsgiepsvhmidsthfdrvthddvvekwn
vdsaklgdvlalagdssdnipgvpgigpkiaamlineygslselisqaenikqkkrreslienaekvilf
rqlvtlnetipvdrmtlppafesvsnfrmstfdpsrliefydqmelnacrnqlesrlrsstvnykpppsp
edyegvpf*
>Thaps3a_4247
mvlnqksilvlaalcatiflaglvlgthifgspnseqttgsqsdslknaessplaaatnkiaasdiqnli
lesakaeviekeqreqelealkrgdktlalhlrgalapgdpnynphhhvddtlddqlnngggdgamyagd
vgdhkhhgegeeearkveekedmhnhftdalknelshvkeskqhivesmhhqfaqavesekkvvesvkeg
vghlkeravdiakhglrgaadggqsdgisnakasnnsggagyypymvvpvsenydftkyeplgggrfvey
kdgdspyaitdnlrtqsdelarsrrvhvlnamkhvwknykeyafgkdelhpishkstnnwggmgtslvds
ldtlwlmdlkdefyeardwvreslshshvgdvsafettirslggllsaydlsrdavflekaedlgsrlfk
sfntpsglphgsvnlqtgtshnfgwngnayilaeigtvqieyrylahatgkteyatkservfdiladimp
kdgllsqnlkdkggsayfsndkvsfgamgdstyeymikmwlqggrkeqkyrdmwdhsmsgvheqllqkss
pnglsyiadrvsgridhkmdhlvcfmggalaigaytdplgfdspraqrdlktakaltytcyqmyarsktg
iapefvrfaggndfeipssapfyilrpetveafyylsvltgdpiyrewgweifqsiekycrvqygygslk
hvdnvnmnpedrmesffmaetlkyfyllfdpdseidilnkhvfnteahpmkifesq*
>Thaps3a_12203
mkilqlivpfltvvaasasnslrgggqheliqehralktnpfkvtrgkrgrtsyfrsptdppvfivlddd
kdtkslecvvwlketiwynygqqsevvpsdkdlgiddvvgyvwkgvderecevilaemqdqfpdymkelp
ynfiyrsfpdlskkhkdfddekdckrecstkacddgckclgdcdddeygddrdkcakkcekeceddceke
vdpflkrwckdveckmdlkydktttttttststsstsslaltsstasigtstpaeastttvvifstsnpa
dtgrlstsssatqgadvsttgdteesaaksttkgesssstiqgietsttdgteeattkstvqggasstts
gedllsttgasdpstvvpksspvtaaaqssthstdapntinftvddssvtsestvdgqvedepleesgdp
asdndvspiekvpnvdtsdaadsltegevlptdqgeeplddgleneddktegvpeattnlfdeadssnie
egvsvtdhqdetiaqedseetpikskidqesadnakdlvkdvgqdaepvdqekprdeepqpkdtlatqqe
kpsanvedavkdsgrdaypkvqeqprdeepqpkdtsakqekpadnvvkdkepksaepeednepkqkdnrd
e*
>Thaps3a_259346
mmnaarlgtkyatpaavtlialspsiveakeaskttdvtavkksiaevieedaekrgdgtsltgtfvrla
whcagtyskedgsggsngarmrfnpeaswganagldlprkvlesvkekhpdisyadlytlsgvvaveeag
gpkipfrlgrtdadsgetspktcglpdadkgsranttqhvrdvfyrmgfndreivallgahalgrchtdr
sgywgpwtfaentfsneyfrllyedstgklmmlpsdmilvqdptfkkivelyakdedaffkdfasafskl
lelgvdfpstkpwyqfw*
>Thaps3a_6624
mdsklfttvlllqsllsctahpsvrssvdvvkhassipdlqadatseeyatsfykrvadrkrserecldr
dievnersyweccvsaaamdgqegmqeatdaggralavprhsllnnnnssrlsaivnnnnnkqqyddchs
nnaveeeyddygrypdddyideeddfhsfpsvreslsppsttttadsgrttnnsrggeepygeggehhlg
llrvpcsiainsgedgrmrhhhqhggahhraghhakktpiaayvdtgaqvtvisasaarragilhlmdrr
yagratgvghckvlgriparhvyfflggechdgddegggddsmvemdgpaltvlegtvtqgvdvllgldv
lqdweaeirmgaqksitvkkrrtkssssgdkggggksgnnlvvipfvrggrkvsasvrsqerkeeryase
dvvhskssigrhskpmhyssaprptsrmnktvpkktslprsyaqhhhqhhshhhhhqqqhhlhhrsrpps
alededfsptasdiesdldmleqsshetdeeesetlpqrledgllssslgddedeesddddflqdveded
addvhfdmsgl*
>Thaps3a_11938
mtslhattillvllppvlsllysiavhaflsifhersfwrikfwlpvvvsmvllalkgggddgltlftse
iftslvngmigkecssanngndnegngecrlledsasylqilsemfvsiaslvistrlilatrrrevdgp
ipplpdeintvmqggncstynkvvsvqekvvlitgsncgigletarqlyergaivilacrsrerateama
didpsftqsattdvtnpyqrqrmhflpldltsnksirnaaqtflamdmplhvlinnagvmrqkreetvdg
lemtmaanvs*
>Thaps3a_26759
mmrqasilivalagaigsvdgfkfmsnwqppkiltneqkveiakteerfgdkklvvitgcssglgretvk
nllatdkyhvvgavrdvdkmeavaeldgfnmdnfkimelelnsfesvdkfcdnlkdyqlakpidrlicna
gvyqpsldyakwsvdgheqtmqinflshflmisklmpgmsvapdprvimvgsvtgndntvggggvypiad
lknldgfkagfknpiamadgygfigakaykdsklclmmtsnflhskyhrntgiafssiypgciaetplfr
ekrawfrkyfpifmkyitggyvgvdeagqrlfqvahdprcsksgvywswnggpregrgaaaleksgqisg
gggagggwdsiyendqsdkvnnlelsvklfetatqitgaqwpeaksfvspcptlkvigaissnmiareel
krmaerpgfnedgtpikltkrkkaaliadkvivrgvlgntvgrvgrltgrlllgripetakqgsfqdekp
leeaeivaavtsssapeesskmeietttvvtksidvvdeedkliledeifdqvfangnkaeepsaerewk
vadsteskekelstv*
>Thaps3a_2224
mnvlllslativgsteatsfteeaclergfdppnlscetcrlleesatlqslqskhnshnqydpidivae
chsccqshkfnptlhpgsslrgkyrfalltynkntidqygeikdfierdlddvlsfkgdkrfqamaseks
tldadtmrmlmmmggglqglggppklmlfdnqtkgkgeawseedeseaveviklkgwkredlkdmlltll
pna*
>Thaps3a_9552
mtkivkslivaasafavsgvaveeknvkvkklrgirrqlgygtdnidtpsptsmptvgwggseplntepp
tgwggglepvkqikytddgwdddnyssvitangsgsksskdsstlninekskssskvnankskgidsafn
anggksgkgnfvgaasksnganfgpgkskskggarpanpinpinpgsgwgddaweeppaieerakwlddg
ftivtpsptewkgdshplitpepspsptaceermlwhpnpdytmctndsnfpdnekyiyaslvkcckdvf
gtlsceyddvcstpspskapveplatpepspsptaceermlwhpnpdytmctndsnfpdnekyiyaslvk
ccedvfgtlsceyddicsspqpskapvtpqptivtpqptpsptsceermlwhpsadgsmctndanyptdd
ndfhnslqecckavfgtlvceyddictssqpskapvtpqpsspapttdapvsplptmsplsavttapptt
prpsffptaspsfgstptvskettgpptmsggrtrsmprggafkkdvatecreisttnsptkvpfswefl
vvslkcnfvnisancailptlhckhqlyaqnvaspptaaptwleaawvvdtntptgvwrhdgyeapipfk
eqgrarpvnpinpgsgwsddawkeppnveerywnddgwtpppvltdapaswagdsypptrkpvtpliapd
pspspsaceermrwhpnsdytictndssfptngeeyvypslvkrckavfgtlashyvatrairdtsaisf
typskapvtqqpsspapttdapvsplptmsplsavtrppttprpsffptaspsfgssptvsketsaspts
sgmikqtidvneigsndfaqgyfkkdtstschevregtpifcvyacteitsifegetlideravsiqkec
pdp*
>Thaps3a_11247
mkfsilvllstlsltagfavatadssssissssttstaaggagvhvpigkdgegeytastkgcfdviata
tplilsqistqplrpfgigspayniadygtadagtslglmskmitavrdrtssdkevvihyedqltnewq
svfnhalgikavtdaygkpvpnpydlenvfveacgvgfhnqcypsnsvdfgvsftamhwlsrfpsslvgk
dtmhaarsevpptpekeqaasdwksilkarakelvpggrfvcvnfckntdgyflgqtdvgesmwdsfqsa
wdqlksdglideeerlgvsfpnyyrtseefldavhdeeissslkvvsieervvrcpyrelytsgksnksp
reyaewfvpttktwshstfksalkcdksedekeaimtqfwenymslaekepekhgmdyvhayivfekil*
>Thaps3a_24385
mvyikelimasclvtssqafvvkssnvhtasrssttalnaesstslqyrqgsdwdsplststslhatgtn
gqsmssrvhvlsvndehdiesrieaalvsardmdrryglctpnsikawqvvddlyaasaasqlveekvks
vlgeessiwslyers*
>Thaps3a_30361
mtksktciyitfvvltttlqctnavaatsettltsdtstpitsytstnptwlnrcnqlapctgvlcslap
lptfvqisrdksvgklpllpyssmivngfvwtvygilqqlpslwssnslgmilgmyyfiqfkrygppgmn
nlpgtisqhqftiisillantfiltnfsketaarvigkegilvffilfasplaaiktvistkstatiplh
ftiasaincslwsvvglfkmkdanvyipstlglccalvqlflkgvyddkkgvaggkgvddgldaemtdvh
lhvv*
>Thaps3a_7442
mmtflfsrvpwlllllsattssiqafsptnlqqqhhqcrrhssqtttspsstqrqqrtqttlqmsdfdfp
sampekptlspedklresattfiaditarlgkgveeppelealrvvrddegsdvkvlalkiyelmieqgm
kydvdantgvltptqfdiknnldvpevkaefnhlykygmelirrgmidvevakdvvktrliertgltpee
fdewlgy*
>Thaps3a_266096
myavgglilvvvaiavpltlkfakgnqkvqlnvitkeptsfpslmpsespssmpssirfmeiveklepls
gdalkvqgspqykaamwmadgdmmrlpldnagfeqryimalfyyamdgpnwtedngwlsetsecywfgid
gssegcggerggcikrsdfvgdfdkvcriamgrlnnlygsfpselgaleemryveiqddwlvgtipdalg
tgwkklhtflvggnvlgggfpstfaknemlgtlfidrnrfngtfpavfstlkslewldaenneftgtvpd
niatlknlrvlnlnnnsltgylpnlwdetnliedfevsdnkfkgplpatlasapflkdfrasrnqltgti
pvsyykwenleelyldenkiggelpqtnepfydglqelsihsngfegrfpvewfeptlrikvlelhrnqm
tgtitdnicerldpdrsytrlmnltadcdlvscecctacyvkgqlqtaes*
>Thaps3a_8217
mmlrsallllilvhhdcalvagessdgsadnvdtdvrrtklstghvplrqlsqnedrtqpnqamdkrdkk
lrkqnalkgkdsevnegsgfdkrvihdvqhvvdsselleieeqltdnytvttdgkdiregaveirsvnde
aiytyemasirtqdevieqqqalaaktkkepeasdsrgtraktkrdpsssqsltqgyastsapvstsddt
spkrkiafgpqsnvktvrsksrkssnsesmsihsklqgkigktskqskkhhptsmvptriedtkspvvtk
vptttpsipqpvatvfdldstvdsfgcdgesaagnsldgttkeyvcniadgsgsqlvekssttsasfval
rkkynlrdshetqqplqnldihrptpsqqhqqsrqqtpfleeergmiivpshgelsvvdkirvyaddkca
gcdavsyrvegrltdtveseggrrmkwlstfyssfisaqstpkrnnaekaslgaqtwqlisegdfpwine
snptrnpagstiastyesgdsslsyteatfdnseaykeykvtfpsirneslylilaevelsgkllvettq
qpsldptsdsptyfpsvasgeptsiapstvwptaspmkasssapswhpslgpsvavttppfkspvvness
vpstatptarpvvmasaypnvnpssqssiffadhetsvgeaepesepfanifdttldanitslipvssan
cetsdgetsdgeaepfanifancetidgeaepesepfanifdlrsnmaiiqsnccpdvesdandptaaps
tasptlpqptnspitgcfpesacenvtgatgpgscfgsfscfntigtvgvqscwgnnscesnegtiedgs
clgpnqcqnnsgdigsnscildetsslsggcisnsgtisddacqgeeacafntgkigrnsccngertcaq
dvdakyvsrqigesscngvlscidvagnvsagscngdeacsatkvdigagscnglfaclggdtstigkss
ciseekfyddatgdafdyrgvcqfnsgtiddescvgnsscyrntgyiqgpnsw*
>Thaps3a_24216
mkrlllllltgitaslppslllvligglatagvspsginvgvvdassysyvggggssssmmyspsvalpa
ggvvsssttvtaapsssslvsggsesgipasemasvattlttstathhsilrpgmaadpssfnvelsllp
pppnpneipvlqssnrgdggagetfrvvvlgsgkgsssgctyslveftnrhqtddiiihsahiepsamyp
attagkispqtippppplfdvelfsverelhlrpgstvtipvsiiphwrmhsrhdggglphdplryqrhh
sksvasttvsgtattesystqlapdeitvsdgivasddntasrsdvetvlsmsdskmsiwkaraqmnnsl
qvdmndmilnspqlpskhlhqllseksihetliantswgflrmkvpyacspstkeyeyglpnnlmfldgg
ggwyarrnttptaelahlfgddvmaavdpddpfvynvymnnpsmekeihvwevfttrpdlvqvemrrgps
rddpmvfyplvgeriipgknnvyiatvrllpqnfnstmfsqigdlgtlelrtsvhdfsialdfipnrgrw
gvvhgissnhstignihlardefihsmanaikvaqttdpslsivksyrvsakdqtkqttqfqeqllqqqr
iensglavkannksvmvavpstlnfgiittgsrmirvpvnlvnthkrairimrisvsikmtledsnatat
dshkldigvdflggqmnqisgdsvhgiyefpheivippevsykfpinvwcrfsasrgqvilprvytgavv
lrvtdnvnvtyydwepsvilndadwsslvteipfkgailpgnfgistesllypthfsmlsaeertkikqr
dngkkpeyfdreleitnnfavpisiinmeisdtserefchkhfsiplfskrrdnvgqraekegswrglal
rftflegevlgitpkkciltletdrvgkqslplivysgellaewevpeggltiasdcvvstngtavsslg
mkcvkkwmhttvegrvlhdaimdrqskeksttksracsarssddpvesyflsllsgpsrphllepiimqv
gavsagtivtrslvltnlnhapvevtatsaavggmdvtigtasslmssamqqlqldnkadtayflanspl
aqdffsnlkhkvdislsprangselrslfgrqatvesfqsasdfrtsellrarddefecssgfilstngd
keelksrkaatkswsippggvarftitlkvpdgltlkndmnsfiatglvletsygqampivltysalvgk
lqlktpatnalvdrrtqknvispdaiqvptsitsdrslffskpdgvplsvesnftrdlslgevkscnnwf
avavplelragnnftiqgrglssmnsptliqigeihstvsslrtssdnsffssalawlesrdkiqppgcg
lseeeivatrlnvsgdgssievnvesikaqtvkalsdahrilsarfrstepattdkriaqsifadgggsy
vyssdqmavrkawanwaklssyglniitghisastvyyghdddgsspkgnhnsnsplvmpvssallqssl
dvphlfqgargvvdfgsvrvaqstsvyvpivnptgvsirvqlsalgnsngkdlggkdvfiqstpgethpw
wtggsywmadsdgqlipsshnvtiksgsgsflsiinpalhtmsafvlgcgrrcglkegdndgvdrlfssi
gsasgggsilighprdsnsvqqakqhnalgllgmvspppfsighgsvteivippfseaqlgpiyfrppkr
gnfsssifiannltvleevkvrghggweklvflddesgdnnggdiefrhgrstlvfpgtasseeggsvvk
svvlanlgdisveissvymtssetkhfthkrpplalqndqpsyqkcssrqfslvgcddtsasqswiqkmf
ssavpssqpdslgngftlnpneqrkffiehhpdctfqtsyaslifdikgrdplsanerggaafgyskmel
lvgydmnsndhctpysppvpslwelilfanprfawefwtsgrdgkeptkplvkvsyifwmlliflllpyl
iglavpvvrltdrrrvegaswrptcrclaradpvssdlvalgkeqtkhvllsrfkregvltthcvlsdgs
ftrehcgsggsqskssdgigqpqpcrkpshpnqqartfsdavfnrynlvssaeilsetgegpvgmlprgl
swrtalrrgvalshsspratpelhylartrnvmsqrysatpkhqkqsdapqaaplptsavnttsapinvg
ksvaapqdrkvdakpestpslskrnihakngteeesssaaksnaqskpsvsdnatsipiqtsdakpirqa
aaektdidkptqkstmvvnskkkkqqqkpsesntssrapsdredlvsdnaatvpvlmkktkaksdtahkq
fistattstdtlrtkqrqikkganvskvvetvkvkpgkqvkpkssqdaliskltsnatpklspspnnetk
ptkissvdrvkddnfpplvgeppspcsdssarsptpntltphtpisqkmsvrpppglvpppgfleppllk
esssspllssphlslsvrssptkgfsgnelsespsfleqaesmpspplndfisslqrneiikgdvgdrsl
rlsalrpsslepptlerstttdtaddapedvqallgagsnfnvmnfldgilsesalsreeefiqetavaa
ttpdsispfhataarvsidpwnsssnnqsssrvnplaaiigrisdveatalqgldhdqheiagiplssda
psllppstlqastpeplfasvatevqedeaesflepdsfysqllged*
>Thaps3a_22850
mgsvndqrrcrkrkswavasffcftllltftdsfvppstseirkinvksirytapnehqhlrytslfsak
vdavaheeddddedegsnisqvqrvdnlrrlrrivlsrrqqeineqedearerqdiyflglalvpcilaf
vtwdeislslaqfieehgaygktadgnqfavnllrptitgivvpvisialatlvsttinvlrnrqvelra
linkeacdlrllrraifgmfgtrqhagrraralalttdyvdqlvrecksgaiasledvelrggistneld
klsamfhgvdgaavsrqdrvgvaddaiarlneyrsdrvallltdfpdlhwivlaalsvsicvtfllesnq
lvnqylnsiqlrslfallvgvfsatatlcldladpftgsfsivsastqvgdlrvclqedireanaeasei
ssstrqffqslfggptdlngskasseganrnddadgdsgsereslklspkptpsrfkcegigryrcmdgn
nyqeayscytqletmalesgaeseeidpspaatkfhilavrsqqninmrarirnisttnnrlcclvqisl
fasivarsdvsykrfasapapglhqhylspppsyfsarrlfafghpkyfidkyipsnkpgvtlkvpnydv
lfdeickasplakqaiyeespggikainkssdtykwkvtdsynpkrfvseiekidnfqqngvpllrlrss
lqgpskrrgeyfaelitteelrhqwdatndivdeiysadmnevkkvqdvkygepamfgigyvktkqsvsf
dsgaqiiwgieleesqnhlfpedqtkrmprstshlfactiiptgddafdveyvlqleiggfpgwltgpvv
cetvkkmfrfaedyfqsdelkqklaslpdagvntkeqeevgdsmestetaeaslldekqtllmtp*
>Thaps3a_20600
mhfnppismiqfvrtlqtlllssavvkawafstprdyfpsktshhsiakgrlssttsgwnesddtgslpi
sfntnksrrsfmhsassivagtissgplaailnlldtdpdistvdrcsatnvanamglvqfpcplgslgn
tyhvmragqslleeedilstnplfltnrddalttlgvvqvedvctelmtkginpsvvkyslaskcidsan
ivanrmmvgrnrivpeftfmdqrgagiwdgkplsttepaiwamdaaeagkegrggqpppnddgtanetlh
eqvirlrqlmsiletqysgdsillifpdgtspallscliagiplkdvhalnfepgevrldvnmnnsidll
keqlvspkynemlsvgktqleklrkeellkenesqtpvvasqpttttykqsewqknrssrdqpdffsvga
lgaigymstwrangrddpekdaekviastsptlafanatgsnslfeptsfssftmpetlspssrtvapml
atsiaeggfgeqlnpnvfedvpvlskeerieaanqamedylskddggddwldsmhdimmnde*
>Thaps3a_4718
mnplrlllatalaaassafaptafvqrvapaptqrsalymvqgqgdsykkvfvaggskgvgrlvvdklvs
ngaevvalvrsdeavdelsaldgvtaikgdamdyktvegamdgcdaaittlggghnvaegekyvdyvgnn
nvieaagilgvtrvvlvtsigcgsskeatppsvyevlkdvlvqkekaekvltryytnmnwtivrpgglvs
epptgkavltedtmaigsihrgdvadlvvkalsskntekkilsavdpsiesasnpegktceafila*
>Thaps3a_10580
mvrfglwclhrlllintaaslmlmsrtsaikvdaivmltvltptssvgvqsafivaaakayvfilctqkl
gdaiyeccanyyqsspmplhitlqpgrstvqgeieevltrrfhrripvvgagrtdagvhargqaihfdlf
hdeipfkpptppeivdtdasfeegeeeqctkfcnelqhsmnrmmpldirmfhlqlapytwasmldiddeg
segdgydvdadevdpeydddnethqqialprarpwhaiqraqskwysyrltlgptlwnpmerftrthfvh
rpsfatgssssssrpsqtandepyaitkvdmerlesilqlyvgthdfgafggqleqnakkrndgkrintv
rtvfrvelvkeplkndytfgaeggdaetlsqiqqeqlgfigeegnyridfllkgalykmvrnmvgtamev
wlgrmkeeqlaellkipesekggddndllkmpsrkdnpskpappegltlecvyyedgf*
>Thaps3a_20965
maklslillaaivaissafvpaaqtatrvnqmtfapkieatestalfmaedmtwegeyppskvlgpimsk
mpsgllaiismaslgvcvyscvqtgfllrepgaiengswvrwyyvveglggplawgthvaswiqrkngm*
>Thaps3a_3754
mvsrsnsivafiitvaslntvsaftaspristcsssstslfgggwgnnqersvsneefggvngspiydsy
eiqdrgmfmqkvnaerktlrlkkaadlldvariagvelkkkekdpeklemfdvediagsedeyldvsi*
>Thaps3a_11211
mprlsalavlllalpasrasqhdrrilnpadsvgqqmkqlhangnaqarftihseispgkelaldvieav
npavtsetiikdnngyeskvdgsslytllvsdtstadgadtfallavnpltdelhgivekkgnngngkgn
saykinqskdvnggkataveetnteapawscavdghfeseddarklydgdeqghdhehhhdhehhhhhed
htasimenlssslrgtkvnplgkrrlqsgtnynyqvdiymeidqslvdknggtfvgavnyvnsvitaanv
vyekeidthlfvsyivqsalydtatstsnaldtmranfasspwhtagidlhhailgkslgggiayvgvlc
nsqygfglsasingnfrsldysvvwdlmvvmheighnfnsghthqaytpvidtcgttcpassssstgwat
mmsychgcsggysnmlytfggsysgsgtksdlsnwveypdlipnyngdavsvdpqraahrmyvhastrgt
clnlpvnptpqptpqpvspaptnqpvtpapvtpaptpqpvtpaptpqpvtpapvtpsptnmpvtqsptnp
ptpnptnqpvtpsptrnpvtasptvpvnceaasisqyqciaapncnwvkfrgskycefspvapspptptp
psptpptttpqptpnptqpsgggggggsclprgsscdlkasnpccgscsgngrwgscs*
>Thaps3a_6658
mnrhpaallillsstvtvgafspalsplqrqqqkrkcrsndgrhhttcaptptslqlrsviqghtagfnn
vqssssstslaatttttttprqftakkriatlmafltgwadfllftkykffatmmtgnsmwfasalvesr
yrdvafyvsvigsyimgvgtfrraeldykdkalnglfapivvgmlvgsdlitwrdgvgsevtgnlifvvt
gamtrisnmivdrisrtagrkpipkeglfmslsviggfmlgaawsvflshkapqlknfgafstmggiygt
lflwldreelgawwmkkngklceidgdevtck*
>Thaps3a_260785
mvkprslatspasmmsyiiaslfvamlllrsarklksrtmemplvfpgglegnskeigqtyqssddesen
siyvepvmtgddnnddsaevdnvyegvlpgldnrrhqamelhkkhrdstlapksehvresilvyrekknn
elrsrwtkifgrraksdlstgeatlclsyilinvvallisptyqlkvgfgslsagntlflvmtatrnsvi
twilgvtfehvlvyhrfigrltvvvslihsvfyidqiierisdrvtvtglvslgcsviiflsslnyfrrk
hfniffwshfsfvgfiigmylhapasqpyilasvvcygvdkllqmiwtqlprktiifekvgdrtarvkyd
rtplanllarqkvgqyvfvnfpelslnewhpfsvasspcdtkielyiralgdhthkiveyaercaaenkq
amirsdgpygdlsfnyrrygsiilvgggigitpimsvlrdiyedgetkrnkpigcikkvslvwvmphase
aalfldllndfqqrsidnpllprlnmsihitrddsssakhvdslsesqvvysrpdfddvmnqsvknmtdg
srsilvyccgparmvnqlwdastkkngktlrvdfyheafef*
>Thaps3a_5283
myfhllslamyfptvaslsntrqlhrhhhyphnnivvgsrdrtsstwickyqrkrrrialnaitgedsea
aatasgvdedegtthpiklreipshlittldlaplmthvssyactkrgresigalvstppystavhpisg
qklslfgnnrsrrrrgewyseqldwktarglnadktlplifpiaqsaedatleykrvrqamdllasnssl
mhkndktpiplppmfqlfdgvsstnsaesdddewidmclisppfgidiaeevdletilqaeqvtkllldt
yewgmrddvttfapeisnivkemnlmadasdattddsegaisslrnlyqilkgaveivragpnlsdlknq
ysyqfrlaadgqfddldqlrqkeqqqlqkvenegsrtseketpnqrqlkavreeisvlenlitrklinam
mkaapdaqramhtlarldvifaraafgcewngaipkvgetgsmnvigfvhpvlalekrlvneekreglcs
dsvvvpvdlllpgkdshqallisgpnsggktlslksfglvsimaklalpiplenpspdesvivdyfdyik
aevgdnqsvvsgestlmarlnacssliqamtsattrgggtdplagsaiaqsileklistdpmckivatth
spqlkamslnderfqcasvlldsalskvggtievndvttrylqptyqlqygttgesyallaaaratpslp
ddvirraadlmnrekdgdqaglalqnhmlalereryettvlkenaynvysevqgykqdmlaklqasqtql
arlesrleaifetlkrekengnsyqlvgdslselrlfkakvkseeeilaekglrkvssthsfydgetvvi
iaegeyegcnaivkksesndsvetlvsvvpsfdmfatdgedaapllvlkrsevavwdypdtlwgyddaat
tdkdkpsskesilnilsalntdkgkqdngnqqlpk*
>Thaps3a_9466
mklppsstcvailvsisyigavtskhhpspfqprrtftkplnsansnsnihnvifdlrggakkkggrtas
lysnsstkktqktatgkkkvqaakeekksaasdtlakykailpltriyitmvgavtllglvlgdelsqgl
laldpirvmyglelwrpftaacflgppsigwlmnayylfeygsslerafgtsqhmlflllqigflsvfsa
ffgqpffaqsvitsmlhvlsrsmpnqqvkwliftvpywtlpyglmasdvlqagnaaaalphvlgilsghl
yyfhknvwpkiggedwlvppmflqrkldgleeskakdsistalkmrkkgkgkklgss*
>Thaps3a_4945
mklstalflattvgvtaafqspslsrtvrsinntnqqkksnvgggsvksssamwaatmdgtandvdvagg
vagrrkktkqerlelaskglqvhviglsihhaqvevreklaipeaewneqsniicstgqveeaailstcn
rfeiyfaasdaheanarvmeylaersglpvsvlrrnifmlegddavwhlmrvaggldslvvgegqilsqv
rqchlhsieedgcggkvlsrllnnavaagkrvrsetniskgsvsissaavelsehmcmqdlnlpfsearl
avvgagtmtrllvthlasrgleriaivnrsmqrpqelqeqfpdvdieialvdqlwdvvgksdivytatss
tdyvidenlleqngqtggrplmlvdiavprnvgpgsgkvreylgvlidgvvpynvddlkavvakntamrq
remieaenllreesdsfigwreslsaiptinqlqeranmfrqeelkkctrklsqndnftdreleaverls
rgivnkmlhgpmahlrraesvegkqaalkelssmfrleddesgrggrrrrr*
>Thaps3a_25138
mgfaaamlqcpllllfaawycspcssfsssqkpeilisrssatsrvdgdevsrhhqsisnyeachqriwn
nsrhrpcsslvpmsstkfnvgqtqsrhidhdkvqatidnfistvqaslqdesfvsftlkgptaprqkkqk
gksnatceddarliaeqkeklrgkyklitgrlirlqnkkrkksasnddktgvvclqatikyhlatdvahn
wkvegitgdgsdverglkrlfltamgvhdnddqmllsewgrprqdgsngemgiisgelfttsgvhklqls
psskakftlskqkvaqenevgsqpiisshdkaknvplspsslffqklgvsnsegkptvgmasklrqcqky
veivgnlidnsssstfgdasssidsstsirvidmgcgrgyltfslhsylcnkflplkhsvhtqgidirpk
liqeingiaqelggdfnslnfiegaigrtdgnlfesirdsnggssldilialhacdtatddavwfgithg
vdiivtapccqhelrpqidnvatssrnhplneilrhaiyrersteivtdamrgilleiagydvqvfefig
gehtaknvmitatkskrtldesrkekwlqdrreklaelaklygitrqrlatlmgeiiaekqvaggta*
>Thaps3a_258802
ivgtllyysravdptlaaalstiasqqshgtqavmdachqlldyvathpngtirycasdmilaldtdgsy
lsepgaksraaayfyltkkdepefhngsvlilssiikhimasasetelaalfygckeaiplrntleemgh
pqpptpvttdnstaigltmdtmtpkasksmdmrfqwlksrraqhlfryhwakgttnradypskhhsaahh
qrvrslyvydpvvst*
>Thaps3a_25072
matfyrlctplleslagvtqfsvrylqrkgmlfskisgqegdrrigpafdtpprllhtticyaasasssa
ttteafsgddktdvalppcatpirirgaitgdpalspspqpnnapissptraspnnshnqqqqsrfqlsp
nflppflkgdsigsegidstnnsnnqhshhrsptpnytgnhnnrtptksprsirasasallnlatppfhh
pnstandgvddvdlaqrdtleyqinkrderisnmqhdlqlcqsqlgqlqrdhttlrrqqlesthrhgiai
klwkrtneglkarvecferettpaaakeiaslirdaapsnkdsaylmmlqdqlnkatvkldhlgsqseiv
lhkgeevveslreemnevirersrmeielldqekmlvedkkrmiarterrlkrvqgeidflekkaleqln
sktsededdyegrsqdvgegetaavdagdtgkerdtekngtteeqstdnnedsdaddttqtpeslrqelr
kltlerdrtlslirtklrakndeymslmrlkehrerevaklssekkerddwkrsregilaa*
>Thaps3a_25683
mrtvnsrrtalalgrlssavilvmmlssslvycsnvletlyhatsgpkwtindswlissstssinnntvc
nwfgitctadgniekillsdnnldgvvplhalvrmphlkvlkldgnsltisgsppegiggvgnvdtsvwe
glmfdslseeggqqgitsqlqyidmshtdalggslsnlftttivrpdesaaaaktiqfphlndlylsgcq
lrgsfpsqnevelfgralerwvmddnglsgtlpaefatiavnlrefsvngnsltgeipygfgtlydlrhl
glkgnnlygtiplglrcdgtgsyggakqmekldlsrqrgvsptsnvvgltgdlpsfsqcenlrrldlshn
qiggtiseyflesvdplvfegailnsnliegmlpgkplvrfdadaisiqdnhitsldesllcdssrggai
safgcfavlcepgtyfpgsgrqeeagekcmtcddsqywgatscgvstatatkptgptndvassgvdekai
lmqlydatggdhwkhkngwslgsnvpvcswdgilcaddkdvveslvlssnnlkgsaptsvfhlpylkhlv
lkdnalftssaepffrdigqasfletldlsssglsdlplvieevrssltelhldsnpfngasipsslysl
tnlriltlddcelwgkidstiyglsnlvllsasnnklegglppeishlsslstlrlrnnslggtlpssfn
llsslttldlswnrndgnvgitgpllefaelsaltrldlshnsfsgpipdfflasvdpstfeyadlsdnl
lvasfpigikpifqsvylqqnkitsiqqicdaaltgselesfgcdailcspgtfnslgrsrsskdpcrkc
ntnggaqyfgsveceiatslthrdaieliysscngpnweartnwlsesvsvcqwegitcsdgditeislr
snglsgtfptkevlgalttltrlslegnpvsfsfsgvkspgsltaielsntnleslegidiftgltevya
sscgmrgefpsailqlsslerldisfnechgtlpsnigsslqsmqllalhhnsfsgslpsslgemrslhf
lqlqanqfvgaipaaisdmtglitlnlsdqkskgggltgslpgfsampdlkvldlsnnylhseipsnfla
mtninnvdsldvssneirgelpgslsrfplssmdfadnkitgvaaelcgnncalvlcapttysesgkqps
esefcqhcpstvywgttfcgtsptkplvslpdtvlgaslsdvdfleliyescggkkwfnsdkwmsseshc
nwfgitcvdgtfvqsiilsannligvfptgvfylsrletlvidsndlqldfaevkyatklttldisdigi
sdleglkhapsllsldisrndfhtiplevfevitlqqlfmgtnsfasaiptsvgnlkqlqlfscssssls
ssipseigllrdlvhinlednnlsstlpaelfealtslafvdlsgqalegslpsfrslrnlrrldlsrnk
lsgtipddflgginplffdyvdlsenylsgevpailshfndvylhdnqisgidselcdksrggvfeqfgc
dailcppmkystigrqdsetnacidcpnsyyfgattcnttvevdtgtiksalddellpsnvvrenqaltt
fylacggeywtnndhwidssvgychwkgiechigtqsikainlgsnnvlgvppeelfsllpnleslslns
nplsgfnfywlerslrlselnldatglkaidgigkapslarlslrnnrlaspfphelfdiktlksliisy
nqldgpipnffstrlpyletliinnnrlegnlddllfpptlrildlshnllsgsvpssfldqlptfaqid
vdlsgnqitsidpaicsksnnwnygdverygcdgllcpsgfyselgrrssdsectrcsdasyfgttecgs
sggsgaalavsltivflllivsvtvlfgsskfpsflpypepkekldssnvprggpknptqssnlreptti
dmglfdesdedeqpvgsstaapnshgydydnvddedpldaymnslnstadatstsasqrqpsssgggrld
hdaedeatshwnvatdtsqsngdgsrllgkseygeededaptngmdqvavaarearsamsttfiragsnn
kqstkdarignndddadeeggydslhkihqmqhqevdpldvidhraikyesfrrvfikprdtetghawrk
ehdvvctpgkydpilgfgeledygdsnkttnstttehkivppelikaiaksgydsptivqsqtlpvalsg
ndalitaatgsgktlsyiwpmiihimdqpeimpgvdgpigivliptrelakqvykyaklfmeacggkvce
vsggnrgtweltkelkkgceiivstpgrlidmvkkkgtnlqrvtfvvldeadrmldmgfekqvssilenv
rpqrqtlllsatfgkrvervarswlknpvriaigrtgassehvdqhvmclpsreakiqwlvemlpvlspl
grclvfvatradcdllsekvtnsqalvgndnstvvsihgdkdqrdrnsaiyqfkknsqailiatdvaarg
ldipdvmtvinfdaaknidshvhrigragrmskedsgqhqrgvaytlmtdgnadfaqslveaferegrav
nqellalssrskrfgggrkkqskgglgfgggdsqtpaqqshiqrsnqppgggsyygpsadatpvakrsrw
g*
>Thaps3a_20891
mlypryprrrasgsghmlisiitipmiltsvsssfvvdqdvcisgyitcsqcnvgdlqtynveynvhqtm
yhptnnnlqcllanpscvldgfevatkyaigsianmddeesdvfcrsfkldygsssfissagkqfvdnfa
tsvvvggfpvsfngkissvgnetslpivamntlslsmsiggcssalsvadfcilpsdapttspsiarspl
satlspatkeptnaqlsgwptykptiaitetlapvqsslfgpsdtsdnesttapissaptdvptnsvapt
edttkqtavividanqnsdgtstngtddginnnviinkatstvvtsremeiqqlfkthgkmagiawgill
plamatawlrdmfpstsgsksfccrkiisnswlvlhlsltlaaavmtslalycgikalsleggsefaskf
dgghkstglflvigiwvqvlggiirprkntitrrnnngvsmrmdeeandpafdddddennnmsdihsese
stveahvvlgqilgyvgrsivdpvedpkpsrkktqskkkviqshytssndvvttlttgrarkywryfhra
lamallccgvwqvssgfeeyqdrygdasgyletrywiwvgsfwgvvcvltfffkkf*
>Thaps3a_264404
mtfgllalsctklfvvclflrmpagvnai*apmrwrrlvdgtn*v*rel*gm*iltstmpwmy*gdsftt
iltrgvip*gklwsthsfplavlktes*rqgtvtrglhelhapllrckvtkcqaqsvmhlqktvsprvlg
sltikktp*mgflgaqttgsreeqrvlyrknlttpp*algas*k*gg*gig*rlvllresrls
>Thaps3a_6711
mmqsvtiqafalvasslvlsaafsftkhgsrthhhqhdvvydgwihqhhrsdrqlsiqsatgkhedeldy
ispmrqrpkpkggdiaytnenilrqqahyknirnvggaecvvdlyardpnttgsstrfwfvgkvarctgt
vsaeaavarqynlieehacrirpvelgrsfgkleiysapgdtelrtsqndpgirlvklpktvegsenipl
levgmnlemvtnngfgffvvrtedgvvppemigq*
>Thaps3a_9928
miktpnikstnkvqvirkrhatlllallqfqstnsinfhkptidpykvlsipptsspdeiqkayrqrare
thpdknssptatqefrevseafdilgnersrklydhqvrqeeqrrrqqrqqkrrqenmrrqqkerekker
frrqkemverakstygrvgklssveqlllesevmdpvsklykrhvlimfvankaaekkgeetyyfpfpfa
gesredasygdviwtakvrfnsqtdltrlfkarscsdephiifakkgdpihkyqtfhperhsvdvhgefk
qwvqnllhiqvrivnyhslpvgifvigsnngrvehmheslsskyqllmqintgdriiaydtridsfpggr
kineeivryaesvalldtivtsdeiyivpprrcydlssqctewkltlkgmksqcnknqefmhsicpltcg
vctesfasdisyyafhypihrvpqflqssvqgvrffldditniaklrknaaaaffvvgvllslnivliks
alkswrtnstngsdgsrlsfvldtmmliffvcvcigmkwmcsvsvfkmppylrslhgdfnriardsdvls
vllaagfiacayfralfssvasggmnaakiglfialllalgcfvgasfgmmilsikrllkpilkssstpl
llyniavvggvawlssidkhfsndllhvinfrknaaaafcllgvltgklamklidklssekpqpqqkvkt
l*
>Thaps3a_28244
mcpdpndqpkdktsalkgavgvlslttigllistvvlatnnsgdahatvaadtsfleskalsnivaveed
nvcdgaklafdnqlcvdlsvpqaggnitegyvgeldvgdlvpstkpfflssmcpvnvhwhvgtehysygq
fdengdgpngnidrpswaaryltdasaeeeqpgfrchhydasdskftteydwmhchsmevgetyevhwph
savgacgtvdqyqtpfydgvfcnlslesfnalgeqdianavgvqgqvftvvndesyfypdmirgmivdge
mgqniayytgsttgssvsnelcspyspitwqvdrechmisassfdklcydmkmqrddmsddlhphgsrel
vednlvannqqrlram*
>Thaps3a_4565
mhwtilreeqpnstpafllllslnlslarwvlgynnlqlhttqrltmddhrgttaatstssiasssargg
ggvddshreleggdgqsyhssplvwnnsphrgrsrreleqkirhrthrsrpaagyfdhgndakdgqnksd
dkeyksadaplskaltdillqtailgidttaklskptlaltrntilpqiilplihdlweqyapirlqtwi
kvvpsslknvgnllwdtesgkalgtklnqlgdnaldmassdvarqcwidltvtiikimealhtpevrall
dqyavgmcrfvdvwssgkakqvwfdisdtiwamlevgsdplvvmslaegcaqicfalerereglkqrkak
efasdrqntasrrrerdqrqrgiyppgkevvregegrenverafldglgndqdekeeeeedgivddgppr
vilptspmnvddsikafqdgmlhpiasreyegdseseitteiedlrcnegsgvirqdinsttaahklgqq
lryedgddyqqhdgqdvplendgeasemydafnesvlqfyhrmnevlaetrkksklresialqrqtrvet
sssqsnnvhvdgnkaddtttnepaynmlssrsilsmskkwwklllvvaicgvvitsilwfalgcygfyvv
flgggntlqlspfaplsetqqqp*
>Thaps3a_2253
maqelsvfrwriilpylalvfvvlarelklftttpsldpnttvknehaavavggsvsshpacshfktssm
semwqnihgsiilnstyipdqpkgntntsreedaiiydklmvwtqhlleyyspermrrsiasrppnptil
kvltiiadypttnvplkilvtggsvtaghwcvenpvgwdggdggapfkecawpsrlerhlrqlffndvnv
pgvtvynmavgatsvdvatmileyellpddvlspdvvllahspndanmlspdvlfyehlnnavqavkrlr
acdddlplvgliddtvgmseiskmmettaryysiaswyqlmmldygnvvrhtllrrydenrteplmgstf
kvhmgmgfhigmawtvvfdflsimmeacfdynedeiiepmslkewkeeaqldnlqeeplkrspskhfggl
yhesnpqsvneewqsnlnakeehcksfdsseppqpvctyawmvnklagvmrpkdidnafssvmkssvgwe
atghfykfprlgyyaqeanasfvleipvtsptlyftvlstesygpnfidsnlhidveikrdaesteldcn
ttasydvegyheietsshephkfrlpggganagdiiffnavltsgsyfkiaglafckq*
>Thaps3a_20285
mvmlklittillshttfafvgpstrsaitsqtlpppcpsalhrpsgklysaaneeiskaptlngkvvlpt
kamtaglkghkvaavyavlnsnykrgsgegwqhvehvsitrdlasdinyflaqkgadsvahvramsfsyp
qkavmedyangwrvkvhdaggdagrnwgmvpseardevavqaeattesdydyddeddmdedelddyiqmm
aesrarmgeargvaedppplfvdntasnsaeivspfessqaatstntdgqplelnsenvdkvldevrpyl
isdggnvsvqnvdagtgnvylllegacgscasstvtmkmgiervlkekfedklgeviqvdpddeegggka
teltmesvqlevnristaiiamggvvrvvsvdpigeveiefrgpnkvkkglelalldveyvkhvkfvs*
>Thaps3a_263566
mfaviawylvltfskafelsptttnicktrhsssrlhyithttlhtaatntnysitptsppdvlcigetl
wdslpsgmylggaptnvaahlaslfrassetddfsvsptvaiatclgkdqlgkearrrlelkdvrtdytq
fhsewetgmataildengdatyefntpaawdglsmeerlldlisdgnkstrvfvmgtiagrlqdeqgats
sstlmnvrnnapdgtvvldvnlrspwytsegvlklarggldtatsskklallklndeelialeewcgles
tdgadnmtglklkermaqlanevntqrlcvtrgedgaalwcessgedsdtfhenlgysltinndsdtvga
gdaflaalinslfiqketpdkaleracalggyvagcrgatpehkdapdairqlfhl*
>Thaps3a_5777
mnkfitrlitptlllvffpsesireyvsqstdfanptsssscglwridpllrrltgmllvlmsvhlgkpp
hlfaihvnlntgtsevstsprrleetddpgrerestpligqqiknmaatrvqqieggaireldvvnesqy
vksessvrsilidealstwskalvsvvgdgvqngrfyrqqrctaihihykssnmmsvagvvneaddvnrv
trpsnddvgyesadrhatanepdgavdvndgdaasssyfmrgytplnfdmnamvmaddsddedddvgaqh
hvvrgnindevmrgdmftsgyyhmaaptrrtngvkhhvagiasvreeggggahthghaesesdpeseend
lvpadfallaeqalraldeehrtvlggsdqlslgveaqttaasalsssatneaaaaggthesdlklptet
pmkdedpetteslqqllqhshqhqpkpkpwtsmqskkqwslseskhqhpplppcqqpplpppssyqpapp
sapltleekskrwtklqskryshrrrfaslnssgtgpsapqkellppehvrkiladhgdmsskrysadkr
vylgalkyvphavfkllenmpmpwenvrtvpvlynvtgaisfvnevpkviepvylaqwgsawvmmrrekr
drrhfkrmrfppfddeepvldyadhsldveppepirmecgsddmdedddedglddverfvaswlydnkpl
sepadyddfeddsddkegseegsygskryhrrnddlagfrvpggrytngpsyrtwrlhtpvmsclcrlag
plvsthlldpnhrhlfhlpefltakalniaipggpkfdplyrdvpwkeeedwneindvnkiiirhpvrse
yriafphvynsrprkvvvggggyhhpqlcyvgvddgnddavgeedefnedvmlplvgetdedydgseedn
vwlmhddlddeedavdaadgacgpwtkrfkhpyasnlssrqspclhlvrhlesrftllpvhst*
>Thaps3a_6094
mihtpnllllavfflvasshtshltsafsippairpittschpssplyttrtvsestdcviddsgtsdkq
veinpdkaaviflhglgdspdgwskltealpnlrpnlamldityvfppasmvgitvnggeqmsgwfdvyd
wpigldakddpkglamsvkrvdqivtqlkdeegidpsrvivggfaqggavalmaaynrrkkdakpfagcm
clsgwlpmkdyldvseetakatplywahgqydekilfeqqvhgvqklkgvgvdvsayafpvghesanyee
ieamaefidgiltsktdqsktkavkyaydepesseyddetnallyylcafgmeeamqveeeaastvmsp*
>Thaps3a_1094
mmkrtllfgaiclsssvisgfapsasnaaashrspfhvlqseatatadetaaiqtdpkeavklfgrlaek
yimldasagmccysgctdcefrepgggyrmadqsssrpkwipsydhrefnsgkehttkwsteifvdgpav
tkeefvsrvinmqfapplggpylaasaatiedesaaaslfdilagekekltkhrmgkemkslangeeglt
wanfsaalgak*
>Thaps3a_24566
mttatrsfsryalaiavlslteesqpilqpytdqtckkdcavaantdcggitrdsftianglyttaeacc
sarlgyidknycadrskvtpvgtgmyyaassggyclkdeipataadgegkasandklyatpaaccsamsw
ipsayclarspttsaapvgysgkwfvdytdsvckadcdpvtpftgrpsdadtsgaacekatlqtyqyydt
asacckahlgwipsatceavsttgisatstdgtdkwyadysadtqhcvqdcayvstdastatcggvlksv
agvplyddaddccaakfpwvdkalceeystlandgytgkwyvsyedevcvkdcevdtvndpecggnpsdv
sarlfadaaiccssmlgwinkdtckstsetgaavaatgsgdwyvdwskskcvqdcavgtagakcgglads
wdqlygsssaccnrltwiplaqct*
>Thaps3a_7708
mnepfasieatmaailvtmftvlvgmhslqlsasppsktsstrtslsllqslplqlpdpltepskycyei
fcwyysivwigifgfivvsqcyeyftawsylgvcgglalplmlqpmvypqawkatvdgkpiinpdahqsf
tqrystkatlylfiysfignywythyfysvlkakytmpshrlndipiamflathfyfctyhvcvsnsilr
fvdrsykngwrksvlfwytvlflsyftafvetlsissfpyysfedrtmayvwgsafygiyfivsfpgfyy
fdadvdyvgstkqqhkhitlmdtfttacghgmmiltlldfvrlylgiplkiggvafast*
>Thaps3a_21965
mktafaltllssigsvaakspelnptsfaevqsskntfikfyapwcghckslapdwdtlaatyasspsvl
igsvdcttdensdlcqehgvqgyptlkyfvdgntegesyngarsldalqsfveetlnkrcligteeemsk
eeslcsdkekayakkmrsktteelkaqierldkmkggamkpelktwimqrlhilnglnalenakdef*
>Thaps3a_31174
mpmlvsassalillstgtaqasslyhssshhpsssldnsslstvahppqhtpssfaialsstvnssftst
ltpyrsliimaatkrtrsssnqtkqrttkqsapkqpkskhytrpgveasarlaslqprgqhldqweraya
sypammyakggeklsaldreredlaeewrrcigiaaatnnnsnnnsknaamtkeqlintitawkflkgkp
rnalkpllqsnsetsvkdcssrafeiaasiphltndgsttatatadenddryheimssamnelcnlngvg
patasavlclhrpdvfafmddevieclydgkrgytmkiymevndacreialelenarlskigngkggegg
efwtpcrvgkslwsaatmsavkdedglcavfgeqkteekkggrttkrvkm*
>Thaps3a_5706
mtlihtltlllglapstiaqthvgcdascppigyesdsshlcvgsavedsaasrlhdichplptssssgn
tklsfnsfkqpgyvtvianyytgceagrresgvyaglaqkihdetfgrvnfvtslkgggdcaqwsdiyqt
davvlglnngvkpstqpltvsdkaydlrdhfftppyphpsyiildenlevtyksvgpccgyvsfyecthd
ialglddmltkeiydvynrqmidatstvastttsttntvenvvvesetvstettisdantstscqtttys
ewsscsktcgdggiqfryrsnsdtpvetrpcsedlnaceeqcvpefsssfeltiiadarlatrfgipsds
rcssrrdrgyyhymnnvtalafntvkdsqrqvdqdslnyfaepnyfmgptlydtdttstnkqgkkntvnr
igencsgdadqcfflhadmlhespscigivhdpevetaygtvywafdttgdnsgdgghlvrfdfsqphgp
gsrmvvhaekrilfisnpgkgsvvavdidsgrysrtareeypifsnrlpsfeyslyecvdqddtfvggiv
spsglalsadgsrlfiaerggrivaievesgvklqefdtgyrsiggmaispttgalyfvdmdtnhvvrvn
aerssdggcsftslvdtdfksslesaqnqvdaecgedtfsllrdyscqvdgtipngtlfeqvhndgyasd
dpdvqstagmdesaallanltnceadsdlnfdalllggyychtclprnqgascepggscanvqwegftcd
nefyvdfeyndditpslvvsslhygkvypkdssielsrgvtyrftvrtgagrpvsistyplltddttaas
tailkntnpseavvngpiiltvdgsspdtlylmsprtqpiklvvsssydgnqepktddnelswkplssgg
vlefkarssasflvaclalvllp*
>Thaps3a_10517
mkcsaaailllsicsntsaqtrrlrrerlykstttnsrtlqwdpsepdwstvaanpfdasattdmisits
msmslpttppatfiqdnpfdnnisdtmdlstrepetvaptpdpfggllipdtvfslsmsmpeiivtdspt
lrpsyppvglpttspavpvlstfapvssapvmapvamvvstpqptnrfvitpqptemsmplttipsveei
ftddvmfgdmcmsldmsssmatssdpttpssdgqpspsptwwfqkdepeeaagdaksr*
>Thaps3a_25565
mgmigtyyfcsavilsillslvvdmfdewdrqrveedlldrrrelefvlrgeeeegclelteeveepspl
nrtlvldhsslhsrshyshhrhhqphlshhsftsqsqmtntissnynptqqplpapttngrllkqalmiv
fsaaslplvcfavtlptmqrlvyggapsllhevlgmvwqkeyslislvkttgdaggwdtllmvtfglfvv
vgpilrsvclimhvllglpvallgdcierprhrttfrmilyqvtstfqrglrpiidalgafcswevliva
fimiqlempsitdtiyqddrcqeadpeygrtcievqfnamdnfllvgvawfalvaassllldlaadgeer
slietkkkyeygqpipqrrsnlnsdqswkgalggrksigdninmdrgsyyssvqveeerdcleeivfv*
>Thaps3a_3637
mslyasssdsywkerqqttnrsplqiasivllalvavvasilyiqstrnssnlnlsqrrtfhhttelhwe
ecesrvnsrqectvicqpernsiqrktmhqaclhgcqqslvasavlgcrgkveegrgkgrkelmeedvfq
dvgvlaynhcskfqgmdpkpdvfatcrkyhragtkqgfrlgidamksvldeeweglkgiksep*
>Thaps3a_16796
[truncated: 8,064,881 more chars]
