# Supplementary material for: Plastid proteome prediction for diatoms and other algae with secondary plastids of the red lineage
Source: Plant J. 2015 Jan 6;81(3):519–28. doi: 10.1111/tpj.12734 (PMC4329603; doi:10.1111/tpj.12734)
Supplement: Dataset S2 — Optimized Phaeodactylum tricornutum gene catalog. [file tpj0081-0519-sd14.zip]

Archive with 3 entries (2 files):
- tpj12734-sup-0012-DataSetS2.fas
- __MACOSX/
- __MACOSX/._tpj12734-sup-0012-DataSetS2.fas
