# Supplementary material for: Plastid proteome prediction for diatoms and other algae with secondary plastids of the red lineage
Source: Plant J. 2015 Jan 6;81(3):519–28. doi: 10.1111/tpj.12734 (PMC4329603; doi:10.1111/tpj.12734)
Supplement: Dataset S2 — Optimized Phaeodactylum tricornutum gene catalog. [file tpj0081-0519-sd14.zip › tpj12734-sup-0012-DataSetS2.fas]

>Phatr2a_48674
msdstvlhrtwrclvvyfavfscassqargfslttkslcqkqahrmdsdarprrwktptfaanafgeaet
rfldpsppqyspplrlfdtdasttlaatmrelenawsqpgtavlqrvedwanqlsqkalgyqrqvenawg
kvsdavsqnrqfgeslwmktgenpqfvksllgklantqheevrfdvpetatgepircsddtrlqphleki
irvfgtagperhqhqdrylertipnffqmvgstarhlmqaifnsiwgdpdiekgvpgcviqfaalsgaga
alacgaswnlaflgalsaayvsvtasglgkfvrlfsrtllwvfdfippffgairekslfvghllslkrrd
wqeqserdflqlspqalisreslehdvetwkadssaaelspsvefawgntstkenepslqadrattaqkk
nsgidspritgrkqsnevqcqyliasevihtsksaleeyviprcegghvdtfqgslvspkefhltgthes
knnkkvkiqssnkklivnpdsiefeslnvrqaieaflrdklqqkqahtdsteayplgvltrmaagavgnf
sgnrp*
>Phatr2a_21592
mrmstaallcsvytagstaafapalltrryssssstlsattnplqsifltpetakacidaaggtplyays
idkleeaadaclafpnaygltvryamkacpnasilkyfhsknihvdassgfevrramdagvpaenislst
qelpedfaalvdmgvklnacsvsqlerfgehyagkgakvgvrvnpgvgsggfsasttgfsktnvggpsss
fgiwhelvtdgtvpdiverygleverihthigsgsdpeiwqqvatkslsfckvfptvktmnlgggykvgr
nkgevttdlqkigkpvadafkkfaekegrelqmeiepgtylvamagalvskvqdkvhttgenshtflkld
agmtdvlrpslygavhpitilpgsgnsadvgdetesvvvvghccesgdlmtpapgepeqlaeqelraaav
gdilvmdgsgaycsgmstknynsfpeapevlvdkagkahlirkrqtlsqiyeneisvegvf*
>Phatr2a_1648
fhragprkllhfdpslvnaaivtcgglcpglnnvirelvhslhnlygaqnvwgitggyhgfhnpeyapvl
ltnemvenihheggtilrtsrggfeidaivsflrsksisqlyiiggdgthrgaykiheacmeaglniava
gipktidndidyidrsfgfvsaveaaqasirsakteamctvpnavgiiklmgrsagylatfaalgsgdvd
lvlvpevpivldgpggvlpflrqrvkeqkfavvvvaegageelleatnvvdrggnrllppigeymrdrik
eyfvehgeeatmkyidpsytvrsvpangadslycmelaqnavhgamagytgfsvglvnnnvvylpipqlv
assprqmspcgttwervlamtgqpn
>Phatr2a_49578
migfrlyycfsllcfavgeqdsrvrrlrkqkstgmrrlsrkntdaalrlleeqdlqskentsgendsqne
iqlcletlrqvavndklshreyvkflfdlsggdvdvrnftslspsfkavfdatacpadtecavdhpfvsl
ksgqkseqlqqllcvgamseirtevsvsfeytirynsvlisdekvivclengsenflrdsfgceqvvpkr
qrklpsasapksdlnldsdfrrmldeegfrdlqlsmdtgtdscrynadvvidmlttfdcdpptvdpdfec
llvrstatvsapamdepseselrtevtmmlrngingdqigaflpsdcvla*
>Phatr2a_42877
mplfvsiasyvvilrlflsavavnswrttlfsrrtgatisfcrrtgtlattrhfgnsnmfdvhhtgnskt
svasskegvseysihvlgvcggigsgksvacellvselnclahidsdsiahsvyepgsqaiqdvvdtfgp
ellieetgdidrkrlgsivfadseamrrlerivwphvrtkiwhrieeikstagampdkkpiiileaavll
dagwevfldgvwvihvskdmalqrlqtnrgmsfddaakrveaqqarrgignlqeevnngivtavidnagt
ledlkqdlltklsdtcnwypnq*
>Phatr2a_48261
mrvgcsarhwttaaaalstlgfvsflpsslilttsattattaiaftppfgipyrwqyhnsppgnsmstha
rsvsttvrasssgapatdkdskasttpsilrdvqaalenswvrqlspetaenlkksrkaeglpdtddnrt
rrpvfnghyvpvkptgiakprlvmyspdmaaqlqltpeqvaspdfvdwvsgntvlgetwatpyalsimgt
rytnncpygtgngygdgraisigelhglelqlkgggttpfhrgadgravlrssireflaseamhslnvst
tralslvvseldtisrpwysdnsvlripdmddprlaqydteerkriiqqlkaqskadpnimvrektaitc
rvatsflrvghldlfarrvertskntdgtydtstlewkeledlvwhacyreyrhaayepfhetrdiaaaa
hvllkqaadriaamvadwvrvgfiqgnfnadnclvggrtmdygpfgfleyyhptaakwtgsgehfgflnq
psagfanfkvlaesvvpviaaahgepsskilknvlddaakvfqnkvdetfrkklgftveqdigddvweal
epllrlsqidwtlffrqltmllkdfpdlssedyvgmlcalegsdtdregsspfyepltqqlrarwltwie
qwrvaldacgsdtdtifeqmrttnpkfvlrewmlvdaytraaagdesdmrklfeliqrpydegtkdeinr
fyrraseealttggtafms*
>Phatr2a_46662
mvlrihtlvpllslvlptlgrafvaqqvpsrlsarafprlfasedwkieidmppvgsgikaymkilpils
vpseivqvrykvpfglnvepkkslavctkdgpggekvgdvlryttqwtlglpagdglvttaasfagglsw
qcsmfdvmnakaweqvvealvsnvdtktdevvllferplegtapeve*
>Phatr2a_46176
mtnipeedkahsrfhswaalailsivavlaitqnpnnatnfeenwslgcvfaslavaaiacichgirksr
dafvgsiveailiviavivwimalpiimspnrslainnlnivdanlyfsawgcialalyiagswieergy
hpyadrlakrwfllfvssivamgvssrifsinncrdsgneicdelslaigiavwaailgfamtlfmhfls
gkkcanvfglmaaviatalwsvglayitydggpgntvgnlffstwvsfvlsiylllshtktllfgtshsp
tetgggnktsndvrnderv*
>Phatr2a_48141
mstcciggvcipysaivpfllmclkwgvgylksifvapvltnkigntgtnrssrtccssttlcedelksm
ettaefdnvlssrnkvivkftaswcrpcqqiqplfnqlsaksrstefltadaddldeiaarykiailptf
aafhsgklvgkyvgsneeklkawvsemst*
>Phatr2a_49614
mgakrrgltimsfwilildcntslrkihglflspwrrrtlsigpcglrnvssrssevstrytitscpptd
tetlrtivekhvrsldrflqakpvaahtlrafrqvhdavpvdtpiildsgcgtgrsslhlgrlypdavvl
gidrsvarlsknpnfqssvasddgpsddallvrqaadnvwlvraelvdfwrccidagwessiaqhfvlyp
npypkksriksrlyahpgfplllrlggdrltvrsnwrtyldefsaavhtaaaclsttpddgdtrdevdgk
tgvygknyaqrylastqeeaklldptlipwtnfeekyhnvgertyelvlkpisk*
>Phatr2a_41157
mnslnikctllclcvtrvlgfspqlitwtatldlqqttslrskaiesalfvtprregdklskssrlrnfi
hrfdtisaagldpeqvqiaglfgrikkihnprtylilaalagfrwdwcfrnpyywfavgfcikwyraryv
ykipvwdrqpnwnniitskeqekdlkaftckkcgstifiaktrefffegntgigglgcfscgakgkenfv
mdrdriledvadeddyfeyerpldfvsraerrkilkeaqgdeekanellvkrsasdtindevpatsssss
dvvdtnasaeesnsnitevetpkkrkknkkhkkdskpkesekqpdlsdddldfldmdsl*
>Phatr2a_47831
mtrgktygcgdrvmhirlglflllslmfqyataqqecspacgpygrcsnvvrtctgrdcekacrckagfa
gadcsipftlcedtvnpagtatvcynggscleaghydgvtkedvwwcdcstaytstgtafaghqcefphg
vscetgltessyafcvnggscletiapgsphpgcrcvgqfegrhcqyaagtapekeltytdatraftdgd
dgisagvvfilvalvlavvagaiflvlrrgrrnasnkemdtnnapqlddlqltsfvehkpeqvgmesmda
ipledvdvdgserteii*
>Phatr2a_20482
mpaaalstmatrlvfltesltlfcipvsidafedagdkngasseekvhvrvqqrngrkcittvagladdl
dvkrickafkknfscngavqrdeeageviqlsgdqrtnvksflvdqeichgesvvlhgf*
>Phatr2a_36060
mvrisppsksrgstrdvlmlllgagialglgvvfsvdsvgtvalsaslqqqlgsstasnsdtpgwnpihv
fygkmnhildpipadeywaddgpynerkwfsqhgqdvavmkilnfqkdgffvdlasndavwasntfvmeq
kfgwkgiciepnpmywyrlsfrkchavasfvgakdfdevqvamsdrkeigpfggivgadfdnkknsktep
rytaslqgilerfnapsmidflsldvegaelfimksfpfhkysfkcltverpseelqmlltkngykfvyq
ihkkadslwvhnsifdqaktnlavrpeeigernpkitnavgs*
>Phatr2a_34919
mrfaviwvlalalmpsvidsignadtpegyitvdangtytffppdqvpvteedevvegvdgdgvailgsh
ldmslflarkpsiegdkkcgfrlfstnrrrercggvrrklrgargakrvqhqa*
>Phatr2a_43350
mslkallggamigsasgvlllltgnimgasgiassallkptqlltdqsqhwklvflasfllttnvffsvp
fdrsdpaaatlsplgyglaglfvgfgtklsngctsghgicglarlskrsmaavatfmasavattyltqvs
plltkftsvlqveaaqqthsqpllgvasaltllsvvasavapwfrqkkdengqarilpaiasgsmfasgl
yigqmvyqsrvlgflnlagmtdgswdptlvfvmgggvmvsllsyqflegyritrsttpvkhplalkpdap
fciptnthidaqlilgsvafgigwglggicpgpgiflagagvqnvilhwwpsyfvgtyianeiqnqqs*
>Phatr2a_42503
mkrvtglstliilwvpaalvwsgvcvafrpalrcfqpahslgnalhrnsryhqcdplcwptrskrslssk
eesekdnepltpdrvaaliersfveacmqlakgyvdilklfivstkagyelllgptsliqkvdscenqsa
grllmdeeiqlrrnwihaiyltlahldwkkvdassweadahiskqyqpllpelvelkatgkafeaenile
nhpelvkegsaidravvsqtlrviwitmdvlqeeelakprsprpqiprafd*
>Phatr2a_22150
mklpgslsplalgsiafvtvlstvrgftptvrlslastpfvrstrtrpptslgvsnplrtertqpvvsan
tvstlpetkpsspssvfgrpldestkqrnrqlvhqlksvlfdqvyrgdtmdrafarfyaletiarmpyfs
ylsvlhlwetlgmwrraeylqvhfaeswnelhhllimeelggngrwgdrfvaqhiaffyywivvtlyavn
ptmaynlnqaveeeayetydgflqthaeylqsqpapqaairyytgddlylfhamhwdtrqpkepespveq
rrptcetlydtirnirddelehvktmaclqdesv*
>Phatr2a_43995
mkiqdrgcyavvfallsavsvqsfmpldkrlrssrqtsvwmssssenvinvtsaksddepsksaaldwar
qqmkeyslserkkfvivgagwggwgaakalceggvdaeiimidalpdptgrtpylsstgkpveagtrgfw
kdypninalckelglneneiftdytnssfyspdgleatapvfsnakfpefdqipflsslsgqkipplpsp
lgqvlatfplferiplidrasmvgllvatidclggdesvqaqydrmtahelfikfqltprlvedfikptl
lvglfkppeelsalvvmellyyyalahvdsfdvrwikngtvsdslvaplatkletefnltvlggcrvgki
sveesidkkhrvssleysvngktekienidgailalscngmnsvvssspdlarfpvfsqaasckgidvis
crlwldktvptrtpanvlsrfeelrgaggtffmldqlqsdnvrelwggdepqgsvvacdfynagailsms
nediikiliqdllpaavtefgdakvvdswigrypgtvswfapgtfdkrpplqgagkalqnlkcagdwvrm
gdrehgakglcqerayvsgleaanallqdvatvskahnvipvredeaqfkagvalnnqvmtifprfwvr*
>Phatr2a_40975
mysitflsltavvvvacffpkrtqslvvpfpssavrccfgihrqsrvltsalfsttedktdeqtdnkage
patmkgevassvitteknpdaeglpwwwevvwdldimqvgksgeeisfgdsanvlrtnieqiyggfpsld
gcplaegeladigdgtmfiglqnyyrnygrydenkfrvrrgilicivispshltlrflflspyklcfgpk
sflvisdpvqakhilkdantnydkgvlaeilepimgkglipadpetwsirrrqivpafhkawlehivglf
gycnqplidtlnkrvdgdgkvemeslfcsvaldiiglsvfnyefgsvtqespvikavysalveaehrsmt
papywnlplanqlvprlrkfnsdlkllndvlddlitrakqtrtvedieelenrnynevqdpsllrflvdm
rgadidnkqlrddlmtmliaghettaavltwalfeltknpeimkelqdeidevvgdrmpnyedikkmkfl
rlvvaetlrmypeppllirrcrtpdelpqgagreakvirgmdifmavynihrderfwpspdtfdplrftr
shsnpdvpgwagfdpkkwegklypnevasdfaflpfgggarkcvgdefaileatvtlamvlrrfefsfde
skfegkddilssaqglnhpvgmrtgatihtrnglhlvvekrgvpk*
>Phatr2a_44177
mriswhlatflflslkvdsfttsripflrqsterysgtpqvvepidssecrliicqitdvytlehlahfk
tlveetkkqskgatvvsmltgdflspyllskvdkgagmmnalanipldiltwgnheadiehetvcehirn
fpgtvinsnmldhdamdaqkeyevieltskdglnkrkvgltavlsddpalyshfeggpfggatisnpwea
lakykeilerqekcdivvplqhlytpedyktcqefdfpvilsghdhhvvddvvegtrlikpgmnaikaav
veicwndhnndkptirnrfvrcqdfeadpecaeeneraydaliplqntelarvpshfeplssndargsvc
tmgkyictllksslnvsrrhkahkvdavmlmggnirgnaeyecdsffsmealeaevkadevvavvdmpgw
llgksiaethngdpvpgwfqydigiqeddsgespvvthvagrpidhnrvyrvatkiadltngqspsltay
ylehqelippqgayvnvqtellgyfarnlwrklwdaisdeideecdinggecgspeerfdildsngdgti
tveeiqvamselldysvddrettlaefvhsfadatgtgkvtvkdfelfcegkaetaeekktvnkfrrpfs
ktrkeyqqpeeeliiki*
>Phatr2a_45999
mtpfyflpswllaatlllqrstpafskcgtkdpspfeqrldqirikhlknspqgrrliadscedlcvqcv
evdvyfhlsalpvptddgseqfifphplesvariyafdttvtvddfaslqdiynlidtnmqvlneryaes
pfvftwknadpasasvsanpdmvdlvvdtlfdengvvselhtgdasvlnvylthsqclpteeadpdtgee
aldcsivgvavfpsyqqanrradgvyvnystlsggglpsndvgltlvhevghwlglyhtfqntgedegad
pcspengndyvadtpvqsassqdlyecsltfyageelpdscpdlagsdpvfnymnyvsdeecwppgvgef
tcgqyermymqwllyrqsnepcqdneseinilmeiselfseenafyltyvdtgevvlnstrdfevlgppy
qtevksdfcapvgqyslmlvdsaqngfldggfvevtvsgelvervsgnfgematinfgntagnpgtvpsn
stpspatesgptqspvmnnpptlspengtvpeggtsqvsdasshgwshttisfvigwailcvgivhm*
>Phatr2a_19092
mtmaiykqggrsrfggvlfsfcvvlvallpavsgfvplslpshfpvtnpvrappqviygrgcltassttt
lfgipkmfrwltdqypdilnrqveeglspdlkvdnfyldmngiihpcthgnaegeiivldetamfkkifl
yvdklykmmqptkvlylavdgvaprakmnqqrsrrfrsakeaeitageiiargggkelesrqrfdsncit
pgtdfmlklslamqkwveykmetddfwkngadvivsgpdvpgegehkvmdfiretraaehsgipterphw
kadythvlygldadlimlglvthepefmllrekmsvvmagrgrskyrkkkdmldynkndfevlelnslrq
mlaiqfrqfadtgklkvpfeldriiddfvfmcmlvgndflphcphleidggalslmmsnyvdllpewggy
ltkkerlhperfeqfmynlsiyeeehfkrrgfeenepgwkltaeeevedddfygtyfsgkptpiaakkas
rkggesppvekrqmaptgnrafrrqypdnncrsyrdfyyesklgwkpedrsrtlfrrrehvreyleglhw
nmnyyhngcqswnwffpylyaplatdivnlaefydnpddegfcsmefehgspfpslaqllsvlppqssdl
lpkalaelmlhpaspifpyyppdftvdpngkrqsweaivqipfieadllldtvqkiiaadsagkdlltna
errrnakgqshvfvppgggkrdevdvsrgtmpprtknnrktaaigkrtiassqkg*
>Phatr2a_40720
mrvtmsafrrlvglvgwaglalafphnvhqspdgvgfrgrqssvrrfintvcqskttsirdedvagpkna
rrhllvsavtmttvmgtthlplvashadaappfaviaeelgyfpvsyknetvmvakrvsresseqaiqla
kflnekgaviytaywcphcarqkelfgrqawslianvecapkgynsrpavclanqvdgyptwvigrnsnr
qqvisgereledlakavgfrgfrpdlelnvpptlgssscqq*
>Phatr2a_47338
malsgfrfarsiavvsarwpqtravstaatltrfttcfgdgihlgmlrrqhqslpfstsesssysplvww
rnrqekkeevkykerlqamankedwtigdmkeelndvvkswiskipvigsnkeilaakrmhktvtglaei
igdkatserlgnmtrveklkaslqgestvediniliqqfdsmslmhkvvrrrklegkkipetaeavqtmm
qtegqrlltktqktkmmsrtkeimrksrrr*
>Phatr2a_54378
mrfscravvslllsscslilasdgetsasfldqpppvikkpipwlpvvpnyenlewkdvtvccrrsnpsv
dtntcadnvplivepttigsmpqfttdqalevlkqakeawkggagvwpqmtyqqrieaiehffvelaasr
edivetlmweigknrkdaesefdrtlqfarsvidaiqtdnnfngtwqeignvralvrraaigvilclgpy
nyplnetyatlipalllgnicilkiptigglvhlqtmeafakslppgtihfiagsgretmpplmktgevd
glafiggsraaddlihqhphphrlkvflqleaknmgiflkdtfekknaamlghamdetllgtlsyngqrc
taikllfvpsddapkfvamlvdrvsslvvglpwdqkdgtfsqitplptpqrveymreliddavykgaeir
nenggnliggvdstlmvpavlypvtpnmriyheeqfgpiipvatyddletalefgqsgeygqqvsvfgsd
sdsvasiidrfsavygkvnlncqcgrspdtlpfagrrssamgvmsvtdilrefsvptvisykeqnglnde
llqgtqlksnflqpvtrtslstiranre*
>Phatr2a_49260
mmktllilffvfglaqafttpqpqrssvptatgslsqsarfmapkfdgekwvatkaeegpeagydatrtl
lmhgpkpwfqrvfqsedyeqavlkfmagdkcsrdeaqgnmdaylrnpqdwafarmemdrtgkkidyskvd
kkslvltfvwsgivavvggrvayaistgtdfwafgpftgsy*
>Phatr2a_49774
mnlfrpdptttlalhrlllvvfvesltmvptetdplvqngngnarnlprafsyrsmlaatvlivsgaggv
vwwmrrhsirtpsgngassshslrnnftmyldeyqtheytatqfisftintlgglqahgecegrhvdpdt
nscylgnaknisedilhrvaivervlqrleqdafdedpeidsspsvlkifampefflrgpngayssyqmi
dregqendgllvrmadrirkfiakpafqdylfvfgtvlvaeslddpgkgfweienvtadsvlysnfapiy
kggtghkhqyllqkryisgadflsrttlpnpvkanlrdyadaselsflqqtlqnrntvlvegnvieldgl
rigveicldhrmgslwrsiqaqnprgaidndnlvdvqlivsagmsiergpnpvrtggvvylsdgeassav
clrtdtgvfdpdvvcrehgpggrqhlqpfggagytnfvsvsgcidmeeiellqgyysmyqpqgcantlkt
ygidvmdefkyyppsleiypiiglppqrek*
>Phatr2a_43428
mmsrviavlallflsveafspvaflpktagisatplfacrsnakkekikrnrenmrkfkttgrkgttrrk
llkkaqaskarqeesefiskcfitvpapnseddskk*
>Phatr2a_43334
mvarkffskficavivlhcvlqlvsslqgptvhrssrwlspvpsaqappitkvqkwslyasssyvsqvrd
rlgledrfgrwrylqrlledetaprdandilyavldgyinfprpkfgssdetgsperteqrlqriqavle
kavgesvpfmtdnesvydpeimrllemvlpdpqddeedfkaawdmmielngresvkinerdgrpewkarc
miariiiyydfitygivdapisek*
>Phatr2a_44445
mnrrqrrgvvwavlvlplflslgrsvfgahkssrteagaeastteslfvlctadgtiysidawtgefqsv
vltgsplishhqhaardehaesshsmmvpgldgtlywkedggalqalpltmesilehpvrscdpedqhcg
iltatahtslialdewgklawktipgstddplqapttssnadenttprpneeqaqassvllqrkdywiqh
issetgrqvwnatlgmyqalefdadeqdeegrllpgastsrhsgathfpgvvfsnagrtlagvdlqtqsi
lwqidtptvlatvfgmhagqwkpvhvlqshplesetmpkvvqqralpdraspvtqyvdyaelwrqhqssa
eqthrwcprttclpnqpcecsefnddtcvdtepsrlelpsptsavpmlvsqvdglllswrvvslivgsll
glvvcgqfwyirkkekwsqatktsrsrsssfatnshedqvdgpmigmkrtmslpailkpenstalptqss
vdivpsapaysspapsskdasgsiplvrysryasefqelralgkggfgtvfqcqnsldgrdyaikkilir
gndlnfqtrlervlrevkilavldhphivryytawleleesnhdeslnvdddetlsrkfsssllteqtdw
nahktghnksprprtqglimggeengwrddfglseepsfivrrtfhreisdcgfifensnetgtgtspde
vtanqdteavedvcshhqdlksldkiadpvvtgdlprspssssdisasvviapelakalkkssdpplrtv
rhilyiqmqlcsqetvndfltdanarkgvapegvdvpsalklffqiaqavqhvhgrglihrdlkpsncfi
dgsgnvkvgdfglsrestdkdegeasfpqsrqedrvfdnhtagigtrsyaspeqmngsdydsstdvyslg
iilfelcypmytgmerniclsqlrclrfpetwhatvgrgfptlqnliksmlspnpnerptagvvaqhiqs
ilgeftiqsldlqdapgtillrveaehrddvlrytmqciqnvaeeddaaegkieivqyglrssnrnkdkp
tavmefalrsslpgtmfveylrkrpeksrnleqgefwffapneeeqqaffwvcvrqfslhckfpkigsvt
qfiftksaaqpldlqlstsksaarhmmrctnedgfawggeppg*
>Phatr2a_48680
mvswtiaaaflftptaawvsrpvsqvrsspsmlrmssdqftvaclgdlhldprymedyytgrdqwlniid
eakadhgnvalvslgdlgesksvrpeetselfagttechelaaeflqsfgvpyevvggnhdlegidefat
dkenlkmflekhgkptphfsrkiadktllvglsstvfrdaeytshevtiddaqmawfeqtlkdhpaadgw
rlfvfthappngsglrvlqenhvvngccwlnhsndkkcrkfielvrehrcikawfsghfhlgqdyqdsit
fptidpkdgpypnrgsctfvqtsvmrsgssrdgrqqsrlirgnkdgfeictvdhkedgkvrvdatisyrg
dtnevgiyehedevkkgdelfkvyapsagddlhapdeghvrynddgqvkidldvtedtkawwymsdgrvl
gmlkgmlieydrstlaplglvvgadelvgkrvavidsglddeecvisdelgmegiecggepgreqavilv
dkddgsvvvvqpnedgsywrkivrnkmirmkevrrvkaakefakslmdkevevvsswgpytttsgtakkt
gvqgltapark*
>Phatr2a_48888
mhiaflassllifardcinaiasftlidtgtipnrlytiglddlssaigpfniranvvddictesasirl
eggqeislleftplrllpqldqhaltkaretnwqgtitepqdcvnvianftlidtgtipnrlytiglddl
ssaigpfniranvvddictesasirlegcpfpnrcesnlpftafgdpslmdledsvanycnrarnippgi
ytikdtpsagpacsheskgeelavsfviqeperptakpsahpsksvsswsqvgididgenaddnfggsvt
lsadgtivaigassnngsgtgaghvrvykrtgtvwnqifgddidgedvddasgnavaltadgnvvaigal
nnngsgfeaghvrifiwngdmwkqlgldidgarsgdtfgwelalssdgktvavgapfsgsaitgyvqvyn
wngsvwqqlgqsilgendfdfsgssvalsgdgmilaigspnndgsgtnnfvghvrvfkwngslwsqvgvd
idgediddvsgssvslsangkivaigardnsgsgtnaghvrgyrwngtswkqigldidgenpgdksgqqv
llsmdgmtvaigairndeaginaghvrvfkwdgvnwmqvgldidgngpgeftgaslglssdgktvaigap
ragiggqvrvysidg*
>Phatr2a_43325
msgcqgccifphgrlsiyamilavssylfvisaswgcyyvevgatfsenipgltvdfksgiglfsyedvl
dfnnnnnqltcyyytgsqidamdgafkaarvfgvlanifigvsmlalvavscmeypqvilkvvggmllag
slfelltltffasdvcnydcdfyigagmaiggtivcfmtaivvlqippamessldlqsyteqavayapgt
etitetalpdgtkkiikthvhgdgsktieetlva*
>Phatr2a_56372
mrfslqsslavllvlqashaaafsapvsssngkngirsfaplsmsldkyadelrdtanrmvrpgygllac
destgtvgtrlesiglenteenrqvwrqllfttpnlgdyisgailfeetlyqsstegvpfvdvltdagii
pgikvdsglkplcgggpgetwcsgldglyekcckhyeqgarfakwrtavrinveqdlpsdlavqeaawgl
aryaricqeaglvpivepeilidgthdlattakvqerllttvykclqengvllegsllkpsmtvagvdcp
dkpkpeeiaamtvqtlqrclppampgvtflsggtseedssiylneinkidrlgpwaltfsfsramqsscl
qkwggrddnvkaaqdqllaramanaaacqgkyepgsqpseeeslyvanyvy*mrfslqsslavllvlqas
haaafsapvsssngkngirsfaplsmsldkyadelrdtanrmvrpgygllacdestgtvgtrlesiglen
teenrqvwrqllfttpnlgdyisgailfeetlyqsstegvpfvdvltdagiipgikvdsglkplcgggpg
etwcsgldglyekcckhyeqgarfakwrtavrinveqdlpsdlavqeaawglaryaricqeaglvpivep
eilidgthdlattakvqerllttvykclqengvllegsllkpsmtvagvdcpdkpkpeeiaamtvqtlqr
clppampgvtflsggtseedssiylneinkidrlgpwaltfsfsramqssclqkwggrddnvkaaqdqll
aramanaaacqgkyepgsqpseeeslyvanyvy*
>Phatr2a_54940
mnlnllppplfvclailsvlataqqqqpspnatgstfdcsfrgsldifndgrllvqqithpeeetvtiem
tyagqgwmgfgfsergemlnniavlgepgvdsttevpnpskwflggfalsqvsrvatlqqtltessivqn
dthtvlhftkplvepnerdvltngapntvifsvgatnqilgphmlqgaftleltpcrnvnedpdeeaplg
ntgvdlfntevakksllqahgwlmatawgvlvpigvgasllrswlpdglwfrlhqgfntlailcviagfg
lavrsvsnqneshfvnethtlvgllvfllailqlaggvfrpaapkaneselvaldaddtatneetkatnl
pikkssfrmlweykhrvvgvvtlllawltcqtglelyaeifgveesttafwsvtgglagvivvltifakl
rg*
>Phatr2a_47426
mallaratslitgltlimlfqelysytvspqpflhsktetalsythpnryrsrrhlienkmfstsnenee
tpndadedgdhendsymvnasseflddtsassgnmvksesspaktldwggalgklrqrvedmesgkagda
sqvlfrlmssespnqaigsfvssanpqvvqamsgavssllgglsnpqmgadvlvkasgdkigslcfhlqm
tgymfrnaeyvmalkevmhlrgstslqdykdafdridadnsgfieyseikellddvyegstpayevesfi
kffdenndgkvsweeferglgsaiaqqqqlvkklnllapaaldddddapnldpdvtgivelelengkive
veakeyiqslkkeaqalkdalrrekfggappnpragngsdlsanepgegfggitgyiasrqgdlkaltqg
ispeivstmkklvdfvleggesgqtknvpkeeihmeipgsalqqlalwqlilgyrlreaeakgdylklle
*
>Phatr2a_34646
mstavasatttpawmvtaacavitlqlirvsvdliqvasksspavtssngkgsqvkkqtakehrdngtqp
livdsatdtspdtitskarnsqtiprnsstygsietgtngsivafeaqpllasesmdapsatrdvhrkrr
ihvvmltawtlvfgcfwivhlgsfshvysnpsliaaeivtslevllycrdwdreryglvarwlqitstlg
lwiiyttqailaadqattlvladhlcfvavtvlvglsildrwwwwslsparreslqnrakhqqienakaq
lsraailtllkpyfwpdatgpsdqtafwnriraiatwicvfgskacglvsplflgwastalahqqyaqai
qysvgyaaltfvgstlkegqslvylkvaqaafvqlsetafghlhslsldwhlskkmgevlrsmdrgiaac
dtlmkylflwlipaliecivvciifatyfqylplaitvfyfvfayivwtilvtlwrkkfrkalvqsdney
hdrftdsminfetvkyftaeayeqrrfkeavsryqagsvhvqsslsflnisqqlllkaclaaalslaalg
ikkrvdccvavvgcdsgvsqccqdvstavcpgmqvgdfvavltytlnlfaplnflgsiynavvmavidlt
nlsellaenpdvtdapdamtipdrnvidpdvavefdnvyfhyptqpstkglqgmsfkmkrgtttaivgpt
gagkvtvlpwislstrcgrekrpntspfaffqttvsrllfrfydvlggavkvngvdvrsvtqkslrgamg
vvpqaasmfndtirtnlrygrrdatqedleqaardaqllgfveslddgwdtmvgdrglklsggekqraai
arcllkdppfvlldeatsaldtltessvqealdrlgaertvlviahrlgtirnadniivlkegkvyeqgt
hdqlllqngvysdmwnmqlhstsgatsqlslphladestiv*
>Phatr2a_46547
mlfklaiiwatltsatqaqnsactaatsisalpasvsgdtsnvspvqdvaaescqlargplasswysyva
esdgcltakvtppaadewdtiltahsgdscsalscvamnddvdvvtergsevrinavtgttyyfmvagyd
ndepggrfefalsqtsdatcsnptgnqwcpicpdggqpsataifdenvlcsgagadeesvegdeacgilq
vigsavcgctpastatcslcpssepisspmqsilvsetvtcgdisvvggsdscganrdglaalcgcpgsg
pvcqlcpagssfdpnrfvspddeltcgeieldfrkevilfpsigctpsavdfvfqanvvdfccnganles
npnltfpptgstpngapmampmttlspaattapesaptgapqassptvintstpgsvtttspmatpvttt
apattptsetpnsatptssppvsqpagtsdasrsrisvsafkac*
>Phatr2a_42659
mvrvfsavallatccgafqqssflgrqslsvlshlsdsalcmktiavfgasgltasecvyqalkngdnvv
gltrnpsnlvipkgsggsnaenplndpkltmisgdvtkqadvdkvfaqkidgvivalggktsdvgetmlt
dgttniinamkdkgvkrlavvtsigagdsenqapfffkvlmwtamkkifldknaqeevvkrsglewcivr
pggltvepptgiinviegeagsiaradvaqfcldalevedfpyigkapcissvggtgwtkdrsaaargqq
ea*
>Phatr2a_47306
mtmgmrsffsflafattaaaiqeldeasfdqlmgsgkngmikffqpwcghctrmkpdwdklaeeahssvf
iadvncsdqaelcekndvagyptikvykdgvdekyngargfddlmdyvdanlaskcdvskleetcgekav
kyankwkdreaadvtkefsrlegmagksmtmelkawlrermailkqltasass*
>Phatr2a_48834
mtclahhhwggrlvsriamiglvlilvglnlwndsapinptirssdnsgtqssslsrsfplpyrndtheg
nkgngnenftspsnlsttpnnanssskrtispalqprsdaskdsiftvqevksaealskmeseslsknls
sallskhfptadqrvrfymsswyeppcdqdelleivkyvgsrgnegstaanetgeeqkddsmtqfipsfs
lhrhvqspqisssiifkgaaradtdvvfaldksaldscefnprpdqkkilesiycpelrdtlllpyqnqi
gltntsknnelsvvllaqvgdalssramddfgkphgysaqptvphftkvrlawdnvtarvslmkasprsc
stlqtrrinrgklepiiwkmgikrhykgvedvpsedvpweekrdvavfrgtstgdfdqkmparercrqnq
rcrlvldyhnsslvdakftnilsrsnlplaidgipingshlqryeqlrykalifmegndvstglkwglys
nsvvmitkpsisswameellepyvhyvplrddlsdvetqmkwivehdreakeialrgqlwmhdllyaees
erdnaaineeilrryqthfrpgiavkeellfypkplk*
>Phatr2a_35345
mklfmilivlksslsfpqlsrsrlmsgqsgsfrqrlrglsggrtmvrlspvlehgdterflkqvettvsh
vltryepdveilslppperealgvarnlddrlrafrrnndcprcwlqrthcicpecpsletpaenvalag
rinrifvlmhhkeiclavdtaklilaafpqrsrlivggigpefqesmeefliamkgdslvlfpsdeattf
dalkcedddnktfdvcvidgtweqarklykryipdkaesgptrvqlsqeslrllespghndtvstwrqlr
rhplawreistlaatrlllkdldtdplanwsrlasyqqkadggareqlgeprakgficaasq*
>Phatr2a_46158
mtviqapkrsgrkarptvlltgclavsflgaalivfvsrydappsslpsadksanslrdapkpsmmstta
reqpavssvtrpvvegvptgsypykdtaacagltnqghsehqcsihyplvidkqgnlrsddsnslssqsd
fyivtrkgdkdgvypmplpnqdrlvmlnpvtvstdreesasdsvfvmladghgefghdcadvaskelpsr
flnavtdslptaddtetairdalrnaflqtdagplepfaeagttaiamfkhkskvylastgdstalvgry
skdhivsiekqavhhkpsdsdervrieaaggtvivpadpsltsrvvigmsalamsrslgdtegkragylt
aepsvqvldlseydeadtffllaatdgvvdfldlkeivqaighamygppgketsnlpntvkrimenasqq
wfartsgtyrddmslavtkirr*
>Phatr2a_44450
mrqfsihhallvwfiaslslpwtaawntplavrpgisrqflssrpslalflsdsqkssrdssqpesgand
sdseqaertsfddagrslieeqdqermdqmgdfdsnpeyqtdniekmraairartesmgiekskvsadyi
aaktkaataagsasaasensdmfggldlsqinsektisksewnedlpsmfydpeselskeeqeqvdpvms
knlveqamaefsnakwpdfasalrevglmlvviavtgaliiswdkvlrgaymslgfiptaddlanyasrf
dgldlpkgwmdnmneqdvariaekvntvtgskslpgl*
>Phatr2a_50071
mglvrhitrsrlviaiflstgvytscalstrslsvsssslrsastlqpsslpvypacsvaplyasvassg
kdvprekadalttnvasvgtgtasstqliftlvkaivgagvltlpagiasfgnapsaaipalglitvigi
lsgygfaligrvchltgtssyreawkasvgepsswipawsvtlktifavlaysmilgetfqslfltagla
wsktavlttitsvvllplcllknlsslapfsllgslgmlytavamgiryfgkayvgsgkfaqdlpfnlqp
afgtigasgvfntqtsilvgmlstaymahfnapriyaelenntvprylkvvassfaisiglfatmaslgf
ltfgahssglilnnysvrdtlmgisrlavalsivfsyplafvgardgvldllqvqnrtptvlngltvgll
aavtaaalsipdvsfvlafagstlgnaliyifpalmwrgavrkqpnsttgqrrevklammsafaglgmgi
mgatkavqsil*
>Phatr2a_47477
mrittttlfvgivhgawlqaplptcafpwtiprsrtgtmgspsrlstasafrldsqppkhsrlegnlrnp
tpeelavmdemihkladaklydlpnavrrafrvvssppfflriaqlsdqaandtdreklavlaanlvttl
etvvetteeqlderaqevervvkaaaepdtgeflvpllpvrvkamreqldkleessldesflstvdawmn
kshqdgmdlmvgilqkvlqlyagrqvsraldrqadqgvpvspahgvfrklletdadawdavlaqasrdel
avthkhtmkvmeslvlsletgsmaqrvqaeylkelanriesvqtka*
>Phatr2a_46886
mvvvpsclmlksvtslrpaftslplhqslpsqrvvssypkvavalqhrwckpraapsfsahknmaadefg
ddgfladfdldqavaqatpstifnttattvdspskfatfvandlklnsvkrrkfvsltsisgfsttslgs
tcdsapvdeasltktlqdyfgypafrpgqfpvievvlqgrdaavfwatgsgkslnyqipalhtdtvaivv
splislmqdqthklnflsassasgtqkpvatflgssqtdpdeeakalrgeynliyvtpeklvtseflqal
eklhkdykpirliaideshcvsewghdfrpsfrsvgpslrthdvlrqipllaltatavprvqediltslq
menplvvrqsfdrtnleiivkpkstggtgsipsafqsllaewqslstsssssnrvalqstivyaptrsqv
dniasylqthapsnvrieayhagmnaedrttahrnfltgvttvivatvafgmgigkpdtrrvihfgppkt
leeyyqqigragrdglpatcilyvassdldryqsdfylgglhgkakeatlesmeamkrfsldaetcrrkq
lllyfneepafgdrcgtcdvcksvekygddaqrdfggearivlhavdalnqqsmsqilllladgatleth
rykrnrspssvkatidslksklvtkrpaalyrelipllaqkkyivgisktvdtngfrrtytvfeettlgr
svretlgpvllpvpesireqeqkdeekrkhvlkqledngvridklpqreveegdgeviraystwysyler
lrhnerhdrveelesllgaiekwrletavyyqtspsavlaehvmlfiaytaatcqpgikmdnsslvaagv
rarsldqlvsvlgewadrvqpkalavsvdsakmvfeggiftptapwqyavykpnkktglaswessynrfv
egespqaiallpvsgksvqvqtvighimeglmqgrgvdlqriacilppptqhewqqleeaercqgmdpvg
dpnssgpggekftmtaflrpiigenapyserseeerkrfsywcdllkwyllfrrigytpsfsptde*
>Phatr2a_47290
mserhrldqrwcrllflfcgillgtveptlalvgmvvprtrvsgtslhvsnkgkrkdsatkaarkyadat
vktngggkssrprstqmrdapakslpsgprvvltryaanrndrvnkerlaesigcehfgscsgcvrddqv
gsvdviqsaklyfsstavrkkrhdvltqgldwavedqddgfyqvvvpsavrgwrtqaklavapkssswar
dgcefglyqrgthdvlaipscevhhpainraldalrlataktgtaafakdtrdgglryvqlqverptqkv
sltlvwnaellketqpalarlvkelqtrepdlwhsmwchcnngignnifarnprrwhrlsgmeymrepia
vgnqgwlyfspltfrqgnldgfdvlatdvaravpggskvcelyagvgllglttlahlakegtplewircs
denpsnprcfqrsieslplevtgldrrtnrkskedqgmtlaeladlieagesssrsendmekasymvata
aqalqrgealgadviivdpprkgledevleslcqpykadqpyvesvnlltiaddkvnwtndvetliyvsc
gfdalardsqrllssaggwtlhsatgyllfpgsdhvetlcifkr*
>Phatr2a_44202
mpsysllwksvltmmqrifallallatasafapastsaafgiakssttlsmamkapemskgvmaavagvm
pailsstaavategtnewfgvddprllgvlflghwfiltlwlqqyknydeeedffgeidytgskk*
>Phatr2a_38928
mtplsviifflfavvwphasslqqsarnrrafigsaaaliggtnfvtfesadalisskycasgvgdgcdd
lsegnelikslqeksaakrdqyaqasrripp*
>Phatr2a_36616
mkihrsatlllasaassayafsltggsrhggaflgrsvarhgvryptvatrrpvsstgvtmildklfgns
gggayqspiayenldfpgpelaecardgrvpavspsqphlhlatfaggcfwglelayqrvpgveytavgy
aqgpetnptynqvcagstghteavmvyynpdecryedlldtffervdpttvngqggdrgkqyrtgvyfht
peqeqvaqarfaaeqpkynrpmaselkaaapfwpaekyhqqylekggrfnqpqnankgatdtircyg*
>Phatr2a_37371
malprrrisdrvvrvvpylnfalsaifllsfhvyaadtltsdnatlwerltkgpealepldkvlfavlil
lsfelldffskhsgswfrsklipvrgkhldeltvkdqlfigiskaatapfvyfylrfayfepnvvwdlan
lrfantvapllalfivydffytilhwalhikaiygyihkhhhhqkapsranvdavnvhpvefflgeynhl
wtlflctrvaqihilgsllflaiggflaginhtrydmvvsfwgvrifdskahdvhhripqsnygqytmfw
dwvfqsyr*
>Phatr2a_55112
mrwtcaflwcvvvptlhawvpsttnpasrigtrrwealgdreleeprmnpdrpelpelkgdfdwderfgg
ddnwivenvpgkivlneielatqvtalnkleetwrkereweeyqdslktgfvskaelangrfamfflvtg
llteywtgvtipgqveellriagvigfdg*
>Phatr2a_49608
mkftsvtlacfffvessgvsaftfstptqrqrsiplpivsssrrtrsalhvsiglgpdpnetsgkrsetl
vagvdyevpnhddyrlsrrskldqtcdewfaglldetedgvlgslvtdartvlttpvplvndlenpdssh
ddwtpyvntrlpwtplvpafgleqfglpvprrnaetwrhfdvasmvaesyssavkhdheakvdkielfre
qlavaggwlddnacearlvyingrfvpqlsksndvarnldstdglskqsvqylsrltdgftdelaspvpn
ndiletsyarlsrpnhnlgnattqlavnsqqgtacfaalntiktgavayvhapkgynhivadeqgdende
egptrpnlkpvlivnavtksgdaadhakgvachprtlivaeessllsvvqscvdlddnsahtpklyngyt
qcfvhqkanvthsyleesggivtagversddefvadetkpreiesrrkdlrdthleaidvhimgadaaye
gtimslggsgrvrvalsvallqpgahagvngfslaggaqrvdiktnihhvaqgttsrqvqknmiggratg
afrgrirveqsaqqteseqlsrtvllsdkarawavpsleiiaddvqcahgatvsdlseeelfylrsrgmg
qamarnllmyafsgdvsdcvdpavlggfdgnaglrqrvirrlenlvpqgeraikgefqsi*
>Phatr2a_40979
millkalacllillatcvfytdawilsgpepkrkripyrvyldhldpskliindessspsfrseiadgkh
knscrkldlswthndvlwkirpppetpwyqhillrfaangirldcalkgapeplllcpkggqavleawtk
dgstkvgrfgittepgpltppiqetvqtiygldanvavrtaaiiymfveedfrkrdigvlalqvisliha
yqgcdftvlvaddkgsgrliewygrngfalapnlqdimgspdriygttmigptnqtlpydcqikww*
>Phatr2a_45297
msrvglilsfaalfvatsgfttnptsfraprqslllqqsssstirgmpvakevarqnlvdtaeqlkqqhg
lllversaqdelkraadsfeslaqppalesykrdfigdwtlvcstatnadgvdttrlpsfaqdpikkire
tiseaankyltvqqrirstndddvidridhvleyqppaqlkelldnlppqlrslninplevsksklilvh
kasieseiplftklsltsivlnvagqstsldpdgkdvaginlplgefinsgdfettymdetlrisrgklg
pvdqlrvfvrtdrqrqiealmdivetdvgmgvtsemdvdedkdpefttsnsqdevvddigeeasteddvd
sksvlndtmeeeikaldedkegvdddkgppkdssgkks*
>Phatr2a_47439
mhalsllssvlavgssllavspvesfsprlafgqrhrpgtaslvqqrrvppsatshnsrqyrehvilamt
ssssastgsfelpedgppessgsdnsngrgissselrqvsearqrrlqeeeerlsrfvfgddlhklrqqv
lslrqslqesrligahertreleqailfaqnldaefvyivalekaaraakdgdiasaeqyrkearyarna
lpqfnldglwvgkygshgfemvnvtyvgdtlvaykvtgdqnvpkgevsftvdlsldaaaskgptvaggle
piqlgkkaaaqwgsqylqrfagqgqvaskgyrnaqwlegqlilvsqyfsfawlpishqvffgrpsaeltl
kllrqdrqsgrspladdndaatrqylercleetilledemeinnegffashnqedyytqsgcfe*
>Phatr2a_48954
mrglgmskglpmarvvhfvtlslallgtlfrivrtnafsntpttittvgtlrtfchvysprtdrtdssss
alglsadasaaqalertkaqlaklqrqqraadenappdplgeererlvqsyvqqsanalkeqlktrglpr
ngrkpdlarrlaeddlqqsyrdepddaavlksqgqhtdalvvkamaeqdadllpsselekddmvrtlttf
atlrlspaagralgraqfdtptpiqaealprlarqreslllhaetgsgktlayvlpiterlwleatpsgw
esgssssdtpsfaviltptrelaaqvagiatvlappgsvrlvtkptnlmrtsqawkergeleyggrlade
sapsystprlfigsakaimhslygdgrmpasptskpeamqflkncqtlvldevdrllavkktrtekssaa
rphekpaavvaaavarltlgqaqivaasatvgrplkrelarvlglpppecpatvrgagrdddivatrqrh
egrqcayrsspykvvqglhatqasrkillvlargfglntqnaigalrhfdcqpppqslldrleadgtdrl
iakhrqvsgaagvgessvaarqqsgsddfvesdengseesyllvtgedtvrglhldgldvvvvvgrpngp
deythiagrtgragrtgkvinvvsqenaaalkswermlgvdftrielidiaqld*
>Phatr2a_48322
mmkfsfaattflgvvavigtvhadeppacltstadlsvdiftdkveplfsqgwnvtyhntykiannlfdn
ttyllyqcgstppadvvdngnfnavleiplsnvglsqtphigfmeqlelvdeiaafltdtdfisspcfld
eiaagnvltlvepsegvdapatgntalsagtvafvasftqvpfdntvniqeyseltnvavfewvkffsvf
fnkehtanqvveaaesrfdcvaqnagavqadnmpvkpvvlwayysdfcggwdvaecpnyycefanacgae
iisstegnttvcgapymtteelvelgkdadhwiypssnwdtasetfgeqlqnmkavqdqqvfdyqasgen
awfeqryaeyynvladfcavvgttqpltgrswfrnvftepvgslpdcsptqsanilddvhicflpttgga
aagggsgsggssakaiavgtaalaagllslihvllf*
>Phatr2a_48132
mrfpvysfpwkgalaaaspnvcpavrapsqrfsrplptqpsprlrdwfgfgedsrqtdfpsvtkyqatff
prvlsltlahpkaayrgqcgivlflshtvssslsvpvirvtlvcrtepdpaqshtmgnaasheergtsvs
tttpvntptnatthtlntadeetqssyfdytysshtndaslgtepvstteinnldtwttgtvwppkslhd
ddeltamtdmarvddhddamdherqaqrrrrpvrmfahtidttpsddddpehdgsgyrdevelvheqsla
iesdtsnedagyygeegtedtgdendddsesggpvtvivqvpvhtdddethsaragretvaaasgttgst
avpsgehladittwiphentklpngtmteaasgrvveqttiytarvqtessppeamtaveivtsdaagpd
fstlagpevcdtvnphsavestkeshdlarvdasfdstievefrkiistesttsrpeswqsphkttasat
spessspqhvvtfkdtehsvadtelqfvsdsdgeeidlifvekyedafatflehypelakknpelmenlr
vaklqrlleitleaenalvaqlraaeeekrimatsyhvrlieasrlkaareiqlqqevrdiqeaarvleg
kmnwqvvsknesrvkkhqllvkqfqepvepsnlivtlpdfpetqavrdavaappgtylseakesdlrqfq
vdnafltsevtvlerklanqlvavkkhawvdsvllqmdgkqmkrlkhryqkklgtaf*
>Phatr2a_22152
mpkrlmrlslppffflmvtskslpiketsrrrssripgvyhkmalptiyiassshfrettvakaqhltdg
vrlsdplplngkkvsttaskmkpgsrppvilpwvgfgtyklgktqamsatlqalqqgyrgidtafiygge
tterlvgqalnqafqkgivhsreeiflttkhwrkyhgydltmeclrlslnrldtsyldlylmhwpgpawt
tmcrnkdevekdpwvyastdaesmaakraetwramedayrqglvraigvsnmtvqhlrklkesasiwppa
cnqvevhplypqtdlleycqregivvqayaslggqdtgksawnqllgdgnrnkaipksiatsdllhaepv
lllakihsvtpaqvllrwglekqcamipkttkvtrlrenagalrfalsiseveqlqqdlarvveinnpri
dslesltrlcwrsdplrlldfk*
>Phatr2a_43911
mqawlklsiallcscsststrsvsafvptlsrsrsrvganvppilgmaawddedeaqrdaavrrnqartd
vrnfltqraiqsfmfllhscrdphtvrwlehtygftnlleyhgsgafnltiypewdsilqdmtsrpsevv
ivsarrrggghggwskdnpyledrfvefeididppslvsrlisvrdqiakewvvdldtlvkandmiltsy
tekhlsdraseecqdfdqpeecmeienltapysnkrqeekkaafernamvflsntihslgqgssphrkgn
fdllillatqesvhrvlrayrdagderevsfswlrefyvsrvsryfdgnqeygraddfveellltppslk
tseialelidpmrmaediiamrsevardwktvmqasaedhmalqrivlaarmgkmletssgsskeenppt
stpkavvaeaeassldgagafe*
>Phatr2a_22250
mrltrgfllitalaaqsargfsplargtrsvyvmrpstrdgspthatrtkstmgfmkqlfsfletgkgae
rvnkeemqslladldtngrgktrtvaldvrspaevsqtgplspsvitfplnliqegafampekefqkkyg
iakplpderlvfscksgmragmaadiaakagyknvvvypggsaewf*
>Phatr2a_46742
mrtsfgmqlsilvlvvhtalsftpqsaekptmaawkrpstddvshsgdqdlttkdvsrrfflgtavstgi
vlagsnianavdeetihvpanlisagatetvdwqgifqkaskkalgggkagaaaavvqvcslmwlrtsmn
yqyryggnlqsslntlwaeggigrlyqglpfalvqgpltrfgdtaanvgilvlletlpatqdlplplkta
cgsvaaglwrivlmpvdasktvmqvegsgglkrlwdsvlesgpsplyrgalaqaaataaghfpwfltyny
lndqlpavsseadlllslarsallglsascvsdcvsnslrvvkttkqtaqvgegsdskkeitypevvami
leqdgvvglfgrglqtrlltnmiqgavfsvlwryfqqvgv*
>Phatr2a_47364
mgrlclsaaalvpflslnvvalvpmhrqkfqsrvttrktvsssagalflstetettktvtpgnegdvrea
sgsltdqlaiaennpsfsygtfakqnpfannlliattktaaadllaqtvisqtplaeldlqrsllfclfg
avylggfqylyqvqifkklfdidkftsqpwadklkdgpglqslaaqtaldltiltliylptfyvfkasvf
rgspdpavwigsgles*
>Phatr2a_45028
mtrsgisvalrrtanlagwclllwstgsgtgptfsanaqfactfaagdepsciaatadagahcvwcqvts
fgfcvtetqaegmeqslpgveceryqgddddaapqtdddsvapttddnvvptddaipddfwkclkaktee
acsgdcvwcdtkggfglcmtgpaaenaeesdwftckqksqdalvghdttplqdpydsscvlayledptqe
gctsamdedgnacewcdlagvtnlclneeqaeagaqlgitcdasgattttmlrkqaapaqdpydpsclva
flqdqsqescssaidqdgtpcefcslsgaldlcltkeqadagaalgitctkyqsldveeevveddpydps
clmaflqdaskescttavdqdgapcqwcdlsgisnlcltasqgdmaqqfgitcepnadldapdavsvkve
dagdpydpscalaffqdqskeacinaidedgnacefctlqnalalclteeqaqvgegigiscekeeadll
dqedavasdlydsscvlaflsdqsrescyealdqdgapckfcslsgvcdehkqaievqessgasrvgelh
visvqqtsevqvpsdfweclenyeedgcnqaactwcssevgmgfcladpaaralaecnffdcdyshggng
kaesqekndsiiapydtnclnagmqagnegeavcadttdldgnscvwcdaagvfgiclsseqasqagqfl
tceantlsvaae*
>Phatr2a_46758
msrqsdlflasvlyrthayhcntmimklillmialvtalpscsafvkgsqtqrfelglrstnptiptaae
vdrlksglvrictskpkpdreeirtlvskleeiaeqvgvgqasshagllsgewellyspedktrsspffw
afrkafpensdqifgitdsfpvaikevgpafqqinlnvstqtgrfvsrvkvatlggaatsimttraaitg
idgidgicltiettkpedstilskvfgplgeiinenappfpsgealekirpgssqvvlrtsfcdeglrvs
rdgdrpsdiyvwrrrefanfdfl*
>Phatr2a_55029
mslsgivcsrakwfllsialptlglglnktafsynkkdeyspdnwyrldiagnvcrgprnspialestpc
dayegyglysgtctlndldfqltelgvkikypkdgscdintltvpgvsgnfrllevtihggsehsidgnf
sgaeiqlvhekinsqeghlavlailvepegpkdnlffgtlldewravradstascakagydvptlywlas
gtpvntrhsyvrsyftsprfnaysllptntsfyryygglttppcseivwwsvadtvmristgqyaelmtm
ittgyvnvtdeagcepwsvaspsgstsrplqarngrpvdricpv*
>Phatr2a_43067
mllltllclhgaqgfseiknpldriqkdylaltrrvtarhillppsadlalalkqkirnrvnedgvyvid
afeaaakkfsrdettnfrggligelvpqgycrsveldqacfsvrlgeiegplesdygfhlilvsertncp
kldgsktklvrdgkvtrlvegeqigrpdakyfsqvlaflayaflfggilaeilar*
>Phatr2a_47815
mrlrrlwtfattavtagmvtarrsrdddhrmphdadrrifhnhtiaaqrerirmrqerfrqhvhsmpppi
giepvtladfahmqgdrslgwwgggstvtagssvavsedvladptqeydkwaqayrmlggfidcdhskee
eghhsqdqnqnqnkdtvacsrwmmwasyvnpnyqgyeykeyfgdspyskldchasdtewkllgvyrqefy
qyieqiskhlwaiddyeyvvalaglaymtdavcwqigatsdgaaiyagvapkpygkfqmalytdeycltp
ddslgltfddfgltsdidlgskdatdddgkswaydwwygaqeytltslnevyeeykyctscvdyptyqdg
yfigddgtddddlinqcwkfyshdsftceaeciamahaqgtilsinygdttfgktsssfysrsgrstssd
nnlaesplarllanvfltlafllfvatflafavarrsryresrskksrrllsgssrsgrsssrksrrsgd
gifrssasprrsssrarskprsssrrssrryeppsstlgadgggagdath*
>Phatr2a_41570
mklhiappliisayvfsvsifhntvnafslripsthrtvflpqvtlnakrwmvatgvetnaavatpende
ihprrdwthdeppklsevkrmlpqeafhidtatslfyfavdfiavastmgflnsvvssdiylsfpiwgkf
lavaplqiltgfamwcmwcighdaghttvskdrrfgalinrvvgevahsaicltpfvpwakshlkhhmgh
nhltrdyshqwfireereslhpliqlshatrnlqlpilylvyllfgvpdgghvvfygrmweqstakekad
aavsvivslvtagslwinmglanffvvcmvpwlvlsfwlfmvtylqhhsddgllytdetwsfergafqtv
drdygtwinrmshhmmdghlvhhlfftrvphyrleeatkslyavmaargqshliktidtpdftqeiakqf
dknwffvnenqivrk*
>Phatr2a_49341
mgflfwlatsvmlmtwiiqitsfptkvnlrieksgvvclrgsldyeyvppnegllqfetnlassypentp
aslrgeavrsalrsgqcigwkldetplkfgvvgvngdgclsflnnkltqtfsasglvdslgsfyqaclln
gkgrlvdrlsvaitsvdsgymltspghageslfrkldpyifpldqvelidstssscifdlvstniedvrt
vfneqilpridlknnncfqlpsarqctmiplqggvdpsllivpstsvnscaavgytfcflndhekigthv
wdflisdgntkgpvqigalefeslriesgsvgferemlanqkdsflapptplelhldytinmekgcylgq
egiasvvknprgpprmlyqvvfdddfnvydyqsagdrsivenltrvpragdkvfvlgsnaeievgvltsv
aepgstgepvtvglalvrradsiikkmkaknleinrrievdtpmeggsgmipppaldpldgleviigggs
avgslrgvpsrrfrngrnmfdnipdfvnqlsqeqdgeflmanrnsdgtrfqpdapaaktaflptedgaan
lgddeddlktlqktaakarkeaaaaadearrkaekmdslqkraeeamarrkekvrvetaaestnedeads
eakrkaekmellkkraeeavgrraqknqggg*
>Phatr2a_46923
mvaaptlialqrglilppttdlfetvcysevklveegsqnpslwltvthkrnlshsfhslstmvpsllpt
saplwkrwnrrrkpstrkaddtspllhpgmppnvswwnsplldensfipvfpeslqeaesleaqwdrldr
ldgiagkrfqnkngknkqascrppltrapqihgldsksyetteteddsqsersvetplvptairwadhhn
lplakthvlnlhggqhrlvillihpiarkfeflhveydvsqrltvggilqqiphlasskwfrplhftaly
hsrtgsatndgekstshhrssctelihivtcqdydfawneiliavadtfeasvvteqasqlllnaplrka
vrkakytgralqqlkpdskstnlsrqldaieklalswdhipdfdalksvlhnafdlfcnpakyqvldvfd
dlsilsvsiddhefr*
>Phatr2a_53731
mkfslatlssltllvapwavaaasaacpyleaaapveyelpasaltnplvdlpvkfvgvksvitrsqvpf
gskprvvvqrysskptiaydptdgsvtissaacsggvsseegsgatsstknslmtmastlamyalggeig
aglalagaaltnlptahaqdescmpsvevmveapaayrgavetclaevtdqsqcplpfptfptcstpspt
cgvavvgagagglytalrmvderaieasdvcifettervggrlfslrglgpdndlsvdaggyrtwpeftp
tlhaliteylnipmdcydpsevpcqkfnivdengnkagfatfveemmrrltdagacfypfhevrslakie
apsdtatarnadgtatelhftngatavatfttilgvpqrpllnilrnsnfansimtaakwdavhsvqtvi
asklylyyprgqvfwrklnlgagdfeldgdarnmllagryhdghvecedendpdtcrgfllavyandlsg
nkaqffrryqrdrpepvtilsnsdlesaeflkhahaqleqyhlyenpganytgsealaafrnvnppefav
lstwneavpwaggawhawtdidnidlaqkpladsnifvvneafsllhgwaegsikladsiledyfniarp
wnfevsdfvqfvqqtnsrecvegeggssgggtdggssgggggdtsgggggasnpalcftedalvtmadgs
lkrivdvqlgdrvvtgtgkgnglvteklihpvkktvpvailatkdgdltgtpehpiyhqgewiemgdlts
dlltlteahveafynleidgdqagtsshsyvvngivasglgdnedlnklsprqkiwkdevidvisq*
>Phatr2a_18917
mrfllcyqmhhclkvfllltlvskstsfflessgktaqktrcvsigsidapasrltrlgktrhgilaspq
seivkeriiphssplpysieelanisggsgrarliweyyqrgvdplneterqafsadidkqgrklgrhtl
srlctffggpveetiatavhesvaadgttklllqlvdglqvetviipwderqrstlcvssqvgcrqactf
cltgrmgilrslsadeilvqvllakracrenniypidnivfmgmgepadntdavvraanvlthqqqfqlt
prritistvapspdaflklgkapvalawsvhasreavrrelvpttkytmeelregyikalldrsrsmrtt
mlevtlldkindsledaehladfcqpllksvpgiklvvnlipwndisasfgpasvyrkptterigefqka
ligrgilcyvrttrgddegaacgqlattnkvkhk*
>Phatr2a_45967
mhrcltqligfltvfqadsfvtqsqpiglmttafrpdhpltvtvrlfggkteeekesgekthsskgildf
ifnpyetkipkelekeiyqaegntvaaqdrtkrvglyavvafsgillaffngfitelrngptpdgipfal
ddagfawvesnlltrflfmnkvgggvclvggaafgllaeaefdtrrtnaekiweemqrrregktkkvapr
kkkrrsgkeskrlgaiaevafqeregsaavevsavpkakkstdgdideqqprgntevsgvaseedigvfg
alkgfyekadkmaasqalllnkqleekgllekitdesglkvigkdeaaklksaktegdasnkkdgks*
>Phatr2a_37918
makltsialcamltsssaftptfsspkqytclrmsdlprqaipdsiymqiameipsknghtatgfpnlqe
qvipqqvhpvesdrvslsaqplrqkskptlpkkmtakhgdglfsplvklfkaalgddrlnkirakaiath
seviasfvetaesasgeavldtlfalsdkngdghidegelkealrtlgfawieekqakgilsradkdkkg
yitkdewkaeapktlrtnltklakknggdlgflv*
>Phatr2a_20731
mralllllcllfltranavradrndsceawanqgeceanqpymlvhcatscdavakaasegldgiesffd
lsakdidgnaiafesfrgkvtvltnvasycgyteshyrglvelwsvmsdkaveilafpcnqfgaqepeea
dkikdfasskgvrfrimekinvngpnahqvykylkaqagpptinwnfgtyfvvgpdgvveshsgvgpmel
rdvvdellekeel*
>Phatr2a_18985
mklasatafaaflvtasafspsmmarsttklysavadeavettekkkvkgptrfdrlkqlykgpkfestd
dsipfsydefakavdeteygfernavvqgtaveysgsgclvdigakasaylpdqeasldqdlniedavpl
dtpmefqiiseedengqllvsikrieykkawekvlsmaeedqileakviavnrggaiclveglraflpgs
hltgqlpdedlignnlqlkflevnqetnklvvsnrkavveqqmadlsrgdlvagmvkalkpygafvevgg
msgllhisqisydriddlekvlqpgmqvkcmiidhdkvngrialstktlepepgdmlkdpkmvfekaeat
aaayharmeaerqareeaardivlglgdslddldgtngdsdsnedplknvsdsldslls*
>Phatr2a_39084
mlsrgyataalallvaaaahhasaftsnyminsirpamvgslpsplvtsctdsfgqnpgviditqssipl
prcveltspdditiynglladrrksvpfvqpapaaflsnglakvqrqnvvgvsrendrgldtalwstlde
pitlggvkaledyvkerggnlpirkvlianngmaatksilsmrqwaymelgderaiqfvamatpedlkan
aefirladsfvevpggssannygnvdvicklaqeqgvdavwpgwghasekpalpdglakigvkfigppap
vmsvlgdkiaanilaqtanvpsipwsgsfggtddgplqadltdegtipddifekatcrnveeaiqaaeki
gyeeglmikaseggggkgirfvdneedlrnafiqvqsevigspifimqlcknarhlevqivgdehgnava
lngrdcstqrrfqkifeegpptiakvdtfdemqkaaqrltqtigyvgagtveylynaatdkyfflelnpr
lqvehpvtegitgvnmpatqlqvamgiplynipqirhlygkediygtdkidfmvekykpidthviaarit
aenpdegfkptsgsierikfqstsnvwgyfsvganggihefadsqfghlfakgatreqarkslilalkei
evrgeirttveylaqlletkefientidtswldgiiksksvqiempedltvisaavfkafkhveeavedv
kesfrkgqvsvggvpamnsfdieiaykdtkytfhvertaedlyllscagntievrltltaesailatfgg
ethridgmdeplglrlvldgntilmptifdpselrtdvtgkvvrflqdnggsveagqpfveveamkmimp
lkatesgkithnlspgsvisagdllasldlkdpskvkkivtfegefkipsvaletaatdmishilagyqg
daefaanaafediedvetaatlvtdtlneflrvekifngrllddvvrdltkansenldhviaeiqahlnv
rlrsqlilamlrqvetfsdrfgvaeisgdllaaleelqtlkdkmygeitlaadtiirqskipsfesrvee
lraqlsdtetdlvklsksptlsagvdlltylftdsdglvrsaavevyvrrvyrahrmldlsvedksgrlt
csftfqfsdvpeneaptrqgllsvvasmdsfksdfaniledmseaigekpatsdgrpltalhiamadgem
gefsvvegvlasekpkliamgvrtvnfvvpnkkkepsyftfpqadnykedrlrrnmrptfhhllelarlt
snfdaeripaigknaqvyigtekserpvrggppqvvfvraishssglvtdvgalralqqgldeleraqsn
skvnlqsssriflhslhelegttpqevsarfkavmsslksklatrllklrvdeievklriasksedgspi
vqnvrlvgssmegewlgattyiekpdpvtgvttefcvldesgeanmcfldpygtsniiqtkraiarrvgs
tyaydflgllevaligeweqhinsleldtgvtiptdlfesqeliededgnlvlgsrvvgtnkigmvtwvv
kmktpeypegrevvviandvtvqsgsfgveedelyykasvyarerklprvyiacnagariglvdelkeki
nikfndptnpnkgfeylyltdedykalpegaliaskvnegwalsdiigtkhgigvenlqgsgkiagetsr
sydeiftlsyvtgrsvgigaylvrlgqrviqmkqgpiiltgfsalnkllgrdvytsnnqlggpqvmqpng
vshdivdddqegvtsimkwlsfvpktvgalpacresadpvdrpvawrptptpydprlmlsgtadvpgffd
kgswkeylsgwgksvvigrgrlggipmgaiavetrlvdkvipadpadpnsreailpqagqvlfpdssykt
aqalrdfnkeglpvmifanwrgfsggsrdmagevlkfgamivdalreyenpvyiylpphgelrggswvvv
dptinqekmemyadpdsrggilepagiteikfrtpdqlkvmhrqdpqlklldaelemcemeddkaaikeq
iiareeqlkpvylqaatefadlhdktgrmkakgvireavpweqsrefffwrakrrmledaaagqmrqgda
sltkdsatdllkdvfsgdwnddkavadffesnasdvadkvkavkaagvqakidalkkeldglefm*
>Phatr2a_43631
mktrghcgvfslllatvafneflavsaysasfaraagldsiapwrysqypspfeyptvcrttseklcdpd
gilndsevervdrvlktsrefvlpckaesnvegikgrvinieiavalvkqmdllefemnskqheraaevf
arslhnewgvgvtnscggtgillflsdldrviyvsrgtalktiltdrrldramnkmkpllqekkfeeail
saveefefliqygkphtwelindyitrygglcwvavflvfagrnihvqtkkqreyakvrshlsemdrara
ealqgrfcatscpiclepfpdhattstrtpeqlgsdnlpikllrcghvfdhncwlewaskgqgqvtkcpi
cqqdvgmgedlttarntqslsrrssrvvsddlddsighrglaaegerflnlhnrersfrltqlgyqfpqi
igphqiqqwsqndyngmlvqdptfissdpvsgvgssargvgikssfsggssgggrcgrw*
>Phatr2a_49097
mtitytdpfgppwrfhwqrmvwtwrggivqaiwvewllatlasalvmwiwlasfesynnisewqarteil
syalgfvttrfqaalglmlgfytgtlysrwwrvrnlenevinaikdtsihvsalvydstrkgnnpaippl
dlllpsptavvdekvttdvvevtgdkftqdrnpiqnnggkhkrttlsnnrrknkpisneseaskatdtts
anstndhsngerkstaeglsaaevrsamlrwvnlshalaigvfyerqpnafsdldalvemglladteyqf
mtnytgdaaqafdvpfvwfmdllgevirlerfdmpmpavamlsnnvarvrgslqniymyrtepvplayrq
lvnltvrfymvvllineglsalnfaaeerngfdfyrtvfwmimpfgfeyflfvgwltladalgnpfrhwa
defewenfvrttyvasfalidespkscstlgsslkvaeerikqkreatlaawesnhltacerikqpgkaq
tpkvhsrrdlsdf*
>Phatr2a_38946
maplvelqkylfsvvavllavphrrvfsrpgwdrginndlvvhlnhagaspsptavidrvyehllleqtl
ggyaaakvveeelrrvykltaelicvhdhedtwssprtdgsdtialvesatvawtrlfyafvsslqeqek
kstvpqkspkvilvseaeyaanvvaasrwatthpdwtvlaiptkldakgastgkidtdvlqamldgdyvy
kgtvklnpsriklvcvthvptnsgvinpvqdvgqliaafnekyqnpsyrlpsilylvdacqsvgqlpvdv
nriqchglvatgrkylraprgtgflyiahnvcqyvwphhidhygvpvsevpqqtwsvgtpvedvlqfapr
qgasrfefwesnvagklglgkaiehaltvgssqitdsivndlvpylyqrlrtmphvhlycppecgivtfw
vdgkdsvdvqralwhfdedgkrfevsvvpatstpldsartkapnlvrvslsyttttqeldlfvdrlsrlf
vtdea*
>Phatr2a_43288
mrppkrgrklllllliflgsvclafsnvgssnipnsnlpreqqrphtagmpsitkrrkvcvtlmtpnndg
tsnskelfqagkleelkqkeaelasllaavrreklsalrsrpltigvvgfgrfgqfiartfakygrvvvt
srsdyteiasgmgvtyvplsdpeafldegldvivlavsilfftetcdilcthpmfgpdsgkngwmglnfv
yektridkvvlepgtyklekggadglndmsndaftdgqgrvhsvhedseahiegvdrmerflsiweeegc
rmvrmncqehdayaansqfithlmgrilgsqglaktpidtsgfesvlklvgsttadsfelfyglykyngn
svatinqlraalddvvrdlkakeeeeqsksvndattlesvpkgka*
>Phatr2a_22442
mlpevlrrlihfafvsltmcttdnskqaasgaasrlarknilelapyrcarddysegvlldanenafgpp
trpehikdplerypdpyqvplkqklaahrgnelessnifvgvgsdeaidllmrifcvpgkdkimqtppty
gmykvcakindvevvnvpltadfdliipnileaitpeakllflcspgnptakalpladieavlqspqtcd
tivvvdeayvdfstqgsavglvhrypnvvvlqtlskafglaaircgfcigppdiiqlmnnckapynvnal
tselaiqafdhvdvldtniasllserarvaaslaeldfvekvypsdanfllfrvashaqavykdmadqgg
vvtrfrgtemhcdecirvtvgtpdeneaflkalqtsyrala*
>Phatr2a_50107
mrvmtkkvgvfslialsiasfvlqfrsasdiskdeallhkessdfvpwnrhalrteqgsptvtgkcainm
yglprafqslvlpsliknviqpnaiyscdyfvhyynlteetagrsggggrinpdeilllkqavqdvspqs
ivefhhdteaafwdryqplldkirttkatdghylyfpwraktykhpittdniikmwhsiqsawnlmmehe
tltsqpytrvamlrsdvvymtpinvfeisrrkvldnekaalvpafgrhpvsdriivgprdavkvwaterf
drlethvtfvqehnpgwgmhsekflnwtifpairetgtsiveddylcffraradetvwikdcegkhegia
ahsilknlggnkkhvlesvlgrkcldgvqrlthsfaavhcpmqmpl*
>Phatr2a_43636
magkrtilgqdpaillalianvlswlvrtltpsllprllpkcaqeeddpersggrlrtqcvsigrpggve
qlrivalkpgivtcgynvegqnipfsvplvqdedipkdcvvlcndsfsvnyadccirwglyesakqyvgy
pivpgfdvagtvekigrnvtefqpgdkvfgcslfgaysskvlvpeiqlrkvvngmsfseaaslpavslta
lyalhlaghfpnssglrnkailihsaaggvgsmlvqmskllglspvvgvvgqsskvdeakrlgcdyvidk
gsqnlwseaekvspagystimdsngvstlsqsyahlamtgrlivfgfhtnlpmgkdalsplewlrmarkm
rvmptfdpmemgasnrsvlafnlsffadedamvselfdqvwkwldegalkcprvvvmamtqvdeahdliq
sgasigkivlkts*
>Phatr2a_47540
mrvivfslllqlvcawdaksivkdnvatngnsvihsdgpqhlsvvkqperpsrrlqadilttlegkgssk
sssgkgsksakstptkssksssgkgsassksagslpaptptaksavthtpsaaptrgsreetvtisyvia
ltsgtdfdtvvadlieamnslalntvaeavnavgrnlmiqlirrggrrrldarvvlptiiesavvvecpp
gnpagatcllvthgivlevtgdtadvnsaevfrtelvqdvaggqldqelqevnpespvlqitatetappa
pvvtatpvpppsdgstlapvtapvvapvsppiagstlapvsspsaapvpppiagstsapvtapviapvat
pviapviapvappiagstlapvpppsatpvpppiagstlapvtapmvapvtapvvapvtapvvapvtapv
vapvtapvvapvtapvvapvtapvvapvtapvvapvtapvvapvtapvvapvtapsaapsrvcistevql
rdhidnnidgvlcanitvslsstviipqnadfdlscggntclilsaleiqlfrtevttasgnghdvsftg
iifeqalttaagpspngaafglvggttsftdcnfgfnfalsdedpagdapggnggaiavsangsvivtnc
lflgngslraggaiaafnvgsdanptvtitnsrfggnvanaandivagdptdmgsavvtcdadtmfcasg
ttlarsgatitgcttvnadaffcsdpeaftiiertlesavdggvtvttgncfgpplvrprlkrrtentvr
sirdtlsmncnyrlpsqviskgsnpvtlarlfpslnpirtegsisdwisadkttvhrtgangtngavpar
tsptqsssallespstttssvtsttnlnsnhnsvsvsrfsrwllapsraspspptlspparvarksrlrr
rplasasaakastlrhhlgwvaplalvllalftlvlfvsiyllettanagvstaegsnvvsprrafwqqh
lrrpapsdtavvptdhamhrpsgatigtkistkpedwidmrqlvrtlsfdnpdggvwkqgwnvtarddft
naqplqvfvvphshcdpgwiktfddyfqsqtrqilttvvqalqrdqrrkfiwaeisyfewwyreqkddtr
kvvqtlldnkqlqfvtggwvqpdeanselyameiqlqeghdwirqtfgdahvpkhgwsidpfgysptmay
llqkygfkamliqrvhyavkkelaqrrhlefywrqtwedattagthdifthvmpffsydvphtcgpdpsv
ccqfdfqrttcpwlkapqtitsknvaeramllldqyrkkaalyrsnvvlaplgddfryltaqeaeaqytn
yqaifdyvnanlpnvkmqfgtlsdyfdavvgsfdtpilqgsfftysdidqdywsgyftsrvsdkalgrwl
ervlysatqmgaskqdlqaprralslfqhhdgvtgtakthvhedyarqmmdaihttedwmlraihqqygt
elqplltadttagaiqpcwvapeprtmpenaceseytvdsaassppalvavynplstsqhcgnvvvpgqk
lrtatlpcelpgptsvsqtkfvfhpetglmlepvkeewkvwkvkkggaylffpgqlrsyeltkhdviied
ggyvvsteswkrtvvereiptdfgisstvidfvyettliegnrewfvrfsgnvanngifhtdlngfnfdt
hyfradmpiqsqvfpmptmsaiqddqtrltvlsehaqgaaslqdgaidvwldrrldqdddrglgqgisdn
rptrtrlrvvveretfnvqkefdvtplvrrtwdelqhplvlfgkhvkksidlvadpwkhrsdsearqarr
erqrqqrarerqrqlqekeekrgagdqqlfvndkpkesalkgfwntgiitsdffgffrkasetlpkdqgh
edgkqlqkmpgktrvskgnrrhrhppvdsfqrkflvndadwmnggrsyasrktreiknrrftmkntdipf
vlmvykrvdylkkaidsvrrsdfpksrvpliishdgrvpevveyveslkdefkiiqlihphscyehpnef
pgddptlnegfagdsygnprsawitcckhhftwmlhtvfrrdftdpavdtflfleedyivaptiysavia
glnvmedmdkeipggffglgmdpsmantafepyykkatwyveafksgpmtmnrdmfkklqqhakeyctfd
dynwdwsivhlqskkllprtllmpskvlakhigvkegmhtnksfgkdfsdlfpnyaprreqltthfaeyr
ftgntaaalhtefnpgyggwghpkdhehcmkgnkkvlsafhnstrs*
>Phatr2a_46964
mlgnctvlstllaittligpsisfappialwflreptdtsnypfqhihtlvfaklackqkamdteeneep
lwdpiqqiytggvlpqtveiqdliaenngtlrlfgygslcwnpgtgaladpsvryapgqargyrrcwaqk
stdhrglpcfpgivctllkdqefreflssgvdeetlteglifevppplveeclaeldfrekggyardiie
vvedksgkvvqallyrgtpqnpafwpralrdlpfaageslqtimataigpsgenevylsrldhflgkvas
gstlkkyddtlvlasmtkqlrnqnlhfmfgsgsnqrnqlllqtennaaalfnnedahemkeivlcadqtd
kievnekvislfaggghsailmqsgrlflfgsnehsqlgasgitqssfplpiltclrdlfisycslgfsh
slvveketgrvysfgdnargqadpdncastiplptalplkehivavfagvfhsaavsedgelitwgcgrf
gqclpvvrhrlyghwkpddgsrvlgvacgrrhtvtfddrgrvwsfgenkygqlgrdlkgekysrvpslvd
gdwgldslsvtgvhcgwshtilqlengkgelilfgwgrndkgqlgvgtssivfnpvrlypshkirlvacg
sestaivdtdgeiwscgwnehgnlglghdfdafeltkikgapitltpgyseksslglalggahmiamrla
kkts*
>Phatr2a_18096
mnghflrsqrwlrlfqlysllavtqsvdyyrllgvsrraspqeikkayrqkslehhpdknkdenaagvfa
einrayevladdelkniydrsgaqgvtdfeqrnrnnnhgvdedyfyseqprpktetvsfplsvtleqmys
gdsfdiqynrqtlcvdwemcikrdnschsngmrmriqrfgpsfqqqiksrddrciapgkrwvdqcshcss
mtskkgkmlkieippgarkgqrltfagmaderaehdtgdlvfileqqphevfrrdhddlhltvqvplvda
ltnfsttlntvdgqpfnihkdgvidtgdvlkvpgmgmpnrsrprqkgdlhvkfdvvfpeelslrqkemir
qaf
>Phatr2a_56307
mklllaaslvsvtsafapsslksattalqaspyenelgvieptgffdplglskdidqekfdqyrtaelkh
grvaqlavigyvvqeiyrfpfdiapglpcaevpngvaaiqaipalgwaqifflvgsvdyygylgdfdagk
pdldpaemekrqlnelqhgrlamlailellrhdsqnlvqpgfdglnnlitglpflyk*mklllaaslvsv
tsafapsslksattalqaspyenelgvieptgffdplglskdidqekfdqyrtaelkhgrvaqlavigyv
vqeiyrfpfdiapglpcaevpngvaaiqaipalgwaqifflvgsvdyygylgdfdagkpdldpaemekrq
lnelqhgrlamlailellrhdsqnlvqpgfdglnnlitglpflyk*
>Phatr2a_44003
mqsflqrysfdieslksmlsfvcftlsfpvvaaslsgsmstirnvvvvggthgneytgvwcikaldraae
slsalypslristllanpeayrqnkrfnpyaltksmrcsgqsfktdvivdlhsttsnmgltliiaegdsl
maaaaayvllkcggeargarclmhshpsresrpnlssaarhgftievgpvpqgilrhdavertqqavaal
leflqlhnqdrtrllqnlrqaydnkkvpcfrsaparrpgemsgkitwpcdsenvnfpavmvhkdlqdrdf
heiqtgdplfvdlkgktipytgshgspvylmfvneggyyyassgtgigvairadfnlesgkfvekitvge
ydvs*
>Phatr2a_49200
miwwifiafapfvswvkavafessilspyqivnssawhnrglqiidksrynvtfveasvtnstfrisfnn
gagdgktpiggrfeiftaregvdaeadqtlscfstggelfryedpgsgisnasmslvansvttpstfnfs
fdgnvaesspfyyggsgtttkqakyifcvkftlsqdipgpaststvdinyrevgievsitldggldsnsv
gafevdagpkntstenevvytasaglcstydldtaipqqgevipvciisddyplarmvevldlvfssgdl
tqairsdggdapgamglyglpdplnadhcrqgecvqydvtlyaifvseveasleisitgnvilgigassr
llrahfkptrelqeafreqafsttieipalrpaqstaatlrkacllaslfaaamvsvmlf*
>Phatr2a_37376
mvacrsttwttrllfllianvsaavtafspagvvvgpnqktkfhlfsigtltsadeatdilaewdrkyna
dvhapkdqdfdglrgrlpsamrflndmaakeraqditkgrvmlgicasssgeglatlksyvsslelprgl
lhgmdkdgvpldisggvyikyntggsltfseirksglgfdalwkpgdalletydgsyrgvyfqvelednv
frqylvpldtfgpi*
>Phatr2a_37739
mtagcrsirilvldvaktlailllvaqradsflqkkckaargttinfrraskrhplsttihspgqspkir
gwaltrsngedrqtptlvdmllppqscdvdrmsstdlayigdvvyelfvrsrsvwppkrtsdlqtdvvgf
vraefqsrllaqlkedvelsekerqvlsrgrnavsgsarnrrdpaayqdataleallgylyiadsqrcae
ifqwmeahmnsve*
>Phatr2a_43318
mvvrtprqgafvrlwqtcivflllgshvllvpvvqaasrdyyqilgvsrdatikeikkayrqkslefhpd
knkdegasekfaevarayevlsddelkavydrhgedglkqreqrggggggggfedlfsqfgfdfgggrqq
rdqeqrtpdveiplyvslkqlylgetidvdyvrqvlclqwemcvksapdcqgpgvrvrrqqlapgfvqqv
qqrddrcvargkqwldkcrecprqteteriqvtieiqpgfragervsfegvtdekpgfkpgdlhfvlmee
phdvyhrdrddlyktmevplvdaltgfsvtlkhlddheytvtvedvtdcdhvlrvpgkgmprrsgrgfgd
lyltfevdfpdtltreqkdairsilapgeeakqefidirvvgaremsfdtqitasardvasyrstrgirl
rhwgadatrlreridscactligsrrvqclsciwilatttrtlrlrnsdlspvriltfgehrktpsrhcl
vtyqgcsvkpfdssqtfaidlerrigvvlrnfciarlerehsfadhvpesptdtavvwshaipsnshrne
knsrdnrspskhqrkltptslpggeshddhgthtpafitrdtyvfvlcaalnscnlgydvgvstsvgrlv
ekdfgltriereifiasinfwamfgslaahyftdtygrrktffiaavgfifgllvtasatsfnvlllgrl
fvglgvgiglaidplyiaevtparfrgelvswaevalnvgivlgfstelilarlptgmewrvmvllgcif
pttmmiviglnimpesprwlvankrqaeakqvleriypagynvdpvvediqealqreelaekavgwsmvf
hptpgfrrmllvgigtvvaqqavgidaiqyylldvldqsgidsatkrgmvliflgllklifawiggklfd
gqgrrkllftsllgmmvallivalsffldsgssasltitglalyisffsvgmgpggwlvatevfstsira
kamslatflnrvtatlmastflstanllgwtgfflllcgiclvtliflyvflpetkgrsleemsaffael
tgdtelleteslmqgagedgvelhlnashvvptdsaedyqdhggtpslaaplstrgeii*mvvrtprqga
fvrlwqtcivflllgshvllvpvvqaasrdyyqilgvsrdatikeikkayrqkslefhpdknkdegasek
faevarayevlsddelkavydrhgedglkqreqrggggggggfedlfsqfgfdfgggrqqrdqeqrtpdv
eiplyvslkqlylgetidvdyvrqvlclqwemcvksapdcqgpgvrvrrqqlapgfvqqvqqrddrcvar
gkqwldkcrecprqteteriqvtieiqpgfragervsfegvtdekpgfkpgdlhfvlmeephdvyhrdrd
dlyktmevplvdaltgfsvtlkhlddheytvtvedvtdcdhvlrvpgkgmprrsgrgfgdlyltfevdfp
dtltreqkdairsilapgeeakqefidirvvgaremsfdtqitasardvasyrstrgirlrhwgadatrl
reridscactligsrrvqclsciwilatttrtlrlrnsdlspvriltfgehrktpsrhclvtyqgcsvkp
fdssqtfaidlerrigvvlrnfciarlerehsfadhvpesptdtavvwshaipsnshrneknsrdnrsps
khqrkltptslpggeshddhgthtpafitrdtyvfvlcaalnscnlgydvgvstsvgrlvekdfgltrie
reifiasinfwamfgslaahyftdtygrrktffiaavgfifgllvtasatsfnvlllgrlfvglgvgigl
aidplyiaevtparfrgelvswaevalnvgivlgfstelilarlptgmewrvmvllgcifpttmmivigl
nimpesprwlvankrqaeakqvleriypagynvdpvvediqealqreelaekavgwsmvfhptpgfrrml
lvgigtvvaqqavgidaiqyylldvldqsgidsatkrgmvliflgllklifawiggklfdgqgrrkllft
sllgmmvallivalsffldsgssasltitglalyisffsvgmgpggwlvatevfstsirakamslatfln
rvtatlmastflstanllgwtgfflllcgiclvtliflyvflpetkgrsleemsaffaeltgdtellete
slmqgagedgvelhlnashvvptdsaedyqdhggtpslaaplstrgeii*
>Phatr2a_43526
mtvclkgkclsligliglassfpilitlprplklearsiqldrllqqrpklsmvednrseltpdnendav
lvegvigedlpkqvldeiedgqpsewnvlkqllginvftyilataivfflsmnlvfgpgwlgsaigvkgt
gsfsevstslpdtvdlskpdfll*
>Phatr2a_45247
msgwirrcrnssflvwvscrssssvsawssprwngdkmtdsrprksqrmsvspavpdapaidvppwlias
tgdlhrkrpaafdqgnvdddsvdnesldvrrvilfaepeegaasskagskhgkaievrspfqksaaekra
iaekqqcakikakwgvtlelaiadslghlssptkihspsirpsnapavvsstgsstprhfsvatyniwfg
ldrdnghphgaarmqamvdellrcespdnplwfiglqevtpglartlfpalervgyvvihqedapygval
avkqqdaadgspcpvvldfgwkdfsrtvmqrgflfvrvrlpgsensttaaqcivttthlesympaterdp
vytgseqrhlqleqmqefchkemarhravqtviltgdmnwdderktpfdkpllgylpstqnwkdawltsq
lakdkgytydgklnpmlgsnlrrrfdrclvhtnavedaateiistlmigklaipnltwqkynswkqtyke
tptapsdhfglvtqlryha*
>Phatr2a_39351
mktsaivailavsgasaftpntnapqqltkvgataeldnmlgvdietgkkifdpvglaqwapadflrkae
lsngrsamlanvgwfwpkivgtfdsqdvtttdpikaiaeadlqwwaqffvfcgmleavkyrgelegksyt
gegpavidwakqwdklnadqkesmrlkelkngrlamlgfasyvanyyipgsvpglpagf*
>Phatr2a_35267
mrprtnsigtlavvvvliigvfressvsttyafpitpstqhrvshrervpvlkgysrssprtskntersk
rqervghlvrteisnilhggvikgqdaeyldaelrqrisvvsadispdlrqarisvsvrapprndqaeyn
pavdkrrayawlvrntkpirhtlaqrmshmkscpnlsfvqvdvaaavdvmylidkvsqgykrdkvdlfng
envptgvmdgidfdeefdeedwdeddedfl*
>Phatr2a_47489
mktifvsflsmllcrcaadeyspmrrtslwssfdkphqrhdhplrreenfrittflseddllscrdnlla
adldkddrltpdeyasflsvqssdsisvpfrdlqapfiliyyteacdtcfevsnddeccvgenaniglgd
rvspvegdtvaptngassapttgqlatpsvspvastgppsvptagpapgsiaptpsgriaptmspvvvat
vtptenpaiattprpslvvvqtptqapveaptgdvcitfaygltnaanltaedilnengnmirtgleaat
rsttinilnetfprdgttsrgfrrprprekrnggtrralaaglqdvysavrvselldshfgdsgasllgr
hhrrtlesrrlvfysddtpaqvfnavdnpfcgpndscaivdtrvcvfleegddpaavqlallggfreaid
sgafqaaippeflpts*
>Phatr2a_44416
mtfryaaqllaiavlglsvcsyalslqsppldrrawlatcasaaavgfpstavavsvptltpfldsrhgf
tvdvpsqwsrteqqlsdrrtivvwtdpadarasvfvaytpvrddftslgsfgsvdqvaaqtilpkaqiag
vdveatmlaavsqkqayffdyrqavpnvqppthfrtiftlqqgatggagavlvtltaqcpeelyatkyqs
lfdsildsyaksk*
>Phatr2a_45117
mkkekmlslwiaaravwslqegiysvasrkqtrlemrmasfaflggnpkipqstaerdrqaigavkaaiv
sprapscgliecefptlsalnkmgdgslrsanevdqaniefvsklfraispplpflgprtwliissaass
sfcekaakatggadstiylkegipsiggrdvcvlvspsiskdyeiakrlvsngnkvvivnglakdqksip
enatmafflkpltynsqvagylvriypgawtaldaasgatlgtfsdteilvpgtntpdlraavrqvqtcv
deraikarqss*
>Phatr2a_43073
mtgvfqsgmllmlllailasllqtsdasktrltwingigyselhmqegqeeiskffggkpvmychnptgm
aneddmigyvtdltqagaqklgritaevktlvqhlkdsvaavgkngkvihiahsqgvlitylatkqltav
emgqievlafggaaallktprtpfhrcvnyysvndpllllvpeaaralrtgfvgnnefcflaprigdpvq
dhhllnptyaqalkweglrfqrsyqtviyrttrhlyllliavwqavtarlhelfksvvrpyvlwsitcyl
raqsiweiwtavlytklikpiiliaallwewfretirllrgedrftpvsvelletk*
>Phatr2a_40475
mfifmfflsflgplfgkdtltgaevfatdgvvvggttgmrdgavfkegaveattdgtlegkpdgelskeg
vieattegivegkldgeslkegvneattegfldgklegeslkegdalpmggtaktvrplk*
>Phatr2a_47517
mtawhssskrglfvgsppfkqistlqwsrlflvvwalfmaataavfhyqvavftvlpdstlrattfvtnn
shedegyqkydfkvqsqmaptcsplkaqdidftlvtqlspdrlklmklhcerwgnhpislavaaamdpei
ilstlseygcntemitvsllnlyqtlhlhretlsgdhlnalvvpafelskvcdpkrapcaahnlaklpkt
kdallklyetvrlpklhvaqfnrdtnfhghsstrytdwitqparqllhiecvtsdryepyivvrhcqslp
pfqeafvgfgqnkitwiqqvlrmgykfyqigegfvihlphvkspasqkwyadkrkfmrditklkvqkigk
afrfwmrnevpdntqvsvcsqgqqlpg*
>Phatr2a_47895
mqavapltavqipcclcgvltapnaanqcasclaqefdlkgrlqrgpsgapfattyqcrecrrfrrtekh
hehagpespellaiclkaipalqstaeprlhlidagwvwtephsmrwkvrltvrteiqavtvqqrvvvel
hnafrqcndcnreftnrtwqalvqlrqkrsddapkkgltalemalaknkeirkhvlkidavrngfdfyfl
slsyaqafsaylqrvgpmrvktskklvsqdftnntanmkytvvcdlvpfckddlvlikkgakgklsgrla
lvtkvssvvhlmdsspkrealldsqmelspdayykqeklytilqasnrtipfvvldvdlcqhdggamdes
gqplyagvensvekycladvqvarqsdfgvndevfncvthlghlirpgdvvmgydlvatvggdweveesl
hnsfvlpdvvlvkkivgslqpsatelkagttkkrerrhrrkegkksreleesaarmgflhdyhgdenefe
tksgmdpalaaelhelekefaaldrpsserldlerqdle*
>Phatr2a_50052
mrriptyvlpwlwlcsvlqspiptvsfvppfnhassssassshlharytppvsqvvmpppppppppipep
pqldgidrilqnlaqkldsslpdwknlhspvgkdvqgpliesvvsiqrqlgqlesdaasqihlvsikfqs
tvlqqipqlepvlqkvtaflaplvqdpttqlivsalvsytivskllamtlpppplkpypsgrydpvasra
yfdqrlplviarsfsilvqslqfaaallqdkmqnklvqnefqrgeqlavllsrlgptfikvgqslsirtd
llspayvrglaslqdqvpafdtaiakqilevewqrpvsdvivgeltsqpiaaaslgqvykatlkstgldv
aikvqrpnineqialdmhllreaapvlkrlfnlnsdtvgtvdawgagfvdeldyiqearngaffserirq
tplrdvvlapaivedfttgsilvtewidgerldksekgdvtvlcsiamntyltmllelgllhcdphpgnl
lrtpdgklcvldwgmvtaidkdlqltliehmahltsadygeiprdllllgfipsdkahliddsgvvdvla
diygawtkgggaaainvndvvnqlqdltskkgnlfqippyfayiaksfsvlegiglsnepnysiinecvp
yvskrlltdkekmgpalstfifgpaksnadrivdyrrveqlvegfgeyttsasgsllgkqnmsnteiled
vadevldlvlteeetplqeilleqlakiitassrsiwtqirersgylpsgrtvlgtivdpfglfrtsplv
rmneldertvettqklialaqkqiqksdnpafdlsklsreealqfssilvrkvwvrrggvvqtsnrfark
llqltaekleagerdtrtlpirtnltrteplieaeksfterssieladhhptpvkaenprliaarrrldt
lkaedgngvivteaaeisnvdi*
>Phatr2a_48923
mmvkvirslglsvaslfavllsssspseafvrgshgdvpssshseqargetipstrklscnieindnstd
agstgdttsftfdyyvsvgargpvsedlvqalqqdifngahfqvllcqndepesiattqndttdggarsl
relgvsdltmesfeisdylcpanlrsivnrtlttecdvmrgsilvtlletdsvedaaatirsgiwdavsl
dlvfsryaplvtfveylgdsvsgafpqpdsplrdlddedgpivalnegdrsvsadsggnnglaiglgigi
talvalvglavyhsrlqkdhdestmahdadastava*
>Phatr2a_36992
mskrfrrkaflfrvcflvlagqvlllchrwaeeeqqehysveilprihftpaesnlslksssalitepsf
ssgsqrrdelsdtlwpadtfrnrtlvvvlgslrcgeaawkslyrnvldvnnadlavitqakpksdnsrht
vsllqrakyvwevpsftdwadaldlmaggrawrervpeyytdhesgilggalnysgsgaiifwyrwflte
rirelnwksrydrfvitrsdhfylcphdineldpyfmwvpqgqtwggvtdrylvvnasnvlealnilppl
lknpsrysnylqrkvntehflamrwreqslfpdkrnkfprtmfvcmaredaltswkplgievfpgvftky
hiefstsqqacrmsrqerldfiarksnllpt*
>Phatr2a_49313
mnalrllrgacrpalasrfrivaprtvpvrffsdasstqskpiipgigkgktstgivglkvepdwynvml
nrfqalldkmeasdmpetaqyridvtkwcnfviravksnpedpeaveetvqmgqveeliemaedemiald
tylrtrmwelveatntvydfehdpmkdpmgkdgdpdlaeairrgvdamktqken*
>Phatr2a_40424
mrircvvvwvgtwttltsawmmpgrtssiapgrhrvahrdvtlastvaapdevagttvgdtkgavlrlad
vaisrgassllqniawsvqtnerwgivgpngagkstllgaitgtvrmdrgaalvgpkvrvghlrqsavsg
svrtlaeearsemveieharerlhlttlvveggdysdqalaelgeaqeqfekaggyeqeqmvdsvlkglg
fepqdshrlcsdfsggwqmrialarlllskpslllldepsnhldssardwlgkyiakydgsvvlvshdve
lldasvnsiaeisgntlleyrgcsyskyldekefraqsaeaeykrnleeaarlqsfidkfgasatkaasa
qsrvkmlekmkregkldpppvavvsrgpqpelvlppppkpngenllaltnasighdpdqeplltnidlti
trgmklllrgpngagkstllkalrgnlphmlmqgtrtendrlrlgvftqdlaqeldtnaravdlvtayar
egadgnvavtdeaarsvmgrlnlggekplrkvgalsggekarvalsmfalkasnllmldepsnhldvgci
dalaralsgwggkdgavvvishdkafcekvgfthvgtvmnggivleqrslresdweqydigaanaklsrt
*
>Phatr2a_49708
mdvfgsklvealsvyhaswllglsvtvavaiaikmssnqksrsplhrkfsftsvgmaigifpesvkaptt
iinaaiyfstcpaekdlielavkpmlaftrlstipvpetancrpstrsfapselirkveisgkcikstnd
vifkhlqeslsterddlpwweflvvenvgegesavvlrmhhaladgislvhvfekfityedgspvlsiil
snmaqkskvekthktnpfrlawmlvrdatkvltlglsrsddptiftepnqtyvhsqhrecvvfptfslaf
vkrlktaanvtvndilmtavsqavheycraescsvlmgkgaslqsrallpialprsasdlehpstalrnk
wclvsanmsigcvdlvdrlnsihqttvhlkgspiamvqlslqnklasrlpkivarqtmldifrrhslvfs
nvpgpdrpcqlagqtatgvqmfysnlipqvgllsyagniygnivldtgavpnaeslaghyakalvdmatl
lnvdkiptnlqsyf*
>Phatr2a_37456
mlnlrcarplailslvtlrqlafarswldvadvalfavspmdpnrllysgesdpflfptpnpttspfsgp
iatptsrpvanvvaapstseqrsnapsarwenrdgnggcqpgrvlhevvlqdfggdeqynnsiafwtmpd
ilpdersetsstahisgpnptsdgldsaseggielfkgswkagedsfsyiclqpakcyqmevegglgssd
atwevrkvemdinenmgavvakgfvpekcefsilneetdalacplrcnvspetpaasfssapasalptal
lsdatekpnllrstapsdgpslipsdvpsyvpsyapsivpseipssnvqsgfgtdqriid*
>Phatr2a_46444
mnarrtlaftlallfdasavgaftsllttfktsrisitylpatvkpapknkgyepkwkkketladqnggi
kdfkqiglkgnvpvifkqgnetratvalagqplrdvatqadqfikygcgkgecgtceclvngqwirpcqt
nvpgnlapgeeyvvqvkevknkavssgkfysfrsfimgfynnllgmvgfvkyrraakknwlerqeyedli
rqktmqkkiarersveedknnklsp*
>Phatr2a_7125
glaaastaqralrlawipafaivtvccsiasxmatrsfspilsnssthtrprsastiapasrrrsrvsgs
dvtaavrptpdepfpvvetangaiv
>Phatr2a_32015
miravfscsvlffaslpgldaqnptaapsalpigsptslpsigtvtdapvvfaetdipsqesenvtdetp
saapsdpldieipacftnltilddvllqlplfefkkltlcpntifdigktsdgvcciegqfpllpvsntl
iqcgedgrsenncifsggevhvlsspqfagptalnvtikgmtfrnpllsnavlasrgditfddcifenta
slggsvvalyqpiddeearrleeeerggifrymdpeflsrriqktqanikenfakvkaenelrklqgtns
sigvlerqfvtvencvfrdnsqgpissgffqstvlsastpfiemtirntlfynnifdgskpmavsdrvrf
tlvaddrstltcivpitqasgavvktassalrlenncfiansfvgfapvqafenttfdafdnfgsfdpgv
scefiafsegipvsdsqvvctgydldscllpdaptlppgadsitptpaptraaaagtpfsvhyslkmlvv
llpvfwli*
>Phatr2a_44040
mtidaprsrprrpfrrwlvlgvtilsysgmfvraqqqspqqslsgdvlrdgpaywqrgrdhfrdgrydda
atdlwkavllhtqtppaqtydvqdvfrlflqcyvvrdraadglafvagesfrrgqddmgrlylqqalgmd
prndaallvqaefgdavdqslsasttaptshdnpfpgqtpeqlyevasrqfsdknyeacadvfelscqqs
grkigpscanavycrnmltdwgfngtqfdrdmqtiatlvrtetaqyrfrhetdanqfvwqratsphphmm
lgypvdpllkryvaesaayldeqmarlahtaptetalpslppglpyhvhddrqrfaderaadphakirvg
fvgsgfnskavlylsqdmfrffgrefeihvfsfgprdhpmfiergmrgvdwrervksnvhffhdcqamkl
dhikaarfihdqnihiliewdgyarqgeraqglfalrpapiqilhqeylgtsgalyvdylftdqvsspps
lqhlytekliylpnhffskghayqkevrepryeyqpvtrphqlgtgspqenrclappdvgptdvafvycn
fnkflknnpetvrgwiqilrqvpdsilclldnprdgipylhkfiheaagtsdgnspdsfqpgdgddlvnr
vhflpwepnpfdhqqrnrdfcnamldshpynghtvaqdalyagvpivtrsdgddmsarvttsanlvlgls
hlnavhgpaqyvaiavalgtnatlfretrerligtalqrnpmhpywdvaryvlnfesglrvvwerflrgq
apdhvvveetadaargtyddkirahppqgnrarreraandel*
>Phatr2a_37267
mkvnavrfvlsflacgtvipprwvvaeptdssgevgfpplldpddvayffanddldglhwaltnvfqrsl
rnpnatrrggeqlpatlvargggstyttayklqhdleqalylaetladpeqayffqhtvvpkyrevldri
pplesltrtgglypfspddvdtvgsiynkawhqanvheslpldaqgrpkpllnpnlllnslqqqwlgipt
kssdnrphpgilvvddvltesalqairrilwdstiwyqtklplqfggyvgayiddglhdrlllqlarela
ralprifeshplrylwaykydsnytginlhadqaavnvnlwvtpdeanldptsgglvvftakpdatmdft
ayntntqavveqllaptdfanvtipyrsnrmvlfdsalfhqtdtfrfrkgyrnrrinltflygtmqlera
elssadtel*
>Phatr2a_29187
mrwtlatllcalvspsyaekeatapppffvqdptdslclageefkrcsidtlfyvvgspgqyqihkrald
gtideaddgtcltkksckdadvakiqdaklakcshcgaknwnilgdadtgyvlsegdgktclirekgtkk
amtapcdapdipfvplqlqfaspsdiktmsspgarlvgaasdgdkkafqallkegidvnsrdwddltali
paasaghldivkllikegvdvnaqdkdgisalmeasimghtkivqfllengaevdatagsevsalwlaas
egktdvmkillqkhadasnsrsd
>Phatr2a_46023
malpkllffvyvtllsylieaaassglathdavrlsrgkiarfrqrcarrkvhrrlerarsrtatasgsv
ittkeptserisnwfwarkgtayfnhdsvgmtnpslhvdllvdhgeststlpvsisypprcisedpssis
ttisptqkewwpptacpeqdlaestwrvlrfrrdvgrgfacyqrvrdaalnweftssqgdkgmrviepra
lqkshpkfegrgyaamayedayaplhsnrvvqiseepgkglvsfttaglrrlpflpklyvinpvsvvydl
idqrgpgttysatayatatghwlrgeervtvlhrddgvvqveilsvskpsstltgrfvwpaigkmqrtff
qqqmealeragi*
>Phatr2a_48729
mwrrvasfgialcvwsmagvvprikawappsrrlsvpvhtsscparpvliswrltpeafdvdtadsates
tpltpsfhpfssfahnttgrlaslslpflavtvgsslpadaataavgpvpsalvaythyvglllctaciv
qeralvsttmstsdestlrttnlvywlsalvviasggvrvgaygkgwefyshepwfwvklalvgvwtass
cfptiqhilreqsknpatgqyypmsealvsrmqslyvaeltallfipvaatlmargvgywndlpwpagaa
lvilpsagltykyvkeamtwqepppvvdldqsd*
>Phatr2a_43087
mkissvafaaslltvtveadfkglrsrffpadevhtavepetrsastpavdelrfgkcwtslfgdacydl
kvdektkigqvcldifndektdillitydltksitkekvdsldwylsrlhswagdskleypqsrggspsl
rqfptnaafslrdkrqihtlaldlksscttelnllahasvvsskqtsrnsissllepdrmqratawsdgk
aiannktymtfspleiacacpsiaqpveppviplppklppieaetekeessvekakeeelsivtdepnev
dsdevssqnvtfssgreetkeeatsivetkdappikdiaeiikeeledevtayieaeieeildnsveeki
kqetkqelfdeirseikifvetkdipqdtdedmvvdieeegeekieedigdrikekiaqklnekpsvege
lvepdkpaeesqqegklvgenpsvdeisyedekseekeketkeslnvkdtkdikdtkdikpedkpekpqq
vrvfkpaisleedgkcqrafalckdntkdvtcfadmnnkfhrldhwgwthvvtgfdikcelwagasrcdt
skgkqigsavitkssfqidlldgfktkdvhfyngktilpkdyrdqdtvapqwygaeyngdagpvwdiead
gahkamfddyekidrhfilhatvcgefeagash*
>Phatr2a_3419
llhtlkvgfyfalwyalnivynilnkkllnvlpspvtvgsiqfgvgcfyvllvwalklrpaptltsqgka
avqkvgfwhctgqlasmvslgagpvsfthivkalepffsavvsalafgtwmkpqvyatllpvvggvgyac
lkersfswlafymamgsnlafalravlskvamssganvgtnisstnvfamvtlaafvwsipmalvtegrs
fgtlwnkalsqqsaadlckalfvsgmfhylnnevmylalgnvhpvtlavgntmkrviimvasvmvfqnei
tpqaavgsaigiagvllysltkqyyek
>Phatr2a_19223
mkwssavigslalfaassveptfawslskssqsrsslrtdsssvpttasafvprsraflhrttttttrfg
nisakrstrnnnshdrtllamsytvgivgatgavgqeirnvletrdfpverlrifgsarsagstvatkyg
dvtvelfdvaaakqcdvvflavsgdfsleharhltqgddatvcidnssafryeadvplvvpeingaetkk
sklianpncttaialmalwplhqlfglkkvimstyqaasgagqpgmdeltqgtqaylngeavennifahp
lpfnvipqidkfqsngytkeemkvtwetrkicglpddfplsctavriptirahsesivveterpvdvaaa
rqalaqapgvklvdnteqleypmpqtatgqydvevgrlrksivygdyglelfvcgdqllrgaalnavlva
eemvtngslqakkta*
>Phatr2a_36788
matkkpirwesgaflllliptivanpaskpfiafhtshhdqdlhhnitwdtsieksavrmydrlnpnqcp
msfslgiskrlhhadgaayairqppvihpvfpargpgrqvvyntqfehldllspakletpgkaikealvq
gaeyplllesssfltspilhdingdgfvdailsdydggiyvlglagtpryfhktqvprlfvrrdwvqsri
ndligkphadeeadkdkphdpyhsyfeyyystdnqgdnvlravtanvfgqdhdqaqalkkrrsrrikhdr
serasadgsegpgeggdalkddeafhrrlqevaveheknteqhvfdendvhenkadrvdhvvghtedseh
arvqdgheeqglgwneekrqgvqsdqagehmgmesntedgkmpevrheqlspesgeaermadqskvkvne
dehaqaehgpdftnervnvktvetgrqaigdepklepfeagggerdsklsseqfdpeahdpavdvdlmnm
vddfvrgemvddtmqymddpeppkpimddytaadytddpdygtiqvfwvalaqddgyrgydyddmyggyn
eehseyydtknyiripphilstpvlaeipklygntnemddilfvavsyyfdedeydgffsykrfdesdhg
detevqrgtflgsaimayilgdsarwsgqnhldlstdwsapenvtffetlpvdpsidhvgafalssptva
dldgdgnyevligtsmgiiycfdarqmfkrdnwpiqlphaiesrilvedvvgdtnleilvtdtagnvvcf
thggerlwnrnlplsfgheglitgsspltlgdvngdgkldvvivlhfnhksviyavdaatgldlpmfpim
ldpeslkessipselhqqlpqpllvdlhadqhfleeylrrngtkwtpaasapksvpvggeapglhivqpl
gqhlyviegasgcshkvsigdevatmvqvddvhgnnrldlviatesgnvvtfeasapyhplniwnhgdlr
grmngnthgysapqgifiheqsrqyvdifgvyvpvtfeifdnrgnianepnrrkyavdirdgtswkrilw
rgeytspgvytervyvrygpgyyslsvvlrtshgmvyedsfsvgynvhflqgfgvllwlpllfasvaill
cgakkqnwddddydggrdgdnqgilgrslps*
>Phatr2a_50373
mirlailvlralcighlsigsslamrapdmpplpevsisghhtsdytakqnhptsyvsspsfkgplkask
tigysssevslrtrlaqyvaendtnlpflrkpfrsasvtsppplvaserpstqmilnailqqlvahnapi
dakevmestefylslrkrigaplqivdacaghgltgllfaagnpglqrlhvnlvdarepasfavlrdlmt
dvcpwirdrvtyhaqpiqeyatsmrdkgtsrdrnaptavigthacgsltdevlhlatealeaasvavlpc
cytgmaktvpygvqrahgvawaadlrrsfwlaeqgyhvdfacipseitpmnriliaekrkmdkytaqnkr
*
>Phatr2a_42483
mpvlgslaakmmklstilmvfsstavlcvgcldtasayvgtrppsgqskrvsqtlrssgssdgdrqfsak
pilvvgatgrvgrrvvqqlmaqnrpvravvrnehkaqhlfgtmtslqypqleiikadlsryeeyeevldk
avkgcesivsvmgvvrfaklgdflpwrlfrldaawadrkhpyygnymaqkylislaekhnvkrfvrltgl
glaysafnpfsvlfntllsvnnrwgllceqalfdskvpyvvlrpgglaederelsttnlqvdasgmlplp
grvgrsdvaalaiasadlpttapsytlacrwcgegikpkpqgykeegfasaqecldtvlaskvtspsppr
mkpygvavgitayaagalslklatmlwkviarlfrv*
>Phatr2a_39869
mflaaldkfantpwlmvaavlvhilctqymssltqqlgkdnpppdirfgytseslnawydaigedgckiy
qqhvfvdlfpymqsytlvggalllqqlriigwnenialifpmvmlmdmietcipaygcsiypekrlrpay
vqasasanqlkwtnfgigmsilsilfvynsffppkhdeakaeektd*
>Phatr2a_19578
mtirlrilprlavvtvtglvfgwtvttltsaspwrvdawtpvavplrrsaltsprsvhvassssndddpt
tpppdapldrtrrivcatvwatssasvatsvvaaetditsltpvyqlpsglkyldlvvgdgptprygqll
siaytaygklpaaarnnqpqqfdrddgyvvkhgngriipgldeglhgmrvggtrrilvppklgyvdsglg
pmpalpwdrrklnsildqmvalaggtlifevtlrsvmddeadqgyygddsltpeefallrrnlqqkardg
vvsivpdsl*
>Phatr2a_45853
mkkslklslllswssalssrtnvhrptslakidpekvrpfasrqktesmpwtqniqaygrfqesnewasa
yqsthslavteyfcenvegtvpsdirgdffkagpgnmerggkryrhvldgdgfvamfrfrdglvsytgrf
veteyyreeeaadsilyrnvfgtercgafltkafdlaikncantnilkwgdrlfalweggrpyeldpntl
etlsqkkcgpfrelgdqfckiwgvtidngglidrrmhlgkfftahphvvnnrliafrgarnpltnsvdme
fcefsphweeiscsritlrdcvasphdfsvsetyyiffenrlkldklsflmglksvsdamklqldkpgyi
hvvprghcsakmqalkielpvgyfnvhniqqvfqdgdvltvysngwdlkdkryfatraeavpflgnwage
ypsfragcvppsllyktvveltskriisheplipglvmefpitddieentiycassstdgtalpfsgiak
ivtarnhtscpkvdfwwaesatftgetipvvkrngetgswlltlvydtannrtslvvfdsenlsegpicr
ihlrhrltmglhssfsav*
>Phatr2a_56429
mkfsaatfaalvgsaaayssssftgsalkssasndasmsmatgmgvngfgrigrlvtrimmeddecdlvg
inagsatpdymayqykydtihgkakqtveidgdflvldgkkiitsrcrdpkevgwgalgadyvcestgvf
ltkesaqsiidggakkviysapakddsltivmgvnqeaydgsedfiscascttnglapmvkaihdefvie
ealmttvhamtatqavvdsssrkdwrggraasgniipsstgaakavtkvipslvgkitgmafrvptidvs
vvdltakleksttyeeicavikaksegemkgflgysdeplvstdfegdlrssifdadagimlnpnfvkli
awydneygysgrvvdlmkhvaavdakika*mkfsaatfaalvgsaaayssssftgsalkssasndasmsm
atgmgvngfgrigrlvtrimmeddecdlvginagsatpdymayqykydtihgkakqtveidgdflvldgk
kiitsrcrdpkevgwgalgadyvcestgvfltkesaqsiidggakkviysapakddsltivmgvnqeayd
gsedfiscascttnglapmvkaihdefvieealmttvhamtatqavvdsssrkdwrggraasgniipsst
gaakavtkvipslvgkitgmafrvptidvsvvdltakleksttyeeicavikaksegemkgflgysdepl
vstdfegdlrssifdadagimlnpnfvkliawydneygysgrvvdlmkhvaavdakika*
>Phatr2a_36434
mkpncckallllvltavgsfafipstrspqlpgralqflsmseestaestkppvpvkcpdcdlcdgsgri
lggiavvlpwwpikayrpcpnfinrggiyersgqgldeiafgrdstfrg*
>Phatr2a_42575
mmaypenvvclmslllagqhflstrgfvlptdssniayrglllstnrrrsstqllqrvefsasnstqpdd
vpkrkrrlfrlpikrrredekqratpsvtaglptapnssdsgsdrpskslqrrrgsaqqkkkhsrdtdqk
qgkswlgrifqlvtlgcalfvvspilsgelgeqwdvrakysstrpsyraaldrslderwsigippddkat
tgdesapsnsredsvplvphfekgkkskladvsveerravslgfvteavekigpsvlridtethlleeet
vglpprgpgfvqqgqgsglifssdgfvltnahvvedatkvtvtltdgrmyqaevkgadeivdiavlkilp
ersadgstlplkdlpvaelgnsdkltvgqivvavgspggldntvtmgivsglersshivgiphkkvdyiq
tdaainpgnsggplvdvqtgqvvginaairahmegtsfaipinrvqeimhdlaegrevhhgylgislasc
tpewarqnnykmdaefgrvpevygalvhkvfprtpaekgglrendvlleiggkrvqssddarrlidaapm
hqdldvtllrenrqisltvqpvdlatrlreirrerqqqmlnqrlrfqelgpfrfq*
>Phatr2a_17238
mrylflslvawiattssssafvplarrigwatppttssptlrfstntqsssatnnnvvvvkeggrgvpta
gqqaaeqgltlgappvrpqgghfltkggvqvtahvsrlefspqlqagtsaqaiedlvtqldsqkgvllts
syefpgryarwslgfvdppleisgrgqactitalnargrvlmpaieaamktlreqeileqvkivkeheet
trvevqvvppsevgtfneeersrqpslfsvvralvdlfsyqagdrqlglygafgydltfqfepidlaqer
dseqrdlllylpdtmlvvdqdkrdawrvcydfnvdqkstqgiprtgtpqpfqayatstdfverdtppsef
ansvlkakeefkvgnlfeavlsqtfrekltveqppstlfrrlrarnpapygflinlgeqeylvgaspemf
vrceatndndyrpgairvetcpisgtvargadaledaqrvkslmmnakeeseltmctdvdrndksricep
gsvqvigrrqiemysrlihtvdhvegylrpefdaldaflchtwavtvtgapktwaiqfvednersprcwy
ggavgmvgfdgglntgltlrtvrvkngiaevragatllfdsepeaeeketelkasamidaivragpedsi
etsillkkkpkkmyqgmslvlidhedsfvhtlgnylrqtgaqvttlrsgpsaiktleamianekqpdlvv
lspgpgnpsdfglsttisflekhriaafgvclglqgmvehfggtlgvlsypmhgkpstisltpagkeens
iftslpdsfevaryhslhgireqmpsclevtatsedgvvmgiqhktlpfaavqfhpesiltspatgmtil
qnaltvlkyekevdaivkdagrqtgselvgeleklnvealkdrletagllssgsksdlvvklalwthksk
eanagrlnlegmtvielkelknslgikgsasskiellkllkrclqikr*
>Phatr2a_50530
mtvrmltvrnslafvslalllsssvawlprpslallptassspvltgpafpatvvveslphstpdenssl
viedsveapspvpleqrtslvlqygptavsvwtgtlatfvlnnvgnigpipassavslaaalglpekfal
avmcgsfagmvrfavvpsilaggllgvccagmlrlfdskgwlvgcggrlgfvaqvactmqfvargswgll
aaspatpsvaalvnpslyapsrllssftqlpsivlstiaggifmrswkqvlgqsskpvvkrigssvgavg
atgllgsalipaaagpifcgsfigmsapgklptltslvgacamagacqvamtgvllggwggklgtaallg
vvlyrglthligepsteltpkpmvthepvpvispvq*
>Phatr2a_49866
mpklflvafatltavrstaaftvvrsrrtatttlsasrrdtltftgtavatalwggerpahadidyarvq
dllgnveatspqsyaapgarpkwleeptedfkrneqkatefkraalqrkqefqaildrfqeepndetila
sdlddlrrrvkqngglpqgiskedtvkqirrrkarkprywptqveiayqdlvseilyqqspntdrdmdnp
m*
>Phatr2a_44742
mrkfftywwfgalglnclrsvrasqtntydkhsnsqtrkdihptkntriardphdadsttglwpehpkss
kgqyqhaigpemvsiqpspqcwssaltstgslptrssrndidaeifcanlpetqqkrlaleitrchlqdl
qqpleedpansqshvqlhcqplqtdaasrtgttapevalydclghltplagtiytqffayvqvwcvrltq
qallqaqqessrqlsaqyediahaslqqldalvgvsaqhvlqmqqltnlpdqvqnrvtlalethvlptlq
qevsrhlshelraqlqlhlgpilerhvaehtaflkrvldraevrdaeqeatfqswttyqttvwqqqvrem
eryrtavafqqeqianladtvqatttrlqplagldsliqtatagytyvtfllhvlgtlnvlwlltlprrc
rtfrsylvaivmteaalellltaavstpqpylniddgerirlitelrkyalflecvgyvagivsslfpty
rnvpaeeeyqnclsyhnrlrsakedsrprlretsplrqsfssaggergvnfptssenysprygplppirc
ethtkttraehegdvrdpeyrqiyrptlarvgfhqptqrsvapsnislyhakrpttdtasfydfgpvvst
dsrhslhkggsaalgcpnevcvartaqslhtrpfenpdmaaresidsesgiaaqesglsaqtlqiegsds
qplteqfcmdndengltnfspsleqdqayrrmdclpstytasnesrkrkrpkdqakewstsikrahthla
*
>Phatr2a_36394
mwklfcavavfvgviavrvngqqctlcadgsasnpngtigaapcsdieavigstpanstqcrdvqlqgfl
ncgcptfpgsfcpmcadgffsiaqpnkqipilndmtcedalfaeiavenacsdiertahfcgcpgapepi
ctlcangpapskptrrlppsftltcadysdlvefsldesecadaingtlpihtstycgcvnvstpvptcs
lcgdaalinadmnvaepdvtcqelfemapflkdqlycsalqanfticceggavpaptmspttapdrspqa
qtespstdltsgarwhasiwllcalsvamvasqtp*
>Phatr2a_33120
mkwstllfalvmatfpwdtrlayaapglliantrgdnaivqytlpfadgdvpttllgsdavegpdhllve
gdylyishgdspetsaiarmnvadgtleadfatggalhrpygfdfyngtlyvasfksdqilmyaqetgdy
vgvfaetngteeglcngpnqiyisdddgllymttqgsnfngtelnflfnsqivvydletgdgsvflpppm
plpggagfvsllgvtvgcgtasapaageactmyttdfagglrvyamdpdgptllyavetsyqagvstgsl
sfdtaesqlyvpvwlnetsgavvlrfaaddgasaglletddsaiyietddgstdlsrpigvlflpeavdf
stevpaaspggssaatacgsvalgctammtwfafvtvavssgf*
>Phatr2a_42927
mvmntklapnvvhcmlfgissfslitttkgwqggfsiqrprkflivpktlpqktsprflqtdvvvqqsar
diedpisnihngkrllrsekimsmftkngksereavvlqqlrqendllrvalqraeaenerlhrhydngn
riilesfegegrfrraddgvmsdipmtltgeemlteeasqwcdeleddacpleptisfgealrdraywlv
gllimqscsgiilarnevllanhpviiyfltmlvgaggnagnqasvrvirglalgtlnektqgqflsrel
kmacalsailsvtgfvraiafrtpfseaiavtsalalivfssvclgailplglkrlgvdpahssttiqvi
mdilgvviavavssilldsplgillisrlgggs*
>Phatr2a_33726
mpgspetastdcpvrvlvlvvslllqcflpgqaflspsiianrfvtgktpvrndwcylqrrvastststs
saastpkptfatiskpnkasvrgsyrtnalvassqtatydsaslpkpsvastittttadyqrgmltvgli
tvlfasnspaihaafsqvtqaaipppvffinaavsvvalagvalggpildrvvpdpqrvnadtdtavpvs
ttrmiatatategpvcwgldrthraglelgfwkflgttanlsglalttadhgafliqlttllvpaaqgat
gvsiptriwtaialamagvalltqdaagvdtaqtvaniqtawlgdvlcivaavfyaiydlrlfawgkqva
plplitnkvatqatlsvtlllatsgnggwdscrlffetasthdltlvaavtiwsgvivngvvpylqvgaq
qavgparaqivyasqpiwagilaylclgetlgvygglgavlfvaaiglaatapspdpdcpetscev*
>Phatr2a_18732
mplhrtsswatkmillalsvvsrrpgagafrsvfpntararrsrslrwegssstdsttptevsddkfaaf
rnrnnrddqvfsamsgdggikvtaatvrnllndislqhtmtatptdamgrtvtcglllangiqdeqivqi
tmngdgpirgivaiasgtgqvrgyvgspglgemsltdavgkgsvqivknhpdwprpyngitairhgdidr
digiylaeseqrscalaaatamngilctaaggylieqlpgvepetiarveqnlaklvqkdggdelpanll
lsgvtpldmaaiildgldmqplqqikpglvchctedrlfrslrllskeevddilekeeqiearcqfcgkv
yrmgapeirdrlaaakgdpskedvge*
>Phatr2a_44639
mlvmkialgsllllgvsvsnaaetvfsvhgsgttnpskcywavmermraqsklpihltyravgsttgqle
fvndlqnssvadfgsgdlpmdadrfsqlndvgiemihlpvllgavsffhsvpgveklnltscllarifsr
ditswddpdillknpalqtsptglditvvhrvkgssstdgvtnylhdacgdiwpadkvgatitwdeetlg
cegsggvtecinenegaigyidaghginadlseielenrdgfllsseeananggiaaaegnvfplsfded
fsdvsllnqpgeftwpivlatyiyvrkeltsiedpnektllkaflralyteefnevcvedfgftlpteti
reralsaidtlleadgagtpwtfeqdteaiigaadfvisskrdsildiqlqevrgdaveleemlrklnte
latarseteslrerlaeaegevtqvkvdmvssqaeygggdftesdeqqlraalvlsslsfvfwmawfvmr
afgwitks*
>Phatr2a_44734
mfprrplvhscsharmtstlvlvlvsvylvtvqafsgnptpstvppprewqfhvapmqcythaplrqlyr
tlsanatlwtemekvedllatgskglerrfgrywtnrnthasssqpenlvlqiggnqpdklrecllrlsa
qsqdqdafpftqvnlncgcpgieaggattygaslmkqpdytgtllqtmrdvlpsttkvslkcrigvvdtp
adlslrteatrsggdavhdtttvasyqalhryvsiardagvshvilharvavltglspsknrivpsldyr
mveriatdfpdlrvtlnggirnlgdlqrlrrftsspttkttctppvlpenslvashmagrwmlrrpldla
avqdyfdaeasdegdgkpgkhigavaaqaleryvdyvtketrdassaqpladlclplylvteqlreeyda
lvygetdgmpnqwdpqasspavpfwsedemvtmynvlvgamdemkahtgkkrsqrssstsstfvnfkrls
ssfkglvgtkvvnkwkrnrael*
>Phatr2a_55102
mklvfsvavlscwnawaeafapntnvpfhriakaqsslsivqapdfssvgshleaqanveylkklarpdk
plqvivvggglaglstakhlvdaghrpivlearsllggkvaawrdtdgdvtetglhvffgaypnaltlfd
elkiadrlqwkphqmlfakpgrptrefsvfdfpplpaplnaavailsctdmltwpekirlgiglipaylq
gqtyvesqehvtvqqwmeqrgipqsvtdevflamskalgfigpeqlsmqcvlialnrflqetngsriafl
dgspterlceplkeyieargglvrtnvpvkriltnldendsvaglllkggevvsgdayvnampvdalkkl
tpepwrkmeyfqrmqklrgvpvmnlhlwfdrklstvdnlifsrspllsvyadmseacegyaskhvsmlel
vlapaakymtksddeilqatmlelerlfpqeikadgslaavtkftlvrtptsvyetlpgmeaarptqksp
isnffcagdfssqkylasmegailsgqlaakavadsyvnaasndqsavvapprqltprpadpsaadahdv
vpdrtmyvakvashipasvqeelegavvv*
>Phatr2a_48966
mrlqrlpvapvavgvacllaryssawipvssslsgtstrpppfrvsacsmtrtlrpnlspetstririct
epynesnsrrhalvsrrdtlqtwlmvplltaaivaldpdrslaappstkdatitdkifitvkglpkreee
pefepkriviglfgteapesvdklkrlvassssgqlsnglaipcrpkatrtlqkeqleankvynscvege
dqgvtlqyssiwrvfpneridmgavtgkfvareypnwqetveselghdqpgvvsvrrgndsgfgftiypg
gakdpvrdlaalnadhivvgrviegmdivaqlnsvpvisssklnymsltggqttknaptrscryggdmyc
nenkpliklsitetgil*
>Phatr2a_44222
mlwkrastrtfivllhlltyragafaslssrqasyrsrgplvpsqstqrgrvlttttessgdvprggdlp
rripdlptladyrkfalpclalwiagpllslvdtsfiglsgspdlsannlaalgpattffdgatylfafl
nvattnlyasarsqsgpnspeaesvvrtasrvavncgigimffllafarpllklymgdkaastpglldaa
tdyvliralsmptslllgvlqaallgakdsvtpliailyatvvnifgdfilvnrlqmslkgaaiattlaq
wastaaliaparrnlvkdhslglvrkpkpfpggvtgrtflafaapvltlilgklaafgfmtnaaagvpgq
ptplaahqiilsllffcspflevisqtaqtflpsylapifehmdklrkrnpdykpeedpavepwlntskl
vatrllgigmvtaavvasivslipaffgnlitsdltvqqavkplakylwmgaffwapvavcegvllarre
lsflasiylvstallppvllrikfrggtvgqvwacfaifqlfraacfigriwgpglvhrvlgrrqplpat
drgs*
>Phatr2a_20147
mrlhfvskrhfllftllqvaltvnatmassgsgpvcaadgsldfggaerernlveqiladdyegldpivl
rqsisalrsrgahrcwhkhstflehllsvhnilrlwgqgrtigrvglfhsaysnsyvnlalfdpaiergm
mktligedaevlvhlfciidrqqvvvntllaqgfipkqgltvphlrdssksvflnsetlrmlvvftmadi
adqyfgwqdtlfggggqegsmiipgkddvarhdttalwpgvskpglwmsylsqlaevartfvpstqdvnr
sadedrtadfppvfangtqslsvsdevaardfywsvvsgevtdnaeaievlqlcvkmnpwafeplvilaq
khlhtgnfdsalnttyraldlqhqwgtawdkrlsfgawvawtrvlmqrardrqswptnswdinnlglvr*
>Phatr2a_45482
mkihrvlysiltralvwlpfrsnqvsretvasvvtfcsdtnadwdegalsrcnhqnicvvngdfpgpted
lvsilrlplvrrdelcnvetestfsqalsivsyqntafgindyaiaiqslqhefectrskksrnnvktkt
kpfyvdfcpplssslrrrisgevgsdllqkaisprkgfpngaiiydltagfgqdallmatagarrvymve
rdpivavmlqdalrrlsnladagdnfamdlsprlsfqagdgrevvrkllaekdasvlpdivyldpmfpar
kkqasvkknmqilhslletqtgdsilrqrdelellhtaleaagtkvvvkrpvhasplggasveqkpsydi
rapvnrwdvylk*
>Phatr2a_33499
mgtgsfryylllsvvlakacvsrsfglvqnsyrivgipgagtqllpesyikgirrwtlddsgndlvvvpn
spgltnpkrdlqgqriqirptldvlvksgvpsyvmaglqvrhekadeedqssqaleppltaeqwttfama
vdpsfriavymgpsdgtddrvamadhdliqhalerlglflsqateelsggfhivalplevswtrcsvnsv
ddiltclataepdarelltldqglvemtassvlqvtlsdl*
>Phatr2a_23105
mgtndcrptrtrsrrygtlrattstqlvtyglwftlalgsvtaiygtrhasptttttkvpfvptsraghg
vvlalgltrggsdgsadahlsekcstlglntrsstpdsevqndpvspnaatrsqvetpkeppssanlvdl
ptvdlsttrstlsdtftedthtadpqsqqagnirpetsspsdlgtvhhespldiaqratsesatssatsh
alsvwdeprhtktippskpqpesgwsakrknleqragpalvlvaalyaiihlggerglqslalllspgly
yeatavvqnpnisrkwtlatlleewwwfgayslvwtiptlvttpataaktqlagylfivfglvgtivqln
ahkaagprqfhqtwsrmatchlatvftilpcacwmaavqawpmawvlytailvilndtlayvfgvtlgrr
allptispkktwegfagagittmllsplvwkllfhgsdatelvieygrhglvlsvfvntlapfggfvast
lkrayghkdfgtliqghgglmdrldcqlftapflylylqaanvpksvvap*
>Phatr2a_54260
mtmaiykqggrsrfggvlfsfcvvlvallpavsgfvplslpshfpvtnpvrappqviygrgcltassttt
lfgipkmfrwltdqypdilnrqveeglspdlkvdnfyldmngiihpcthgnaegeiivldetamfkkifl
yvdklykmmqptkvlylavdgvaprakmnqqrsrrfrsakeaeitageiiargggkelesrqrfdsncit
pgtdfmlklslamqkwveykmetddfwkngadvivsgpdvpgegehkvmdfiretraaehsgipterphw
kadythvlygldadlimlglvthepefmllrekmsvvmagrgrskyrkkkdmldynkndfevlelnslrq
mlaiqfrqfadtgklkvpfeldriiddfvfmcmlvgndflphcphleidggalslmmsnyvdllpewggy
ltkkerlhperfeqfmynlsiyeeehfkrrgfeenepgwkltaeeevedddfygtyfnfyyesklgwkpe
drsrtlfrrrehvreyleglhwnmnyyhngcqswnwffpylyaplatdivnlaefydnpddegfcsmefe
hgspfpslaqllsvlppqssdllpkalaelmlhpaspifpyyppdftvdpngkrqsweaivqipfieadl
lldtvqkiiaadsagkdlltnaerrrnakgqshvfvppgggkrdevdvsrgtmpprtknnrktaaigkrt
iassqkg*
>Phatr2a_43041
mvqirvlvlaaslslvsawvpsfrrslapssttarrmaidyndpivgeefnkvqpmafedveqelrekgi
pvpptmnemeiklmlvemrlrlsgklagqtekkrpakfsskfeeamwtkpmfkefydelkqkgdhnaqnv
vaeylndktlalqrygkdykavirraeaaltaappvnsptlkfsgfpanmgesgckmtlealgtivgfec
hvsedlpiltgtvtfddiesakkavaqyngmdmgmgtkleiasv*
>Phatr2a_49086
mkilalfsvllvawaaaqqyddygdgggayepdnlyadyaakqqqkavgaggggggltkmvlggavgwfl
ggkvhtrrlqkklnakhkeeqkalyqqyyndvytlqtqnaeliqaleqvgarmr*
>Phatr2a_45845
mkfsttvssalfliasvstttsftpvqsfgvhrrtllvtprhatveppvrepetsdrvrqvrdrfrkasq
daanakgcvaqddgdesswwrkplpedndvisnqrplrvviagggvaglvtaaachakgmqvaifeqasq
yapyggpiqiqsnalralerinpviceeirkagtvtadrvsglkigykkgvflglgkqyekgdwlvrfdt
lqpaldaglyptvvvdrpviqqillehgipektvriksrianyeelgpgkgvrilledgtvayadvligs
dgiwssvrrimhgldqgadgfaasgaaggalneaearrmakdsvlmannanrryskftcyaaltehrasn
ieevsyqillgkdkyfvstdgggerqqwfalirepaggvdpeptpenptpkltrllqefnheepgdqngd
vwddfayelfkatpeedikrrdlydgspllmqgwskgqvaicgdaahpmmpnlgqggcqatedgyrlaee
latvrttkdiegalqeyyrkriprttiiqalaqlgsdllvdfdkmmtiplvgpfflfmtqvsmpfvlrfl
ytpef*
>Phatr2a_48977
miaiiaagllalpallvqvatalivaflsvpalcillfrkprhlrpnlgdpdgdahviitggssgiglsi
arecvrrgvrrvtilartvskletakkeleelnaqskktkqikavsvdvtdykalektalellgktpshs
tylfccagetepayfddippdvfaritqtnqlgsiyttkaflphmkagticfcssicgqigifgysaysp
tkfalrgfaeclhvelcnspvnvqiayppdtdtpgfekenvakpketqliseqgglskpddiarvmvtea
frpnprfnvyftfdawmlssltagfspiatmqdgvsqvagmalfrfvslfylhdwwrivrkfqeerdaem
sktk*
>Phatr2a_50176
mirnisrfvgistllaapaaaqfglggkrkpgtqfqdlqdqakaqqdggdatglagledmdmdqlrklmg
dalndpetqnllgqmgdqfgtaleelskmspeeiekqmeeafkmmadssmvdnilekrdevlaqleasns
vpadelakfkadpeyfelrmresfdqmknifgdpdmmksmteamggmqellgsqdgllddlnkiltggdl
ddddkieetrvkllsgdfsdnpflkemlnneemksllsdpekwrdsikegtqgllgnsnpkaagagvaps
qddgtyasvsrtsvllvvassppyfgvsyhqltlhstmgkgkkkaggknvaskeededwealleaeaqvg
qtaattgerasssaadtgedkledtpdakeegahdaaaaflaaqgidvdgegdkkdkkkkkkkkktggda
dakpeekisargrlvqeriqkqreeeerirvaeeaeqariaeleakeeaelkereeererkkakqrekie
rqkregtymtkaqkakqrlaeqrleamraagmlptdaedevkqkappvydntkkkrgkakshqtsqstta
eadsshpekqeedeqedesapveeakaeekkdeteekgdsdddweenassgdewdasdpdgedkfgdltk
rlekvtahdedvdlielekkkeaerlrqlgilraerdkveaekreqmeveraemdrkdaikaqlrdegkr
krleqekinlaarspddlrcpivvimghvdtgktklldkirktnvqegeaggitqqigatyfekktleqq
vsklnatenvelkvpgmlvidtpghesftnlrsrgsslcdvailvvdlmhgleqqtiesltmlrkrgvpf
vvalnkvdrcygwktmkdspirdalklqddstmsefrsratdakvqlqeqgvnsnlywemgdddwtnsdf
iplvptsavtgegiqdvllllcqmaqrkitdqimwhanlqctvlevkaidglgmtvdvlvvngflregdr
avfctldgpivteirglltpppsremrikseyihhkevkgalgvklignnlekvmagtpvmvvgpgdeee
dikaevmsdltkledklstdkvgvlvqastlgaleallqflreetkppipvsaigigrihkrdvtkisim
nekghpefatilafdvdierearehaedmgvrimtadiiyhlfdqftrfmdelnqrkreeatavavfpsi
irvlpqhvfnqkdpiivgveivegilkvgtplcvpalgglhigkvtsiemngreqetarkglsvaikivn
esnptitygrqfdsshslyssltrasidalkahfkeqlenedwrlvvklkkvfnii*
>Phatr2a_44979
mvstsptsssstftatallvgmalalscskkveqrrrsyartaeknnlcerfaaprrygaairlhpeayr
ryrdlhdnvwdqvlnrmrrshirnftiyyheetqtlfqhfewighwrpgvhtraqeatlfradmqaiadd
pvtkrwwkecepcqipfrdpqqtppsaggqgewwtplecvnhcglwptaysqqdrdpdfvkrnkadvayl
*
>Phatr2a_48096
mwvtillailnnrralaadensrfsypgyvitsidveplgkghptsrvkfharipgkvddttahvlrdvv
dsgetvgkwpfrspvfhgtvvppgqlqarldaesprvsdrwnplqhrkallcvhgfdsqpeswlrrcaen
ygksdelaiipviwpagdkglrdymndrnvfvpgaarafqplldvasslrksllchsmgnfvlkltapph
qpsrtsglakrklsappfedvymsaadvrhdvfdraqndhddanldygrniagmaqnkvhvmhsrsdvpl
marrarhaglralgsnganmknlhpslkgkvvnvdcyswnkwtrknnlyhsyffkseaikyyeqrda*
>Phatr2a_24169
mtrwdsnrrqvsstlllycavsceafsgsfythtqpsaptrpsfvgtrsagtrlfakkkkspaamalekl
dnlsfldeevplskkeqlqlekkqqklvkqqqelqaidavedessakiktpvekhaaqgdsvefqpsqpk
klskkeemlqkaleleaadeasanaissdfdepqlskkelkallkkeekmaaklekkmakkqqvvdnder
desltatdatvddeisvnmdvnevfngeetdeeapkirlsledkirkerppprirvmessqpgyqslrle
digitfrnqevlkdvtwgvqtgdriglvgangagkttqlrilagelepttgdvvksskdlrvamlrqefi
delvpertlreeflsifgvenqiledlksseqelestppensekmqeildrmqelqnkaenkavyalesr
vqkvmdlmgftddetedlvasfsggwkmriglgkvllkdpnillldeptnhldldsvewlesflrqqnip
mvivshdrefldqvctkivdaeggicteyegnysrflqlkkarmdawqaaydaqekkikeerkwiqkfkv
kqpqavkqrqaklekqiksddyvkkppfvgkpfrfrfpdaprlspevanvkhlshayrneqaqnrlfedc
elfiekgdriavlgpngsgkstllrllvgrekpddgsaeiigqnvimnyfeqnqadaldldktvletiqg
nssgqsynelrallgqflfkgdavdkkieflsggekarlslccmmlrpanllildeptnhldipakemle
ealqhfmgsimvvshdryfiskvatsivaiedrklakyqgdykfymeksthikekvearyvsgvdriesa
piidleeivkpkknfggaktaglvtrkdkgiknakrmkt*mtrwdsnrrqvsstlllycavsceafsgsf
ythtqpsaptrpsfvgtrsagtrlfakkkkspaamalekldnlsfldeevplskkeqlqlekkqqklvkq
qqelqaidavedessakiktpvekhaaqgdsvefqpsqpkklskkeemlqkaleleaadeasanaissdf
depqlskkelkallkkeekmaaklekkmakkqqvvdnderdesltatdatvddeisvnmdvnevfngeet
deeapkirlsledkirkerppprirvmessqpgyqslrledigitfrnqevlkdvtwgvqtgdriglvga
ngagkttqlrilagelepttgdvvksskdlrvamlrqefidelvpertlreeflsifgvenqiledlkss
eqelestppensekmqeildrmqelqnkaenkavyalesrvqkvmdlmgftddetedlvasfsggwkmri
glgkvllkdpnillldeptnhldldsvewlesflrqqnipmvivshdrefldqvctkivdaeggicteye
gnysrflqlkkarmdawqaaydaqekkikeerkwiqkfkvkqpqavkqrqaklekqiksddyvkkppfvg
kpfrfrfpdaprlspevanvkhlshayrneqaqnrlfedcelfiekgdriavlgpngsgkstllrllvgr
ekpddgsaeiigqnvimnyfeqnqadaldldktvletiqgnssgqsynelrallgqflfkgdavdkkief
lsggekarlslccmmlrpanllildeptnhldipakemleealqhfmgsimvvshdryfiskvatsivai
edrklakyqgdykfymeksthikekvearyvsgvdriesapiidleeivkpkknfggaktaglvtrkdkg
iknakrmkt*
>Phatr2a_46878
mcqnlvrglvilaiasksealiigkaardaystrnggmtmaavkpddscsrrtwltsliagcgvidfmpa
mangidvstiemkefidpqglfsirvpnsfytlrrtakgdlpdvktgkgrrgssiftagnmakaevvave
rfptrllleengidstgdlatfpslgepaaiaklinlrrdkdkagmantiilpdslavsadgkelrymlk
teidvqkpellleqygvsqlfrvttakatlrssdgnlmavfasalendfngpdgaalqatvdsfqvtere
fgf*
>Phatr2a_44706
mggrgntftsmlrtavllfllrtpmfvgvataaaveslpttmtshtspgenydnqgmksahnlvgeppaf
esdlerrqrvwedeksllakklqvaqlerdqavsqnrdllttiqslktllehseatnadtedriaqavqg
srvaaarqasktiqsletrleklltsyselkdqsgtltetlkqanarlvsveqeretlqasvsrweanvq
ilemeraqipstlgglnvsdssvkgvqehcsptmlvekqtlelalanetkrvqelesqleqakveqhele
nssmsfrskmqkmeflndkltaqweesnavaaqvdasqitlelehvqeriqqllqeknalktevadlhrq
lnntkadseraaqhlqtskdladsltiqlaeavteldfveastkqaanekiaaiqsrywtrttelrersd
slsvelataklqlrqvkrtlfevrrelfesneklrdrhrwkqnawtrvriathviqipyehlwryfepsy
vqyvspvleqlqyfwqrlqvhawpmlgllanlgrelwveipilwsracaefrlvvpkvaeslaplgnraq
qtwgyfrslcqhvldrvlphhivfnfipymdtireklspltarigeawdlfrsfckqhvydrfllryivl
elrpfvhtlrehlmllwdcaehawesfcllckrqifdrfapkfvelhnidlygwryrvqdklvngirvva
dtlltycklsdapqpfvhavryirddpewsivvieslvlvaavlaltrplswrwrsrvvkleakprrgwf
*
>Phatr2a_48495
mnflfqlvmltllfwpalasaslgshrklkravgsqairgqyiieldpsipdsnsfaarvlkrafrnnvl
etydyalkgfavkdlpemllnvilnmddvlsvsedavveadtvqtnppwglditdgkddnrftytytgqg
vdvyvldtgiqanhpdlegrvdscvsytneacgsdlnghgthvagtvgsktygvakkvslhdvkvldrrg
sgsfsgviagidyvaqikktdpsrktvlnmslgggrstalnnavnsaatsgvvvvvaagnsnrnacnysp
asasgalvvgsiernnrrsswsnwgscvdifaagsgilslsrtggvttksgtsmaaphvagvaalylqvg
rnpntitsdalknrvtrtrgsdnklvstsalpseqrpsraptqvptvesvpledsdslaptkapvsspak
apvppptliptrkptraptrkptraptrkptraptkapnssgplrklckkcc*
>Phatr2a_43562
mkamglfplvvctastgafqvmdiqsrgaadtlresmhtsyvaevsrrvalitaasfaagvgpvqatdia
ktarkiekelagkansngapekhlpkvtisdtgtveivvphvmdpvkphfielvwlknmqsdkivaakaf
sasdtspptlitasvpkgvelkamlfcnlhglwegdsfsv*
>Phatr2a_48876
mrypvrqcvavslilslvqgsssssasststtaaststspagtpktstatppledsrslprllplppsrl
pppppprdaqhgkaftslekeeprqqfiiappcppkakveaavsalaqstdngsgdagskhqenresets
ngtakdkasgqeysarsehfanstsddsvgngqetvsmrlevdeppseerieseptvrrdpthsssylpp
prqteatskpvikplvppppvppragrhtgfanplnnqdsslrritkdarpppprvanktgnrknaelpq
penplqhatrtassppselvdrsqplwlhqrritipteanplsqqrrppsphrslpnpqyrqaggrydss
ergsppqlyqtqagsgtmqliqrrpspqelharylqqrsharplpawkrvwrgiergldtladledsvsd
rasqlvndvvkitpvklptaswippvrklwnsntksslaplhdslqrnnnkdyeeendpesrmqfsvasg
rslasadgapipggleslanrkmaasrfestapingqtptsandmddktepsvtmnpyviqypqtstdtd
ltgrntkrliranggaldpaqtsslpfaakpennksfaapqkgaeksttssgtplpvpsaasgirqdsra
flnsqansphlsssskrpttttflndsdddndgsqslvgklgrilpslsriprfrfhlpgrgssfsqdys
saamdiwadeddeessrgflgifsrskatrpdtvhvaahmrprpkkgtslppplddlmdrcgrgksssll
nadderqsiavgraravldiaqlmffifgarlvpdigsvplpktpldflsttipfflsalmdatdtwapf
afataflvartrdvlldkrvqtleksigasvhdetqygsmflrlfssqptsrmlpvrsekaaraqllaki
etarlktfvscilislaimtvsilrtlfvtiiqslgnlaglqewrswpphwgelgggmkgvvldlgksis
qmitieladvldyplrvayhvsvfaalstvallpvletkrkvqpvaeqdaeeegevhlklteqmtdlgss
gairlalladdntiesllerwrlaiplaaetksglsiaslsrlvlygglagailvfplvvyglvgittfn
arnnallrwdslcdvaivlffthriawdtlshvvratdskqhivgflrslkmavderttslssqtvdlql
qasisaitgltvkdlwaahatrrawavrganltcrngevlvilgeagsgktrllttlaesmivpprrars
atrvrgnisfgsldvtkwdpnqlkkrlglfltdvrtvsdtaqvvsgltleeilepsdglrevdashspgv
serscmmlalkltglyttllprlpskmssvvtateddlrpsplrprynvlsptewtklllskvlaqavyd
nensagsndkmenslvgsililddvvcqlsevdearfvrdlrstgaatlltsprwvtgrfadriavvrdg
avvecgthaellnrgpqqslyaakwhamtaq*
>Phatr2a_45096
myklasgartlttqqllllqiptlfsgptvthgplaiapssttttsrrmtskatatydgrivarilppna
cnaafdlhhdirgprmdptllkagagylahrasvpitqstdaavgasllgteysseqnwttldvyvypqs
arggmdttgssgesssvvaatathihmqrhssetlektlarmglslfkklsestkhchkrtraykarntq
lscnatiwkvdpesgvpttpwdcqsltnynawsearytplaiqislvdvelsemdgsssvpqtltfaves
cpptvttvrtfsdwesylypsvpivvqtetmyksdqcmvdwyvngqllqsnshsytpteadlgksvailv
tpirkgqhdgagcqeayqfstlvqplpenlilslrpkwiaprcdrssgeasdaplrimtynvladqnafd
fgvsgkvahsyaeyltpqvlkrerrlplilheilahqadvvclqevdeyvyetlfksalryagydgffts
kenegsregcatfwlttrfdpvpesnkkshlirdmfpfesktddqewtalndiagllgkrrdlryivaak
lghilhlvplqvkgdtktiwvanthlfyhpdashirlmqmylicrelseslktkdggivlcgdmnssltn
spgkllidrivpknfrnlrtdlngfrwsrqwrqpdspnafdddfpslslpdsfpilrsalsetpafthfi
gglergfrgtldhilvspdliplksgpmpsmrdvtrdtampseripsdhvslicevdmtkmsssr*
>Phatr2a_49667
mafleeknalrlcmnlavvvlvalaftatsmqrmgeinrkdfkiqqtwsdqqkatiiskgtegmwlnrtg
wprgdwktvnnfyngvdfqnqstepvysssqksfkqrltqswliqdesgrtvmtkygvqsrpgafvhidf
grlhkarhhdffaitirdpfsrflsvftfmhpqnvrarkgcnrefcktgsawecfpsvndfawhlasngt
sksidgnltsqiriqdspanesvhtlncsevaqqwigggqvdapahfrfgtrtvvdeylppgsvfnstil
virneylwedwiatnewlgqekgtvatfpldavrdfsqlklpvtkelsddsrqilctflqdeyraylqvl
rmp*
>Phatr2a_43135
mwktisflvcvsilysstlpqiqgwtgetklmrrpvsarrrracvppghnhhhrdayslcltnaadeyna
dasaskrrrvrgpirraaspiaaqaqervvsararheqatqdptllttyrfderadlhpgtkravtevmg
fqqmteiqyktfnaalegksvlgrartgtgktlafllpaierlmfmdvsvyradrnvgilivaptrelam
qigseasrlltfeskwsvltlyggtkiqrdvallnrqiptilvatpgrlldhledtrlrgrkfsdvvget
pivvldetdrllegfakdtrrilsflprpekrqtllfsatvptrlkrildeilpadyvevdcvgnndssk
qtnkrvtqsytllpamdsyvsylvsitkqameeekdykivvffpaarlvrfftrffnvglgipvlemhsr
msqsartrinssfrnakrgvlftsdvsargvdfpdvtlvvqygapsnkelyihrlgrtgragregkgllv
llpfekkalkeidlqrlicvniedhkdlmdkvdfaqnlvrsghplltpnaeaaylafvayymtskgmgsr
ddvvdaakvfaqiiglpklpdlwgklq*
>Phatr2a_48054
mkltnpsvwsllvstvatsslwcwptaaalnvdnhdnnhhdnnnhdlgtarrlkriravgdngnpnsafp
lglcegdcdrdsdcqgklrcfqrsggqavpgckggedldarsdfcydpdsvpsapvpapvrapvqapvpv
psttvvvtvpgrvpapapsftrarepvpigalthppadrpplvhlkdrptaapvsapvpapvsapvqapv
rapvptpvaaprpepfisqiarnesppsifplglcqgdcdrdsdcapglrcfqresrqavpgcrggeqnt
gngdfcydpnpqsgsvptaptptgpsptaptgpsptapttpgaittetfvlklyweegyfwqeesferrw
cvrcrnrcsrggllkivncdndggdgepdrfrfltpannnqvqlqevsselclertgnrkltmercrsnr
tnqrfqasngnlvfgdkfeltpvtrrdfcvtqrhhpkadevlelepcdltatfsdtsfwnle*
>Phatr2a_50384
miqfpffstlllfsattaltvlpsesgfrpetsisrrvvlatllgtaaatpfaaqvahaaddeavyfgag
cfwhmqhefiqaerdllgrdldtqlsatagyaggtktdgqgrvcyhnfqnvadygrlghgevvgltlpsd
kiaefgkvyfslldpktkdrvdpmdrgaeyrsllglpggtshpaypgiqeaaeaagvtlkrgqgndgdtl
gkklvwvydtqtfpfyqaevyhqyhndfqsapygkaynqmgsqafedgrlkltgcpdrv*
>Phatr2a_44313
mmsgllqksiiatialystylttafslsaptlarpqsstvlsmatdggdqdfmrwarasrsaqsednvve
llrplglvlnedeqgnvyvetvapkgnaaragkikegdivtmcsatfgddmwstrgvgltrvlaairvra
gakvklvvespakakkkrtettkqiqvreeaqkaaqrkkdsllaeleqdekklkkggkffglf*
>Phatr2a_35877
mvfafvafgvlrlasrrkrlvvflvgetltlnaassgfyhatedgpspvaetdshgqtrtillqpdwenf
vdpstivkqtipncdcvatsqiqlvisvgatrissssdswhlqtmdhpgrlkttggdefyvrfewhrddv
ttkvvdsdrrgsrrrpnrrrknvettavarvtdctyglafvttplntylrvvmdfpmlpsirgr*
>Phatr2a_42861
mkpltlvlwaarsatvvafvvpktassvfltphrdatttttrdtpdpgtrldaekipwtsdfddfpsdns
sgnnnqddddaletsfrtlfaskqdkdrtaiqsrqlslgkdlvlenfvgtlgfdevtdweyyypeedgdd
rrvvqpnpfdssqpkrtrtssgsvvrifrgelvgplgalvsaqgndkrvlvkeytgtlalalaqaelecv
aqlqsklvdenwskeasarsvasrldngrlaslvpklkrgkflgilgevnlaeleddwdpnefyralgvq
ppkpdaiwvvseyaglaslqaytsqtpqqrwaslppakglfgnlippaplpswearakyivngifqqavm
aiadlheagfvhrsigrsslllasttnnpqdassvytttpstltvkltdfgfagpyetaamdeefvsrar
tfglhfrkgetsiattnfalaedfhalgfvglalmlsclaetstsntsaattqsvpatdedslqrllgei
fdkdvkgqfrdyvaaedcwakvvdlldaqdgagwtvletlvlarekaasqstkdfdqifnirgllsnpff
qq*
>Phatr2a_19986
mmksflallvaalamytsqaftghtpvfgagttkihrqncastlvmrarvcdllgkkpnrqarvvtfshr
rikkvqavnlqwkrffsedlnrkvrlrlstkgiktvnkmgsidaaakkfevdlkky*
>Phatr2a_18945
mknqyslvkywctvsllsaaartsvtafaspahqseqlflrrsgsastrkynslgmspfpfattlsssql
hmstvpaslqllsistvtaiprggaistlqttlttklsqcaatpqslfnatllslavliaaakilqrsnv
dhslkknivkapaiqnlqrrflavfwllrcadwmqgpyfyevyaskmiggaqasmslvsrlfltgfasta
lfgpsvgraadqygrkkatlafcaiyalgalstkspllqilllgrmlsgigtsllfsapeswlvgesqiv
gqdpdgkylgetfglayagdslvailagqmattaasqrgptgpfelstvflalggllaawswkenkaqti
dnekptireaiqviredpkimmvggvqslfeaamyifvlqwppaiaaavrrafgataatpygtifscfma
ccllgstlfgqlgkmtvptenstaamllvatvamatatfltgmnapslpgmimaffafeacvgmyfpsig
tlrskyvpdshrsvimnlfgiplnvlvvgvflsiqklglqgalsisscalglatvymfrlkgnvaleaaa
ts*
>Phatr2a_47997
mfllrlfvtascvgqllsftptsrlaptrrptstqqyfsiasripvgqtsrsstswplsaaavaipnpfl
klpwnvrrekaraarrlkleratlhrelgiaedatyeeivaatdsliakaagdvkkkvqievakdkilqi
rlnerlaglaevtkdaraqsqaelsadddedekpkaakewnapkwtqglvvkpdqkyvkeqvrlwgiitg
lgaavppaqgylgrftwlicvaqltfrgmpreqtdrggmgiafnsgggggghrkvafalgisiwisgail
vyslipawargqrwtgtvafamqnlifglascylqpykg*
>Phatr2a_42970
mksyvllgfvplsavafcvvphvsrtnmilssrrqkdslialhmgkglnsfrnkqaelkrkmeiakqqke
idgeevpviddvtektsltdieikeqndrlrfqellkrsasnvlndyssdgylskdqeeeeieaaragvd
rlfegdpapvdcfeeivniksenaigrtgkerlvpwlrknpdrqrdylivltdprpksdelretinslvs
tlpsdilsrmivinadspsenrrwlkksgfdekidvysdeklewmraytalgekrwsmtmfviaeeriqk
laravdqyaapkvfrnavkvlndsrrsrkltshvhthhasksnggltqgaadirpklrarkvtfnvvpnl
hrrk*
>Phatr2a_22109
mhsgrsyslrypllgvlltvsvcvtvaeihssdaarfhetllsrtmelrsatsfsldpsrqksrnrrfli
rederdglgcpdegqgedwnnfdlllqhnddcldiatlglnsrtrrrrartrhsllakalepaiatenfp
ngeegsnisllpprfarnsangmhqrllktgttiagvcgadfcvlgadtratndrlvadkacakihklaa
nvyacgagtsadlehvtrqvyyttllqsrqdeaignaasvdgalasssshvasvasicrflqdilydqgg
scqatlivggvykskamlraihphgsqdalaftalgsggmaamgvlessyrhdltleeaielvtraitag
ivndlgsgsqvdlciitaegtdyrrcavpeeqlqnfngessfvespantrkqndeslngvngfgnmpfni
ksrrivavtpeveraskeqewaeilslppstaal*
>Phatr2a_35694
mnrprarfmcgtillpflcavfvldlrttnrfniwsgarlqsssslqtkpsghrepcncslsldsnrdqs
tadqnnlkqkeaeklisetpplrfcripriqfgprskyskyvtfqcggeayyqlgqrlsaygerggthpt
nktipnvawgrrssiplrtnqsalffgnshtrqilesflcqyqeyivdgslerdssenvgfvrfannatv
qwlinswvafseelpkalplelieprpldtfdvvvlgafnnlpnhrttrsshkkatgsaylkameeasnn
hpdlnwtkppptlldlaetcsakttlvgvsmfkarggstdydgflrhyellqeqgrstvhllksrqhiat
vgeggsnqkhsvdealegaagemshrctgphgsvvdltvwdfvevltvkkd*
>Phatr2a_49699
mfpsaqsgetisrssrtlvafttlalvgclaalvqtfgpaqdyysmrdhnivfstiterptvestkttsp
sssppqlsslvaqmsggapvdwntyldavaydpslrtswtcgnessqtantarkvkvifvhvfktagstf
relfqsyarrchaglaivtecsglspnitthwrnqrgftsnkaapelcvrkrvltregrvydsktqgpfy
ptlefmqhyvdllighlpigahrhwpketsqvplsssnmtpvdaqyltfvrepvhkyqrvmvgvvenmte
sialmryvmdggnelrelfgivdssntksvadsgdansldgvdanstssktlirnkssvstdaviqglre
npqiaaaldkvlkydsigqasfftdeladtiltvflqpdsfeltsqmlyh*
>Phatr2a_43194
mkqsskrhrkdgalqhtvlwigilsafcttgsaftssalgrtkpsslhlvpgsaavlnlgrrpgkrsnyl
rlslpadrrtsvgssknkdntdstnndatqsiegtkedvkekiqfspsyleqidrmrgyrrkrqwkrvle
eysngnstettaqkhaknlfdtivsqemrddirrrkkvywsdwedgfknkrkvipailflyfaclspavs
fgtiaseitqgsigivefllssglsgmayammcgqpmafiaptgltlafisglyrfcmvkalpffpiyaw
vglwtsfffvllglggssqlirfctrftdevfnallsvnfiyeavaslkrnfdladpmnltmpfvslama
lstfwctakvaafesskylnqkirsivkdfgpvtifilmsifnqrawmkkfkvptltvpssfqlsggrnf
linlnaiplniklacvlpailltslffmdqnisvrvvnnpdnklkkgaaynldmvalglitsclslvglp
wmcgatvqslnhvraltetrfnertgepeiigvtetrvtgfavhalicstlailpllrfvpipvvagvfl
flgrklmsgnsflqrirdcfveksrlpadhpiryigrkktniftvtqigclgglwffkqnsttaiffpsv
igllmlirafvlpkvftedelidlgdpspn*
>Phatr2a_50068
mrlilaasrsmlwittvwagarrsavqafvptsrswtsrtggtttastaglrrtrlartgdsamayierl
qreqgilsnfqygafdvppssalgasvsdesltsaldheeddsrhgpivfplqgkvpdeqpprmrfapsp
tgslhvggartalynwlvarkgqaeepqsnaafvlrvedtdlarstkesensvladlewlgllwdegpdm
psetapygpyrqsergevyyavaqklmddgkayrcfctpeeldamkadqeargetprydgrwrdasvddv
qqaldegkaytvrfkvtdnsrvviddvvrgmvswdaqatvgdfillrssgvpvynfcvavddacmgittv
vraeehltntvrqalvldalgaprpryahcslilgedkqklskrhgatscdqyrldgflpdaminylall
gwndgtdneifardelidafeldrvvkspsvfdleklkwvnaqhlklrtvedlvplvkqqilwqgmfkdg
lvsddsvdlgvidftyaatalakqmmettkdaalnaktvlgyglpatftdvrdeeartmiatgnfyalaq
klvaqyrsgefprpdesnplaafqdaegrmieedtqkgpacqftqdymahmkslakelglkgrhlfhpvr
laltgemsgqdvtkqmsllalatkadsvidsqyvvdmetrmtrleafcesipdeyraprtvakkesesvv
gptaaattattvespgtdsytvdpkdaytgppisaldirvgrvlkvwehpeadklyceeidvgedeprqi
asglrphlqpedidgrlvlvlcnlkerklvgfashgmvlcasnadhsevrlvnppvdarigervsipdfd
ftseegapfaenkvgkkkiveqlapylvtnrygvpeflgrpfvtsagvcttsipdgtvs*mrlilaasrs
mlwittvwagarrsavqafvptsrswtsrtggtttastaglrrtrlartgdsamayierlqreqgilsnf
qygafdvppssalgasvsdesltsaldheeddsrhgpivfplqgkvpdeqpprmrfapsptgslhvggar
talynwlvarkgqaeepqsnaafvlrvedtdlarstkesensvladlewlgllwdegpdmpsetapygpy
rqsergevyyavaqklmddgkayrcfctpeeldamkadqeargetprydgrwrdasvddvqqaldegkay
tvrfkvtdnsrvviddvvrgmvswdaqatvgdfillrssgvpvynfcvavddacmgittvvraeehltnt
vrqalvldalgaprpryahcslilgedkqklskrhgatscdqyrldgflpdaminylallgwndgtdnei
fardelidafeldrvvkspsvfdleklkwvnaqhlklrtvedlvplvkqqilwqgmfkdglvsddsvdlg
vidftyaatalakqmmettkdaalnaktvlgyglpatftdvrdeeartmiatgnfyalaqklvaqyrsge
fprpdesnplaafqdaegrmieedtqkgpacqftqdymahmkslakelglkgrhlfhpvrlaltgemsgq
dvtkqmsllalatkadsvidsqyvvdmetrmtrleafcesipdeyraprtvakkesesvvgptaaattat
tvespgtdsytvdpkdaytgppisaldirvgrvlkvwehpeadklyceeidvgedeprqiasglrphlqp
edidgrlvlvlcnlkerklvgfashgmvlcasnadhsevrlvnppvdarigervsipdfdftseegapfa
enkvgkkkiveqlapylvtnrygvpeflgrpfvtsagvcttsipdgtvs*
>Phatr2a_54169
mtrfswsrlvmvvvlaasgsvriqatpatvaecpagfgsetmvrllpsqindgycdcpttgqdepktqac
sgqdawpgqpyepdstkshrdplvfvcpnqsnlsippsrvddgicdccdgaderpgtcednceslrqaer
qvrqvwqdaytagssrramelttfanvraetlhnlrlaesdvyfleqeqsqtqqeleeakikawksrqhv
hslalanlltaepgapfrgmlsvltkseliwfithacqlageildttesvdggktcvplrlagldasllw
qsktydlerildanqgdtdesdqaqneqwsllvelleynmanepkiwnqstlqqmqktrrrlmeedadyd
smdyhddylgadddydyagddldydyaetettddlpapddaptdgkreelmslirsqpfshgrvtffdes
ssllekikaitdaeeqddkevdeevsdsvppsldpmalpmvrsqleqrqrrvqrgfsyavsaqallegle
ryayaseedevldlyslamgvinhgqlstthvwqillgiipelvvenamqtcvsalasscpprsvyrsig
easvpipapllleageafctmhatpnemedvcvdssigttdipssvpdgllgyfetkprddsdafshlfm
nlslnggtetwkkiealqerlrktqedkkdtearmgnmedsiggkdgpgttlgvdgelfalkdqcfnvea
gkyiyeicifgsaaqkektggstslgewigvdieaetgrrvwkwgngakcwngpqrsvtafvtcgsetkv
lsagepdtcryeveveshiacdesyrmrygle*
>Phatr2a_22477
mknfafmkafhvllllqtallvsirecsvhafsiptalgyptrrpligttgvpngcqtcpsrpchatala
gwvekdgeweweendpnyvpptttvalaeatatpklpagsykpkqslgqnylkdpntvakilrtfhqdat
khrpsverilelgpgagaltdrlvetygaanmqaieldersvqilrekhpglrvqhadvmqvsyadlaea
egqplvvignlpyyitsqilfaladashagavhsatvtmqwevgqrmvaarstkdygilsvvfqlyadvt
chfkipptvfypkpkvdsaliglhflgparlrqrlagvrpadlrrvvtstfqqrrktvrnslkklcqgde
fsiqqelpedwaskrpeelspgqfieitrllfgpadgqidssvslgskvwrklkhgtn*
>Phatr2a_21448
martvirttfsprrmalsivvlvvattmfqperngvtafsprvpthrfasrtlststssstssflrsspl
fgssiddgmllrdeciitpegygfscptsrilkesgrgqgfykasasesvidvmeaitsgtsdvalvfqg
dellglfteadyikfaqaralassteqqsaeflvanvrdyitpaqdlialstqdtanvavaamkqaavrh
liladtvssdrklvsssqvqgvismqdvmsviqkderlslqslakkypniqnpveqmkeelrstanqlsn
npqtdkediirvgtavlmasavaaffsqsvwlhehaqlvmigifvlgymgiifeevfefnkagvallmst
glwvtyadfynsagtastavleqlaeqlsevsdicffllaastivevvdahqgfkvvtnqikttskkslf
wtigfltfflsailnnltitivmvsllrklvpnvddrrlfgamvvvaanaggvwtpigdvtttmlwinnq
lstiptvldlflpslaclvaslaflvnkveeddslkastlpeptplsqrgqlvfysgiaallsvpvfsel
tglppylamltglgamwtltdiihmgdkeeglkvpaalskldtsgilfflgilmsigaldksgllkslav
flsdnlpsldiiatvigiasalidnvplvaatmgmydlseygtddklwqlialcagtggsilvigsasgv
almglekvdflwyaknvsigaavgyfagiatylamartvirttfsprrmalsivvlvvattmfqperngv
tafsprvpthrfasrtlststssstssflrssplfgssiddgmllrdeciitpegygfscptsrilkesg
rgqgfykasasesvidvmeaitsgtsdvalvfqgdellglfteadyikfaqaralassteqqsaeflvan
vrdyitpaqdlialstqdtanvavaamkqaavrhliladtvssdrklvsssqvqgvismqdvmsviqkde
rlslqslakkypniqnpveqmkeelrstanqlsnnpqtdkediirvgtavlmasavaaffsqsvwlheha
qlvmigifvlgymgiifeevfefnkagvallmstglwvtyadfynsagtastavleqlaeqlsevsdicf
fllaastivevvdahqgfkvvtnqikttskkslfwtigfltfflsailnnltitivmvsllrklvpnvdd
rrlfgamvvvaanaggvwtpigdvtttmlwinnqlstiptvldlflpslaclvaslaflvnkveeddslk
astlpeptplsqrgqlvfysgiaallsvpvfseltglppylamltglgamwtltdiihmgdkeeglkvpa
alskldtsgilfflgilmsigaldksgllkslavflsdnlpsldiiatvigiasalidnvplvaatmgmy
dlseygtddklwqlialcagtggsilvigsasgvalmglekvdflwyaknvsigaavgyfagiatyla
>Phatr2a_21752
mldkatssqsmkkenricglnhwnilfvlvhgcastlaftsphpvnqfrrdklecsstfrvilgvaaavg
vtrgfkivqqgdvalverlgkyqsrlnpgfhviiplvdrvrttitqreqvfdippqecitsdnaplsada
vvywrvvdpekatysvvnleiaiqnlvltqirseigkltldetfsarekinsillkdldiatdpwgvkis
rvevrdivpnreimqamemqmaaertkraviiksegarektvneargeaesrlidakaaaeavkfeaeae
askleleatgaaralgilgtalgsqadaakfqimrefiaakrdlarsenakvivtsdapsdilgkamafy
essqpsne*
>Phatr2a_45321
mrpafpkktspwfwlllklsvvlsltcivlfasspnamkiivyddpshtrsssttlptpdsdesdsphpg
hfstllanvnnsllhsvqqqctdsqrqtirsqlppqaceedkgkyggrrcsfslatrcsdaiwfaefwke
aaqrgvnrptaiyvgcnkgmdavntlrmisenpefdksvwqkeilsnvlsrnqtivpgacnqenapqfdi
stlqgtartasdstasvfcieampqtanqlnrsshqlgwqnsfvvtnaaisstdgvalfpsgqagqkigv
ehmglgdclrqstkhlcaevqqytldtyfdkflrkdswidflsidvegydwdvlmsaskalervkylefe
fhrvgswqqhslksaidhldtkgfvcywagahghiwritncwmeyynrkvwsnvacvdpwsapalatrme
lmfqetlaagdqikyvpk*
>Phatr2a_47967
mttrvtgnerrgrqlllrfsgflsaaltvmalitatralapvvayiapqrvrshfmrrafasgncrsrrf
svlrstvgtetrnennittpyhsplptsryvyqssrtlssrnpalplestlmhsnaneltdvelknlvah
wrdhpvlnpmvtfrswvvpikgkmiqailnskslqpylasrhellqemhvrlkivrdytdstdgteklil
lhpdtpplselpadvqqllrncqihengpvmptkftykdftasyilsqllpiavhppptafetighvahl
nlkerhwpyrfligqvlletlpliesvinkvgevsgpyrtydfgllagrndtrvkltesgvqlqfdladv
ywcsrlseerqrllrtfqpgqiiadpfcgvgalcllaaslpqrnctiwandwnpkaveylrenarrnhvs
drierlqcgdaydflmdmglqqhqkastrsrkedvtnkdgnhvtptepmrlpdhvvmnypveapkflgal
rwwpvppssrrgsttrdggigsvivprvhvytfaradpttdrdaeevavdlvaanllplgntihcrtemn
edydcdiqvhpvrdvapgkvvlcgdfr*
>Phatr2a_16442
mdfdqcpaiapffgflgvaastvfanmgaaygtgkagtgimisgisspdliwknlipiimagvngiygli
taiiiinqivtptqdglgtyslytgfahlasglccglcglgsgmaiglagdagkkagggdqlfvamvliq
vfagnlalyglitsiiltqtsyvceyan*
>Phatr2a_49133
mkqhqlarttawllticlillvvvaqedvhpdvvavldvagglrpkprwassysdgencyclpfldgtig
nfvvetklgwlttqevcdllgpgpgrrgrpvyndiqcgngppnddeneflcpgrtdigeegcghigpkwn
fdnadlanggpprvpsfpedihpdivavvdvvggvtpngrswadsysvndkcycattfdhsvadvivetp
rgrmttrqacellgpgpgiegrpvyndiqcgngppnnagdehvcpgrtdigpegcgqigprwnfdavgsf
pplsaptalpsslatvstqevsnpptkspnkglnripskspskginrvpsrdttatpttapnelsgegsa
pslvpsasqaplspnvsgtpaagptrapaptlptsfpltpseatsqapasalpverptinpaftvifpev
spsdppssvpidaifgtpsetpvgvpsdvpsvlpsnvpsippsdapsdlpseapsdlpsdvpseapsdvp
sdvpsdapsdvpsdvpsdvpsdapsdvpsdvpssipsgfpsvvpsgvpssvpslltaapstsndgntpeg
iggsasirlsrsrvavlktsglvyfvmlfl*
>Phatr2a_46852
mkvflvfclfagatsfypslthiqsnrisvhlfsaetsdvaidqkeavkvfgrlaekyimlddsagmccy
sacadceyrlpgggyrmadqsaarpkwipsyteraandrqhttkwseqlfvdgpaltkeefvtklkaley
applggpyvgasaaalddtstvahlfdilvaegkdkltkhrmsvrlkeladgeegltwagfhkalgt*
>Phatr2a_54986
mqiihtnlvhehwstsmkqhlsllilfsclraafsverlcsnpdtgvfiglavdekvyvsvpggpdpdtg
kiqswnlvdedsigpshsftgrylqvvpdegrvypsrgehltdlkqlennspyvafrldvskegagwhtl
flrwtggdtvgggdsvfvslhslsksksaiaghrslkplkvpidstfrnfagccydmqthacpcqksqpt
netcpnyivreeaakfgaqcsvgpgvmefvdspqwylyagqevgnvmdfdaepwdatceaegsdtadsgr
dyaswnipkgefelriyaredgtavdaiyiagpngkapgllqkfgvgdstictrsgssglgsalrtsgfi
lliagvvlgalvavaktdqgsaamhevlqhisqrrvpnpsvssdgimntyselrlqdti*
>Phatr2a_42494
mkisqsalsvlllctsaaafvpsrptlsristtstianaatkqdadiavpydaaarlaydewrnkyskgd
fdatryeffknnyetitianvvakkeareqkkdavplmtlnefgdfseeefkarqsgdkpaasdtktist
gdvlgkavaaaekqseasgalkeaadalaedeealaqklglqsveelevaidslegiaadggeldkenls
rearvraaylnwckeykkepdedrflafsdnflvmekfaqdtgkemalneyadlteteykekfatkskpk
kettpavsknatpsskvkvaevvknlftpavetpaekveretrakaiaeqrkaqeaadatrrqdiekera
erqkqqdqelakakttteqaviaaakeeaereaqknaarrkieqqaaeqarqkarewdekqkkmsvsstq
slkktepkpaptldlssffptpapqkeaapdpakakveapkkkapstpsfgsffsppspktvpapkaapa
pvptpvktkkptvkssptfnlgsffapspapkqkeapqpapiveseevdvadpvteafnsffgsgkkkte
pkpspapapvkkapvksnptfsffspptpapapkpapapvpskanptfsffsppkpaptkkeepkvpnrp
gtlslfdfspkpgpekedkpkmsnrpgtlslfgsgtpnkdpkpekrvqpkvpnrkgtislfggnaktptp
apqkkkepvkrptlslfgspkkkepeiapepvkqkqafsffgggggsksaaapkdkipvlsrwkqnpngs
itgiisnspnfrsgteittspvkrgakagsviktgsgsqyrls*
>Phatr2a_44211
mrrlvlpitlaslvmfffldlcdcrrsghplpapvdrsdttgeiptlateivweeivdesrhikkpdpth
gqkpkrpiltwrfntavkrrressenvaphplrmdeyelciswrdkalkryvnetlvlqfsdngfvrarn
vgdvsktlvgtwtlspdgvswelpvqtcikkpttkllffadmhlnpfgpqpkftrgiilqgdlkrkrfrp
vvgtfsgrgkgvdtadfsyqhrgfglykessdan*
>Phatr2a_45436
mkfatvqaclwwcgyihcllhtssfgqatswsptlrrrtvnlfenyqqalvdidlepfqilyltndgste
spnnmtemelvqgtrahvmqffaaddefetlslyhtvrsdrealfwngtkvafrgtavyrtigngtedat
alasrfrdakfmqqqeylcfmeknasmyverlrnsgwtslraimvmssrgnmveyvdgkmvesvsggssg
edtlsplsgggepmdesmsmtmyivaitvpisvvvlmcafctlyrlryhvnwrstaapkqawqsdqrlga
hasknslqhsiedgsetlscrekddgy*
>Phatr2a_49547
mvtmrsflllqlwigflkasafaaayifpssarslrrcfqekgtcplplshssitsgwtaifssmedtda
atingeqypadtsanggglvttadsrsqlfsafsaltaedqydavltglcakilddttiveraaierlkd
ptnllnemnsrriqasprsmmalidstvkaqdaqtmaqmlslsvrngsvtrygvrqadilplplaatsrv
kcpdgsmktrserlstvadipfdergtevknafgvtavaggcfftdvagmddiapfanvflstlivvgal
dnfydlfktstsmiakqvakngaadfelpekdalpfglgsgqltgsvvrgfarllttdaereslceasal
ltayctglpcfayrpnaleasvlvvestknsngmdsllssagimrvlvwllapvaaesakfpvcivsnpr
eaesfldrleefaakdpsladeifwtgnkqerkdllkwayteadlllrenrkilqevterltggaatvgd
ciavleew*
>Phatr2a_46559
mkvayigclllalfadegegasvrgskddvvaveapprvrhssstalvsvpqrrlaedafepltcnssfs
scipwtsrwgrsavkttlivipcgqcivmnldspkltlqegidirgklvfpdryeltvetpevvvqgele
mrssklvdgspaikfvlygngdrhfdpvnnnrnacggsscnggarpitvaggkvnlnglptntptwlhvy
dvigssaivvsnsvrnkwgagativitsehqgyfgeqvrkitsisnvgsnsvrlnldqpinrpvtlrdsp
dfatevallsrnivfegapgtkgghfwimhtprvrqriegvelvnfgqegllgrypihfhmcgdvsgsvv
vkntirnsnqrcvvvhgtnnllvqenvayftkghcymledgietgnqfirnigirtikakvtipnmgsng
resdrsastfwitnadnswignvvagsealgfwfellvrgnlanehqdfdpmmvptrkfednvvhsvfgv
gmtyylsgyipetlqyfknnkffrnhhlalrihrtrnivltgnkfsdnryaiqidrdeeihvtdttivgy
sdlfkdvvrrnrfaqapcaqgisfqstnpwkdkmdselngvildkvrfsgfsnavcssstaieldsrldg
yksfemfsqysgatvsdansidfcrgksagardvyvsdttgslldgvasapstlmvnspelasfvnpsac
tenaarcytycsntcfrtvhyyvpvgqsrdyklkvcdrkdasdctvlsgyvhfnhpwprrfavhvpsgre
ydtyfldkgvpvyptnveivfqeklcptapddddiallykargttfpptpspttalaacgnliansdfer
gyngywdaqgagtlsttagyksatamyyasgnrnrywvgpshqwregldlkclkqgttwefsarlklvds
ttgrgascntgsssegemcpqvqlivrdqswtqhsfrisgfdggdtwvangfnefkgywtipangsgwrg
gvanmrvilsefplgmdlvvddfeltqfv*
>Phatr2a_56468
mlfkpstllalfavagttlafaprstttsltsttrgsasssvttlamsgitgvlareildsrgnptveve
vttadgvfrasvpsgastgayeavelrdggdrymgkgvlqavqnvndilgpavmgmdpvgqgsvddvmle
ldgtpnkanlganailgvslavakagaaakkvplyrhfadlagnnldtytmpvpcfnvinggshagnkla
fqeyfviptgaksfaeamqigcevyhtlgkiikakfggdatligdeggfappcdnregcelimeaiskag
ydgkckigldvaasefkvkgkdeydldfkydgdivsgeelgnlyqslaadfpivtiedpfdeddwenwsk
fttkngatfqvvgddltvtniekieraidekactclllkvnqigsisesiaavtkakkagwgvmtshrsg
etedtyiadlavglctgqiktgapcrserlakynqllrieaeleagkvtfpgenfrttawmgq*mlfkps
tllalfavagttlafaprstttsltsttrgsasssvttlamsgitgvlareildsrgnptvevevttadg
vfrasvpsgastgayeavelrdggdrymgkgvlqavqnvndilgpavmgmdpvgqgsvddvmleldgtpn
kanlganailgvslavakagaaakkvplyrhfadlagnnldtytmpvpcfnvinggshagnklafqeyfv
iptgaksfaeamqigcevyhtlgkiikakfggdatligdeggfappcdnregcelimeaiskagydgkck
igldvaasefkvkgkdeydldfkydgdivsgeelgnlyqslaadfpivtiedpfdeddwenwskfttkng
atfqvvgddltvtniekieraidekactclllkvnqigsisesiaavtkakkagwgvmtshrsgetedty
iadlavglctgqiktgapcrserlakynqllrieaeleagkvtfpgenfrttawmgq*
>Phatr2a_49267
makyykrsrrlfairsgfnvsllfaplvhslvsftsfrfaangvcisparfvdvdrpqtftmknvpgegd
cmflavalatlasmglggndallraishetreavastleqpgiliiegtrtvstesllksaarqenlste
eylrllrvegvdgglygggpeltvlcnilrrpisiyeldeqqvgtnidiqpikckgvfgletfqdplfdi
pnsaillskslpgayswhlhilvldvsptekhacvllplgek*
>Phatr2a_46607
msemsittallgfvpgavggvcnvfvghpidlikvrqqigtatastasttapsrqssmmpirngvgtlgm
lrsiahaeglaglyagvtaprlavvpafaitfssyeaakawqlrrratfqsspqavltlkesaiaggcsg
vplalvigplerikclmqidksqystfssslqsvyrdgglrsvfrgtgltilrdvpgnaayfagyestqr
tlrlsepslpdvlvtllaggmagvanwivaipmdviksrwqtapttryrnyqhvlqdllaregpaalfkg
lgpallrafpanaacllgvetvktlls*
>Phatr2a_49371
milimtsarflflcallsfshgllqqkplfakslsrsgdrvvlgrktassataasapvdteewtkkrlhn
taafrslailgavavagtkssaqflpaqatasihvlsfatwfgtvayttfvlgitmfknlprqtfgklqa
klfptyfalssvalvlqlatakampvfasksmtalgvalamtalnqfylepvstinmmeryslesrgeke
sneykrlkaqfgkfhgmssltnlvalcggvahaiymaaali*
>Phatr2a_48349
mywaplsfpvlllftanraiatvwsflgsgrpvrgspvvffgsvmpvpcayisranavslksvglttgfd
nyifpagwvkhdsplvgfhlfvnqwcmlkpilnpcsigtgiaiprinrnsidktdveiihysawlkitll
eenwnrf*
>Phatr2a_34556
mpvrlsilirilgitagayvwgfslsptarkywtssyrrarcgpglglqwsplqamsnedsspslsnnqt
slteedlpadlvvtlqqasnetrdlvretlrqlaqlslkdyewragvflsnqadrlveesiarmrgdtpt
yvrpmdatesalgplgrwektsvewlsrvfdeegrraqqivnsngelvrpiqlvqganltdvelgplgyl
ektvvdflqsirdsetarvqtqtlrpkdleeavrgplgqlelaavnalreireserlrmqqtavrggdvv
rpmdvpgplgeferqvaeivrgeqrranerkdrivrpkdasrrgplgevelqatqvldalskeettrfrn
iqkwlsekrpmesnresiwgflealvvgilkgpqllwnvlervrellaseplnatdqqilaeqnnkqkqp
qrsdekgnsdakdwqr*
>Phatr2a_55537
mwasplplplpgriprllsflgqasalglaagvmmyvslveifgeaeahfnearfstakaylyttlsffa
gtsmtirvctrlpritqlmcspfckfslntvlaigihnfpeglatfvatlsdpsvgavlaiaialhnipe
glcvampvyhatghrwkafswallsgmaepfaallgwasladhfshsvygvmfsfvagmmvvsavrelip
tahhydptdtvvtysfmvrtavmalspvlfii*
>Phatr2a_43528
msfptgvllamalvtlvqsftvrtmhrsrcllprqrkvavvavqkdsadkelsidwdgggklqgaeneks
prssgmeddlgniqipstgisvsdeieasqkdrfvtevvpvkdlpgvaqlvtsatvmgsfepvrylvsls
ppkaqnvgddeqtfkeecltfamvdvppfsrqlvtrmkaymgvnsklkvilvtsrnaihydeavtiystr
radldlwaqtfsgveivsyrldtprdcraavtqcldgygpfaldekthpgnvtfvesgrpltrlewdhdv
aqevlsgqtppddemevddeysldsirikeegsrilaiftpghsfgsvsyvfpetkwkthaqkrigasae
laqlwivvdisrqtvpesidkwnrpdp*
>Phatr2a_45362
mmrvirqstpsrspptltilslllcldipgsqavrhpvsafygspshhrptttttlrrksndfpafpsar
nqtrdktttiattlkanpfesmktwndgktiaiercvlpldaslhkgssgrvgvlggsarytgapyyaam
aslqagadlafvfcaqeatlpiksyspelmvapvysasdfdpvvkeyydlaekedsisvedfleqhdtaq
rlvddmvneigdmlpklhclvvgpglgrcplvmkavarvlelarsqqlhlvldadalymmslpvyrsslk
gydrlvltpnvveyqrlfpksednngesmedasdeelaaativrkgaedriivdqrqvmscgeegglkrs
ggigdvlagtlgtftswhailldreavstedlplscwtaccavkratkrafddkrramtapdvlhhlgqa
ldemtred*
>Phatr2a_31713
mikvqgritlfllvlvrassfaswlrcyidlddseiimnyqvllpedaphlvhievsadgetwtdsfsfp
aeaktsirarlrvpeelirrdvqyviestnggtfhdpamcdgvrshasahdesvglvidgsvserielwa
awasgheavsltprlllrrddliateaiel*
>Phatr2a_42670
mwllfvssllimlhetaafalrrsqhfqmqrrvdinhihalrtvaprvltsrfttpltqdvaqrdasfdn
vngdhsrespwkllegvnitvsanellpsapplsynkflimqdkrvvvtiryssgaglkpyfltvakklk
ashtdviierrilpsvdkdegeeatfevlvdgkivvgkgrprkqkvarvdmswarsvfvsmqeldlnisr
arrrrrpstmvygednpqaplegsqd*
>Phatr2a_43450
mkqrlcvlqccavvlmilllnvhcavemnvlfvgnsyvnnnnlpeilnqvlvdalpksneisvrsyapng
qtflehvqdvdgtrgntelsqwlrtdpepwdwvilqeqsqtpgfqgfsseftdstdsairldnyieatgg
etvflmtwgrregderlpsfypdfttmqnlltagydtymditstakrptrvapvgiafqivhdrilrdgg
dplasgsdfsrlyrndgshpsvegsylaacvlyatltnrdprqlkyapdavsqqrrmeiqevafdairir
gdtivsnaappeanptssptsdptrkptpsptqvfvppptprptfaisaqpisvpssspttaepsefptg
eptvslpssdsptvfpsdipslvpsidpsptptvtpstapsisrapsqsptlnpsampsvsfspsvsnfp
ssaspstdegsfgnssagtrglkasstqltlvygllphlmvffflyf*
>Phatr2a_46602
mfgfdnqwclhmipallsafafttaalasfwcetikfvpnddtpnnlpslhfgiwyqrqtevksievgdn
vrvvvrntcvdypgsididsswktarafsvmalligglvtfalvlapcaysyagkgrwqsvaifclvvlp
lfqgltfllfqsdaclenpvvsnirntedqqqgldfypdecewdagssanvsaavlwfvaglamlamgap
rrperpppetqqvtyqhtenldgtatvaetavvkgtaistedphsavte*
>Phatr2a_22909
mklslalsfvvtgasafvpqqpltprspatslaavgvernpnfakliggylfpeigrrrtqyleenpemk
drvislgigdttqpipeyilsglvggasklgtkegysgygneagmldlrekiadklykgiiaaeevfvsd
gakcdimrlqqmfgakvisavqdpsypvyvdtsvmmgqtgeidsetnqyknivympctsengffpdyasm
pradivylcspnnptgaaatkeqlvemvklckergsilvfdaayapfirskdvpksifeiegardvaiev
nsfskyagftgvrlgwtvipnnlkfadgtpvrndfnrvmstafngasnivqagglacldddglkeidtli
dyylgnakilretmesigydvyggidapyvfvklpesmggswdafqtilektqvvtipgagfgpggegyl
rlsafaprdsvieacerlkkalv*
>Phatr2a_46990
mkvaiaalllvaaaeceafpatttmqmptnrrnvlvassffggmfggsdepakaklsgnlgttnevtkvv
ngmkqrrlggsdilvselglgtqrwvstdynapdekevfefmdkailkngvnlldtaeqypipsdgktss
dgdtervigkwmkerrvdresvviatkitggrnitprnikldcegslkrlgtdyidvyqlhwpqryspqs
nwgqslayniendsnlywrgrggptsfeelcmsmegliqegkirgwglcndnaygltactstarslgttp
pcsiqgdfsildrkseengvaeaaspfnenvgfmsynslaggmltgkymdipaalddldnperakknlqn
prgrmdtrgwgstlyryrseaaleaiqeyariaekykmpltelslrwcrqrslitttlvghtsmkqlees
lkyftikeplskevmweidvvhmrnrlplfsnenvgrdwygegeigepip*
>Phatr2a_42768
mtgehkrkgllpfviysqvllvatafvrpnvlagrfppstslislpsqanvdrgsnisatnqneeilvkn
nkyiegllenltslldrwiitgspklqtrignvlniieaeakepelikkaqrniqraglslerrqpekst
vdlgktdeekrrteaeqrrqweadrrskavvdqhssrsvlssrttpsptgenfmkqvdsslypqnfarek
ielqkslegdnvdnqtetlandpgksasakvselvalagagssfegqnlgigglddvlaevkrrvwtpla
applllqelgiqpvrglllygkpgcgktllarklgqmlsplrpitvvsgpevmdkfvgsseknlrevfdn
ppdiydyfriresdggesveraalhvivmdefdaiarsrggrggsgdqgdagvardsvvnqllakmdgvd
tlcvptlvigltnkrslidpallrpgrfevqievppprtvdqrvsilqvhtrsmheagrllvrdapigsa
aarqatidlpsydellqmlaaecdgfsgaslagvsraaashsleraievfasharsgslleacvvtredf
ssaindvlnsvgtddfkeeasadteddtndndpdtdead*
>Phatr2a_48556
mkrtcrvfscspfvpvgivcsiwflvllqqhsalqksnktanyasgtmalpslrktspsahdndthpfpn
mynapqtnldvvqtkaartfpvdavfngiplrfkpeapqssvhcvksnandkpawmfrscqflnlcydls
ekdyvvfrddahpsqplldnrtqymslgginprwdsqkgfdkgswkmewfprikqpidmegyyelptnlv
lipfhslaahnvghllwddfypiytllrmfnlerqpllpirhrvahvlyancdiryknrkrcksnflrfl
pllgvdpatfttsketvfnstdgtppksryvcaaravaglgtltdhgfrdhgwndrtedgpphnlgrgal
frdfrdfmvqhmlgtsgttdqpmhpyrirfsressrdwsrrlnftqqithlegwlddpdvsvevvtlwnm
slreqvelaastsifvtacgggsmtatflpvgatlivfydplradaqasqvglgsieqcrthpgalaagf
dhgrgg*
>Phatr2a_48569
maastsaparivglatilimiewsksftelwayprarrnsfvefasntnsasdhvgnldasvwkalldrf
qgdfdnynqvihdrkkgllpreggghehihcslvpvsetarlaafyfdgvpgaifrfrfydlipvdesti
dtvlhtlhpelerrlrrcpdpsswplffeefgvkgrvqllpkcdvrwswvldpvqhdyaldegpnglhav
mvhgealvesqmmpgqkilikdqlslwpdelwihdrgfdpdtmrfiygnqrgvpyrlervtdialnngrt
ivqedlawtlgpdfrsegeyqdkmvavgggsrptk*
>Phatr2a_56599
mrafstptrthptsavsfvsvvvvvvsmilrvstafvpslrrtgypasgrvrpflattshrstrevseta
apvhypfakveskwqaywdenetfqtptrdlskpkkyvldmfpypsgaglhvghpegytasdvmsrywrm
kgydvlhpigwdsfglpaeqfaiqtgtkpasttkknianfkrqlkslgfsydwdreiattdrgyvqwtqw
iflqlfrkglaeqsevsvnwcpalgtvlaneevinglsergdhpvervplrqwvlritdyadrleagleg
lewpagtmtaqkqwigksigcnidfgvdqwpdetisvfttradtlmgvtyvtlapehplvaslatdeqkd
vvnayvkttssrsdldrtsakektgvftgayaihpisgdkvpiwigdyvlgsygtgavmavpahdardfe
faqkfgldikwvvepasgelvskeqafteagrnvnsgafdglttdeakkavtskleelnkggprityklr
dwvfsrqrywgepipiyfpvdfpdgidpttqnpaddnceytirfdqpipvaeadlplelpemddfqpgdd
pagclarakdwrffakdgkwfsretntmpqwagscwyyfrfmdpknskeafskvvdeewmpvdlyvggae
havlhllyarfwhqvlfdlgytkhpepfqklvhqgmilgsdgekmsksrgnvvnpddivgeqgadalrly
emfmgpleavkpwqtsqvagvvrfqrkvydtvstavangktkmdqetarllhktmkkvtqdiesmafnta
isalmvltnhlqslkanvpveaaeklalmvspfaphlgeecwsmlghegslayqdwvefdetlcvddtvt
mgvqvngkargeitvakdasqdvamaaakdvervqaqldgkdikkiiyvpgrilnivak*
>Phatr2a_56330
mkyavfasllasaaafapaakpaastsalnaemsksmpfltapkntggyvgdvgfdplgfsdnfdmkwlr
eseikhgraamlatvgfvmqqfwtlpgmvhvddsnlapgaagispmlqivfgmgalewwtnkgkvtmedm
fsdssrepgnlgfdpmgmsknkskeeaeamqlkeikngrlamlaiggmihhnwvtgealf*mkyavfasl
lasaaafapaakpaastsalnaemsksmpfltapkntggyvgdvgfdplgfsdnfdmkwlreseikhgra
amlatvgfvmqqfwtlpgmvhvddsnlapgaagispmlqivfgmgalewwtnkgkvtmedmfsdssrepg
nlgfdpmgmsknkskeeaeamqlkeikngrlamlaiggmihhnwvtgealf*
>Phatr2a_42917
mvlwgglrpilsrvlldsaalfglsvsagtsectrkntvvlgltyigtfvsagptnrwtltlpmvpflfl
qltrrlslskkggcwfhrivdglslllivsaatlsilfpavelpaikgpynvgvvdffmpiessniagsv
sretcassshvsvrllyptnekpvripflrpdiaadycqqfmsfgappplktfgwllhtwrlarmqakph
aslsdhpdafplvlfshglggtaeiysyqtmslvahghivlavnhqdgsapvirqrdgniklydhelpkl
waggnhveyvrerrartdlrvdelvaaaegmhrlnesdlaelllfglsfrdriqidqtffmghsfggata
lsvakrrpdlvksviahepavdwmpddarrslfdlkrleglstnftggtggflvessdsessihdvdlli
lfsgewrskkwgwnhvleemhqearlgreggyssfafiddahhtefsdtsmmlplwlarltnitgprspl
stakeihertlvfmqkvnl*
>Phatr2a_56328
makfslailaalvatasafvaspttssastalratqegvwdplglmtlgtgkafdtfpnmfpdeqylrds
eikhgrqamlawtgvwattdgglglglhfpgfpqesdwtkalgvfateqpvwfgviltficiaegesvgh
sgdnfrgkstkteagnlnfdylglkkkysadkyaryqdveikngraamiamaslfamkaipgsvpimdvl
gaq*makfslailaalvatasafvaspttssastalratqegvwdplglmtlgtgkafdtfpnmfpdeqy
lrdseikhgrqamlawtgvwattdgglglglhfpgfpqesdwtkalgvfateqpvwfgviltficiaege
svghsgdnfrgkstkteagnlnfdylglkkkysadkyaryqdveikngraamiamaslfamkaipgsvpi
mdvlgaq*
>Phatr2a_36420
msillalrtcvappvtglllrkqatrsmghtvrvivtddlphgkayqgdvilvkagyarnylipqkkaly
atrqnferlemkdpdresveerqarlqmetlatddedvkaadilrhylrnkvlkikrnvdpatnvvapgm
vdakavrkklskqlridlelhetvhlqkepvlshteltdaeeqaimeglgdpeekcqtqiralglylari
slrggfqiplkvevvkr*
>Phatr2a_48378
mkfvfalsciqafvvggalssanqlapkpmqtyfvplpeadifsstfkvintgarapimsitaiaisidd
sivwydhwedgydadtvtrqastrvwgdgnasngcapgvspcnnsndrleagqsiilenwvdlprnknvi
rfdagdriqssypiavtraeypktpgsllagavevlpiekwgrdfivpagqdirenkysqafeytgvyvm
agsddtiitlpdgsttfldrgeshqmripvkgarikadkdvqvhllagdvastyemrwysllsedkwske
yispvgdttgqtrvvvfnagtstisvdyqyfsgtslrkrsmsvapknvqqseiiptgsgarfnstsnfia
lsmtdtqsnsgstsgmiydwgfplvprnqlssqvligwgygctgnscgggssrsvvwitpvedadlyidy
nndgqsdqkitakylssnrimdntdhdmtgaiiwatarntgplgrpveiaaawgqdgsrsysgdnsaldl
gtvvvpfytvrvqhfveldddknndgvvnpgdtllytirvqnlgqddvqindlditnngvpilttyikds
vwyypdgglppikipdntqgtpnpldstgipnpvkltkrggthdiifkvvtqgtedriiyndgtilqahe
rpdlpfdvdiplvvpagqpkvtndddpdvciplearrerrnrrrrhllaqeeafesptspft*
>Phatr2a_39283
mkpvlvvifslilaaaeskgtverplfgmsvkmkrsmdrgvarerceslhqpiggveksmlfgkthgasp
gkivavrntkllgpgtdqsrvrgvhhqspvrratrrsdllrstgrargns*
>Phatr2a_43729
mrgslvcllihlaaavswglpwsgdatscvrfeeatvdadgpntendlasaeakiadfleatptngkfhv
qgwrwhtmslvreadrlnklatklleksssdeahslekevdyvvgfnmkglhkierdlffpwvrkkmels
iknpdfakafstvmdqlegdrqtmetlgmslaeitrmaadsdnpsnvrmdaydavasmsatlakygraml
eredkflvpavanivpeseqksfnnkvirnlgvfdsrvhlvgmheavwqldkeserklfdetipsiprkm
iprwkrllyepaigklndl*
>Phatr2a_50357
mchqntsmarrvlttllvfsgaihvssqfnsavqcpqspdvtgyvsiealnndmeaerdriqsegvesal
ssytftlcpnqvfdaanetltpvlsgaqfvcgatgssqdscsisngqnqvliedstvagypietvgfagv
tfsqfgtsaiaggadstttvilndptflmsgssfatlqqngdqnnpfslevtrgavrnlevgsppsgsif
aneggelaingldvvnldaasivsssngaasiirsvtvsssdietlfsttnraqttaavidvqrmgsmsa
ifdsmmasvaisglnvvnnqmpelwtgvasrglsdvsvtnstfrdnagsehlflastgsqinvdsievad
slgslnivsgvgtmssvffvfnesdvgmsrncivdsevdaavfvsgtssstsslnyinstqtqvcqapge
rlvlentgeancfitalcntrcgvwadqvscradeqvtsaptpftttaptlvestvpmevasdtpssvpt
msigpsarplvsdvptssavtsfpteiasntptimpttssaptlegseppsqlptievmqsptsspteap
pfdgetsaptftpstesptfegetstptftqstrfptnssppsgvtlqpssaqsivasssappsslgsvs
fapsfrptektsefpsskpscstappilgigkgkgssksskkskksakgkgkgsgkgkdssskqddpqfd
pfcqpshsptlslpptgkgssrssnsgkggksgkgsagnkngsdskmkmnrrklednvtvsdsrndfiev
teemeyngtteltvkrylr*
>Phatr2a_47224
mtrngriknasatlailvafvilqlqkdrdmkfrtssppneqrmhhrnathlapttnsviprrngtlcdd
lhplqalerykaqhsqaimlsespadavhrryaigyyscpfqagnrlhhffnamiwaivtnrtllwkyyd
aktcrlvsqrrsqphhdrqiclvanteaecevvlhrkaswipsleewapkqlgsnttltslsywsthrpp
sdptrskvrwrdidskhqgvdlwtefqivdfpqmlgkdagnvlgdekgrldmlatdsardaarnlfaegs
hftygmlfrevfdlrpsvlsldstsvldavslsnpfsialhsrhskpedngsdvstelkcltsltlnrtq
gdkcvvyllsdrvrtleqltnhvnenlnctavvanhdgghhirgehgpfagadffrdldlasrarngfag
strssssllqewieydrtiescsprtkgvlpplpklntcklpk*
>Phatr2a_43105
msyrfltllsifhlmltvsaycsrarqrllpltvngltslaaiapvssdevirrnnaltrntgglrrlpv
vkapnelidrarkdayrvktdkelkntrnrakkhgaetlnalsqglclplrdlvngyksewrrlhpferv
vadltararqkkdgltlntlldeihearkmvldsskdwiskvkeaetareagefmeegiesmtvlfrela
appvlgilelqrslrsaptvaldtpavvlvgapnvgkssivraissadpevnnypfttrgmtlghvevfw
snteaiakavvpdakrklgavaeevvlgkyafsqlcqvmdspgllvrpdeernemealtlaamqhlptav
myvmdlsgeagdkcssiadqlqlrrevrqrfprrpwidvvskidlgttdgsleeleeildgspyirlsih
egvgvaelrtavlrmlgevrvvldamsavhmpsgr*
>Phatr2a_48718
maafleswheaaitslglfwtafwafalgylissmiqvfvtrkkmqelmgvegvksialatffgfvsssc
sfaalsgarslfakgaglvpalsfllastnlvielgiviavflswefvvgeyvggiililltwllvhftt
rfapveearqralkhenagsegqgshgnqrrrnegesmkdgasrdkrnsdterevedgdasddddhesrd
ednqgsmkphkffakdsweqvamryfmewnmvwkdvtvgftvagivsafvpnsffnwlfisgddpsfwel
leeclvgpvaafftfigsmgniplaavlfengvsfagimafifsdlvvipiirinakyyglkmalyilgv
fltvlvatalilyyvfdvigilpspesvdslserdffelnytfglniiflvmsvglfgwyfakhgfgwsm
ggtvieiglfwlalasyiwliggllaiv*
>Phatr2a_36103
mrkiyliasvlatfshgfqivpsrslhsplsyrrterhffnfgqkpqpkqaepepskittpeeepdavek
lftfffgkpeeepfglkrfgrerfpeqypatvddfdvasveaddkemaalrpllkntnleeravyltysa
nnngwsaeafhnavdrkggalvvctttsgqvcggynpkgwvgygeargsiaaflfvrnkdgtftklrkvg
gaglaqidnpesgpsfgvdslviplnrdnkklarsklgsyyerfedgtnslfvsqaavqlrdlkvyhgvy
kdgefipfsdaepfals*
>Phatr2a_43712
mscsasfpllvvvsflsleslcftrplvaapkskpcsqsaslpvlfrvaerhyskivfrarkdddveddd
ddsdtefdlkdqdwrafraklfmgeglpsgksdssssssskssrtktatpdeddldgigtvfadslatdp
daqnmtpldpsqwaydsgkvieqgaiilggveqeygfglrqqyfhkaailvldhqessftkgiilnrpsd
ltlddelnpgvkwrvwnggdvqglnsmnpdivclhslqntqvskasvpimkdmqwttfdnakrlvqagaa
kptdfwvfcgyagwgpgqlmgeldrkswymvatdsqtllkelarqsagadprdagletwtllmnmigrge
taeeysghfddmmlkewarknllsaeagggagdkqraqdgvastrelmqaepidrlidrvsaaargedvt
agslvrassaerspflldnqelhkslvlilsdddnislgvmlnrpsskgldisitekdsgksrtvslplr
fggqyavkgsepllwlhsnrvlraakvgspvgmdeggiwkcssndvtaavgkglanieefmvvsgvsiwt
kgekglargiqgeiraerfevvpqsqaaaiwselskqevltptnmisslaiadrawqygavknnvssktk
sdkmpisglgegfdeeddslvfksdvrvsqlsddalrswvatfllntpslga*
>Phatr2a_32597
mahklflallafvtvlnasafiapartrnplssvtvnagyvpdglteeqyrkikvsdakknkgkdlgrlg
ptgfksrsmqawqeafdqgktghsfaplnykekmkkglmkredvpymvrggswdnsdvkgakklkwsked
keyakggykkeqsasilgsgpgfdwtgngsksalekikknmpgfs*
>Phatr2a_46784
mlmnailglyqpstttyhsqcfvlfllvvfpisatahphphilpsslenlrrpdiaivqkphthrtrkkt
mdsnpqnssdqldkvciigsgnwgsaiatlvgrncerlpffesqvnmwvfeemveledgsqkklteiins
rhenvkylpgiplpsnvvatpdlaeacrdatllifvlphqflprllpviresahptcrgvslikgldfds
erklpilisntiadamgpefqcgvlmganvasevalgqmcestlaspfgppadeltrlvfdapsfrvqhv
pdvagaevcgalknvvalgagfvdgvglgsntkaallrvglremakfchmffdgvqdntftqscgmadli
ttcyggrnrkcaeafakerlgsdglcdeamaceqkwekieakllngqklqgtltakevhaildsrgvlna
fpliktiheisfkgkpvqqivdgiidtnehgasshl*
>Phatr2a_44015
mklsiialitslgcasafqpatfvrpkttalsmgfdlsgnswkpdsekmgstdtgdyfpegynkdeevaf
ssgmmgsqamlnsehdgpqlpglenvgadaimmggieqsseipagmefipssvpdgeylinvaasssgse
mavsvkspcmtfedffaafstdshpsfsvtpqagrmdrrsgeptefkvkcepngasgdltgrlvinlped
nskltytfvaksf*
>Phatr2a_43497
mklvsrsfctlawtcgaaqawsvaprtvarnrpawvaarhphtptacafstttrlaatpaefaqteidth
avvvfsksrcpfclatksllndlkvdgvivheldqmddgadvqaalatltgqrtvpnvfvggqhvggndd
tqaaaasgklqdmlaaaqak*
>Phatr2a_49275
mrlilygfvlsilalslasgvaspdqpgnsrvtndslcrceqphehiypgrgraeeilafdsedptqtet
lrvesggvtilptyhpacssqtllshyfvpnklfsctdqnemeqtnghshfrnlrksmgkggssgksgsk
ssksgkgstsskssksgkggskssknssksssesdddgkgksmntpfpktpspsgtptpfttaptalptl
vdaiipfteaptsapsskmetpsdtpsmvpsdipsvmpstdtlpslspqpttsetpsftptvslrptlis
entstspsenpsslpsqfpssspsttpssepsafpsqipsslplilgtqedslnsegnatnlnavavesi
evatnspsvlsqeqafslfsartsnqcqpfsvyakcdrsnplsfaraasvsqtctdfnvpsttegedsms
gsydtwsgtllpqpmvlrrgdvivgyasffsdpsscavqlsepftlvrsvchvsptfpqsngelstspdd
fqnvgcvtapgsqcivmayaevtrkgcklnkl*
>Phatr2a_32083
mdeahcigrqrairlfpsllvfiallvsiptvvgfqlfppepkltqtrkpgvvptfverssflagsstdp
sdipsvsttsreatlimnlttivgettsilvsgvffvvlawqrdaimvsffvgsisnsvlskvlkkiinq
trppelstkemklkpsdggmpsshamslgfigmftglylsswitslslglyviislayriqaslhtwqqi
tvgsllgstngflwwhlctgenpwkvnlvewalasgkeygifdangvlswpflvvpvilgvlvvgsverr
idgflesikker*
>Phatr2a_33861
mkiyaagfvfcvvwsaesfptagrirrqpfftksvvqtgnadfdavleapvspyeqigiekealalgvdv
davatyigskeglidrtladipsftraqaeaevdkflldaealnmmiqfnkmkaedpdfvvpetdqdegl
fsfrnvvalylvyvagtsappflrrwvaekeaagewqgtnipfiddwlantatagaditsdavqavsdtv
qaasdvln*
>Phatr2a_9228
llllfvffffggrvrvepldrvfngsferslvvsrdlvldffradgsfetvavilesvlgfnavlvgvil
glvflgfghhalnfilrktafivgdsnlvffssrllngryvedtvsvnikgdinlglstghgrnaveiel
seqvvvlghgtfalkdlneytglvvgvggeslglfgrdgritldegghhtssgfqterqrgnvqkqelre
lltlvssgenrslncgtvsysfigvdglaglfavkelgkhglhlrdtggtsdednfvnlalgnlgiaqnl
farlhallevvhtqifktgtgdgrieidtvkegidlnmglgggrkstlcafasrakttegalvlrhilav
ttfevleeivdetiveifstqmrvsgggldfedslfnsqkrnikstatkikdenillfallvetirnssg
rrlvddaediqsrngtgvlgslalgvveisgngdysvlhflskiglgnllhllenhtgnffsfellafsl
vvnfdnggasrtgndlerpmfhvplntgigelatnktlgiedgvvsvhgslrlggitdetlslgkgnvrr
srtvslvvgndfnaiilpnsnttvggtqidtdafssdysrqeq*
>Phatr2a_48987
mqssgslllalvvatasiskvqgdqgqavdlssfvlkhgpcfhtkiqqdgdddgnsffyngsyraqynry
asffmcksgqcdytqeyvvglddylqtmtnyldnmcqscanncrrvledkqnnqqdqidadwqvncntca
ndcamvwkaqnednesnylecqfsyqvndisyysapqcrngrvvighfydnecsvktgkdfkqefsyfyf
qtmesikvdcssglcdnlygealscvngyaesgnddtklckaaveaskirtyykkpwfkklhvkrffffv
lsmgfslsfltyiyfvrhrrakiplanldgsnlpelt*
>Phatr2a_42901
mmtvratklmillywallvtvcrsfaprdqsscvclmsaksrtllsqrnrsrsflasyvkptsesatfak
vktllypkvgdvvryydldggrvqgetligkvsfiqkdlglenswtieinemenlgdgyyadysgrkrls
kkslrdvtavapvaasfvrsegaykiplskatrlplvrqeaydidgyegpfagenainlsvvaqdgivya
elkgkllryvaltglagiliadltkgtqdaiiygggviasllylvflslktdtiakensktgsnlsnlrf
lmpivlvsiialynkstgdenpiqddsmfslvtseqfaaamlgflsyrlplfgiqiqdafqnisgeavlp
gsagvalqlvrseaanvsafnssplntdvlptiflvsgpqatgrselvrklitagdgkfleprrvdrtkd
gvtferllqrdeflsvdptgrygltkdgiltaakdggpdsvvvvdanvdvakqltkvgglrlvgvwvgls
smsefesrldslinegaitipqdesresvlrgrirdivqeieygiscgvfeftilneneddsikelreaa
mycfk*
>Phatr2a_49703
mkfsihllilaslaycqafspsyvtntpvrnalplslcspvpttlrtalsmspyddgessargmpieqpr
aisakqavsytvgafialsvmftpqlsmpaeaasstatptasvtrpmsveqrnldaaqsildaadaklkv
tqksvatakaaddkqlailkkaedkankakddlvsattklttmrgdvkvsdkavekqkekivafkqaqte
slvgldkarvarketalklttaqqgtksyektkqtaqksydvanqkfklyesqqaekqkkidaskkvate
klkakqaadakvakknaerkakeeakirktnldalkkqiskqdekvkkaqtnlkalekelrslnsrktie
kqevkiaqaktkleaeksilkelkakkv*
>Phatr2a_48601
magvsvssyvlhfvgyvfvcialilvtllalplilaqiarlrqpacvwksrrsslfvgrvwhtrhrptkh
aftyplfifaldlqevedednglfekqlwplswiisyrptdhlkghtaqvqrssgqrrlrnssllsqkiy
efvalktngkfqpsdkthrivlvthlsyygycfnpvsfyylldnssnsttaaivaevsntpwnemycyvl
hpdsediktvsrredstnyvfqknfhvspfmemdyvydwvfrdfdgggipsnihvatgmkrvdgslqfla
tmnvhrkgmdpltlawqivsypfycviiqiwihyeafwlfakgitfqphptgaesmasraigsimtpffl
vhtwltkktq*
>Phatr2a_49947
msvsslrtsgrskstllkptlalflllcssqigciqsfaterivtlrslrslsttkpsvatrspgrpvfs
ynansgiqtksriswrnssrfsasvsvealegtdgqarwkfwkplvrfskiypasrgwsigkiwrnvrrr
rvlhfggmlvtfllvqplmavasggsmgikkgpviplerkelislgslwfglfvilallhaaeiaittly
pwkvreiaeeeekqgnmrgtfkvlneditrvlttilvastacsifattlfthlvaslfglqgerygaial
tgltlffvellpkslgvtnaetvarimvppvnvasaivsplgislswlakrtlsmlgvkdknsgsgvsds
qlrlivtgaldsgtidhgeqemiqgvlklqdqrvkeimrprvemvavpvdmsvasvlgvvresgysripv
ydgeidnivgivlaksvldffvngvlvdedlskklgknteeikaavedlkaadearrgelpddiqadadk
vmervdlkidalvdqridanidaslppslytperipirskgnsnepqgyvrsltatelasrmeksiqeag
liescyfvpdtangwsvlqemrrrrvhlaivvdefggtgglvslediveevvgeiydedddedfqvseds
iamqddgtflirgdadledcdtilelnldeeealkefstlsgflcmcageipsvgdfimsrgwsfeilsa
ddkkvllvkverlvgafdneeeaasenvlknllklnsnkehnsnhnsndgdsdsenrdgrdseqdreqqa
egelqstvaanmaeareiermveagerkravleaikfaslanntspdrnel*
>Phatr2a_38916
mlllrpaigvfawyaysavqrqrlvrqgtfasmqmlssfrqpdgdslkletlgqpvtaiaddwvyltgrn
pklptdsyrptfrhtqhvacsfsndgdthgsrphssialfgpravpllslrqlvtermdlrpyveedltk
rlawehamaecrplladenansaaplvpgaysflyrdyvnqeellamlcrrkametllyrqtratslqve
dptsngnsstspsdqkcvltdrakmlgflpvtihwegivprttgddqkctirwtntscrigwqrlgktiq
qpslaekyrkddwdvllppssdtdavnegdiivfyrqgqgklvfardslispt*
>Phatr2a_47173
marfgrfgrcllilsytrrllwclstpvvasafvspavlmkapsmnllpkdpsrqklvplfvvvnraake
eyphnnenykkrtteqkisktastvdngentiaiasskersrlsrperkaleraskkqrqirqrngadlq
kfahnsyplhsttlpaltpsstaddvmraikraqnrhdgddmnsiaqfllhetdevfaygykgsllarla
vaalhmknhqvatqaiqerrteyrlsmmpmesaaiirgllrvhnvtdaiamlddelslplqgtalteagn
qdrikyralalasissrhffqgepsravlacqrlaslgpmvresgltaaevdmpwervlrgaaqcqigrr
agkvescpgidvdlpcnvvysvlnamttfpadnndqvyellsnalvrrvifvtgavtmegcppsdrgeav
figrsnvgksslvnmvtnrkslaytskrpgktqqfnffavndkpgrekelkygdvlpgekdqdsfnivdl
pgfgyakvpeelrkewsifmdayianrktlrvlfhlvdgrhgptdedasimrrvgdllpgyatyvvvltk
adknvkgaasnkkagkvssdvvdavrqamkqngvgnapviltsaetklgrddiwrylrlaaes*
>Phatr2a_47748
mkslaqivlliavagpvssftvnplvktisrpaplcmaesrtswrdttagsgmqlqhvqtlidklnkdny
vvslemiepflvneantdlyeqsmkriyhkahnmglpipdnyaqdpsrppfslhgddsldktagsgmqlq
hvellishlsddnfdvslemiepfllneaspatlqrsveeikqkaeklgkevpesfakrp*
>Phatr2a_13245
mklyqihateiiliaaavslawawsqfvlisripiisnsgvgseaqslmgnggsgndeektarlkeiyqa
iyegaesflaaeyrvcfwfiivfsvlilvlvswgtgwdaargvftavsfllgavtsmasgylgmkvavys
nvrttvsaqkpgwtdcfntafragavmgfalcglgmlmlyltmlvfrvhypnssewiyltesltgyglgg
sviamfgrvgggiytkaadvgadlvgkvvhgipeddprnpatiadnvgdnvgdvagmgsdlfgsfaestc
aalvigssigvsngwdamvfpivvsavgifvclvcsfiathirpvrqesqveealkiqlisttvlmvpsi
yyaaeyflpksftiaktvgqdvlelapymatvcvamgavggliigliteyytshsyapvrevahscktga
atnmiygialgyksaiipvivlalvvygsftmcdmygvalaaigflsnlatgltidvygpvcdnaggiae
maeldpavrektdaldaagnttaaigkgfaigsaalvslalfgafvtririssndelfangvnmlepltf
aflliggmipfafaaltmksvgeaamamvmevqrqfdekphlldanpterpdydaciaistkaslremvl
pgamviftplltgilfgvtavsgllvgsliaavqlaismsnsggawdnakkyieraapdselqgkgsdih
kaavvgdtvgdpfkdtsgpalnivmklmavlslvfadtfyavnngqgllnla*
>Phatr2a_35520
mkvtsvayvaalwpastvlaldsdtvplrgaprspdethslrrtltapkntpavenrrdlyfaspeiaqq
ptnskgtgegedkpnrmyrgsfnspydgrskakysgtfaspyadrssfgeegatntpqtaaptiekqdel
dapdlgqtppkeeymfhsyfgnrssieegainhsp*
>Phatr2a_50476
mrfgtkpavlipyawvpwvavlllltlpplvsgirsrtafavpthtrtrptvravppgdddhhhhesvas
tdsdysvpvsrtalewtvqdyarrnmvsvlvggmvlaivpgvggagtddnnnsnadnesfasiasranvm
skkaaselpatasgvratdqtcydfslpvaglavpmatlinqvfydsnsdeardgeavkvkaivvvnikq
ddpvarktipelislatkysgrdgtgavaivccptdqgyyepdtsallrlklgaeygyginpativtdkv
nllgtgahpfwrwlqstsrtpaglgriegnfekflidgrtglpvrryprkyaplnlqddvealiatrplp
pakanfleawraaaaeaerdtyrfekglnvfdq*
>Phatr2a_36570
mvslsmksifstvilllaspvvvcvdsekqqdptetlqefqarmassiqgllaqqnqtdalwfgisdpfy
grvywtfgfankgsstpatandhfqigsisksfgatvilllaergdlslvdtianlapeltaqfpvyadf
tvadllgmqalvpdflddptglvrnltadptlrfsipemiqaslrsgqvevcpqgeecafysttnflvle
yiaekitdtpmpqliadlitkpldigdtvepkrdsdgvlpdptvtpyagskcveefqqrgttvdpgadlt
elsravssfgiggnmystirnlvvwaqsgtgdsllanntvtdrhvyrtipstdrsygmgqyqlegnwygh
eggtfgfgsqayrndcfnaayaaavntcaytdildqlrvlyqaelegritdtggsptmspperergnggg
ggsgsgggsiavspeasdlptaapvggpslgatlcyaaciavnlvatvltlr*
>Phatr2a_45384
mrdlhshgmmvfasgayrcvplillgclvasfkmgcraftnipspsigfhsrksssllklitessrssss
mpygppsnstaevsdplpntssssttpekpketelhkrtlykilgaspedsrdelkkryvalaklshpda
vlnnssnvdsshldfteiaaawrilsnpkqrkrydrslqaeqfsqdvqvwagnlskqaapaakmfgnial
pflrkttaatlasvqaaandlirkeekteskdlteafksameaarragryvdsmelleksdllesralee
sqqaveleqkllditerrltmalhtpgsgltsveamiiwddfnhtvggrlsawdrallkhtieyeihelq
qaemtfvetqeadseaqkqyqlsvqarlkahqelvdaeqaeqearrilaaseqrvlkskldledvvrgla
haeanakkidyemerrsldlvkqsekvrnalrakekevcsikglpvddfavdqvsaerlqelkelrreer
llaqnsarfeskaarllsrasklkiraeeldklre*
>Phatr2a_49992
mdaklrrtrgtmpkppgrqtyhssvvwgmlsilglafcwvnalyllrlveqtstdlqasevivhaarana
svlfepnqlphdhtlihpdkapilnllqeagldvrtlsseivasipswsqvtalyghqpriygmdqgvcd
afqqssnpaehflgvagtfntgtnllaalliqnchlparikvhgpgspgirwqvpwgkhtpvddedfrqr
hkaahdqdleadnvlaavairdpavwmasmcrhpyamrwqltarkdtngtihcphfvmeetdgtnhsvpv
hvrysnftrhyesmvhhwnewygayldvswprlllrfedlifhprqvtqkvcecaggklnsgpfrymves
akkgavhgtkktnyvdaivrygtsnhhwkgmsradlayvkqhldprlmqifgysyptqpdm*
>Phatr2a_30967
mkfstltaaffvasatafqqpafaprsvvaqsstsglhmafeskifetqevtfadtkeiivkggrdlfpl
lpkafegiekigvigwgsqapaqaqnlkdslkevgaditvsiglregsssfeeakdcgfseedgtlgemf
svikesdlvvllisdaaqaklykeifaamkpgatlglshgfllghldsigekfpenmdviavcpkgmgps
vrrlyeqgkdvngaginssfavhqdvsgkatelalgwgialgspfmfetslrseycsdiygergillgav
hgiveslyrryqrqgmspeqaflessesitgnivkiistkgikavyesldgddketfqkaysasykpake
ilqeiydevssgneirtvimhgaridkypvgkidgtdtwkvgekvraerdedkiplnpftagvyvatmma
qidvlleeghpysevvnesvieavdslcpymhyrgvafmvdncsftaktgsrkwaprfdyildqlaytav
dngapvneqliadfekhsvhqaveeccklrpavdislfaetstkeiviq*
>Phatr2a_47006
mtmiklllasllaglvtayvtpsrtfgarpstklyenfglgvgedtyknqveqlggeanykqwvnkvqdn
sflnrkynvvrrvreldllgktadqgilskleaqglslekieqilpalekagalslvgnnqqllvnglap
vviegapillplvsaaigagpsaffaaaatsgaiefyllannveipliglpagvlfglllvpltlasaga
gialaslkd*
>Phatr2a_49288
mnyrawscfavaavlipakaflfprlrpsnlvtmvnvqkvkfttavaaadfdrqgqllsdeayntilegr
iavvpnflpsrfiqelradaqnlhgdghfttdalasygsngnfdpskdravlklqqwkdvnlgnirvrad
fgatmarlrqdlsenlrrpdlaqpdsaavakygngsteisytrfgpgaflkrhvdehheelkaaagwskp
trrsiswliylneewdgdkdggqlrcferrtrmargttvgsrqgdlqigwlrattsdpverpvfldarrn
npdgnvamyvdavnggqqyisklfhshpilymsggeyltqkllmqspevavrfhfieppkskisdwlaqs
pgfdeqvldvdpkagtlvlfdsvalphevlatrrrdrwatsgwmhedqqtvygasedalpraalt*
>Phatr2a_46687
mskksfavcallalivacqhsfrvtgftiprqvpvrfrtasapfrsradafdrsipqsaslategitsss
lgqvvlqkmessrdkalefadmfaltpaeaafyslfaaireavplglkgqpfvlrhaeiekamhqesqwp
gfftmkdlekalsddfldaargstdnrkgwqitdvsvprgqsfeearmtfqdvqaalekgtvifnaagah
ipklagpslactestllpcalnlyvtdagkrtsapphtdkqdvavvqtsgrkhwkvysppnpamkptvdi
fargkgddslplyilesdlgcqlllettlnpgdvmfvpaafphttstvteddsthadktsihltlgidhh
iweldylccrrlalrranvkdtalgqtgeedspyigaanevtaplindlfaelplgllggvdyaapvieh
vaaelerisrevdettasavgasvwreaverlrtqgmelldihrdmylaaleegqirdeeaamtahlgqa
vrramtpermqrlslfrvkryfdqidaskkalqqwsyarvepegegdladnwaltmpvkvgdqveadlgg
affpatvsrasggtfdvnffdgdretglernqikllappapqgdintsnmtpkqlkrwkkqqektk*
>Phatr2a_41064
msiflatarlrmsgtvaafsravsiprcapflarrptfgpgtgvrlttrrpffkvfmsaveddetawnek
tvdstwnvtglkkevqrlilrchkkigkssqrvsqaqmqldqlmadknaslsdlekcpdvdaltveldel
rarlhklnvleqalaaekkgthrtlsaevvelvrelgvndeppvpqprplkkqkgprvtessrkpyrryf
saqqveirvgkqaedndeltmspehrdgadwwmhasgcpgshivirchdqnldeqvvqdaaalaarqskc
ngsvikvsltrcrdivkppgakaglvqlvgnvrtvsvnmkeaqarlqrldatcivn*
>Phatr2a_40581
mhrarwivlcwaqpnvrgtpspsrwgvrrfpqaatlrhgtkttdagrefpvrhgerrgtddtitdsdnat
ssllpfandecdavpnvannpagpdgtppsvtaavttdasdetfrcrptrtpvivttnnitqplptastv
gpapvhhghgdpalhqvehralektsvalaekflektveriapgqklaetivhsaagsllqrragervae
rtgerlaeragerltertgerlaertverlaertgerlaertgerlaerageriaertserlaertgeri
aaraserlvektgaraasrlrkgigerlseyaakiptrwnriwesalgrgvertterglersaerfgerg
leravqrsgeraaertlerageraaehtlttvgrgatsaveriagvsservavragrgllitlpalggff
allllksdiqrmreewtnksksstlcfvgagladlfdsflhfyiayalfahighqalvvpeqlsmgcait
sticavagevislhlqrqkkkraltks*
>Phatr2a_48297
mnitrfmtvhvpnlqvfqqdsimttiilafvllflassvsslyrnaeafrayissrappastvstnakpk
pssldnslrgsiqwwedlappfhdasedyvdldaevthflfllhghrgfskdlsylqsvmqqvatietre
smrgancmmesdeetkpinessnprsttdkvrrsngrqemvvhsatcnerkttdgvekggerlveemltt
ireqmklrqddrpikditisvlgnslggiygryaiakltrhcdekvdgswlldnhyriyfnifcttatph
lgiaghtflpiprtaeigvahamgdtgrdlfrlndlmkkmatdpsflgplkrfrkriayanaygtdfpvp
aqtaaflsdtssyphhfaeatrdddpivvddnglvvatlhtpprqlrgdlaeikmldmdqndaddlarms
msldalgwkkvfvdvrkeipnisvpkvslptwrnnsaaagsnepngrsseesctsddapinedteeemrv
eqalqrlkqrgvvssrdvaaavtaplfdekvywpsghnmivafsrsrlstymnkagrpvvdslakelved
ifswnalsteaspsiqsfestpepkt*
>Phatr2a_40755
mmqfrsstfvaffvsklafalaclgssnpdfvsrlpgfnqplpspwysgfveyelegrtvhthyvlveae
edfhknkpliywsnggpgasslfglltelgpllfsdeslhtaeyeatgiptpiynpcawtrlghvliidq
papvgfsycnedvdshscaglawtdelaaenahlallafhekfpcygtnelyltgesyagiyiptlarri
ledpenhiplkglavgdgclgtetsicgdlsnpdaidiwnilflaghgqmpmatfqevmhacrphkhpls
pqsassaddfssneenyrflkdsdicqaalakvdrqvggyygyslydectysggllggalndypcggdav
mqhylslpvvkealhvtnatffsvdnadgdfdytptepdlsgfyrsingkirvlvyngdtdpaitsfaaq
nwtthlhftetqewrpwtvdgcrrmggyvtrydgdfdfltirgaghmvptykaaatftfmrawiedkdyp
afskdceapnavnvlqdatqvqveehrhlr*
>Phatr2a_56541
mfrtliwctvaavllcspcraqdaqareqalrdmqigmqglqqagedpallaqlmrdmqdpelmqeaqkm
mrdptwqkqmkelqnskdfkesvkktkdllsdpnaaahaeaklehmvnvgndqlkkgaasameeamaama
npeamaeltkmmkdpnfvqdlqkmaknpefasyieaaqdmmkdpskkrkfeavadevrasl*
>Phatr2a_42480
mqrlnalgfiflllqssygwlvytvphtrlsgkdgrqllptrslssvgphvipprtwllrpykrsserml
lcanpfddwflmdgdlpfvpliivltlglfaaaqglineqlrgeqglsaflkdgrgysksgfqpladqdr
tlartdplpwlklprlnfvqvagqdeavlkaeqelmdrldglridlndklregrmeealfvkreletlmr
engieyqqe*
>Phatr2a_47668
mrkwrrvyaslcvavattvvlsalsrdvrstlmpfynetqktsllfddssdrvghfdglfsdarayqnie
esnqhrqkyeakcadesstqeeiveilgswyrpsldgevatqqsklpvepcrftfldfganvgdsmgklv
dagippcskkgilapridlehgflqplqkgkgfrklitwirtqmeevsrqlsgpvqpenycyfgiegnpi
ftnhlnrlqqrlmltsprplrrvhfftetvgaakdettvlfldtvnekenfwgsstlsghrdvqssllsg
ndkrevsvqgftltrllhetvkmmpgahvmvkmdiegaeyallneafdsgalcnttaravrvdiivevhg
etligrnlhadrfrskvkkqlihecgvnlftvrdadh*
>Phatr2a_42896
mervrinitrcfaralllglaghdcvgsvratptaassgrrklanspellgaiaslweqsetnrkerilr
adrtlqespacgdilatltkddvvtvarnalagradsntlaaidfllvpsitygvqvrkvcsscadheeg
cgqsstsygwnqthsgllflpletvstiesvvlkqgmslwhilchgtrastlevpsnewvdvsadasgat
pdaeiavsliftatagtvgvmpdymgyaesrlrnetgepeglfraylvrqayatatlplvyesrlvvknf
sdcqsavsdkallvgyseggfaaaslandmfglgfdivslqaggapfrlsseqvltsfeqvrngsfqlsq
ryyisllgsafsstyrdlpnfgtsqnmldptvreqvvalvhsgaerselnslnspedplsilspaltaam
eqaldngesdpcktsavvgesdllcrslqeqdltsvleastypvtichspdddiipisnlpdfaansllg
fsessgahssaaipcflnsvvfwannenfddsslidttsnscnsenlrtpapisptnptvstsviattes
ptiapvfvlsfpttsasptivatefsqfsllfvliliyvq*
>Phatr2a_34846
mchflfacvltllfqpadsftlkpterypcsplkdlkgdpfrestgirpslhpvtinavaealrlrsqrq
enlpivvsesveplqvaltagriaaeavakrqhtstsdgmamtpaeeqtiagrvvgvvmrlkeleidlhg
rvaaipwvkkygewdsfgvmesesdhtsvhdriskdplftmsraecllalflhtvevpqlekqglavpdk
sqidfldqdrkdvllssr*
>Phatr2a_48595
mlftinqriathhsmlpsvlfgyclvimstafagalqaewnerkpshritpkrsghvafpsphssdvyif
ggyaeespsnryvtndlwrwnseqqdwesvgtngesprarlvaaaavlagksdrsqhfrayvfggwdpgt
kqdggdiletihrldfgrdqdsgttnptwahldvvtpggptsrhvavaipernqivlhnhrchdmvwifd
adresfvqqttsgpcpsarglhsatlsskheivffggasqdqtmsnevfvldtkswtwrklmdnekkaps
praspclcrwsddivlvyggaessslgltprsdvwaldlrketwncllpddqpastfcpparnaatlvem
sssengkeylltggw*
>Phatr2a_34438
mivklnpllvllsgiffpqtqsntfdqvgseifsplagiderarvdfgsavsisdngrilavgapnfdye
wsnlvdtntavplpgagailiyqrlddgdswsldqalfgtedeglgdyfslspdgvtlavrhddrsiqly
qtstmepifkspiqncpgdnvevfqnwlvvscdrfdgnrgrvdvyefdsdggvwtlwadfvgdntgdrfg
fqisldtssepttlvlaisspnahtnrgmirvvriststpnlfstvgkdivgnsaivdgqfgysiairss
tlivgaptsaiaganrgsvhvydldetsqwiqldeilgkddndrfgralalsadgnriaitslhherftg
lvqvyqwdtkintyrlietilgnatidwwgndvsmnaggsvivsgsmrkrnddrdivgsvrvfqdttpfc
glpvsdsvdpfldrrvcrhsnesdiskeecnavlgfvsgkyspcvwrdrvvdleqssesptispteavqp
saanvdasrspnvergnfeteflqgcpcdvdskcindplemgdvlglcitsstarllgvsnlnlgqgssn
tvviddagtrvtgtsafcsgmscqvrtpvdstffmsgrpdsllasgtiviafdgrnlrggrdletsgdff
vpialsrlgeamnsdddfslsagfwvlivalvilivgcsyvavyrkgqpalkargakltrdkhtcvkrvg
grktqqetddlsf*
>Phatr2a_45497
mlkppmdgpelrtrkrwqrnrgvwllvaiicfahlttlchafitlpgrpvqvrsvytvwgksptehwegd
drrwsvrirrkarrlvgkdwqaqparnalvaanaamfayqvyttvdlirrrhpsywpeqavsivfdatwg
ssilgpltkgfahsvalsrqqpyryltagflhggilhlilnmdallrlpswlesglgrglylttfllsvm
agnfghtlmnlesaehmlclgasggicglyglmytslvkmgnmraasrvargmifilvygllnasisnas
haggflggvivgvlcgpfyrksyaarrknsvdvdiyprdyrlamgfgtnpsrrgfvpieaiwagglatli
aftrfyrvaklvr*
>Phatr2a_31436
mktatllplalcstvawaftpssptrqrigraskstsftgsnlgpaeawsayngaleanplivksvtagi
ilgaadlagqtledfqkkqegdaqealeefgidwlrsarfaifglvlqapwnhfyylaldgqippttepf
tttngikvlidqfvqapiftvlifvflgtlegktpsaiknqlnndykdtilanwklwlpatvinigfvpp
lfrvlylngvfffwsiylslklnkkdea*
>Phatr2a_44118
mqndvvtprfllgsvdqfpvcrhfrgryalgllfivlvsivwtvssvltqflysvesfdspflmtylgvc
lfslllplkmltdhagytedpcclatfdkfddeevhptrytefgdgssirtsgyqastmneqywsrtkhi
eaamhiapvlfianwafnaalgstsvasstvlvstsnvfvfvlavllkdeqfsiwklagvilgvmgtclt
tlhdfqnhdpddladdcavdgcdhvvwgdtlslvaavaygayavqvrvlcpenedlysmqlllgyiglit
llpllpfavyfwlqvdmttsvlslivvkdcglliwtgvfdfviivltnattatvglglsiplaffadwvv
gkaniasplsligagavtigflmvnlgnkmemqeievpapttndidvsqirpkelpsid*
>Phatr2a_48790
mmvtstssssrprrlgvvvallifisgsvsgwtmsalrkgrlnrptavsrgfdekygtvnnstiptgdev
aslfgvqrftrvpnlvwkfvwrthgrllpllhlrdrakpkdadqslkvmwnkaiaaldvnsptfdagwty
dflpsstrwilkyiptrlfprlhhanieirtaylnqaiqqeighlstntkvriialgsgydsrytrlltt
dvvqdaweldiasvlaskkrmverlqerranvkvphsraidlndvasvkatlqeilntqktddeswhtif
vseavfiyldegipielmktcrnvyapdssfcfadllrdipsgdrdlaerevakagwklvdwqpkpglar
hmgvcr*
>Phatr2a_47873
mvsqnalvgtavglvviiivvipvailvpksnddnrsrggtsasnealpgginfpsispssfpslrpsdl
epsaspslgpsalasdfpslspsigpspspsstptfppvdpdfafnlmmhwereyfwqeeyterawcmec
vkceelsgaegnsgcrdsnsnsfdcdsedqlwlqdcggrskgtavftivrhdssdqirvqgsdlcltlvr
prfinlqpcdeadilqrfrgfdrnqpfdlrpvlndegcltqshhpragevvfnggcelayfwntalwdai
pa*
>Phatr2a_20801
mlmiirsalllcllagssaafaieqpkaavhqavtmspggaislppapvsvldlkppaalyegavaagva
kasasfgkifklgivsgchigfgaylaiavggacpglaqtnpglqkivmgafglpfglimtlvtggelft
gntalvtaakmegkisqkalvknwtasyvgnfvgslilaylayksgtlgvapgatnialakcsvawdvaf
vrgilcnwlvcmavymasgcstligkmtavwfpisafvalgldhsvanmfiiplgmlrgaditiaqmfvk
nlipvtlgnivggavavmapfglsygkwfqnkdql*
>Phatr2a_46265
mfwllfwaialilfvvgpiiidaqkrrkflnyfpcfnfvedeteprsspyhgntsfhyvlskiqqdeire
sfilenvrsftmtldsekikvkeenerqndvadveqaipigktsptmsvskkyalrdndassgdddddgg
dlqiavtlddgdgtgfivipqpgmcchedlpkdmlpqptrdvrngcaiclcpyesddkitwssntscphv
fhhdcivdwlmasgrkhlkrlrrqeegadgaaqtdpiervihfpklcpccrqdfiitdrdedeksvllsp
tdstmgqsqpeasanrlemdpptgeesv*
>Phatr2a_48576
mrivlsragmvfpltmwsgctlflvvssvagfappnvhtvnvrvaqsfkkglyglsmlstsrpatdgvfe
ilksaslvsaesgkvckgqdkivnthdplgklfgknpktlvvvmpqlgdfdsgeytenlmavrsdlqkag
ialrligignaasarrfasfnhvpmdllyadlvgslhqrlglhggpnwdvpdfipkailkwfadyvgase
dpdhrgvarswlnymamcagiaapntlseifrgyigdksaperlrpeeivsigdnlvavrgvtdvklgpi
qyqslwknefgyqrpaelatvrlrymvevlsnfsqyvpdqkylhlrgatflldadgrvlyehrdtgvlay
sktmarpltflqpyigdkalnplqlgdnryqtslisisggtlpkr*
>Phatr2a_44647
mqvsstggmwtilllaflwsctciafttprwfptpnmrhsqsivplfdrippsfpslemaganttgsgmn
saqtlfptpdrtslasiytseshtaaaavmsngfnysahyntaalippvtftsastevaaekdrseadtp
pevnhwteimrvgwkddtsttnssttsaqisssstkwdavwsdydlqqierywdrimptvsylgtdavak
iyqalcvayrahrgqmrksgepfivhpvevslllsglkmdaetvmsgllhdtvedtdltfqqvetlfght
vrsivegetkvsklpklafaeyadeqaenlrqmfvamtsdyriiivkladrlhnmrtlrymksekqikis
retldifaplahrmgiwqfkseledtsfmylypqeykrlnrrlrlhqqsfqetlekaqdilqrqlnldst
lqqqaykvevsgrtkeiyslwhkmetknvqnldhivdvvalrvvisprdksveadkselsndsdrgvwlc
yhalglvqhlpgfvpvptrvkdyisfpkpngyqslhtalilngqtievqirtsmmhqvaeygmashwayt
ddkrrgsneelystpwlssikewqneavssrdfvdsvrrellgkrvfvflrngkilnlargataidaafq
ihtevglsmhgveingkpvplsyelqngdvvsiltgsgrpatdwmryaksrstrsklrsyfrdrqkeslr
eagkillmdyltvhgtliqessylekdfaipksteeleyllpgktsfndvdellvgigknhnrsklhqiv
sqlfevpkrilitaeekkiprlpsnifaavqlrqdrakdagdavdlvgeivtdpatwstlpkksvfsysa
esmlagldlpieyadpehlcvdclpvyedeivgtrksgsvsipmvhrvgcphaqrainqakahqrqkpfv
sklqnvtsvpgtsiprpqlrvdsvslrqtygktapwmrraggqtskyksgtvdlpvklqwsdldekdslf
lseivvhcgdrkllladcsevvsetveiiktgsstneetatlvflvrvgglghiqtlmdrlmkvrsvlsv
errfgselr*
>Phatr2a_44425
mtffaprtlcqallvavftaylyacphskveesfqlqathdmyyygvrpafaslfsdnnrirgtsaalaa
agsapydhlqypgvvprtfvgplllaamchacrlvllpwgwdlshhpwllqllarfllltlhahawfrma
ravdvrlrnypprqrtssspttaptrmgnylllisacqfhvpfyasrmlpnvfatvvclhvysdwlrapv
qpssvgphaairkaaiglvtatgvfrcdlilllltvglswlwqrqltvrqalrigvatgivilcvtvpid
sllwqqvtlvwpegqvfyyntllnkssdwgvsawhwywtsalpkamlltallvplsilrlpekldywerh
lrfppttpsevaiswldqswapflwpafgfvalysglghkemrflfpvlpllnlaaaigmdrlhkaalpr
kdkpatktarlaywggmaavavtlvgsvaftavsqsnypggealerlarhvglshveygtvrvhidvasa
mtgvslfgqraasqstpgvewifdksgyeeennkvsnsstythmlseskvplpgfhtidaargqprlclr
efriethdtifvfekegwstv*
>Phatr2a_37151
mkeieawksalgslafllsagtstilsceafslypqarsrpfsnphyatveadavngassvaaqsygagq
itvlkgldpvrkrpgmyigstgpdglhhlvwevvdncvdealaghatfvtttihadgsltvtddgrgipt
dlhsetgksaletvltelhaggkfdnqgsnsgykvsgglhgvgisvvnalsefvhvkvdrtpelyqmrfe
rgvptgplqvskgtsnfvdkdidqelellkaksdqqdddntaitihqqnldklktllskrksgtsvtflp
dlkvfkgdngkpditfdssrlkgrmdeiaylnaglvltlkderkspgrgrlqvfyhagglaeyaellcrt
ktplfqgttssrkkkparkqkdsasdddgiamdpvaglltpdgatilctgtstsdeetppvsvsvalrws
sdmyaesilsfcnnirtrdggshveglkacltrtvnqaakrsnkakegaanlpgefiregltaivsvsvs
epefegqtkgrlgnpevrpavdsllsaeltklfdfrpeildaiynkassaqaaaaaakaardmvrrktll
tstilpgkladcasrdpeeseifivegdsaagsakqgrdrrtqailplrgkilnieraateriyqntelq
glisalglgvkgsefdpkslrygrivimtdadvdgahirvllltffyryqrelvenghvyiaqpplykvs
vgsgrsrkegyafndterntvmmqvlgvddpkqaeealaagkvslqrfkglgemmpeqlwsttmdperrt
mlqvtvndasmadqtlsilmgdtvaprkefistqaetlrvddldl*
>Phatr2a_48277
mrvfwsawiasflashkvdradsvgirererfpsgnkntprnqrcykmtafaggfgndtskraakqnkns
rrpkrglsdlappvastesmsvqldkwglppptaedifpalppgteliparksstehtlteirkalkdhf
pltldrfddngvetstldgrepmrlrmlhqsppviaidhfltpdeclnvehaamppsstpkhtegeyhne
avrvnsatfsplaqskrtstswfcyysqvptllakahhvlgilfpqmeepqivryktgeefswhydevpt
qqlgnggqrlatllvylntvergggtvfrdlrtpdgslltmqpvqgsalmffpayadgrpddrtlhkgem
aadekrivqmwiherpytaavpmgnsqeaaieaivrasrdlcysp*
>Phatr2a_42943
mrrslwlicfavsrgywcdrqkhqvhadvafptsqqsqvcrsndnlitlrasrdnhssratpnshktlfq
kiraralavdnsyhlvwspgvlkqvalvsgtllsarfliqlsgatmepllhllssmhpsfrsvasdmvlp
llassccmlqllinivvggcagfntilgpirpfflsllvyltattryapnwavistmrwslalfpeglqf
wntykeesqksnvlgkidieveldiptmgcvacintidrsllsttsvvdafsalkplgtkggqatvrlrv
dsedeiekqiaalvsaveragfdqtsvislrkntle*
>Phatr2a_45186
mlssriflaalfllfffsgtsawstnqkvfrsstpqrrkkdpttptaskpahitaqnmlknpgtprvnea
prksrtklsnsvlascdtlpsfptahgllspetvmrmeeltddgnrspavlsflktyrkegplsclpmls
dpdvlphlteamrdivs*
>Phatr2a_46000
mgvrsfgslvrlvgislsalvlatlgkfqseyallnvdemlanvlqrqssssetwsnvdteaevnltvga
alppstenvvekaapanksiqvspssvpdhafpstvpasinnddsmqkrkkgmysnartdrsgsviqdml
aahsyafhhnmtypgacwtdskapnqariktnkqlfaaigledeltyacptnisdivkrgryanvdrrws
rewlafirsrvkypeknvsaghqtavhirrgdvipcpkngllkryrylpnsyyhavidtyvpsnstvtiy
seeesyepwdnfrqynlrlsaslvdtwrdmmmagtlilsrstfslvpallnrhgtvwyapfgtpkvdgwe
vvpdnitamadrdsaklrkkdacvak*
>Phatr2a_46267
mtrtlfslfalvaaiavtstsafvpqsnmaftprtqpslhmtvltyngkkkdfkagsplsnackalgvpv
kyscrkgdcatcsvqvagrmvkacqgkvpeeprlkslqekgleira*
>Phatr2a_47324
mcsfrfamlvlplflvglnmwevvrdegfverdsslmhysdssrildyadpyisddsskiasdpgkrllr
fptidqrvqfymsswyeppcdetellhvvkyaacneksttmtknakednifknessqpncfpsfvlqrqn
gpevdslsvvlkasakathdlifaldkdsldscqlnpqadqlqvvhsrycpelrdkllmvyqnqtnktdn
ltsfepaiafvqigdsrssrslndvgqprrqfpkpavphftkirpvwddastsdflmkasstacatlptr
rtnrgnlesiiwkmgawrhykeiellptldvpwenkrntavfrgvtsgyfntsisphercfqnlrcrlvl
dhhnstkvdarfsrvlpdtvpteienfsivsrnlardellkykmlvfiegndvasglkwglysnsvvmip
kptvsswameellepyvhyiplkddlsdmdtqiewilshdreaqkiasrgqlwirdllfddqsdsdnrai
ngemlrryeahfrpgmvvkrgplfqqefs*
>Phatr2a_45832
mkvplgwvlvsvvctilkssvthaaaprlvrsrpmpnvaarpssvtdppdldlavkpqpdprdetaaapg
fvtepvgrardtldtdaaardlgesfqgfepkargaasasgtlstyfcdsgftvktralpnsksrsekla
lalvfihrspdpngdlflpivessssfqhilccarfnetcyrsfmstdsdddgsarsgdvsrtgsttspq
tllrpiaggtkrplmthtkdgqmlsekklrrleknrlsarecrrrkreatenlerqinlmeaenlrlrlq
mqigeeaeesmqreqqkfsedidellksgaseaeiyvalesfkekhadygrdrrtaiefhlrnierllkp
ttttsvvmqaiqggssasseesklmeissarvtphetsvgedyspaapslppdqklnpktlfrhlvshle
vtpaqaaalkdsrfvaqeldgcldnaeavlkelrerlaqtgedletefnnvrnilsptqaakflvwvann
sacmhmlnelwervypadatchtvangevesesp*
>Phatr2a_42938
mrmvrrtgsscgflwllfitfeidcilalvpleregirslsrtiptvsppsqipksldsscssrspsslv
skrpfplppneitrrralaqaviassaaavfvtpqlalavvtdetntfadnwwatptierstpsslpsde
lviaiskddlrrsgglgvelaeiefrtnlrvyvkavtpgslasklgiqqdwivvaldkrstertnvlgva
qmlaaavkdspsdvvefrfrdpsvfrqklqalsegesvttqvapagdttqrnadgsiksgrdatsqaeqq
itvsqlippklckrgattddlleisyrgsvvetgqvfdgsaikidgggipgrgddvslyfvlgkqpfgqf
ppgwdvgmvgqcvgerrrliippalaygskgvprrgippdatlqyditlvslngfstpq*
>Phatr2a_46187
mlealsiflslslkslwlslctsvtdeapgkarrpspdwtpptarssvggqrksrssglripailsvllc
lrqpfedsrvlrvaltcldsatkganrrtvslasrtfssdggkkelpfglskifgvaetdnliatdrdrk
ihkgnipdfipddikkdldklgidnieeldeleaantegyndlglvppegtgtfaspilvpsrratrqvg
fvdpeshevfwftihnddnsyyikdlglffkmlhipdeeafagah*
>Phatr2a_47365
mrrvraclgacvyvthlvasgaltandrrsptrpthwvtlsdprkrypsgnslyakdvplannnrrsaap
ysysstpvndldqdfgyygekdddddwmsnpvdfdnsidesavtstrrpklvkgadnsrpnshffsrksl
qdpifayqtkgasetfaqlcqgagiarpskiqslawpilckgshtivadqtgsgktlayliplltraled
rnaqpagtavpngspriivlaptaeladqiravceqmtasvsfstlvitatgkystsirdqirmlqrqpv
dvlistpgriatilrtrnsgldlsalqsivldevdvllvddtfgpqlrtvgaaapldrtqfvfvtatlpd
tvvetvekefrgvqlikgpglhrvaptvqerlvdvsvpsqnnrdaklcfdvkakqllkalrqtrcrrtlv
fcntvescrsvenllkrkdrkgnvfevrayhnamtpenrnenlavfshgirttqpekvdyvlvctdraar
gvdferapvdhvvlfdfpkdpaeyvrrvgrtaragrtgtstvfaygwqlpiarsvmgskldsftiareer
demdteeirggvqarlhrgdgankkhgskhiikgniesgkqwk*
>Phatr2a_42427
mvqgshrhfvmlvgwflltlpliegstlftdtflsatrsstsrniaafglppsfakrlaslsqrhpaapv
lsssddedgnpsrggndvgsdrrkrmrdrvkeiarnvvakpiayaapmpqavaavlkdatmkavdmavde
vmngrnskaasssststrnllldattlineafepvekslgemeealkqarkslreakvsatdslgvvqaa
aiaqaegtsaaitaaeeaasrkviadiytsgndinvtaltfedidygtsemappfldedqclvpgepvvr
vekapensrrifagidimasvdtvwdvltdyehlqnvvpnlvvnevmalyngktpeeimidssaleeiqc
kqyadqmkgsllrqvggakvaginfsarttlevrewpqglpdfahfsdeiwegksrkerakenakvklqr
ykfprpfavsklptrdismqsikeddgefrmyqgvwrmqplpgcappgkqamrltyavevspraylpvql
vegrivrdlctnlgairdfvereh*
>Phatr2a_19772
miqkllkrsafrlfsvqrllpragafvtdlsssktrwisgstvtdhtsykkpdnvlrwesiaekelsran
hltvdemrserltpegiaiqpvywdlrgdqpempgifpytrgpyatmytakpwtvrqyagfstaeesnaf
ykanlaagqqglsvafdlpthrgydsdhdrvvgdvgmagvpistlkdmnilfdeidltkvsvsmtmngav
lpvlafyiqtaieqnpgkdpkevlkqlrgtiqndvlkefmvrntyiyppepsinrviadimgftsmhmpk
fnsisisgyhmqeagadailemaftiadgieyirtavnnadlkvdevaprlsffwavglnyyteiakmra
arrlwatlvkekfqpenekslllrthsqtsgyslteaqpmnniirttieaiaavqggtqslhtnsydeav
glptqqtarvarntqlilqeetgicdvadpwagsymmesltdelydkalalvqeveefggmtryissgsa
klrieesatrkqaridskqevivgvnkyrlseemekaeaidvlrientkvrekqvarilevkasrdkgva
eaalkriefsarmsgstsrgdnpdnllqlcveaaaarctlgemsdamerawgrhvptssvvqgaysasft
tqtksgdfdtsvaeyesilkrveqfekkegrrprilvakmgqdghdrgakviasgfsdlgfdvdigplfq
tpeevavqaldsdvhvigissqaaghrtllpalkkeleqkggenivvvaggvippndyeflltetkscsa
vfgpgtripdaaiktldlieknlfe*
>Phatr2a_19188
mkvshvafslflagsqttaftnpvsnsakqqsfrlpssassaadttssanvaqkstqdplliraargekt
ertpvwmmrqagrhiaeyrdlckkyptfrerseipevavevslqpwrnyqtdgcilfsdiltplpgigce
ftidekvgplmepmrsyddikkmhpmdpykstpfvaealkalrqevgpetavlgfvgcpytlatyivegk
tskeyleikkmalnepdllhailqqladnigdyalfqiengaqliqifdswaghlsprdyntfaapyqkq
ildkikekypdvptviyikhsgaliermaatgvdvvsldwtvdmadgrdrieagrksaglegrggvqgnl
dpavlfanhdvieeraieilkkagsvghvmnlghgieaatpeenahhfietvrgyrhee*
>Phatr2a_32314
magklwriaaivsvgiiamlmaksgpeldweddilpkarqkydptisysvskplsnrvvvvtgatsgigl
gltralsslgasvivvgrskrklallqaeiptvrpiladfsdlaavsyaateiaqmidqvdilinnagmh
aafnqwsmsnqgydtvftvnylshfllteilapklanssqpliaqvsssyhwavdgsdlmvhdesvgpva
sqpggshgfyvfrsqrsyansklaqiyharalkrnqpllqdarivsicpawvgtniaarfgsmihnivva
sgyspdawgiassleailgdnyeedffmnskvfdlfpalnqilspawmyhtgirdavafcmasasmqlqr
fwphahpspsslesynetignslyewslravgefnrna*
>Phatr2a_31981
mtalgivssslltlrsshglvlvplplrpsyssshryqdrhattsmssyrgapediygavhrkeyemkkv
kaqhmsttdpvrmamgyaqesvspmklakalrrvyedpsnpanpdhvplsdeekkraqtlqqvgmadlgm
rrgsfivdikrkslsrpgevfcnyddagmvaeamvrlgadavfvntdyqayggdmtelksavkavravsk
saavvmkdivvdeiqlglakeagadgivlmssvlgptlenflnlatmigletivechthdevqraidila
pnilvnnydrvaqelhpeqaiklagmfpgsggpiiclaageiettdqmkrhlavgydgvvvgkavmgspa
apefiravrdrtllpaefsawgledvefdmdgnvmsgpkrgtpqdgdadvyq*
>Phatr2a_50341
miswksrlyafllkrvlgplldtlsldklhqsievslqdgrlvlkdvafnldyiekilvdkvnctlrire
ariarlqialsleehiqpdesysdhhqtqpstfvwrimeltsstspkvslvanleldgvvielepqpaap
fsarpplktpiayelpeddavrlsstassqistkstlsvymesvysslrlsvrlndleislcsgmesgre
iwlslhcqsvsyydaaasnsgdasdytmilhkvlefsvvsltvgethcqpssaensnhqaeramsatkva
lldgssqvrlrvmeyqvadanlnteilknlqqdiqimlkqrlnllankvclvhlstlvdvlrsnsnktss
isrestatetrsiasdseadlqtldgimkqykearyladrreirggmllpdkegnditfdaffdandksf
yrystvlqqstiydgkvpengnncvhtkihvnldeaglkisfgtlssshvvsrpaffeeyilatfadinv
tasmsaltsdigvslthievddsqagfdplsqssrveigsvlrcssadfqdtdqtdillgapcislsmki
dpfpvkmnsrnskmkerttsmqvpkgesdrrfglevscpaitlivpilqrvnldalfvrcgqkctnykdg
kpslrvlldnvsiearsnlfgdatpdlsllchhaiffalstvsansfddemrrldlvalagrtevlpcip
isiriylkvtssvsenepslaeslfpqtpslssfkarqededeeqhitqllssnlkgvnflnrkdlrgrd
pqiemienavessrilevsmpqiigdltsselyfvvkmlefirparkvdtvdtllkqsesngvidtsnla
ndiatlalsigssslalhnfmstdstasftfslrlsqtqvhmllqdrqfqqarflihdlsfceipskvps
lqtytytiderlmalrvrsscapqsfatpilhrselfvpisrsspvmlldwmnpkgargsgglpyrslhl
tfydmtcsspvqfetpsrlicrlgdvrissnvllpaapvqavnlsvgdvslylcnrrfpydfensrivga
edlmknprtlsakdkrdfipsssesvlqamncrtlvildtfdavlrlahhrsltssepsvqvsftvgelg
vfackdsfkhllatigepfreltalndralqdlkakvdpfvtktlvdeasnkeitneslhrhtealaslk
lrsalqpmtgtaavldrqddflldgydwtaigpdepgsvgvippgdeqsarwlgksreisqssddqnddd
pplsgspssplgigkelsqgltiithhfplqplsdplsagdmgiqkyagadafplietrlvlhdmrvkvr
lfdgfdwpelidreklpfcksgdfvideqtpstnskkaktkataafvstsrsnqhrheknrkakllgdll
dgnaidagtfinvplpeerglalkeqselrslsrrtgkyiqfsasgvrlrldllekssnhrlvscmnira
hdfflaetvsgsnpkkmagewlneadhprdtqeglfmmkmvtwhperrvtsdgaiasdiceaavtilplr
cnldqrairfarqffrtelsvddeihrdlpsglhqippslfrlfrvrpfkvkvdytpqkvdrkalkdgaf
velvnlspidaliltlkkveiegktgfgevlpiliqswiqeicstqllkfvtnmrplepitqvgetavdm
ivlpweafrngdsvqkairsgttsfastlvyeaftatsrvagyvadqvgrlgreefdrsnqpsrpleapr
ratdaaphalqsvtrglqeanykiviipyreyqrtgargairsvvkgipvaigaptsaaaeaisyallga
rnqirpdirkeeessqrgtevedaervyesacpfhlqsengdssdgvdeaanpal*
>Phatr2a_47193
msaflrhcsswlqlvlwvllpsllwktdafsthkpfvtmpllvatdgspasrqlspalrqqsprhqklpl
gidiagegseerfrngsrtpppppngenlisasaaaaerfakaapldeiapsapgsklrklkdlmwvrea
ledltaaefactveashhkqdetvsrrrkravdyekllgqlnrrirdlgcepveapktnddevtdeavvp
sgqvepdvgagtlvyslkqrqalldrlfrtrqllleviqgyeleidpmdsftislpsirveipreedpss
pgpklyvrddgtvdwdgalqdqaamkkfgtavwaringrdpesldgeqrnpqnanigssavidaeiesat
gaavvgevrevekptvtakieetpeiirarqrleiltadlakmeadyialissaiapgqavanvnlanle
paqrsrirestegidvmkekvsfqtlvyelervytylvgemgnpaqngyiplqdrlnvaefgllesqids
fhrqldegsssldtdvmavvleqmidfkrrlgidyfvaglsfdrdaikrymsellektkkglafyvkgvr
lfwndiifclslinraaqgytlkprevrtirrtfkdfftfipfviilliplspighvlvfgaiqrfypdf
fpscfteqrqnllqlyenaeykeftidenwkekmsrmseaavyfgantsralfekmasmvrgqsgaatda
ttekngkeq*
>Phatr2a_42448
malviamacaiavmviggavgfvapvhmrcvrlgvprglslvthaasrdphvgiphnrpgdiayrsplld
svyeydefvrltrrnrgndgdvdifweqiqyeassalriepeagpqlyqgilsqpslleaictriaheie
telipateikslfleminpddeqsirldlqavatrtpsvenamtallfhngyhalvayrvghrlwlagrt
glakymqstvsrkfsadihpacrmghgiyvrvgagvvigetavlgndvsilegvtlggtgkeagdrhpki
gngvivqdggsvlgnivvgdgavvtaksivtkpvpplaivcgvpaaivnfrqlddaefdddlqhhlkdky
rnewtllqstkt*
>Phatr2a_56710
matklfqrmqksttnvllvlallvevhssassalstdscvstglqnlgntcylnsqlqcayhipkvrdli
ltplksdsdvsndrkgndsgsgesvpagrsmpfqespslqgtrlvfqdmlqasrkqtgpvaprilckvlg
ipvyeqqdsqefwklllptfklpelmdlyqgafedyivaldgtgrerrleepfldlsldvtsgsveeslr
qlfgepellstaegngwrpekgaekvdahkgsllrtqglpsilqlhlkrfnydwntdttsklndpfrfpl
elnlsdvckdgaysersqcvydlqsvlihmgeyssghyyvyvrpnvrksewcrfndevlttgltfeevca
dayggrtasksitkrgpltflwrafqsgerygfggrtsnayvvqyvrrtdiprlyneg*
>Phatr2a_24004
mtgfsstpsralfltvsiwgswwpqglrawtlpivggyrrgrrsatittllpwrsmgtsvshrnrwveey
aldtysaasapelsssssssitspppvlaparfvafpfayrqeielvietltnrgwglgrytlpssvvsv
tstapaatapaaaeqadstatglptsladatdnddvsedstasttrwvvmvpnvipgervrvavfrnfnn
yseadlvtvlepspdrvvphcplaadcggcqlqhvsiesqrrwkttlvqeglaqygltdvtvaptlgtdq
tygyrskltphydapakqrrgrvepesvaainnnsnnnnnnkmieaigfqkmtsrkiinvetcpiatpai
nakyqqtrqelmsqpskrkkgatllfrqgnadddyvetnhqqpltttvrglnftylagnffqnnyyvlpl
mvehvlaravgddheqptmthladcycgsglfaiaaapsfatvvgieindkavreaqanaerngidhcqf
laassenifaeirdfprdttvvvldpprkgcsveflsqlydfaprrivymscdpttqardaqgivaagyr
itsvqpfdlfpqtrhieclmvlerspapgv*
>Phatr2a_47851
mvplgsfrwcsllwtygsvhawsppvtaavdhvsrrewlgflvstvavdtpiddtglakdasippttlvs
sqelpimlrdytklvplgppeaklrneyspdvadrltnmdkgpidalaqkltndlangatgrgsyivtgd
lnprifrddcvfqdptnrvaslrqyrqaltilfdpersvvevlepvrrivsdtddgsirlrgrfrqrgyl
qflpwqpyvtayestityridpdtgriaeqsqtwtksanralresftpswngsppassqlptsdepepvr
alfrrvngrrpyeysdeerveiadlvrkivaenaserqryqwsedalvgrwilvylepgpegsgvdrrvp
fpefpwndsyqifarntvtnvgeiwgpslyatvsgslseqdvgsrtmpkrfttsihggqicwkevrpcvp
lpiqgegvfqleyigprlrilqnlngggargvqirlp*
>Phatr2a_50488
mkpvilccflllaiypfasaqrflrssgqsdtdfrgemaldtnealsgmtremflmqdveweleppvleg
vdrklqrhiqkylanpvqlklhkkkgkygmraigkmsdgkklrafwrqgsaaahqlktsefleasydeav
rsrlftvefeillpplikgsnalpsvvyqipvepgsmnaksmvprgagkvkvypvghdagpavdagkgnv
gismraglvdpgwakgravfrpgrslgll*
>Phatr2a_44770
mkfshsvllsflattvlsatpsgafaphqsttvkslarnmvaslepqappareapgagylpdwedrpgkt
paefmqsdltkpdrsamwecpltrwnsegidieqaqkeaakmphcpaeirasnadnvmgrdyfatnkeki
radllqhgavwlrgfdlmkdvqghramyealelepcldplhssglrkfaserdalyeevnkpslrghyig
lhcesttkrtaayaafvcfqkategggrflvadgaailaeldtallkklyareirisvsnldippafpgf
lkegikglvdaavapkfdmdlemmyeadgkpgrlqaiemaespinrhpvtglpvwfnnahnharklrdrr
pcgvpevgmtevfyadtmeplsledcqeikrasekhitalsmepgdvllvdnyralhgrdvfqgdrfhav
twftwdeneawrgeerrqveknglnkainsmmdflpkdfesnqssk*
>Phatr2a_22037
mgsrwsimswlilsllassvdavrivrpdlrdfaaipansvpitrsttehrrlaqsvsvevpgspdahlv
tdlpllsseefptkhwaghlpaspnndkyffywlfepegnydkdtvpliiwlnggpgcssmdglflengp
frlemdenenyqikaaehswhkspaytlyidqpvgtglsfttsghypsndelvnvdfyhfiqsffqlhsd
kfvdqrvrnplwfsgeshaghyipsmmnyilkqnddlkdgdieiplagaaigngwtdpvhqyaaaeaayg
hgiidraqltamsaqervcqqklekgqmivsecfrllddvvrqsqgvkseykisqydvrktestqhsdrd
fppghkvvetflggwpmkddpgklstdisvevlkaihatsataagqrfqectdppynalahqdgkgvved
viavlehaanvkllffngvedlicnhvgnevmleklpwkhqddwikaerfawrseseqvsrisgyvkefe
nlsflkvlsaghmvpmdvpevsldmmrvlvgatsfqysmqkldrakatdgtcpecptcpsqessadfpsa
ngenhsgafvfsyawvvtamalvtfvallavfrrsglqhptrtlvpqhdlemreakyhdepmldvdsaey
getsavi*
>Phatr2a_46466
msngrllvlivvvpavaflvqhvlfagvvppptdhgrgsmfdmiatrydfinrvlavgmdvgwrkamark
iadrvsnvhrprildiatgtadvslllastiptatilgvdpsanmlsvgrdkiqarhlesqitleiadaq
qlvnlrsssfdaatmafgirnvpdrtkalceihrvlrgdavfcilefsepddsfgilgraarlfirhvvp
flggvlsgapreywhlqnsisdfpspsafaalieaqacssghfgveevvqmnfgsvqlyvlkaykqgagl
desekearedafeytegtastqel*
>Phatr2a_45350
mfwrffvngrrwrcgvgtfsligmlgfwnpargwlvqravrnvrvpgrlndeilrqkmgstrsltrrsmv
aqwnvgdtvlvpstrnkndqslaqgvicdhrgsgwysvqlgsgadkrivkfrgtqlerylsdeaksqasm
essapfgnfdnvpfnisslpvmdvtnpvtktksilksgapgpapppptiidldaavrsmddpfdpvenva
qrnylqhvahhssfeqwvvftdlhcsastmdatietlrtvhqhavkrkagilflgdfwhhrrtlridcln
tvlhelstwtvpmvmipgnhdqvtlgglvhgltplehayrvtankgsfsttfpgplvfshatvfanalfi
phirdnaimesvlqsthaqnaealfvhaditgaymndlivslggvpprmfpgnkpiysghfhkphtvkqg
nkaieylgspyevslaeaqqpkalavldasngwkciekiplsigrkhfrplnedeflalrpkqfgtrdrd
tdvlasisvdsgdrvlfsvdkdkleklrrssevgetnpidthvsilrqkgitvelretrelpvgpmesas
pdmkgdyinlslestwtsfiegevrrgamteekadflskpgldiladldsvvigsmsgnktdvelysltv
egfgpfrqpvtypllerglvllrgsnkdggsdsngsgksslamsalwaftgsidprplqdskvsdvvhds
ckviglprcdalclsqaarvtvkgafngvefsvtrtktatkgnivftlggedlttqsaketqelidetfg
vnsqilartifngqhalndlleatdsklkdelatvvplsgwqdavtlvrkmgreagkraseiegmlalre
kdlerldrrledatsvvyeteaslrsteqsvtdeleglyfagthcmelddwdarlldasekvkalerslr
skqterdevmksaaaeatrrssfldsaadsfrrvearygrlamdfetatkkvqeleklwsldlssgeldt
ayapvlcptcgqsvssddsghdlrslkgameddisvallrlheaqtmvqdvggelaaakaqhgealslvk
dlntqkekesqvwsetickqeraladareaqsvasfeytlavkafqqkarrdelqsqidrqhqalsnvra
haeaveaetmeyrnlvkelqasldteekqvalmsdlsdafgqrgvqafvlqseieilqtltqsflddfsd
gtqklslsldagdrisrrayvrspdgayherplaslsggqwrrcslalnlgyadlvarrgrfrsslyimd
eplthldrsgradvgrvfrkllrrsttsgegglapstiivilqdlaaeelgeafdcidevvkfqgtsqvf
vdeel*
>Phatr2a_45453
mttrsmgrrplwygylllvltipepscarvpwghatplvyfkdassssfsrslsaastsfpaplpgssss
ssnggssaslsrggstktivsvddgvdtldpeaatlspsapllpeesttassssiksseettstarsvtg
gafnssvvtnnsqsaaettppgtkastsaavgpkkvtteyeqlprrglwkliprsnkndhkriaktlknr
nhtnkrrkfmhasfgllfatlnhviprskfvpgmaalssatllmellryrnefgwmndvlhfvlgkslrk
hemegkftgsfyfftgvtltaylfpptaatlgicqlaiadptasyfgrqtrhvywsrienglggfgrnkg
ilgflggaaccvpfnyrvlklakfgavpvsntavlaasvalglagaladlavptpalvlpkkvlgvrvpp
fhlddnfvvpvmsgwacvrifdalgwshtlalapllvl*
>Phatr2a_48861
mdlvrqartillllvtaclwshwtrlqilsassvtdeisltvnagnskrpeqvktgescsdfskigsfrr
anisltgtldgtrttaaqedgamcgavasrsalglwgqhfdhilkasrlrkdrffvqhnmmleilkmisp
rlpmstqstprewdlvgsvlrkgwrryqflqdeqlrknhshnsmfkepdivnivvlggsvtegvncyaik
gnnlvrcawpgrlellinrlaggklvkvhnlanggtntltgqailkydllpeltkhpdilinaystndmh
istmrsaageetslrdtvfrmaqsfarlvmdptscgrrplllwlddyvgneqreikgitqlsqeiqvlsn
yygfsfisyanvvrdwiygdthgslfspswytngrfvrqihpgqvmhlatswimaynllelataycttel
wndsatanpstdfpqpvrtpgqeklfdsmryqpkpnslppyltdhlsltnvtdewnkaaqvkkticptdn
egtrcifswisgvdrketvnsiqsvfssivkipgawdvgddtgrkkygwntslrgsqllfeftglnqtvq
tvtlfpmksysekwrestavveffakpdshldwayltslvvqgfhfkntsemytipvkmptevavradfr
vrltltngttfklmglavcs*
>Phatr2a_40020
mmatvysiqttkvwttrlliavivaqwvlfarigsnsnlssttrdsssfavhcpgerspygqvwsgaaig
lffqredwtavpydvyisniltriphdwvvqilvndiewfeslvleyhrgvkrmirehprvelkslpprl
hyveaaavwndpwvwqqaaadrvltfqghgvlcsnaqhyvhdfdhldyvaipwnkldgrggsatsfsiqn
rrailqameynwqqnnlnmateqamvatllemnrqigtnfsvaspeetnwfggitqyktvnnsqaiddds
dhcplavlinvqqvdpqafkcaelkfllpaigpeclgrnvnktlcaeslhldlptcmgeq*
>Phatr2a_10933
kaillctlsvqtagyvllgkytrsslppdqlydiahlvlmaelvkfvvscfvehvvtegnlveslriyiw
nrpldalkpaipallyvlqnwlsytalthlsapiylamsqgklaatvfvsgillqrsykpqqwfcvials
fgvalilneestdssettilgvlavvgacfcsafagvyfegvmkqsegslwlrniqlsfygvvttaiqss
riakpfahgftgavwmlvmmhavggllvaavlkyadnvlkglalgvsvvmtsvlasvifqvrltnsflvg
asiillsv
>Phatr2a_44565
mishrlslpflvrfclvgsafvvtvvniilhlscpavfgpespivrvvrhapnrslpekervydqynfev
eslsassctplrendvgftlvtqlsfnrlvimkehcerwahhpislavgttegleaiynilsklgcntel
itvsldrdfdvnasypvnklrnlamsqvktshavfidadfvlsaglfetlylhrallaadernaivipaf
elrkvcettsyecltthlamlprdkeellhlhkksiesnggrsailqfnglsnihghastryndwvtqpa
eqllpiecvtsdryepylvvrqcrnlppfqeafagygqnkitwvmqvrrtgykffqigeaflihlpheks
aaslqwsksrrkapdllpvkqiadafhewmavnipdasqiphcs*
>Phatr2a_44864
mrhhilalpcilsmatafsgtqpsirssstapsaatmlsmsdnsssrsdelsrrqlgelafaasglgvty
fgtrerdpldyglwgvlpvgtykkkktildtiipdnmwtfdqkfgildvqvplrmtvtrlssgglfvynp
vagtpemvgmlqklvdqygpvkhiavgsvalehkvyagvlaqkfpsaqvwltpgqysfplnlpesflgfp
ksrtrampasiddapedwkadfdvavlgpiisrdgafaetvffhkptktllvtdtavqvteevpaiydsd
pspllyhardtitdnvqdtpetrkkgwrrivlfglyftpsaitikdfqsaiqerrpdinsdfagiypwdw
dgdeiaswraltgdgtkplvapilqtlllnrspvevldfadkvsqwpftriipahlknniamtgdeyrks
fgfleekgvplgypkplqsdlqllldaeqslvesgaikpappkvggqysraeiiaktsyqcragtcapqa
np*
>Phatr2a_44819
mgfyggkkfrlrmvlpvllgsflsepvlafytptitklasrcaatrpslmttqmvdydelpadfprrkdv
lvgleavrkaatmtqalqpessdgigvinkqdaspvtvadfaaqamilrhlkdafpddsfiaeessaala
deaglanqvlkasqlgdmdalkesidlgkeyehwdgssrpsrvwcldpidgtkgflrgrrdggqyavala
llesgtptigilgcpnlpsdpkdfsyvwqkdenlennqqtrgcifvaskdggsfqlpilpkssskkidsq
akygiiaragaeyyarlpapgyvewiwdhaagkvvveeaggsitdtkgkvidfslgakmsdsvhgvlass
ggvfqsallnafieqeaerqaknadmnqfqkkhl*
>Phatr2a_40539
mqknilclvflvvltsaerysffmnedvsyvqneqgqrfmqldtgnrpdlnattdtcvllgtrmqcsvst
rvtavddtftdldltvncgfddqiafdfrraqsctcsasaissdpdkppkrcpcevcpdgygqspvsidc
gaeedpfvigsctnldcnfgcngtcnfscenplpecaglceaagaptfaptgmgldngassaitlsrryr
lvmlgvymc*
>Phatr2a_34978
mfprllvttslavmasafsssgrspwaasewciqvnigreagtwmpeewaasgsrlpfnveisvesgyat
qkdqesefmgsnalrlcvvedptyvtsqgmqyveipdeggwklqlpkqkgnagtlrlwldfeqspeldeg
laavrndvtlavgrlyfmapcwrepdlaigyrkikpieaaaqtaqqrldsqlshesgdrrldgtnpidta
lasidmaglvkerddrvrdlreaerklprnprelpvgfwpgtmdklaiapgsiavkrkkmfgeefhivgk
wtavpiadtvvvesev*
>Phatr2a_56002
mclpfrsvlllveiryraglvrrrqairfyrqdesseagtakqlgifaekdlvphyciatllthnfsrym
gflrrqlreqfekkkpealqadirmisgcqdvqtsadvsnvssfqlpdpagnaggactstllnvlykdhq
tpedtmsfvellnkmrenleakgfsqvpqltashpidvnddfdlvppaatgtrralliginyvgheqgvl
rgchndvknmveyikavhgfedenitilmddgehtapthanmiaaykkivalskaddalfchfsghgaki
rdddrgeeddgydetlvpidyhengmirdddlydilikplvqgvhlvclmdcchsgtvldlpyvykadgn
ftemeidenfdfkkllgkfgiddfdkfggealgkingdalgkvgkdalgklnkffg*
>Phatr2a_45465
mniygkllvacvlqtnvwgtaafvtqkskgfafrgtdglsptvsyldsngkgsymassklassegstqge
gvmdnsqsrgpsssspasvldarltaleqqqnrgaqgggrpqnqprklwdsrsavivqggslktwsfpnp
svervqvvmntegrpldadielwqgpdntpfkmrvyvedgslrpfravietprgpntiairntghlefpl
ssyvmagsadngfvassidestpriiqggalrtypfnpsvesvqvalrtdgrplnariellqgpnnnkqv
ielytedgmdrpffavietpgsgnvvrvvntatvefpmtalveayqvgnsrsnantviggegggfmdrsw
*
>Phatr2a_47066
mvrvwmtlalflsvtmtaasamtdkatgitfapkkndleifgvgvrkkgpikvysvamycqnsvkehlnl
isrsadkgkaafkalrhgaheassttfllqmnfkvgaekmasaiadsvtpryantaeveslkslifkgva
gkgaatkgttfefdcskegvhvsvdgksqgkvasdglgaafcdvylddkcvspplrescletcfap*
>Phatr2a_43099
mrhlrgvlitlildwvslsrsltthapyrrttatrstctarqtrgsqlasttpfdrdqsesfivpnedvn
piirlgkdeqekivngfglwcaavsvftgplwvaamstlqaiykinadwdpnralydktgkiwsktwltl
tdsyptfsgdvdrlkssqgpclyvanhaswldipvictvldpvfkfiakgelrkvpcigqqleggnhili
dredrrsqlrtfkdgigwlkkgvpimafpegmrsrdgklmdfkgglfsmavktqvpivpitishthavmp
snalfpvqtgagklhvhvhdpidttgkteaelgalvrasflstlplgqhpkpvvpeieqtaekdhktipi
tpkvqdthhlhqqhitpsqtlshytaasstinssqevtsknrteettvp*
>Phatr2a_49855
mgaikrhtpefrrspiayakylmlivimvalayktlqadnnfagslpeldfivedlpsqtalaidssltq
rqkfevfrqsqevspwggsatdaplferlcrkhsdifgfghggrditdgiirelakndavvimevgvwlg
qstarwlnvhpnvrviavdpfsapngthkklskvaeedkvsfgqpefnralaqfaiskaapgahdrvvfe
tglypqaaqplfqaskderpavdlfyldggkrtdtdahlnfveetirgivsefpdvilsgddwgfskrfr
slivefaegrnrsvyvgeartwimindqdprfsnaqsllgkkvalsvarq*
>Phatr2a_33859
mpsalvtafslfflcnlgctpqamtsslrlrvvsynllsshyptlnpehldaknrlplvlnklekeiqsn
qnvilclqevsydwagslhtflanrgyhlvtgsygkkfngymgvclawpqdsfvvedvdisriadkregg
wpvneeppllqkvwsklqtaldkplrklglvsgedidhwdmserrfnvlvsatlkekasgqsfcigtyhm
pcafyapmvmtihtdlaarhvqrlaeshgsipyilagdfnfkpsdpcyrllttgeidstdpyhpspkggv
ewkpssinmasayavsdhgepdftnysrsrdnepfidtldyifldkrwtvngvlpigkreesggpfpnld
kdepsdhiliaadielk*
>Phatr2a_46914
melrqrlrssrpngliltllvlacvssgsvafqptssrtrtsapslsvyrhrhtrrwvssvddvtkspes
nakmnvsssattsstttntplpnitpnalasssdtspvvvadtntlwsqlnekigtidesritfaeydng
dvprmfsalqynrnerdgqlrashmagsvggaaalvagttigagvlavpaataaagflpssaamlvawfy
mtmsglliaeltlnrmggtgrpglglldlynnslgrtwgavgsaaymflhyavmvayvaqgganlakvlp
wdsvpdgvgpaafvsvcavalfnanrdvvekvnnglvvgvaatflaivavgaqtadfgalvnisnqhpeh
vvdcfpilflslvfqnvvptvvdqlegdrskitkaiiagttaplllflawnavvlgnvagtgvdlsvvdp
vallqsgggagllgplvtgfstlavvtsligftyglrdgwadllkldtksadfeaksklplfalifgppl
alacanpdifydaleyggafgvstlflilpplmvwkerygddqtplatkpmvpfgklplgsmwkaagtli
leqgaeklgvfaflqehvlskfqs*
>Phatr2a_46385
mwilyflsiaafvvrqtsafspsptrlafrsphtsgkavppilpnevftsvsnglsstyddipvnnrhaa
sdwlynvrsfpqskvlreirnplfcvagwsfavsliqrifstsssaplrilgesiciptaahsflvsslg
lllvfrtnsayqrfyegrkiwenilsvsrnfsritrlyakevgmdrkvrmmnlvaaypyllrhhirhgcl
ceeageripeehrllledplktletrfegdkidgltrsnaspslprdkcyvdkrklpwnlfdyfstqrla
rtqnrplwacdrigreimaipygpnfssrerlvmltavdkltnaigecerihqtavplnyarhslrsltl
flftlpfalvkdmgfltapvtagiawlmfgvyqigysiedpfqgslrlsnlcdairkdvvgsiaedmeds
yssnqlglwdegvdevtlaeraedflktpmiiptlldqgisnltssasvdaskppy*
>Phatr2a_39129
msftssivsllalsgmslvcaspaintlrvkpgdvfavtlqnnlpagssldrelynyvmdpvneannean
vtivfnrlaangnihlpeygfwglsynnlhfhgamfspslenidqvvdggesktytfkipedaqsgvvwy
hnhvhgtsvysylaslfgfmviegtdndisnapgisgstevlmlrseglvnddksipmffpitgqfnwns
vangnlgqettyaftqhetiffrvasatteptislvipnisfvvvgydglplpepietdtvvvggggrve
flvrfdepgtyems*
>Phatr2a_42651
mkgsvclaslwhlvrvsllfrdtngpklgfgahdldrklarmvalssklalgagcywgtekfivkdfqkq
ypgsiknakvgfmspdpnamenpsyrqvcsgatghvevlwvelkdpsttfeplirfffqfhdpttlnsqg
ndvgtqyasaifcedepqkriaekvkaelqdlldagkisnyrsnkvetsivdtnpffpaheehqayldkn
psgycnhfyrfkawpsskdel*
>Phatr2a_56342
mkfpsqlgatvafvvvaatttktvsgnlaspfpfeetnadgtptgemyihggpgeswfedkqgfticpvd
eqptrrsrrflgvldwftggtseedlassdpertfyycdqdengnavprtdlkvgesdpqasglpahiei
tsdqleaqcgpycqldengrrlgeeeidgshrklqgtlknlvvlmrfsdhatrdlpsvgevddlmsadsp
ttscptgsvkqvflensngrlildstvyqwvtldplyteiycangrsgldarvhecianaldqveaggld
frdfdqdsdgridaitflhsgygaewngapnriwshkwvlysindgggsgwtsntgvsvytyhispslwg
tsgnaigrigviahetghflglpdlydtdgggqglnswslmanswgfdgsqlypplmdpwckiqlgwvtp
tvltetsrsieikpsyteddyyviqkgfpqgeylvienrrrvgydsqipreglmiyhiddsasfnregfp
gqfnwpqngnhyrvallqadgaynlergrggdsgdvfhggsggvsslgpgpnvypntdsykfgnivqtrv
tienispagemmtfdfldgddvvegaptqapttegpheisvrvthdrypeetswnlvnvagggvlarqna
gevttdntvvvetirvypgtfrfdisdvyndgicctygigsfeikvdgmvvyasdgsfgqsdsttfevgg
viidtsaptgqsspaptpiptvqptgpptvfptvspstsptfpaptapptvtptdkpttlaptnaptsqp
ssvftdapvptstatpvstssaapttvstmspsaeetsteelhlveievihdnypretswtftesngsne
ilasqarnsvvtnghvanvallvssgeylfeikdsawdgiccawgngsytvkvdgtvvstggefgsskie
svsvgsleppttdlttvkiqvkhdnyasetgwellnaatnavlarqlkgtvfnrgqiitktvlvpagdyt
fhitdsfsdgiccsygeglyevtvgntvvasggdfgaesfdsftvdgp*mkfpsqlgatvafvvvaattt
ktvsgnlaspfpfeetnadgtptgemyihggpgeswfedkqgfticpvdeqptrrsrrflgvldwftggt
seedlassdpertfyycdqdengnavprtdlkvgesdpqasglpahieitsdqleaqcgpycqldengrr
lgeeeidgshrklqgtlknlvvlmrfsdhatrdlpsvgevddlmsadspttscptgsvkqvflensngrl
ildstvyqwvtldplyteiycangrsgldarvhecianaldqveaggldfrdfdqdsdgridaitflhsg
ygaewngapnriwshkwvlysindgggsgwtsntgvsvytyhispslwgtsgnaigrigviahetghflg
lpdlydtdgggqglnswslmanswgfdgsqlypplmdpwckiqlgwvtptvltetsrsieikpsyteddy
yviqkgfpqgeylvienrrrvgydsqipreglmiyhiddsasfnregfpgqfnwpqngnhyrvallqadg
aynlergrggdsgdvfhggsggvsslgpgpnvypntdsykfgnivqtrvtienispagemmtfdfldgdd
vvegaptqapttegpheisvrvthdrypeetswnlvnvagggvlarqnagevttdntvvvetirvypgtf
rfdisdvyndgicctygigsfeikvdgmvvyasdgsfgqsdsttfevggviidtsaptgqsspaptpipt
vqptgpptvfptvspstsptfpaptapptvtptdkpttlaptnaptsqpssvftdapvptstatpvstss
aapttvstmspsaeetsteelhlveievihdnypretswtftesngsneilasqarnsvvtnghvanval
lvssgeylfeikdsawdgiccawgngsytvkvdgtvvstggefgsskiesvsvgsleppttdlttvkiqv
khdnyasetgwellnaatnavlarqlkgtvfnrgqiitktvlvpagdytfhitdsfsdgiccsygeglye
vtvgntvvasggdfgaesfdsftvdgp*
>Phatr2a_43094
mrvlslqqsywlglavaftttphvtvlantpirsrrgwirtiprgggrpdptfrdttvpeqtartsltia
qyvaameqkdamdrsqadqdqeerhgdawytrnnpldrenaasrsentdhglatdkdtaavgvktlshss
ttkdshhkksnavgdpdgegsddsdtdatedsewdeelqnlnlildpttqvqvevelvededenntaneg
nnrdstvvafedddddddddqleksprgggvgvrlgsrlhrgrsksktgtvtassretaavdpqemlraw
qthlyvppspaalayltlhsrswdaasksrldrrtlyacllmewlglhtslrkfmhadtsqslqaalsla
sqphwrrsfprvngirlyqgdgksahtctlamqetvalalahslgagmvilddavlsslrqnlmaqgyte
esvkpvalirhllqmardgqlgntvspgwistcmrsdlrtglddpfderattschemetwekewketdst
tedkradkplplvlflrtqsstsllksksvvevllqecnskesmnlvilgkgidakttvlpqepaahdnp
ptmddsngmmpttrdlagaapwfgfsphnqnasgqndpegsrrfniflartvdgdgtpgvlgaiappqag
nlfphmmamqarerleqqqqqnveddspikaelerwtqmlqqqmqtnggaplpppqffnaslsppfesnd
psahppppeviqqtlqhamaelldrlaelnddgempselspdlhkafaqilrnenlrkgiaenlaraapa
lsdpkcqgvmlsvyvppplhqtnrgklpgrnqvnqssnhnmggwfqkilnnqeeaenaeedegrrrslkq
krvrtmaaaaavmaskdaqdskerenkadrnlarleslcrpiapqtptdpvrarswdswiarergsvvfr
qnrrnlnelldqrnlalqehtgtcgagsslrqmlsvrdigesmenvikcaieleaaksqrqqespdemhf
renslgvdvtlsqlllnddtlvprsddenadtkgnkdfqyihpssletalsmicrispspagglsisssa
stshrskdeiaalaqdkheralisqvvspqdigvtydmigglnevkellrqsityplkfphlysegiare
avkgvllfgppgtgktmlakavateggasflsvdassvenkwlgeseknakavftlarrlapcvifvdev
dsllssregtsddsahgtltsvkttmmsewdglnsgtngsgeagservvvigstnrpfdldeavlrrfpr
rilvdlpdletrteilevtlaenrldpevnltqiaerlegytgsdikevcreavvqisheqarlldqgfm
ntredmtqgslqrlrpvtaedfetalnklkrsvsekgrelarvwewndeygeikkekknhlphlanmyl*
>Phatr2a_48562
maprwdkgiclaacligllqslprlaygfyteslppryqhspskrpteqplrirrrssnalndrinrfta
pgtaigiaveptrddapkatykrnssrkgdrfaqtslarnrkrttlqktpeqietqlqcalqqlrifsqs
lpdrdapidmllfptvrecnaalaafgdarellralrlfgkmrkatalqehlrerinfawpvpvptlqkl
ldksgdtkaievytelmqflidgstnrastskyspesgskddnsntlllkvflvfqemktagaepdvacy
nallracaragdfvraqdvlaqmqatdlspndnswrellraaakigrsdlaesiwrqalvygnrrrytde
petkwmptlksfaalvasymreavdsskaaqmrlfrravslyeaalygdddlgmsrldvnelldsqrtml
lilqatvalealivsdgtderrelrstavsilklescqrvqthrlswtaleaydtarkwqv*
>Phatr2a_51305
mkflsasiallacatsveafnankafrfgakampevssesatsalsaggaekksydlditeifdgnkkfi
etkkaqdaayfdtlgtvhspkylyigcvdarappnmimgteagtmltvrnianmvvnndlavmsaiqfgi
nvlkiphvivcghyecggvrasvanvdhapplsiwlrnirdvyrlhareldaikdpedrhrrlvdlnvie
qcvnlyktgviqakriesyqegapaaiprvhpivfdpktgairklqvdfdkymseldaiydlyelenaki
pa*
>Phatr2a_44537
milsirlvlrcwwigaigllainlytfnsrnlsqalppkrlgsevvsqeipvhgvgasletslrngngsd
ydqynfkihtlsspscspleekdvdftlvtqlspsrlaimeqhcerwgnhpislaigttedieniektls
efgcqknlvtvsfvsdfnsegeypvnrlrnlamsrvqtshafvidadfvlstnlyqmlrlhramlatdhl
htlvvpafelqavcneqnenctakhlamlpdtknelvkqywtakdhvgpnpsvtqfreqaafhahastry
edwmtqpaekllpiecvtsdsyepylvvrpcqflapfqeafvgygqnkltwfqqvrrmgykffqigegfv
ihfpharsvasvqfrqngkknpfgvgvketasafkqwmkehipdstqipycs*
>Phatr2a_48150
mlglvgalcsriilsvqsgilrtgrfllllslllslaysfgwlhrllwhlvesalskalngtpvtigslq
fdlvrgrlsasnlilhsprrdewkwqspvlarigklyvktnvvyflfsdwilgeeapleiytlqlsdiqv
fverqqsffnfylldphnilpdpatldldgpgptprpgpysdqsrtrrmlgiaspsppaagldndsrvdi
ssdpsdhhaqkvvsdmikavhdlgkaaqygslqgaldshrqtitsqlrklkaskktdamqegvrivqqvs
kqvveqtrgvkergilpsrrtlpsnnrtlyarigrvvledarvftrdqfdedkrssasswnkpivlqsfi
iksaefcpplaakddegypllyqpinalldvvwkrilgeiaksntnillqtavgevldfwmekeiatlpe
*
>Phatr2a_43224
mgekyrswytntwiawscgvalwlsrttiaagsteefylyygdtdastyvqeyratkdgipldglfeqse
hprivefyspycphcrhfkpkyvrlardvgqkypdvefyavscvahsdmcqkynvrgfpqilalsastae
ptvlsknsytvrgiasalklgpvlggtstgtvgrtarlledgteagdsdeppnddseqtvdqpdensndp
sldgkvsfelhvpipdlrphptgddvpnsndpsadektedepadsqdtrkhysgedptvgnglfnvdidd
spdegfdqsaddrddpdaeeyysdnrddedldesedqeseqdpygmdlffeaqkrggdesessdlpgpvq
rkpgavtaqfaprdmdkyrdvlrqkraaeqkkrkfvglrkdrqvkplgpvvrdgaskamrantpgtleyk
qrqkesserlakllekkfgkkraakyvsskgignrignytslpfkkevakprlveqlpilkrvvrmddee
mlildsslsflrglrygvfqdpkpltgkkkralkdwldllsgslpqewglheiiddlldnldyiaqgskn
lhdildkhpiqrrnwsrsctkggrnvngftcgfwkllhvmtvgvaehrggknlvatglrrdirvfapmea
adtlreymahffsctecskhflvqydqcdmnrrcgrlatdahdatdsdwkelakwlwefhndvsvhvlne
rtdnkrkqmqqrtwrraesgpgaaglfeqvsvvwpstlsctecikadgtfdedavftyleqtywpgleds
idrviqfydehesgskvltlillcigaylafvmrkslgpkslqqslimarkmrpkgsvgvdkrsv*
>Phatr2a_45068
mnfalacqvflasfalvsahdtrgrrlrlpkrvkitkmdlpefmptedlpeitpteylptefpsltpdse
slelasestslvpsdapsmvpsdapsmvpsdapsmvpsdapsmipsdapsmvpspsptpwpdvkwaptln
dinspgeapdflfgstlsmskdgsivavltggfngtvsvyeinsdgwaqigepipainnqgiqltpdgtd
llvhgldaqvfqfvdnawiqvgedipsqstdssssisddgltvaiglpgattlfssvgsvevysfdgsaw
nlirtidgdesddrnfgrhlslsgdgntlsvsgrgtssianvyvktyhiadtvyllgrqdaapnngnyiv
pslsrdgsrlaildpagkvrsfkfeaaewkevsnglpesfdprvvrgstdgtslimcnpnlgtvkvfald
eetwvergedigdaeivllgrdcalsgdgsmavasgwimkgtadgvigfwqaevvadae*
>Phatr2a_36269
mminnnplfrgglaallflsctaaifrnnqagapqansaslqkqhaireqtfmvpfdestgttpefdqeg
aeivrrlggygydkgrdsdksskdssksskdssksskdssksskdsyksskdsyksskdsskdkhlrg*
>Phatr2a_43433
mairsfvnlqvvfvllallscsldwadaqdderimpghtrlehvvsplpytylsneelpmafswgnvngr
syltkslnqhipqycgscwahaalsvlgdrimiaqsqeedssildefnlsvqfllncageyagscyggst
tgvfdfiqdmgyipyetcqpylacsddsdegicsfvnttcspeaicrtcspdgicqavttfpnatvaeyg
ryryelfatmaeiylrgpvtasidagpihkypggvlwdnpkyhsdktnhavsivgwgydydeekqywivr
nswgqywgemgffrielgknllkiesniawanpgtfsvfdpectdgdcrlrsmtytdpsqdiqlleqrlr
igvqf*
>Phatr2a_18185
mlllfsflslcsnatayglvsttrrppsslhlqpqqlgvferiernsdasvdvklenwlckgcldfedvw
daqkdrlkdhldqhrlthrqsirlekenrsksfdtilllqhksvltlgtasdesfilnrenstvrtirmd
rggevtyhgpgqlvvypildlrqyrqdlhwymraleqaviqtlhklgvveatrdeettgvwvrgrkvasi
gvkcrswvtqhgvainverealhgfegivpcglegrsvacvndfmedigpfitvddfartllpqledvfs
mhlyeed*
>Phatr2a_49913
mrrplscthrttttttttttttavcwllftwwtvsdavvasttpttpppdwstacraqgwdpsqlacttc
dllpvtmqsscrtccqsykdvsritkpyaaavlvvpesaamggsgdlsefvthdwdalvqtkgskvlqkq
tqsrggaygffaapavlyffnaplptkalsatdlnqraeeriyvdgwkrdeirdmlesllp*
>Phatr2a_56367
mklallaifaalltfaeckdtaiidsietrhlvgttcttknldfrefatgtylsnleasygvritavsrt
nkgytpngaarvfdtskptgatgqsmcsssdgdsdlgspnsacpgggpghgpggapqlangqnnpykncs
pqgkvliiqegnkncpddsadggtirfdfsktvdlesvtsldidegstpeiivsydngqeafyklqatgd
ngvftqminksdvkwfqikfygsgsvsgfkwaecvtaptkapvkapskaptnaptkapvraptkaptkap
tkaptkaptkaptkaptkapvkaptkppvtaapsecvdgmdvvlvnkstgpestidgkspikivsgdgqs
vsfevhqywksgassiswiatqfrtndgnpasdawecekieevswgrvkeytaecvggaatvtlwvhdgq
fqntqnlnsliparcnpsndqfrkkimynytlpcssicapsptkapvkvptkapvkaptkapvkaptqap
veaptkgpvkaptkvptgtqdeicvdevldftdfttgeyvhdlvrtrgvtvtaiasgsdgytpggaarif
dtrypsgstgqalcpqatgdpglgspnlscpgggpgsgnggkvntpfanceargkgliiqegnvacpktg
gqggkivfefadrvelnyidllvssdsspvitvyygvnqsvsfdmpvmgangyrrqvidrsqvskvevaf
csggivtaisyvrcepevpsmmapvmaptkaptkaptkaptkaptkaptkaptkaptkapikaptkapvs
lpvtlspstppaitreeicvdevldfsqfatgeyihdlvqsrgvtvtaiasttsgytpggaarvfdtryp
sgstgqvlcpqatgdpglgspnlscpgggpgsgnggkvntpfanceargkgliiqegnvacpktggqggk
ivfefadrvelnyidllvssdsspvitvyygvnqsvsfdmpvmgangyrrqvidrsqvskvevafcsggi
vtaisyvrcepevpsmmapvmaptkaptkaptkaptkaptkaptkaptkaptkapikaptkapvslpvtl
spstppaitreeicvdevldfsqfatgeyihdlvqsrgvtvtaiasttsgytpggaarvfdtrypsgstg
qvlcpqatgdpglgspnlscpgggpgsgnggkvntpfanceargkgliiqegnvacpktggqggkivfef
adrvelnyidllvssdsspvitvyygvnqsvsfdmpvmgangyrrqvidrsqvskvevafcsggivtais
yvrcepevpstmapvmaptkaptkapvslpvtlspstppaitreeicvdevldfsqfatgeyvhdlvrsr
gvtvtaiasttsgytpggaarvfdtrypsgstgqalcpqatgdpglgspnlscpgggpgsgnggkvntpf
anceargkgliiqegnvacpktggqggkivfefadrvelnyidllvssdsspvitvyygvnqsvsfdmpv
mgangyrrqvidrsqvskvevafcsggivtaisyvrcepkeecppssglvkplppievhlpppnskhmvf
dfvvlknpescppgwlghrerrtlvdiqgar*mklallaifaalltfaeckdtaiidsietrhlvgttct
tknldfrefatgtylsnleasygvritavsrtnkgytpngaarvfdtskptgatgqsmcsssdgdsdlgs
pnsacpgggpghgpggapqlangqnnpykncspqgkvliiqegnkncpddsadggtirfdfsktvdlesv
tsldidegstpeiivsydngqeafyklqatgdngvftqminksdvkwfqikfygsgsvsgfkwaecvtap
tkapvkapskaptnaptkapvraptkaptkaptkaptkaptkaptkaptkapvkaptkppvtaapsecvd
gmdvvlvnkstgpestidgkspikivsgdgqsvsfevhqywksgassiswiatqfrtndgnpasdawece
kieevswgrvkeytaecvggaatvtlwvhdgqfqntqnlnsliparcnpsndqfrkkimynytlpcssic
apsptkapvkvptkapvkaptkapvkaptqapveaptkgpvkaptkvptgtqdeicvdevldftdfttge
yvhdlvrtrgvtvtaiasgsdgytpggaarifdtrypsgstgqalcpqatgdpglgspnlscpgggpgsg
nggkvntpfanceargkgliiqegnvacpktggqggkivfefadrvelnyidllvssdsspvitvyygvn
qsvsfdmpvmgangyrrqvidrsqvskvevafcsggivtaisyvrcepevpsmmapvmaptkaptkaptk
aptkaptkaptkaptkaptkapikaptkapvslpvtlspstppaitreeicvdevldfsqfatgeyihdl
vqsrgvtvtaiasttsgytpggaarvfdtrypsgstgqvlcpqatgdpglgspnlscpgggpgsgnggkv
ntpfanceargkgliiqegnvacpktggqggkivfefadrvelnyidllvssdsspvitvyygvnqsvsf
dmpvmgangyrrqvidrsqvskvevafcsggivtaisyvrcepevpsmmapvmaptkaptkaptkaptka
ptkaptkaptkaptkapikaptkapvslpvtlspstppaitreeicvdevldfsqfatgeyihdlvqsrg
vtvtaiasttsgytpggaarvfdtrypsgstgqvlcpqatgdpglgspnlscpgggpgsgnggkvntpfa
nceargkgliiqegnvacpktggqggkivfefadrvelnyidllvssdsspvitvyygvnqsvsfdmpvm
gangyrrqvidrsqvskvevafcsggivtaisyvrcepevpstmapvmaptkaptkapvslpvtlspstp
paitreeicvdevldfsqfatgeyvhdlvrsrgvtvtaiasttsgytpggaarvfdtrypsgstgqalcp
qatgdpglgspnlscpgggpgsgnggkvntpfanceargkgliiqegnvacpktggqggkivfefadrve
lnyidllvssdsspvitvyygvnqsvsfdmpvmgangyrrqvidrsqvskvevafcsggivtaisyvrce
pkeecppssglvkplppievhlpppnskhmvfdfvvlknpescppgwlghrerrtlvdiqgar*
>Phatr2a_46199
mipttsrqafvvvaitfaalvigaraaffsaqpslpstcprpsqtsarsvfqhkrtsqgratripttrfh
kqqiscsptalcvcsvhgqrrdvtiplldliiaetdedsylseedeltesmvqplpsthlpdelttlnvy
gmqlsrpvhkriiqdalergerngvgelngmekvfghvaykpnansligaigctaeilmqantgdldgdd
dnivdpeedsipqtvlcrgsyrfivkelvqtipfpvaivdelcdeetgnlttnativsaveedeedddee
dmiddhatpaelekrcmvamkdyvdqqldvlirdmtpleqsiledtdnrvnltaqrhaaeeaaavysvfe
qylvdlcpgpteryfavaflaaemanmendvrrtilrltngidrlryvthaleevvgmararrmahaitd
pvnddrestdenslmnlkvgtpalppwaksirqgmrveyywnevegwcegtvmeepiqivdeiimtvrfs
dgethrlpftadekvrwrppqqsse*
>Phatr2a_36184
mkvalalvtaysiavvtdaaitfsdleagttngssepsdeqrlrpfsrknsghgrtlknkksnetpsgsg
gkgdtfpvgseppspspksggerpaalppystgsgkskrkqpeesrsmkksdklkiesstssksgkgsgs
gkrsgsskadssqgkgkgkgkgggvetaapigcasdvaqtilsqvnevitrnperccsfdgptavfvtha
ladsstisgfepfwdniyggiesasdsagtcfvmtgydsqatptrdladilvevnlvastiggvsammst
dpsedvsliqtirgiasnpvlphigifntgynnviieaivtgfarlpyigylqdsdygkeagritlqlls
gtnatplcfnarpdltfindrcatyynevtdssvipptgvqcntastvdgivskivdananavwshvdcc
savadavarvrsmgksviagcmdmdtsggkvnfittqpvdlqafqastwvnfpllqemdgndgrgvqyfp
slqslvntavfnivnl*
>Phatr2a_35708
mtirlacyaipfltfgiiffsfaisslldgsgefvgplkgqeihhielrhnqghnsiiimaeidssdkek
dvpkkskklvddeaqidrlldylrehrlspvvevvlawlvacaclvyygysyimadrhtdervplvtesk
nlrrqdldaaslqkeilhalkdddvtdddkssailkrirsdfelkrkvtqfmqapgcnqyplyatldsiw
kdllcfpplytetnqehnphidlsliipaykesgsqlrqtlqqayrmcdnpdrvqviivdagkcddlkhl
ddgqlsswghlrvvrfqpekeskksaigrgptlnfgaehasgtfltflhsdtmvpnhwdtrvirtltpqs
ssrlthacafsfghhtskeglsgkpypwgirsvfvlgnlraylfslpygdhiisvpkayfhhvggypeqp
imedyelmdllrkrakllperlriippptgqcsvrrwqthgvvyttlvnvlivnrykrgwtpdeifryyy
qrpskkke*
>Phatr2a_45106
mtkrferhlhflllvvltfkysslcdassttgatpktqptttshnirripahlffhlgsaipfhhnlrll
qtqntplfttttmniskqlpqdidipsstsatdsetesistgsyswettdivephvgykkvlvtggagfi
gshvadvllergddvviidemndyysldikqsnlkllqskygndrlkiyfgdvcdeelvtnifetehptw
vchmaaragvrpsiqdpyvyihsnikgttrlmelsakygvqnfvfassssvyggskstffsedevvdnpv
spyaaskkacellaytyhhlynlnttglrfftvygprgrpdmapfkfidrvsrgveiqqfgdgsssrdyt
yisdivdgvvraidrpyryqifnlgkgsgtslrefidlvqkhvgqkakikilpdqpgdvpytcadvskaa
rllgyesevsfedgirltaewykdayahrqlqvcpetqanglgrapsmvqlfegvsast*
>Phatr2a_48660
maanlrflmssvivcmiksslsivtardlnaedyddlsqgitnatfldeeedetrlwkahgwlmaaawgv
mvplavgasllrswlpeglwfrlhlalnaiamfcvfagfgiavhvfsdnnekhfvefqhrkmdlvvflla
vlqlvgvivrpglpkpnpsdattsvpdnidtvgkeetlpmpptkkslfrsiweythrvlgigglalawwt
cyplftiytaafwgvtgglasviailtvfakfggsk*
>Phatr2a_47579
mstrspttlvvlllagrlwlrlpgvsvhawgpppprgscarpttrtgsyrtgntarygffqdllgpgfrk
papavpkkwdqvtiepdfrvaglflllggvldtipyvqltlgplvtllgilffvqtcrlrfqfdednnfq
lvtvnpftgqlatdvgdnvivgganrwacdsfvnydffpsgwidddanpvgpilvyfketqtspeqwnqg
pgqaandpdkidggqavpgqvhffpavangqqlraeferrgcarfvpsaaatrdanep*
>Phatr2a_52609
mnallfaifaaavvmpssdalkcggpltspclgetdkrydpnipssiieqdptwkqyegfwkisvknydt
dgtpakpkphipgvnqdlpytvsegvsffnhtiigsriwicgyylygpapesfcnqtfdppsqnvigsgv
cgvnglptatcqygtsthenqgdvelfrvsssaalgravidfnppgrfswidsgtlwgtstidgifsqnn
pyvffdnntafanlnninlitrtrqtnaiaeltrmeesewiaaieqayedtnvqvvdrlpvplqidtldq
esypteeewcggvgsdpactvspfqepdaklktgalmgflilglvlfcvpvyalyryrlgqqelrikdhf
irgiarnisitpsagalshenlleefqridkdkggtiekeeleqwmadrelgisaadfnalwialdrdgs
gnidfvefctflsgcgqafdevydeqqkrssgtv
>Phatr2a_45919
mvgrnqrrsvllvaiaivpytecltsvslakqrncvlsarfaenegqqvtppvqrstipeesivsstddt
atalsagivheksssmlsdlnwesigrvflsevketadcvslaagplfqsdalvqaeaivkvcdeldtvk
pvenmfvseklglrrralefkrhellvklmrqnydsyvataaflspsriprkdlpniqdvpyekdaepar
ivigeggedlvadcriedmkynespldklllsifrnlvtkntggvtspkegilglvdqgrtfmlkpgqtp
eaqhkmvsdtlaglmtpvlppfygifmsgivpkigtefdgkqfgpwfyapwltsvvtptffgflvgpsrp
nhrkdgqlgglvvekckflqksgckglclhqcklpaqqffkdelglpltvspnfvtqecqwsfgesplpa
sedpsfptgclvgcesrktlvatgsrvdacn*
>Phatr2a_20936
mglltksplalivvlgvaslsdafvpqhsrfarhpsvkdavskkdsyditllpgdgigpeitestkkvlt
alcekcgfdmnlkvaliggaaidavndpfpqesleqcqasdsvllaciggykwdsnprelrpesgllkmr
kemglfanlrpakvlpqlidastlkrevvegvdvmvvreltgdvyfgtpkgietingtctalgynnmiys
eseidriarvagdvaskrgkklcsvdkanvldvsqlwrevvtdvitkdfpdvelshmyvdnaamqlirwp
kqfdtivcgnifgdilsdeasmlvgslgmlpsasigesgpgvfepchgsapdiagedkanplamilsaam
mlkydldrpdealllenaveavldqglrtpdikqegdgcklvgcsemgeavakivteldvpnsaevsv*
>Phatr2a_31720
msttiamialrpsfrrvtaltgvtrrsmsvitlsdqeavekfktinsktvcyftavwcppckqikpiyee
mstkydgvafgkidvddnadaaveyeisnvptfiafdgeeivarfsgadpnqltsmvealksr*
>Phatr2a_43688
masrrsipaalllllvaglistingfssrqmrshscanltqcwskgfggegragfgaktppaikkanqrs
avkraqksyggasareiaqatqqkienemmnlpphyqmatqlyqqlqtrnahvadltvleqaglslqeld
gakraqdklerlyleydfsendlhnvfqritwdasadakaakamlgempkeisdrvdracsyvadgvlaa
gpsgrcldvgcgygvlvphliesgialsqiygvdlstemirnareqhrgatfeaadfleeyqdlndevgf
dsiifccslhdlpdlprslrkaasllrsqgnlivvhpqgashvtkqmksnpvmvkrglpnaeelramkle
glelqieptkegsreelergylavfrii*
>Phatr2a_20790
mvqtlpvfrslsvmaigsfllalgpspsadafafstrlptqslslrststslsaepdskkrvvvigngmv
gqkvmenllkigaaadgnekqlqlstfceepraaynrvkltsyfetrdpsalsmtsefdkegktvwyden
gvelllkdkavsidteaqtvtgqsgkvlsydacvlatgsfpfvppipgkqrpgvfvyrtiedlenmlqya
qdnnvksaavigggllgleaakaakdmgleshiiefadilmcrqidqgghnalvgviedmglkvhcgart
esfvgqdgstdmesmspvsalrfsnedwedlpvqmvivsagikprdelardagiavgerggvvvddqmrt
sakgvyavgeialynnfiygliapgytmadvaakcladdfgigkaldpenlpaftgadmstklkllgcdv
asfgvnqprsddkdvsemvwndpvsrvyrklilnkagtklrggilvgdaadydklhklavkseeeltenp
amllppisarggvaeenegvsddptaqicscndvtrgdiastivelgvegatlsavkkcsnagtgcggce
pqvkdilkqelaklggtlsnhlcehfsysrpelmalvrtdtdpssvdsfekvlhkhghgdgcevckptvg
silaslnngiiiddgrdalqdtndramanmqrggsysvvprvpagellpdqlialgvvakkydlytkvtg
aqrvdlfgaakhqlpdiweelgqagfesghaygkalrtvkscvgstwcrygvqdavsfaveienrykgir
sphklksgvsgcvrecaeaqskdfgliatengynlylggnggtnpvhaelfatdidektvikyldrylmy
yiltadrlertavwqkklpsgkdgsgpighlheviiedslgicdeldtrmehlvdtyhdewaevvkdpar
rakfkqfvntdetlskdsmiefidmrgqkrpadwpkdgepqtnwrapdsdifaksekswvevgsesdfae
nvgssilygdtqlavfnnvqrgewyctqnmcphkqafvlsqgimgdtngeakvacplhkkqfslddgaei
gvdnglqiltfavkiedgkvlvelpavqeidailgthglrveksdcidisgdalkvpvrgqrkdwnkivg
ssaavrsetalraqsanststea*mvqtlpvfrslsvmaigsfllalgpspsadafafstrlptqslslr
ststslsaepdskkrvvvigngmvgqkvmenllkigaaadgnekqlqlstfceepraaynrvkltsyfet
rdpsalsmtsefdkegktvwydengvelllkdkavsidteaqtvtgqsgkvlsydacvlatgsfpfvppi
pgkqrpgvfvyrtiedlenmlqyaqdnnvksaavigggllgleaakaakdmgleshiiefadilmcrqid
qgghnalvgviedmglkvhcgartesfvgqdgstdmesmspvsalrfsnedwedlpvqmvivsagikprd
elardagiavgerggvvvddqmrtsakgvyavgeialynnfiygliapgytmadvaakcladdfgigkal
dpenlpaftgadmstklkllgcdvasfgvnqprsddkdvsemvwndpvsrvyrklilnkagtklrggilv
gdaadydklhklavkseeeltenpamllppisarggvaeenegvsddptaqicscndvtrgdiastivel
gvegatlsavkkcsnagtgcggcepqvkdilkqelaklggtlsnhlcehfsysrpelmalvrtdtdpssv
dsfekvlhkhghgdgcevckptvgsilaslnngiiiddgrdalqdtndramanmqrggsysvvprvpage
llpdqlialgvvakkydlytkvtgaqrvdlfgaakhqlpdiweelgqagfesghaygkalrtvkscvgst
wcrygvqdavsfaveienrykgirsphklksgvsgcvrecaeaqskdfgliatengynlylggnggtnpv
haelfatdidektvikyldrylmyyiltadrlertavwqkklpsgkdgsgpighlheviiedslgicdel
dtrmehlvdtyhdewaevvkdparrakfkqfvntdetlskdsmiefidmrgqkrpadwpkdgepqtnwra
pdsdifaksekswvevgsesdfaenvgssilygdtqlavfnnvqrgewyctqnmcphkqafvlsqgimgd
tngeakvacplhkkqfslddgaeigvdnglqiltfavkiedgkvlvelpavqeidailgthglrveksdc
idisgdalkvpvrgqrkdwnkivgssaavrsetalraqsanststea*
>Phatr2a_43392
mrvyvgifnlvistavafvpnhlyhpyppklfgatlrvcgplirrsialqkssengesiadhnrrivwkq
tavravsltllgaalvsitrpvwaagdrksrsegyavqktenewktqlssmqyyvlrqggteapgfsvlq
gekrpgvfecvacgtplfdsqfkfnsgtgwpsfargmpgieveqlnpvqaslggaelrcgtcgghlgdvf
qdgflfigteaqksgqrycidgaallfrpigdeespvrgdlpaktkkrpswldppeitpke*
>Phatr2a_45188
mlsrsyaqglvfivlvaliwaassvlvqylyteqsfespflltyigvslftlwlptrlltewvehrfrkv
andvspevdritpyqnipnprsdlyeddlssdeileeedadvvytdhrfspwthgdhlkaaakiapvwfv
anwsynaslaytsitsstvlaatgsiftfifalllkdeqfawmklagvllgvsgscltalhdsssksssd
sdavrnlelfgdflglisavgygayavqtrvlcprdealysmqlllgyiglidlivlspiaiyqsitsvq
iplfvflfvvlkglldnvisdymwlraviltnatvatvglgltiplafasdiilgksdvlstgsvlgali
vllgfvfvnigatsipgsdsiqtrrvesadeespavengdvqlrsld*
>Phatr2a_30690
msvrrfrgllgvclvasvaawaprprprpvssvltahtdasplgtaiiagatgyigkstvreslrqgydt
falvrdatkidaktkaeymdgahiiecdvcdeaqlqtvfreiadrtpdrkvqavvsclasrsgvkkdayr
idyqatlnclnagravgarhfvllsafcvknpwlqfqqaklkfeaalqeqsdmtwtivrptaffksvsgq
levvqggapfvmfgdgqvtrcnpiaeaelaqylmdsvtdptrrnlvrnlggpdepltmrkqgemmfravd
kepnyfyaplwifdviinglqfladvtrseqledaaetgrigkyyavedmlttdpeekygtvtlqehynr
iavegqeydpyttmfararvgkfgpeetaaeitttepvtgk*
>Phatr2a_42543
mrvnsvvfgllvfsavsdaftgpmrkasvappkisitrvfmseekekedltlvpsarkqiafdeakgrff
etdisdadcipdeefcitdndsgsmirltieekerifldalqsyynsgrkmlsddefdllkedltwngsp
mvvmnrkeaaylnamqaylkgdpimsdsefdslkqdlkdegskfavqtepkcyidtgickvtlqedkfrs
nllylpatvigvvawigfgfevlepfirinpvvltlmgtpliylgartlteefifenkflaygpcpscqa
enrvyfgnilgvegftdvanakcpnckttftvqrntlrastlpken*
>Phatr2a_43551
mlssrfvgiaillavvrwgeafsittptsvtsrssstvrfmapmaqpetqiktktkqvtkekqeviqksk
vstgdpvqkrdedfqdapmyklmlladdgydgehvitrmcailedmdedaaatvfkqaqqsgkamcgkyp
feraelfkeqlvrstpmifsdleeena*
>Phatr2a_49914
mqlwrftatcvavgygvaswvpttaftppvlrstrpfpaaphlkpryrrwytsngdneerrtsttnnnvd
tvtsatdhtsravrdlddalrtgalrqavrvlrshpdlelsrerwnaifdaievrtanaeensenlrala
ntatefpvqsaarqemtdmyatlqaqrqltlygavdtklplaagsynlppsllesildlpmkaltpeptn
tlllagvgvailegilslttgvplnllvgatllaafvdrlflngavfesflklfspgiqtkilrheaghf
laayvlgcpvegivlsawaalqdrrfgarqvsagtsffdpelsaqinnqqavkrsavdrysiivmagiaa
eaeqygradggagdemalvaflsqlnggrgggpwnadairnqarwgalqavlllrhyrpaydalvdaler
ggslgdcihaiekaardhnlrplaqpvgyigedeswstvgpssastldaatatgkdgrndspkavqdfne
deslatlqnyratveaklrevedqlsklnesp*
>Phatr2a_44520
mrligvlggfflattlgvphflvnallqvqltrriikctgryvsnspnhlnsherqaskndhpetssdvt
rlastnisaseygdiqryknraaltehalksqrndmiaiqgkllilqdvvgklkikaetksqeathwkrq
hldgemmhreaqsdmkrltheyqqgrreleeqtkdyqrdlnafkqaydserrrwqeeqmkhtesekdlrl
kikalqqelfdmdasfeltqeqlltkqqhlkrektmtqqalhaefltssslrkdiaearlerdealirtr
nqttmeesmeiakasvtaaerresdirvecemlqiyilklgaekeilnkrlevaqkqrdkvdkelrnvkd
lsterdslraevallkkqvetaesqyadtgnkdefqfekevdmmqdeyknrerelellleertsyrilrl
wqrfrerfkrrgqkrnski*
>Phatr2a_42963
mkarrllspflvipccvvsgfnlqssnalrrkrsvnsllqqqtaqtsaresldteestdstaprlppiiq
qiadervefqlnlgkamdtlrsdmsdilakkpdfsiydehisaidpsgvqltgldkyksafaffqtfvgf
wfssrsvvqsrmvydfcrssiriswnavlvpkfplgrplyvdgvsyyqldrvsgkivehkieklminntp
vappygilsiiqqdlfrvrspqgvpvgigamignvettaalqksf*
>Phatr2a_49426
mlqfppvltavtlactvvftraqqqsspvdygvdvsfpmhhavpstnyawlphnmdpslptppeyqdmsv
qplgdmkakhehfmngcsdyyesmgdrcwsnerdritmslrqpqsmrnytefgftkirapdhvfsliqef
wqankdkqklerwpagniytnhwesptylvsvedtsldgggfvlkqhiwnaardtiqdwtgqqlaecsly
girvykegailsphvdrlplvasaiinvdqdvdepwplevighdgiarnvtmepgdlvlyeshsvlhsrp
fplkgrfmsnvfihfepigpiagqieytgdlppylipgspeeknwrrsnpnghkivgnrafatgsteahh
haskgdleqlqrildknadlvnardkngwtplheavrtgderlvellldrgaevnartgekgeggtalww
arkfneeespvmrllkerdgkfygpntel*
>Phatr2a_48474
mstffrsaamtllsrtlqtllskylsdvdvegvnlpslyssdghsgwgvrlsnvklregaklmdlpgkrk
ianrrkhrrrkskrrdrkaptvshnvprakdsqlsndstkeatvnsatdqsqssldeqndaannnpment
sedsptsrtilserepeisvtasetadpdqptssswffwptrkaplqraasirsipatvdealdetdadd
ekepldplagflvqeqphdldeksvlhagldgtehnvgesanmsvdidideevedqeeelgplvlrlgkg
gtvgtldvrlvgkdihvfvedafltieavrlkpnvfgdpetegsnsndskkkkkekpkqeiktvgdrvla
enaiarafsmipnlflrdisvrfiirdaavetfqsdqeasaamsedygsedsvvelgieflsvtdgsdfl
arfrgmdegssdddssegdghdnrpsaqrnikdepydeneyqtkrirtgrgpeggivirlypaagllpdg
pssipkpgwartrwlsttefcllrcsgldvqarvflgtkqelsivddtwyaddyeeytvdamlfgvdyia
pgpqpplppmenqtglgendeqiwtyeaatryqtdsngisssgvqssfhrvardlkpivcendhlpceyc
rmcwfaapgcvrnhpldaalpmaglvlnlsmrdplevnvdrsslevigqliamvtsspspdessngrdng
nrpgftgiddserstysalsrssthgslnsrstsqymddsshrssfstaasaskkpdsgeappllmrrge
nyqynrgdrpqgsfegsnvaesfpsymqpekiqiigmhvpeiklrihvlrendelvgafsywdvcakcvt
mdhqrlnasetsfqdlrfdvghfvmreykgmekkqlasvglrqrivdfdemtvetllteagehkrppwps
taaalldvpppletlayesrerhalqvryialfqpgiavdsrqshasirvgaisvgtswgiknailavve
eakavvlgpskasitadtekspelveqtkrdslmkyklrvdgghirmeplidlqlpltilngesssrsga
ffetmlervgfaygiptnpsifydkslslrnlaelpenvrlrillflkdlkpletalgvkpeansflrcr
avnkqivkiakkssryscfsttaasddrsdqisdavgrrqelltellkldddaledllmlhrrserrtar
kksngr*
>Phatr2a_38419
mialrvsflcvscvlwayaflavqrptiislahreplaatdaksngtsnavamdnvgfvllaggkgsqii
yrsvgkpkikfrhsiddsarpqipipelckvvrdakehgaavlrvprkakiketedgstvlrtlprarlw
evhtpestkvetlqrdfakvarenleatddvtivealgesvkltlgeytdlknttpedvdv*
>Phatr2a_49726
mslqprrqrrrgcrqisllclytlliaigllahsvhgqraavnlsqkiqnrfaksagrgnivedkssigk
tsrwfhvaglwepeipvnspnliatvvlaamilaalvvylpqptkkdlrvgvrddelkieggnvvdtepi
dlafegltleletksgevrtildgvrgraqpgrmlavmgpsgagkstlihalvgrvkdntklslygrryi
ngepvsgdsllpaafieqdvnffphmtvretlhfrvelklgsllskhardkmvdglmdqlgltkaadtvv
gdakvrgisggerkrlsiavemisspsvivldeptsgldstaatslvqtlrdladsgktviavihqpsqh
vfakfddlllvsegklmyygelhgvrsymesyghpataemgtaehildcisrlpieeetkdemnsrmerl
iykansnpldlgkmatddngtteftmvsrggpkagiitqfrtlfkrsfrevirgkttlilktvqqislgv
iyggiyslgtnqasiqdrfgllsliaigsanmavastirsfprekaivsneiaskmyrtlpyfigkalse
lplvavfngifgtivyhltglsrmkgkfrrflglltthglaseavglvigavspssdvalaifpavlvln
iifdgkniseentprllrwipkiglirwgfeglcvnefdqltfdtkgprrgpvakfgsealdrfglgtnt
lgdivkaqlsitvvswalsyigltltgqkylkmqsfksdsd*
>Phatr2a_43366
mnvvvfaslvgsarawsthprigstppslamiarrssgrgletllraeildvdfervdrsdkripskvem
ipqlidqkdgqprsllelaaesepdqelqntpipfldgenyidtklafmaeldgikyaiampfdypvamt
lekkdgsvdylaadleendelleimaaqvkehlgenlqlkrtpriltisgplddytknwkteilprpvst
nelldetdddldffhnfmkeelgeeeyqktldencndineellalfeipglgsneddeagiedllksmle
spsdqekdmeamlakdtnhagvalklisyvfpdgksyslvqllkpyaligkvisgaddirfellspeeek
ilvprleqvcrddlekvgmvlq*
>Phatr2a_20774
mkfalassvlvftavassafvphqalaragssslhsavsdtytftkseeifaeaktlmpggvsspvrafk
svggnpvvfdkvkgayawdvdgnqyidyvgtwgpailghadddvlaaitetmakgtsfgapcplenelak
aviaavpsvemvrftnsgteacmgmirlvrahtgrekvikfegcyhghadsflvqagsgvatlglpdspg
vpkaatsatfcaeynnlesvkkileehkdefaaiilepvvgnsgfikptkeflqglrdlatengallvfd
evmtgfrvayggaqeyfgvtpdvttmgkviggglpvgayggrkdimemvapagpmyqagtlsgnplamra
gietlkklsapgtheelerksqklidgiaaaaekhghdftsgcaggmfgwfftkgpvtnfseaaksdsek
fgkwhrmmlergvylapslyeagfmsmahtdadiektiaiadevmakl*
>Phatr2a_48490
mvgitsnkgrlrrrlrralfwqtrqrsvlligltvsglglaqvcisrsrlagrfatgdhigitssksllr
ktcptygcalypleiddaaivaalqtekndpqsprgestlpplashdfamvtrqskthaynqdrafffrn
fttnqsppglptfliglldghgteghrvaayatmaiparlaeklnarpccqseqwirsqlvdafveidhe
appnalrggctasislrighklfvantgdsqilvmhrlneedvniayrtrkdkaylpeeksriegmggqi
hippafpegsrvivrsvsvhppetiglamsrsigdwewgsvgvipdpivdvvdltalagsafvvaasdgl
wdlrkpefyakllsramfdddgavfpsrplsalveaiykaapeaakwyrddmtavvvri*
>Phatr2a_44908
mmresvlllhflllgatdlwtaeaaiatsdtvissrridtavaaesalidketgriyweggsqttlsatl
gptlaqfgiqhvkatllslllvfavvgvllgwlrhkvetsllfqsdhrrvyisivyhllqwtilrtprlp
pklvtaivllyfleafqcstrtylanaicspeeveryienlrsqdpkiqwtvrsfhyepfytallrifqr
qrkstseidcdategttcfskftgpntdtdeniresrrkgptldsnhwwvrklithnatgtynyqqvtdl
ttagvwrrapaspiapfsklilskhvvlldgktrgdylsqqadfatkhgqedrmaeyatnlavegfqsrv
lavransndltgegcwwttrffqshmfwlatafgltvpyrywfarhcdeirirvvkeisaapvpapswsw
fgpsknnvadsktcrtskmgngdsdenyrslmqtlrlygttsvkdmkpssttklveptkisgennnvtva
elqrevddakeaaslfsdllasdtetasealheeaappggtkdnsvsekdassitlaedlsarfagaftp
lqpfnygsstsvvksrrsalsampdggvvitgaaggvgfayagefmqrgydvvicdvrdcssaakalesr
hpeggkihhvkcdvssqkdvlnlgkfakeklgtigywinnaginggrrdlrevsmdqvemvvrvnlvgvl
lctkiameimgeqeevvghifntvgsgvkgggtpgyacygatkrglpqltatlvkeldegvqgyekkktk
gtiqvhslspgmvftklllddstpelrkfpfgvlaaqpeevaadlvpkilaqksnggsveflttdrilnk
fferfilqkksayidddgnvikmpgeqydetgaraly*
>Phatr2a_56302
mmklavfasvlasaaafaptqsssrvsvatnmafrdelgaqpplgffdplglvkdgdqatfdrlryveik
hgriamlavagyltteagyrlpgnidysglkfadvpggfkaldtindagvlqivafigflelafmkeveg
ksefvgdfrngfidfgwdsfddatkmkkraielnqgraaqmgilalmvheklgvsilpdl*mmklavfas
vlasaaafaptqsssrvsvatnmafrdelgaqpplgffdplglvkdgdqatfdrlryveikhgriamlav
agyltteagyrlpgnidysglkfadvpggfkaldtindagvlqivafigflelafmkevegksefvgdfr
ngfidfgwdsfddatkmkkraielnqgraaqmgilalmvheklgvsilpdl*
>Phatr2a_45267
mkrpslpmlsvlclgatslavvpsaaqvgadpiprcgdcwcipeggtedgtcptfegiwqsfpaawidsf
tsfellassppltlvaegtdsadcypfadsvgarpqnnypeseapqckllsslsedatttavcgykyade
aascrgrtyeivsyesavaaetdfavvvhsgqcgvcsnavdlavrmntidsiaditaacaasyfvsttag
arfgeltdciqnagfttpcatlwahfaatnaavcslacvsadneqnfngpppmcelseclacsntlfedd
lnrlagvykspwnagfadavatpcsaftriadldpcqglaptispapsamplvptptsgtrvilndfalv
pifawltwrhlyv*
>Phatr2a_45966
mrslvsqphavvvglfllvhtqhslsfnlvktrlsvgrntdgvidhdfaddhpnvmsipachgpfspdll
tnywgrspllirsafhaealtevwpsqadllelaldddeissdsariithtsgrldsfasqlgpfststi
qglehgdkmwtlivndvdryvstladwmddefgflprwrrddaqismartgggigphvdsydvfltqtsg
qrtwlvgntmtvqeemntlipdlsvrilrdvsnhnesshaytrlelqpgdvlylppryvhwgtaltddcv
tlsvgarspssaelvariaetmlgsvsvhavqrytdpdllqevngaplhsmtnhakdsmktmvldavhei
tddpmrwdelvaklatepkrmsenalvpyneikdseylaiwggtprdalariregrgalyriegvsfats
rveydgviterlfahgsmweicddelatavlcriekgkpitishieglsaplaelltnlisegilyased
ls*
>Phatr2a_49107
mfrwkipvrsaiplpllspvvvfylhtsvtlftglkevsmekeirfgmpllakistnvtaecqkkmfsva
aepgapwhrpeissisfqqrssarlkrvsnpitkiatvswkdadlilgdlspkgrsqrfpsvqervrfym
aswytpscseneddwvhyrrvfhrastvvetglnatsvleiegpiskptakesihflankkyphtirmvv
ddiirggtifspseanlyacaqshpkpslrnmycpelletlvplhrryqgrnetsvpllvqvgdvlpskq
pydggddkfvsiphfkkfrlvanqswghllsgtlppcqsgprsmhahglppilfklaadrhyrgletlaq
ydrpwsekrnaavfrgaltgpqlpaglselqkcqrmprcrmvlayvnstlvnakltafphhrlpsltvds
attiggsefgyakmlsykaiimvegndvasglkwallsnsvvlmprptvtswameellqpyihfvplasd
lddvetqmqwvldhdeesrmiarrgslwitdlllhadanadnaqiddemmqryiglfrpwrng*
>Phatr2a_45995
mtpiyflpswllaatlllqrltptfsncgtkdpspfeqrldqirikhlknspqgrrliadscedlctqcv
eidvyfhlsaipiptddgsgseqfifphplesvarlaasdatlaiedfaslqdiyslidtnmqvlnerya
espfiftwknadpasasvsanpdmvdfaletlfdengvaaelhtgdasvlnvyltysqcllteetdpdtg
eaasdcsivgvavfpsyqqanrradgvyvnystlsggglpsndvgltlvhevghwlglyhtfqntgedeg
vdpcspengndyvadtpiqsassqelyecslsfyegeelpdscpdlagsdpvfnymnyvsdekcwppgvg
eftcgqyermymqwllyrrsnepcqdneidieismeiselfteenafyltyvdtgevvlnstrdfealgp
pyqtevksdfcapvgqyslvlvdnalngfldggfvevtvngdlvervsgnfgemvtinfgntagdpgtvp
snstpspaiengptqspvmnnpptlspengtvpeggtsqvsdasshgwshttisfvigwailcvgivhm*
>Phatr2a_44556
mrrlrvrlalislllwmttafqqsqrirpstseisrsrhvmllsleylkhdlwlpliaedpgavqkrivq
vgsgkinsegavvgidyvgtlaslgnewtphevvdcwlksqqgmeglidafllhnidgakllepdyltea
fvtdtlgvsnkiqakklimaakrlrkqtedyaigdvfdsgtstftlgqskmiraiestvatmklgetcrv
lcrsdyaygsesfrrrngeavvppfatlcfevslthc*
>Phatr2a_48628
msdrpkgplgidplrfsivlfvflflfviylllpralrkqyfgaypkrhawsarsrarrsgavygqstig
dntgsytggsslgtgtttgshramhmvglaataphraeeehidfttpphdaqqnndeivisaamqqlrdp
gvlivahgsrgkpktvrlqltemaitwrtetrkkkdvkpkmgklhqvplshimyvdvgkqttalrrvena
svsealcfslltkegsldleansprerdalvscfslvldevhaqnwrdiyrgpssdmpssfdemdraqag
iynna*
>Phatr2a_41623
mflsrsffsfvgvvavaslspyaaasdaeglaylasnraqpgvielpsglqykplvngtgayhpgastpc
schyagtlldgstfdssydrdepttfapnqviagwteamqrmvqgdqwelyipselaygergspprippn
avlifrieileilgadvvpafrcdvvsregcndqeiayldkihaweveqkttelqrlqrmvdakvkpelk
lwmerrihllqqmvgppatsddaenel*
>Phatr2a_56512
mraileshcfhvfsilllllcsfssafvplslpmrtpravrlqvmtepprggtsrteakedkdddpkals
pesdyllqtedftrqwkkpeqhslevprvrhtvlserdyhrleaiifqddategseeatvlqrrvslpni
pipprlarpgvawqhhhhatvnlvrqhrnqkhdgpiqfitniinrpqlvstcsewkrlekhaeyigtthl
kdllqdrercdemyathdgvyldysrqrvtletmkflyalaekqnlkgqidkmvkgdkinftedravlht
alraeraltgtvmvdgvdviaevhqvldqvkvftdgvrsgqirgytgkrlrnivsvgiggsylgpeflhe
clktepeginsalgyslrflsnvdpvdvertcadldpeetlvvvvsktfttaetmlnartmrqwlwdfmg
ndkevvkkhmvacasvsaidnvrkfgidtdryffrfwdfvggrysvcsaagavpisllygfdlfekflqg
ansmdkhfltapydrnipvlmgllgvwnmsfmnykarttlpyaeallklpahiqqldmesngktmtkhgl
evdypvgeidfgeagtngqhsfyqllhmgqtvpcdfigfvqsqhdfcldgenlsshdelmanffaqpdal
atgktadevraegvppglvghkvfkgnrpslslllpkltayacgqllaiyehrtavqgfmwdinsfdqwg
velgkklaidvkghllnarrseeevetsnpattrllnyyvnnsrricqeapynpitsvtrkthrehasap
lpplphdlggqegrlt*mraileshcfhvfsilllllcsfssafvplslpmrtpravrlqvmtepprggt
srteakedkdddpkalspesdyllqtedftrqwkkpeqhslevprvrhtvlserdyhrleaiifqddate
gseeatvlqrrvslpnipipprlarpgvawqhhhhatvnlvrqhrnqkhdgpiqfitniinrpqlvstcs
ewkrlekhaeyigtthlkdllqdrercdemyathdgvyldysrqrvtletmkflyalaekqnlkgqidkm
vkgdkinftedravlhtalraeraltgtvmvdgvdviaevhqvldqvkvftdgvrsgqirgytgkrlrni
vsvgiggsylgpeflheclktepeginsalgyslrflsnvdpvdvertcadldpeetlvvvvsktfttae
tmlnartmrqwlwdfmgndkevvkkhmvacasvsaidnvrkfgidtdryffrfwdfvggrysvcsaagav
pisllygfdlfekflqgansmdkhfltapydrnipvlmgllgvwnmsfmnykarttlpyaeallklpahi
qqldmesngktmtkhglevdypvgeidfgeagtngqhsfyqllhmgqtvpcdfigfvqsqhdfcldgenl
sshdelmanffaqpdalatgktadevraegvppglvghkvfkgnrpslslllpkltayacgqllaiyehr
tavqgfmwdinsfdqwgvelgkklaidvkghllnarrseeevetsnpattrllnyyvnnsrricqeapyn
pitsvtrkthrehasaplpplphdlggqegrlt*
>Phatr2a_48425
malrtlipivfaglffcivsadivvindliepeeifdfktladsdhfwtaskmnrtkyycvfrnlwdeah
hpkihalaakptnvvwnretrgdtfereieaagelvysfgkgkgffidqddneenyafldgitvdsdfpf
isgmaginpspdwftgfylldsidefdrtfwnrikihtypwdagtdagetytspdsdldppldverifpq
napdgifvspdgstvhpvgewecilhvcpdendcerenwppsngcdvlkypgcdemcdpevtspcqqcqp
rtsdngsvfypnccesgyrptsgdcdgngssasrtvfpllsligglfaasms*
>Phatr2a_48676
mgrsfmiivptcvlvgvvgsllllsetealagpasfrinllttasplrmapensqdfpssvslktprppk
rapsidrlrslheeyepfflrnggtalldeetdeesrlsprqgflqsrydhwqectvkalkaelsvrklq
vsgkkaalverlalddldntpdrlvqkaaktlaqevfvhpftttevekgvpadaikgaaltaatlsylag
nsivlsgaaalgaaylaispgsagdavraigtsawsstevfvdvvkkigpehigettvgllhrlsaaaqq
tqfllqqksyqsgssasnnaiardkadaidvtitndtgstesdeasptfafaekdqivpkadtpvvapak
tkddrvnrallsyrieleqtasqkrlkqrkeqasrgllaarlsletalkeriiveqarlaeearlaeear
laeevklaeearlaeeariaeetrrmaeakvaeeariaeearlaeeaeqsrlaeearvakikarvaaqee
esrlareaqvtaeaqrvaleaqqatvleipeaetpteavfeteassvfdevgfseedwaasilaaqksid
gtivgsddeeqdtdeteskasweaakllaeelspseredlgkaareaveamelnmnakiqekaveretwa
qevvedegaedddennldmffdnegfdmealaqaarqaverydaestgetereswsesslrdwasyrvad
lrnelstrglpaigkkmelvaaleaadlalsngeisssagvqsegsgpvmaeekellevedeygimefed
dtaftfeedddddenlddilppmedlaalaaaaraavrdqedlfntdvihgsttdwsqfkmvdlrneltm
rglptvgkktdliaalaqsdldqesaavmdddeeeeeygsfeydattlvgaaddkeadldslfggrgsdl
etlaataeavlemekpvtslgrdwskltvaqlrteldkrglptvgkkadlvvalesadreldgnaeeekd
vdnlssnehvftvnhdyddelseddllndllhangadrealaaaarasvdregvlpepstdwsrlsptel
rieldnrglptvgrkgdlvaslqasdrdlereiaqldredrvgglgdldmaavaraareavkrfesveep
sdedlleiekepllssatdygsltlaelkdelrqrglplsgnkadliakltasdqvslvahresneenlr
gvspglcfgngsirdsptgadtrrpvcrpvrrtllvrrdsgrerradgfewilnasspgcvsrqfrtvnp
wfvvparfgrtervtalvpeslssirsrshrpsrryhaippddpgwtrappdanpwwerssvaesrstpa
dpltttvpgawtivapqtfddrpsdattwvatdtvrrtgvtprlpttplppaavsanpplddddvasvda
spqtpvraetepspvvpsrqrpinnnnnneaalvlkpvsmenalarpkspeqelkgksiapeqvqkvter
lseemesqsigdslrrihslsekvgsraaqaakdlrespqlpalasrlsdawtnvaksrqevwdqkmtnr
qeavrapvssedgsvtevpsnndderpffllpsidvsslyaskqqnmdhampdgsveeasglaksgrfpk
qshteaalvpslvsaententltvslksrysgeviaglgkmqeqvqkvterlseemesqsigdslrqihs
vsekvgsraaqiakdlrespqlpalasrlsdawtnvaksrqevwdqkmtnrqeavrapvssedgsvtevp
snndderpfflvpsidvsslyaskqqdmdhavpdgsveeaslaksdrsakqshteaalvpslvsaenten
tltvslksrysgeviaglgkmqeqvqkvterlseemesqsigdslrqihsvsekvgsraaqiakdlresp
qlpalasrlsdawtnvaksrqevwdqkmtnrqeavrapvssedgsvtevpsnndderpfflvpsidvssl
yaskqqnmdhampdgsveeaslaksdrsakqshteaalvpslvsaententltvsaksrysgeviaglgk
mqeqvqkvterlseemesqsigdslrrihsvsekvgsraaqaakdlrespqlpalasrlsdawtnvaksr
qevwdqkmtnrqeavrapvssedgsvtevpsnndderpfflvpsidvsslyaskqqdmdhampdgsveea
slaksdrspkqshteaalvpslvsaententltvslksrysgeviaglgkmqeqvqkvterlseemesqs
igdslrqihsvseevgsraaqaakdlrespqlpalasrlsdawtnvaksgqelwgqkmtnrqravgaqas
sedriipgllnsgsderpfflvpsidvsplyarhqrsvldisagvavepvstkngcreedasseaglqle
qlsdeiahrstsgklqfrsyrqralnfsnrfdmlsdqvgyreaqvskslqqslysqtkasglsgafpstt
qgddrsvsepeemiileslnesqggagspddddgeaiaddipginissilvsepsaiqvqqlskfqtkss
gicevltnatqggdrnvtdpqgpsfldedrggagspnydddepnideipsinvssifesessairevlrq
spenqpecistrkvstntrkdwvrsvtdpqrplvsvswnenlegaglpddettmddilsinvssvyvsep
navgdvsveltdglllpkqvrqrpslndsaplswqgtsrdakvstttlskwkwgallrvgnfrchleavt
grlaesyertqkflidlvssveydkawthaflqksqgltrenvtlmsddksdavgeslgnekrassnsas
vwkaeastlvsvnrsiledeksaasisqedsgaqvafpvrrntqrnqyfeaqpiaqrlfeqilpsvagep
lrkdvpgyiiqsavfstftwsfvlqrndlwtsmwlatgasylsvttgwqgdlvrgwsiavyelidfgrsd
lavwardsanefaalapfqrriptppknppprvllvwdhselfflvpksvkaerrtrslmeyrfeleaad
rerrrervaernarcllaarlelrarrqtikapillpeaqsfttvpktlpaidlmeqlfflvpksvkaeq
rsrallefrirleseerkrrrksvaernprsllvarlqqrewqealsplddlpslpnstahiesevgeiv
vvqktlgserkkrvrevnntaklfeyyreqlkalegrvlagirqqsickqertqrallesrlkfhatqrk
magsgrsqrrliqeqqaradqaraanmawwaeenrawqnagpewhaqlaadarqdrriqeaqavdrvrlt
ekvtsqfesnridqekrlareacntdewtvtdearvavadrparedraakrkkqskaqlntkiaaeaqrv
ketrseqkakqqeaelpqkisrelpsqqnskqqnaqkaeeakrarklvseqkgkqqeaqlahkaeeakrv
qeilsgqkakqhklelvekaveakhvhdirseqqvkqrkfelaqkaaeeqdqrnldksgmedkrreklss
eqkekqrkgqkaekaklvqdvlseqeakqeawlaqkadeakrvqeilsgqkakqrklelaqkvaeaqreq
dirseqkakqrqleldkraieakhvrdiisnqktkqrqlelaqkeadarreqgirseqkakqlqqeldqk
aadakrvqaalseqktkqreaqrggasrqrkkqqrgevkrieenrsivwatllekaragqegtrknaetk
lkveatrvppeevltdnqrkilkakkveeerivkqallaeekriaererkkkqarlieeqrnaeltaere
rkaeqarlaeekrndkvaaeqqllleraakaeelrrkeeheaqatqaaerrkreevrvdnvkahvaagqa
keeslrvarkqriatehaeeqrvliaaleeetrlqeeakrkriadeeerrqlvqaprqqrmdgsgekple
adhprvisdtfavqsvpskadkdslaaelpadevidlvagsvpagvkgvnpdgteeasrdnengivrgfe
edsrqamhhfkdnetrlaleepestksrvvsedaspavwvpkatrsqdetfvdiftyskpreggrnsail
emkdtraapqrarqaaqlfvtlalsrpaifraaaaarqssvlalvnvldagyfsfvptagpvyfssmrga
vvslvsmrwkvrevlpraaalqacslclsilaapaasfsvatshravtalasrpprlpdplpwsspppws
rspvhleepvatwvdavarpvserrersvsstnthssvcfgaiavskevdldwaddtdtiseddsvktdr
rpltdqatwvdpdaglwfvrdepksiptsknlprwdpslpteesmagaflvvtslgasvggidlptscvl
gclaaylttrpgaagtmarrggtlcyyltaqaiqtiqdlhasgrvqttirtlaesvrtsgesvtmesrad
fdtdtdtngtvasnpessddtvvsslhqdddktelvfpgnessygdtissdqdmkdedtvsfhedvdtnd
klassnqdsgnvalvsssyqddektelvlpdkesdygdtissdldmkddgtvfsheeidsndkiassyqd
sgdvalvssphqdnnrkdhtvssshlndestemvwsdehtkdddtvsssqdnkgdkrvssshmaidtddt
iesssrdsgsmasvpshqendninmddtispyskhnvddsdsipsfdisslqpipsidissmyapgasqt
ldqqqlglprpsspedldliavsaptrtptprtdsegthpvregpvfdntpnrqllseyqsvtdqidpsp
vddvrrekipnaetdallsvdrevpqaksktsvplemademmaepsnniprepvwtiwpvdqpfr*
>Phatr2a_39554
mntiafvalafaftsatavdvsvkvlgihenrglchndmdvinsrvqgalnnileaheldaigefdtdtn
ddgrmlrnsranslcncrinrslcfmfcspsqrfnrrardvenkedreltsssifaddeksskddskdsk
dskdnskdskddsidskddskdskndskddsedpkeflaeeddefldgtsekqtngeedlemdldlpalt
ktlanapsdlslseqiendiievipavylalaynddiglgcqltlrkmirhrelevyasvda*
>Phatr2a_48772
mrkstaqlafstvtffsrgacfelstcrsvapyysqivtswldenslpwtevegeqlsnrriinvtgkqn
nlrlhllpsptcpmncaspnltrdmtnraskndpiihlhqdvwqakedivksrllqrlgrikrriyarqt
varridnptaveflqchhlwaatrtkfayglytkddigelvavasfssrrnvvrkgvnhrshelirfcsr
rdetviggitklirafakdenpddivtvidrdwgggdgwhalgfqtvatlpslimavkagtrhhmvgagi
gckstsafgriglpadtlqrlnttssaeaarstllesghfpvydagverllllvshssaaiehgkdvcak
alwsdsqpsytsryyssncgitalltdaekehkrtepfkserdlasi*
>Phatr2a_46957
mlvrcsstillfltvksrayskplysppertvvllyhkpinvvtthaandvkgrmnvyddvlsmkgfsgw
nhvgksadrertpasfaeatqirsklhaigrldaettglllltndgglvhhvtnkdsvshqhhgnpvfkt
yealvmgfydnhspllekmrtqgvnigdkyggttrpvdelivktnptlkstlvslticegknrqirrmfh
algsgvirlcrtqigrsltlssvpmagqwriltekevetaldwrpryigevsalsragkttkavtgtsrr
rkrsnf*
>Phatr2a_44916
mpsplhqqnlvltkftmncfqallflstvaalnsfslapsakaktinaathlgtsipsdtirfelvstlf
alalvvspatslavsgggldfagidisgqdfskgnykgkdftqviakstnfgksnlkgcrfykaylvrad
fsgadlrgasledtsmdeallkdtvavgayfsasimdtltvenadftdaqfpiktlpllcersdatgtnp
vtgvdtreslmcp*
>Phatr2a_36197
mkasacsfalcfgvissalsfrihrsalissrnvdltilherrkrqeyrnaatqvlsnfmekgesasddv
dpidridfnapklsskldlktlavaldaelyekewfvtgnvnpiyfadsfrfedpdvkldgiedyargvy
klfdqntaraeiiatevsektpntvtctwrlsgrvkigpgltikpyivytdftvdpnsglitlqedrfsi
pqwdillsalfpflignvasppappveprvapvlpqmvgrtrgplavfsnffqnq*
>Phatr2a_37201
maffwnianrsrvplsaalvsqmarvmtfcdkpkevsdsqavesegeggpekqfregmqpdadgdyhgif
pkrqlwkpkfeyplwdtnwdgmeppltgdkemdrkkmreirrqgvtrhiilvrhgqydethkedekrilt
plgreqaeltgrrlaemiagaennfgsckikvlrvsdmaraketaniiasqipgiptsepdtllnegrpc
hhipggkattkvvvttddnhprieeafrkyfyrepisfsgdvetppetanttvgsdeehhefeiivchan
viryflmsmhftlmdgiygwqgatassrgva*
>Phatr2a_47107
mcfrsavlfllallsscdaqdplhlsarpwrkyptspdrshfsrsrpiphaygdlsahfldneeiktdrr
arrwqvnlktrnigrlswssriiwtniatfaaqawkpsftqwgikvsekilrgeelyrlitpvflhggfg
hiftnmislsrvgpdverlfgsgrflttymvsgmtgnllsaymspnpglgasgavfgvvgayyvfltrne
wllgpagqsvtssitqtmlfniflgalnpvidnwahlggalggaamgyyfgprlylvelpeggrivmdrp
iarlprniesipgnlagqikritrrmqveryktemptrpwqqrqqhmrqtapnrsikpgpvd*
>Phatr2a_32471
mksvapvlfvllplataftgsssfagasigistareeqssltmeyipsgmskeqwrkvkeaeksknngkn
lgktgittfksrsfmdwqksggknlfpvdptkvkspkdlpymqrpggmpddsdlkkpnpfsnmfsfggkk
kvdepepeekktnwwtl*
>Phatr2a_36656
mfrsqktfaivsfalawnsfglrqgssfafrfnslhvstttsdslhtlcgsgadsdderivtqgfshhrr
nlmlalglspplllspddaqaatslfsrfrtdkpadlfvvgpgtnasqarqrgpfipipytlsselcllr
llpvknalfrqlesrleglstlqnptrepgawgkarnstltaisnldnkrsqlepvfnpddsallqinkg
qrseqlieslrsrlvevvdatetrnvtkafeaqkeallalaevgellvanfpydvptevadgflapisag
nfvdlcvrnfynglpikntkkrlgsgsefdvanlpifgsfqegfydpltakprripleivrvdkstsvpv
lsysqglanlfgqasleptgeklpllsfsipglvamshpeknanggsseffalqadsviddkrslldgey
apfgyitegmdifqkikpgdildetfvdewgqlnlvkirqssfsevvqgse*
>Phatr2a_56506
mltrltrflafafilyklprfsllrkapahncdgqamtdlstnatakdkkdgpnwirgvnlggwlvmery
ivpyqfaittchvqgdfcwypgalsappllhkdyklcdltrchpyrnltifngtdypidewnlakafdnq
tlatkwfdyhfnnfirkedlvrmkkaglthlrvplphwirgdirenepwiagnrwkvfvrlcqwcrnigl
evwpnlhtapgsqngfdnsgiessvytckgwgrhpeniertldviheisdaiakdhlldvvtgfgllnep
fgdcklngyerfledalaitranmgpnvhifvsdlfgapkfndgswwldpvkyhntyldthfyhtfdsht
rsmspkehinhvchpeelqaeitsccyqdapstnstpsrgvkrisaewsaaydampgellqfvmegiavn
gtapdfyrilepdrreflrkfvesqmvayeaadsdlgrgwfywtikmeggafaewdfsrgleegwippia
tpgvasqdvygncdrilestnnsmaivhafpwgdesywkqypivessetrihrsfvwlgiafvlafalsn
llrrrrqlfgkytsidsevdvevpgksnpqyvqe*
>Phatr2a_46926
mlansmamflnfavllisrdllvdasfvgpscstfqsrhssavlatpreeaealierarkmreevagleg
rpieqveaeakakrenrqqreeaaaasrqakkeavserktvngsflsvpetfddqvyqakqaverackeg
vtrqvirfalvppgdvlnedrqwpggaqqmyreaagpltrellrqvrvsptnasgdtaatswtnkpnvts
qdiwdfdgsawvaatyegtyntiqamvlpntdnkytldiqgmseslgmgqllilvnpfwrdveswgfnll
apkakalaqeiifdsgfeetyvllqksiqgedcialkafpydwqlfayaetdywpydqyivhlgstaeep
kstdfvpllqqreefrlsknmrqmqrmlkkde*
>Phatr2a_44769
mrtlqnlvfafllipsptmafvpppprslrytatpthptprsaslarnlfdpslvatnvvsvdtsslata
asallesmvpafssgqglptafpstdlllsfadqgqnlagiffqasllpyllflyflsfranrisslgnf
gfqfvllfvvstipsgiiaktvygtslanvdwlhggaetlltlanilvvlgfnqamttpnpsapetlnkg
rlaalgvagtffafmaagpslgfdvhsaflygagnlgpdtvaslpwidaarvepenalsistwaihfssv
feylfamnlvwkfaettgnerwkgltwgmlplhasgicactyhffynpaalqflvtsqagltllgnitcm
iaafriaqsngwtfaeanpwpksatspsglvadglaqqplqlsavqdsnlvlatklagltlvtsyavkyg
elgldlpfapnapvalamivglpavtayqyysrsqlqstveggggfslpgfgpkgeglsmadvkkfgvag
tlayvltelafwivafpaaayalynttghwpdvfndngdraavlgfifaganiarafvpvrlgaalalap
wvdenllnrdreqsngesreedevipvkkl*mrtlqnlvfafllipsptmafvpppprslrytatpthpt
prsaslarnlfdpslvatnvvsvdtsslataasallesmvpafssgqglptafpstdlllsfadqgqnla
giffqasllpyllflyflsfranrisslgnfgfqfvllfvvstipsgiiaktvygtslanvdwlhggaet
lltlanilvvlgfnqamttpnpsapetlnkgrlaalgvagtffafmaagpslgfdvhsaflygagnlgpd
tvaslpwidaarvepenalsistwaihfssvfeylfamnlvwkfaettgnerwkgltwgmlplhasgica
ctyhffynpaalqflvtsqagltllgnitcmiaafriaqsngwtfaeanpwpksatspsglvadglaqqp
lqlsavqdsnlvlatklagltlvtsyavkygelgldlpfapnapvalamivglpavtayqyysrsqlqst
veggggfslpgfgpkgeglsmadvkkfgvagtlayvltelafwivafpaaayalynttghwpdvfndngd
raavlgfifaganiarafvpvrlgaalalapwvdenllnrdreqsngesreedevipvkkl*
>Phatr2a_45456
mntlealvvllclvffapsqpcvsavnetfrfgilpksldnpffdpvrtgcearadvygnvvcvwigpeq
eeptgaaqvewidrmidqrlagdpealdglaisvvneesvkepirraldsgmsvicfdsdaansdrqayv
gtdnvafgeqlgkvllqlqptggmfalvsiqtpnlelrvrgirsallgstwteppdsilyeeagnitltl
qnmrdlkvanpdlgaiiplygtvmqyedlwikyvdshrdlthviadagsnqisllergfadglvgqlpyq
sgevcidtllnlrresggkpsahrnssdlvfgtnlslllriplilptltvdqnfvgnyrilgyvlfcila
slsivvmawvlmkrktyivrasqpiflivvavgalimsssiipigfdnenysvgacsaaciatpwllsig
fstvfsalfsklwrinrvvesaqrfnkqvvtvrdvilpfcllmvanliilicwtvvapleyvrrddlgtd
pwnrvissygtcmtregqrsvpfvsalvavnlgallfaniqaykarsiqsefseskyialvvagmmqvsl
vglpvllltvdnppvyyllrillvfvitlaiiglifvpkmlhkpkengrqvvvshgtpsteeiamssmsm
vsnrgddgimdshysqsdwkalpkgsveessgvtsiasiraaaaqaqeqps*
>Phatr2a_37719
msigivrhtivgallfvtsthvpglvsaqtttlplsaanvhwgyfsktldpvltvasgtevvvemathha
cddwdkmimgdaameeiytwtgdivgeefrgasgggdgvhiltgpifvedaepgdilkveildlqprpnq
dgktfgsnaaawwgfqarvnkadntpfyagsfsdtptqndeivtiyeiveengqsfavpsyqfewpimtd
pngverdyiaypgtcvphdthsitipssdvtdmgwtkagaityydnvfkakipinyhvgcmglapashdf
vdsippmptggnldnkrigvgttmyypvevagglismgdahaaqgdseldgtgietsitgkfkltvikqe
dftasqavldfplgetatdwiihvlmqqqkihlhkpasf*
>Phatr2a_43750
mftvsrclvlllfckarlvrayqplkgvtatpvkdpsgqvdigewlstndgsggrrlvvfgtyaadfnai
eygqrlryywpklreekslekcalllncqpaaakalaeqvdlpesielwvdnsgesgrkfgvgrgwlpen
ndinpylklfgmlfglgawatlpaviggyignpftpqpwiedalavgqrkgrwpdnaleissdgnvtnkf
telpfvgrwprrplelatlrlqsmigislsewktlapdeealgagvltqlggcivvengeplfewrdpgi
cavanfedilskl*
>Phatr2a_33153
mstgtknsffattvcvalfcfvraltslgtvqnlqvfdtelkdiaesvhslsvhgtgadsnnslpkakpd
dvyvlesktkaavresslrestlvtnagiefrkpiwsnassfdngapsilvqlngelanylgfiakafgl
vwwlereygvnptivlrhqqhpkwvgahadvtrcfpylrdfnfgagntrdiskelsvlsqshqqsngtae
rvvdirsevpydktiqsflslyakshihiggeksrinipflttkqmscrdlivdkyyddirriyrfdksc
cvdvpdpdesvfersglrkqpgyeelapeqvanelfahlnpgdkvaiisrypndfrtqmivgafekrkir
arvveprsgvadfcflmhtqkemvgtawstyflwagllgnatsvrpytaivpgrnskidshnfthpdlks
rfrfehyisnftagdlrkpkgeq*
>Phatr2a_50224
mwnlvlllslvptphawvptrsntrrialstkimalpmddlaktgdeqnpcwedlydddcvmsnaaaanf
vaskwikglpcgqgledcdmpedltlpetrpeagvdhvdvmeflglhraeginndknrgsflqp*
>Phatr2a_19943
mtstrifyvvalcimafsgaeaftsaytvgrpafstvsqtantnppkvllahtilfgkkearaqgnerkn
kservrktkddvievggvvleslpnamfrcqiddapetqapvlatisgkirknfvkilvgdkvlielspy
dltrgritfryr*
>Phatr2a_32938
mgkrasstlsedpprflspwrilflgvsllamgtfaflripglmvdnakgdplvnafycsvitlttvgyg
dicpgdltllgqvflvcyglfglgmfggpvmtlasswtkhvpgglptvgtvamsvgvgifmqleglneae
amyasfitgttigygdvtpstdagkiavafyaicaipvvaglmeparvllegtwncdvlpdddfyqea*
>Phatr2a_34908
mnqllfvfaflclstvssftipvrhsdqravlvfagtkedeiaaleeklrrlkededqkmkeedlnvfaa
dqrtlervrgkdmllseqelieaqimekqddsdgnivpkvaaalglavalllfaqipvgqedyqkysvsg
sstvrtidlgdlnrdvsrp*
>Phatr2a_33371
midkvcpamilpqvskfawngsilillplaalaqvkvfllagqsnmvgmasvqhleilindhnithndfr
edlwngtgfrsrddvfvkyndrvgklepgygasvskfgpelgfgwtvgdaftdnplgggrnlavdfrppl
sgegqfpdvkpskygweyrqmihaildgleaiqeiypdycedqgyqlcgfvwfqgwndmlswpfvreygf
nlanlirdirretdepslpfvvgelgmhgnltgdhstaatrvktirameqgvtllsefqnntifvktspy
vinngtkynkiyhyngradtyyhmgkafgrgllqilnnsaatrqrvrkarpkn*
>Phatr2a_29821
mrkaiisknvlcvlfllcqkltasfsswddldklplpawyseakfgifvhwgvfsvpayknewfqnnwqh
fkyedyvafvnkterqnfayqdyahrflaelyrpdnwadtfaaagaqyvvltskhhdgfcmwnstsiptt
wnwnavdigprrdllgdlssavkrkkspqsgkklrfgiyhslleffnplytydkgnnwttqnmvdlkalp
elydlvdryephlmwsdggweasstywkseefiswyalnstvgkeavwndrwgtdtqcrhgsyltchdry
qpdglvdkkwekcmtidstswgysrvsdvlqylnttqlvhtlievvalngnlllnvgpsadgtinpvfvd
rlmgigswlsvngeaiyssnpwkicqnetkfsvfytrrtdvlyahitewpensllrldcpvptkstrvnm
lglddrseisfslngnrstgesmvvqlplltpdtipcqhswvlaisnlanlyk*
>Phatr2a_43424
mnfkakftllavvflsaatafapgfvkhtamklemgyvpdgltedqyrkikmddarkakgkelgrlgpkg
fksrslqswqeafdhgkaghtfapidykervkqglmkkedvpymvrggnwdnsdvkgakklqwskkdkdy
akggykkeqsasilgsgpgfdwtgmgdkknkrnmpgmg*
>Phatr2a_49850
mirrqrsvsmkliitvahslslvlvtcllarsvaftapsrpvsvprtveharfgavpvssvmarhrsarh
pmfmtedapeaqreetipatspqavrqkvaaekeksglakavllavplfckfvivlcikfltdlvvfpll
wtyrlarltkkkilglfgkrsspfdgangdvqgnkdapnqalppkmskgl*
>Phatr2a_50200
mmsrrwilfttawirfglvvlpairafsfpptsklalvrgsclrrgdrqhwpsddhpltslrnavshnpe
tvssevgggssgkssstatnatsqtirvpesvlpvcqfcelpfgsrnalfrhlrtdlvcrtrareanggg
peslhpithanvrydmawqiayvrgkdpvpsftgvasasasfgnptstrrpeaeragillrkaveyalna
daagrtdpinehrgttnatvtvsapivtlgpsstqvtvanqrhwilsqpvdtaaagdvitlsywgpptlp
gsdescrarlprllnltqdylthataneddslrirvvsakylsssrrlhaersctqqvyhyllplrwlpd
gdelerwwlrdskqqqsrdansdgkekgglhtnrfvtpppsdalrklrdalraaesvavpnrrvrrkplq
stspandgestevgtndsngfsalpfelklassrygtlahkakrawhnfadpelrgdaspnqepvwrvld
rarivefwssntrvsldnlpttasknsreeaiavlefrgdnfvaqqirrivatalaathgytpsdvfeva
trpdvftktpiapggrlylqgarfhfdeqrtgeqvfvgeevvqlnggtaddatvwvqsellrqrnseklr
qeesewltrlkyaanemnlgmddwsktdsnllslpaapnsfqaalgelrkiisegcwpetsiarsnvirr
ddlrhdskdaraggsftvvnptfrdglyrdavganplpranrlfpdlvqavfaleaslsehnlkqangda
gigihrkrgeprppsshcaincnarftphvdsgrgagqslsmivglgdysggelvvegnmhdiryeplef
dgwklrhwtnsyhgerfslvwftpevkdst*
>Phatr2a_42968
mkktvlqclkiigvlstdltscdslqqefvnikrvyfkkilvchpdkggdaevfrnvqtsfevlrgiyek
eaissfitesafsaqnfddvfrdfgemptpsweyyheaaeenfplyrverarsnrsrctqttklgkkcgd
dkliasgsvrvgsldektgtytrwnhlecwrvpsriwlgiassrededsvlntknvlqsllqmndvllsg
inemnvegqmefvthimdrsswarisqrrninsskeldmsvakqtqparqaavfprdgpssresfivpip
gengvasdalkgkrvvltgvfpevgggrgltlgkekvkkmvesfggrvtgsvsgktdmvlftlspstnlk
livgkdpgfskvsqargrsvtllslkdlkegiesncleytrhedlkissfssgyknnsaalsasssdfai
aagqapalpqagltrssnskmpiassgtyafhsaikaqpvlpvtlsstspsssnllesakfvvgsheasp
vrsavpkgghgllgrarfveaptmlrtklqeairtgatmdqeskipisqetqrtlentlaeidgvgeqgp
qpqpniplpdlcdsikglpfritryryktlkaevnlqkqrtakraregg*
>Phatr2a_50443
mkflhsalivltsasassaftatnffclsqygssvsgcpedfirqwkaagsttnriskknvaydcdedan
cvivdacddeqcrtsldvrihgkwydlsgwrkahpagahwidwydgrdatevmdafhsekgramykrlpa
sstesvamlettiapdsstqiafrqlrddlekegwwkrdmvheftqlgiwaslvvgaavtahsapplatf
llglsmtaagwlghdfihgvdsftdrlrnfagvaaglgptwwsdkhnkhhaltneqgvdediatdpflft
wapdpkddsplrkiqhlifwvpfsalfalwrvdtmqvvieavenkrvgakgelyglllhyavlftvfpvt
vwlpaiflsglmsalivtpthqseemfetyqpdwvtaqfqstrnavttnpfsewlwggmqyqlehhlfps
mprnrypalrerliqfaadnkipggyresgefeilrmnwnlyksvaeadavpgapptrgrlgqqgairet
nspaaqqekakidqtvakgngpalesv*
>Phatr2a_39088
mrrigllsallllsaafaeqglrrkrnlldiqveseihhemispynelvlddflwggrklmkvdgksksk
gtmdsfsamalkstkspkstkaglnspqmttvgigsfspkskkksqktedcysdvfgylfcdssmsfmsm
svsmsmvatptmptnpttpttpiapltptapstpstpttptapttptsptaptaptsptaptaptsptap
ttptiptvptqapidgcsslprdealrtlvgaitdettladstspqgqayqwmlntdpasldpctddnvl
pryalttfyfsssgaswtnssdwlsgisecawygvvcsstgtvteialfennlagtlptelealtdmqrl
dvfdnelggpipnilskwpflaffdveknqltgspfvdaiglfnlqsyrvslnafvggtipadlvdkfpn
lvelwlsnstmigsipteialmdnlqsiflygnsltgtlpselgqlnlerlqvqdnmfagriptelfrst
nladlrldtnklagpipsavgaltnlidlrlnnnvltgtltteisrlsnlvffvlqdnqltgtfpdafep
fqalqfvdvsgnnltgplprtvfdvpvieilyfddnaftgtipgnyanasslrdlwlndnqltgtipptr
paelasleefrldgnnlvgtvplslcalpsstaltadcggpspavecvcctlcva*
>Phatr2a_42869
mrrqatsafllvwcfafslppttkswaftiqstkalspnpipyrnaynhairknrfsaagvrptaifsqs
sgglqpsnqvvdreesstkseellpppalenheatyvptklldssvdeiglidepdpasnadlmdpewkd
lkkklfngtllavsfgfviftvlnidhgmtrgwtqseiamripldnwanyessleekpiftktlinvviy
llgdwlsqtlfqkknvldfdasrtlrngfiglcfgplvheyyqfsdhilpveggiwnrvekilmdqtiyl
tvkcsvyisavgllqgddwstvkqtvkhriggivftawkfwplvhcitysvipaqhrilwvnsvdliwna
ilasmsqkeepkgdstdepvvavstmndlklskdengmaeaiakdlfflqqevvtsatpfgsnssalfdt
vqrssmesssfpppignstaahaa*
>Phatr2a_41396
mkavvllaafaavvnafsvapgssvgsrhsrflhqssmapwwptsssssirlhlsttepetavetsetrl
vgddaayfsleeqslnkwlqftlatgtvlaavawawflpgglhggdlflqsvqattgttdpavtvfsmlt
vfavahsglaslrtyaepvvgarawrvlfavvslplalscisyfvnhshegiqlwdlthvpgmhtllwvt
nfisflflypstfnlleiaaierpqlhlwetgitritrhpqavgqvmwcaahslwlgtstalaasvmlig
hhafsvyhgdrrlqtrhgeafdyvksktsvvpfqaiwegrqtlppdyykeflrgpyflvvggtvaayfah
pwmqagaallhw*
>Phatr2a_48898
mwlkkhllavalllacviattlfqfrafpglplhqapiavrlskvkeklkqenskslrpdpealhqesgt
stargrcainlfglprafqslvlpslvqnvlspnslyqcdyfvhyyfltyeeagrsglggridpdeilll
eqavrdvspnsvisfrfdheqafwdkyqpfidkirtakdtdgrflyfpwrdtsyvypetldnivkmwhsi
esawevmtkheletslrydrvavlrsdvvyvtpidvfqdnwrlindsdrvavvpafgrypvndrmivgpr
eaveiwaaqrfnrlethikfvqenhpgwgmhserfikwtinpairdsnttivedgnicffrvradetvki
ndcedgksvvaapsiventgegkakllesilgrkclvrppdsastslqcpknmt*
>Phatr2a_48862
msifqfisrwralallvpaiglgsfleadalsvrpaanhpealcglpsvtldrrqalvrgtiaattglia
sgvippfvasadaipptiapiatlsdggafplasvlarnqkgfaravrdsgisrdqlyicgsvvsnrasg
yeaarqatskgwqqnmekfsygnieyldqimldypgpdcesiqgqwasfesmhaqkltkslsvsnfspae
ldcvlqkakvkpvvnqlpysvayhpdrnvivenkkrgvlvqawaplggslggrfsssmkgtcaqigkryg
ksfaqvalrwivqtggafttqsknkahftedldifdfeltedemarltala*
>Phatr2a_44725
mklsssviaaalllvqaqsfmptlstgtkstaffakanpwkdqnidgyeadvggpkegpkkvpwkdqsvd
gyeidvglkkgepgrkesapynkgddtptswsgeksprtvaprdkpaatpwkgqnidgyeadvggkqegp
kkvpwkdqnidgyekdvksrkd*
>Phatr2a_20668
mmqqqqqqqhaaqrragvgtillslwfvpaatafapstplafrtqtpvvttiakvartpltlsavvdigs
esafdqtiasaggslvvvdysttwcgpckviapkfeelsekygdavflkvigdaspdasklmkregvrsv
psfhyfkngekvdvvnganaeaieaaiakhgaer*
>Phatr2a_18083
myitmirlsqfvlvvlllsldliegfyrgvvetnawsppgkrrnanglvaprtcssrlcasfrfknveem
ldnfreepllisftaincgpcklqkkelqavsklvgakfnmvaidtdrwprigtkfsvgklpclvvlkng
vvlarlegltkaevvadqvrayll*
>Phatr2a_24110
mwrssvrfllvwaasagivtlafttptiptvrrmtrlaatetevpviingqnieltpalvehvnkriggq
inklasngaiqecdvilsvsknpkvknghrvevvtnlkgtsiichnespdmyasidaashalyrklckyk
dnrvagwhggekmgndimevlenledvseytatpvaeeyvdpeaptitkvknfdltkpmsvqeavfaldy
idhdfyvfrnaetneisvvykrhvggiglvep*
>Phatr2a_44690
mtplrcafvvwigwlrhfdaaaawtsrtawspgfrssrdvatgcaaapadaksdavaavtgvtlkvalda
ngaaadraaneslrftcgealdmvhrlrccsdavlvgrgtvqadnpsltvrrtpcdrqplrvvldprlel
lrqktdqgarfalledglttvvyhtvpdldedslnlletitvvyvpptkpsgdnvphgdylsaatltrdl
rdrfgvnhlmveggpltarqflyehqvdrvilvhaslcfrqplesgltekvlvdagleklgtepcgvdqi
eywsrpelpwpttelskwp*
>Phatr2a_47527
mkrptdqakllflgllrtasalatepkvgaaslsyasshtaaatasasvwphsrqsptqpqqhitlrlar
ktdipglqacniatlpenynpqfyanhlrtwpelalvaecheeldldarterdksrhsptplssyspfgy
tfhhlanghgsshnsnnpsrdaksesnivayvigkveerqvlldddhwqptehdmygmprrryvtqklgh
vtslavlpshrrqglaqtlmeqlhyhliscygvdsvglhvrvsneaagklysqhgyeeaeqissyyqdge
daffmkkilsdgnrnrheniphfspshssrlnlfggalrktpkpwqegpmslrlprvlvnnggvaaeept
hspqasptdtthrrncdnnhdhipelltgtm*
>Phatr2a_49075
mvtasfaiaciamvtitlndwirvyaytsvrmggtpfsrstkpqallmssewssfqalddddddlmgkid
tneyaieddsqerkaeigsslkaptidrsadpiqvpaelteetvlgvlsacrgelgtlfgysaenrgvgi
tggvdyvdldgpsvilslkgrfwhqrtavlervgnylqqripeivdvqvedpwqltdaanedf*
>Phatr2a_31632
mklsltfislivivdqtlgfspgllsagrritqllstttsfstttalegdlntqslladstfsikpddli
arakqvlgkeiglglkdggeclaesfafcapvvgpidrdafiqaltsfdletafdleqqyfgwnvdplqp
nrvwyfnrqkathvntfqgveatgkklelppqcyhmdfeesgkvtefgfytvdrqqgntgglggafaffy
gvgkplpfpegrpyqmswqrkfftafinvlqkfkkd*
>Phatr2a_34358
mylkftsffpillecthgsstmgkqngrkrshedrddaykqayaqvrfvpilstgrpgtphryfaesytv
ersdskpkdandaysctdiisqvvhkhanglvvvtagnhlppntqslqlliqespaaqesaatkrkqqak
mlkgkqmegsvhpndviatisflkggqqhcvpllsnvwgtvlevnpsltepkarlprsiaedplldgyla
vvlpsgpfppavtltgellkkktdnsgecfrqaek*
>Phatr2a_37787
mvptvtpllrcevggrlrwllpllvvlyhravgasaavtdgvsfgmdlqlrssadsdpssmivqllnpti
lflddiftdafpqtftqvrftvneydiaaatgdnvdrfylgairlkgtayfrvddnedavdglpstarvg
avaaqafqeydveyletligtttdpflngltytivkingggavnpeqpsslpssdepaletwmivliagt
avlcavlcscilwlcccvsdlddthaeqrstypavtksdsrgttkttespeadssapgrprslspvhsia
sqdssiftynprsttrarsvdkqafasfasqttdmdmeqwqqnsvlggssadtsmdrsnhdsssslpfgn
disaienkkdlsliaegtdedsatplkpeelmqlqaqqlalaahnnnnareqsrsylsqaaledleqgrr
qrqqqqqresdsnlsilarqppqdatnhviqdlhdlsyeiaqirsvksadssrgrgrsrrrs*
>Phatr2a_49339
mrrvavfvlvlsmpsmaaafaprrswttattpagietaatmarrsllssllrvstgtdsekdtnastdsi
qtdsvvteasarnsklvrnvppfqrilaanraeiavrimraatelnagtvamythedrysqhrwgadqsf
lldkknptsspisayldipqiirlaldagvdaihpgygflsespefaqacadasitfvgptvenlqrfsd
ktsarqaaieadvpvvpgsdgaleteadvtafveanglpvilkaamggggkgmrvvrrmedlipffqaas
sealasfgdgavfverfverprhievqiigdgtgnvvhlwerdcsiqrrhqkviemapawtlpdelraql
heyavrltsqakyknagtveflidaelrpyfievnpriqvehtvteevtgidlvqaqikiaagatleevg
lvqaniqprgvaiqcrvttenperdfapdtgtvtlyrhsagkgvrmdgigysgmtitpyfdsmivkytal
ganfpetvarmkrvlqecrirgvktnvgfllnvlshpefetgivttsfidenpqlkqtsmsmydfaseeq
adprktfaterlvrylanlavngqppelgadsqkltrttaiadipapeirsegnaavpsdespnqpgwrh
llleqgpkayakavrehqgllitdttwrdahqsllatrmrtqeliksadytnmalanafslemwggatfd
vamrflrecpwerlealrekvpnvpfqmllrganavgytnyadnvvhkfckqahdsgvdvfrvfdslnyi
enlqlgvdaageaggfvegamsytgdvadptkgkysleyymnlaselvdmgvhslaikdmaglltpkast
llvsalreahpdipihvhthdtagsgvasmlaaaqagadivdssmdafsgmtsqpslgalvanlagterd
tgiqlsnlpplnsywedvrslyapfesgqlsgssdvyfheipggqytnllfqskqlglsdrwteiktkya
eaniilgdipkvtpsskvvgdlaqflvsqnleanevlekadtlafpdsvinylkgdigvppggfpeplrn
kvlqsrnlepiegrpgkflpdynfdkerellekrfgkanidekdclsyalypdvftewkdfqalygdvgk
lptrlflnpmqvgdeveieiakgqtlivelvsiqdvkedgtrtvifevngepwympvtdqnllgdsavre
kavapgqvgasmpgvvvglkvkagdtvqegetvatlsamkmetsipatasgvikrvlvnvgdkvngddli
leie*
>Phatr2a_23160
mltiqsflialactsacfythvsafapltlgrapafvlsaggfewedpseafdqgvenpfksevlvgsde
kikssagrllgprlngsnvyfvgimgsgksavgdilarrmgtynfldtdeiieratgmtipeifkaegee
gfrtveaqvldsvhpyvrciistgggiviklenwsklqtglvvwldcepevimrriegtdrpllqtdnpl
qklkdllaeredkysqadirikvtedmdtehvadlairelhnfidenppawklakskaqaegldwvk*
>Phatr2a_46092
mpstarampshrqvqsigtrngvklgrfgivsalcliitpsaaftttssfpviwrvepnllqgrnpisrf
hfrtpdyatrprrrgpltttsadendkksgpldkavakfkarpgtyllipcvaaivgwftnwlavqmify
pvrfrgipiyrrpeiplgflgwqgivpcktrpmseamvemvtsqlltveevfarldpkkvasllapevpk
ltnsilqdlfpkwvtampsavfqgldsvsqgvmmhfnrkflegltknmqsnidsifslrncvvdqmlrdr
sklgelfkicgqkeldfltnsglwfgfllgliqmavalfwdnpwslsigggivglatnwlalkwifepvd
ptrigpfvlqgqflrrqpevakefsaffanqiltaeqlwysvlndpatkpafatmfashftnfvhkithg
frvtlepetmklaaakaleklpnhvpvlfpymdkalqlestlrvkmeqmtsrqfereedeltlilagavl
gfaaglvqqgletgairmpnvwqvvrdfskapkaqsklvfersrsalarstrrirqalvgpfrkrrdklp
gdeseas*
>Phatr2a_22936
mvnrsvshlcilvagsafastqafvpsnravafaptvshvfktkkpkadgrhcrhvvfmgwgpdpiwsps
kvttnskacesgnsvtlnvsvqpetaseyklpgqyvqvrlddstkplflaiasapdaenasfeflvkkte
gndwltsiapgtavevsqvlgngysiaenidslkydfptqnillfaagsglapikaalesgqlkvgsdss
rqarlyygertaedlcyvdkyseweaagfevvpvlsqpdesvwkgrtgyiqtaleedgvdiprnsgallc
gmkgmteavkdfltkagvfegrvlfnf*
>Phatr2a_49956
mspcvsflrflltvsatsvasallfpatgrrcggralidnppasprfrlhyahrpsprptvipdavlvdr
vddnnnvddsalfdtpihnltipelrtlvtalrqhrrdtvaspiassttttstatpeaeadadarrlasl
psdeaaheltvpelrhqlaraqadqaravaqvqqrahdeltklrdahataqrqsqtrvrvledtlrnatv
argneqtaakelvaqkqdeatrrvkaaeeqarhtmermeiqfhnrlmqkdeqvqrvrdeiaqarttlaek
erevevlvehtqslrqnlkttwglvklrlyqrfqqlrhtaaghkpngrfsvpkldnskspfrdtplsrh*
>Phatr2a_56296
mkfavfasllasaaafapaqqsartsvatnmafenelgaqpplgffdplglvadgdqekfdrlryveikh
grismlavagylvqengirlpgdidysgtsfesipngfaalttisgagiaqivafigflelavmkditgg
efvgdfrndfidfgwdsfdeetkmqkraielnqgraaqmgilalmvheqlgvslipn*mkfavfasllas
aaafapaqqsartsvatnmafenelgaqpplgffdplglvadgdqekfdrlryveikhgrismlavagyl
vqengirlpgdidysgtsfesipngfaalttisgagiaqivafigflelavmkditggefvgdfrndfid
fgwdsfdeetkmqkraielnqgraaqmgilalmvheqlgvslipn*
>Phatr2a_38533
mrnagleapiwifgatislsavaaflpstfsyaskaklpfkigkatetaysfpftlfyqrkivsfdpded
falksgdwpytekdmnrldssddarfydnprfvthiddraiasltafyqdgfesllakeipekrldildl
csswishlpgehesevrygrvagvgmnreelerngqlteyyvqdlnkhstlsqfkdcsfdvianvvsvdy
ltnpklvfeemhrllrpggialvsfsnrcfatkavalwlqaddidrltivasyfhyaaswssleaidiip
ekqllperpsmqemlsnpskgfawmntassvqkgnsgdpmfviravk*
>Phatr2a_48084
mmkntsalfvwlvwgvgrslaaeipadtdadsnssklmihvphrlyqeggyrhrealfgispyggsivqn
vyytnsdlceiddmsggfparekegtrmkpypspfllmmdrghctfvqkvrnaqhmgasgvliadntcic
sdttctaanptapcemtepimaddgsgadisipsfllyktdadkiiaevkenrpvqaemawslpspddrv
eydlwtspsdgisaefirdwkdvaialgdkayftphmylhdgeksgchapngdnycftlctnagrycatd
pdddltkgisggdvvreslrriciwshygaangigrewwdyvnefnqrcsaadyfaddacikdaykhskv
ngdtveecmsnsggtkqdvvntklkteidlqyqqgvvviptayvntavirgamqpstvftaicagylagt
apakctqcsacpdpvgcirtgkctsespayastdsgvsthtfatsmlfvvalfsglgvwqykrsreemrd
qvrgilaeympledqdqmngkgddngssgmmsnpmgfaqggsgmslis*
>Phatr2a_46366
mvlqkrltrglsfavilflastankaaafqaslvssrtvsrsfdtaigpvakdiepsplsyseksrlyrr
dfydhdswlkhraknrfvgtlskvldsgvvrqladeviligavatfvcvfnalcvtgyedfsnlhhdpif
nfgaplvklpgepfslsspalslllvfktntsyqrwdearkawgvivnnsrtviretsawvlqsdlsdee
kyrlirrvadcvwlfprslqrhllnpaedeeayvkdvrakldpvlaedlvsarhrptramyemskavntl
pldsyqrstidqgvsqlcdacggcerifgspvpsiytrhaarfielwmfflplalyspfsiswnhwfmip
ssmiigffllgieelaiqleepfsvlplgkiasgiglsaeehvqwaeeqmaidrtsgpssygypapipes
tvvsrgptystptcqlqqtpvplanggfsylnnpsqqsistseldndessyqeppteqrqppvvatgdys
ylnppalsedgqpqnggltyqfgpprrlp*
>Phatr2a_43432
mpcrsrvalvcavsltlfrqtdarlpeyqqdelilpghirfehvvnplphtyislsdlpqafswgnvggk
sylskslnqhipqycgscwahsamssladriliaqsqledditpdefnlsiqfllncagevagschggst
tgvfqfiqdfgyipydtcqpylacstdseegfcphvdttcapeticrtcspngtcravstfpnatvaeyg
riqydtsaimaeiyargpvkasvyakpiynysggvlwdapeyqadkhnhgvsiigwgyddemdrqywivr
nswgqywgemgffrlelgknllmiesniawatpgmfsifdskcqggsdylksftykdpskdmallqrrss
gst*
>Phatr2a_47114
mvvkyglhvfvclafgiqcslnglfwllrneqpvpgygvssaqlqrstdivatvprnekesqrfvrgtsl
vsknsetgsytksgsvgmevkfpgsptlddeqthievaesiavldgtltltlanssivdlpkelslarnl
pasipganseqapikrtpiqgdlsargrstrfpsiekrvelymgdwyvpdscldavkgtilferndddgs
vtfqryttgkavetksvgtkpsskstfaidffairqqaeyqstsaedksatqdvanalcssvdmqawkyn
pvaapllvrigadgehsssshnlphlrairrsqkhettrlqiaesgacltllshfptldnvavnddvspi
iwnfrlqekrmkqtilnidtdwskkrnqtlsrqhfvdkdeekigsenvpgatesnfaakcrrrpvcrlvl
dsadsklvkamlvgshsmpdtignvrikapaltkrkeleskalvimpsntldlasallsksvvmmpsatt
tswlmedllepwvhyiplesdlsnveqrtqwvvehdheaetiakqatlwmedlmfgkeaandneaveqli
lrrysalfrpqgsseasvnrlvksqistshsaltagnrsihaliegskrtamvdsdadvatavcyktlfg
avdlyrfiqwaaynhmlgfdrifawylpsirnyegfdllaslpyvtmienvegvvkevrpgyervvgdgd
qfalektclkgvakdydwvlfadadeylwfnqsigvkeflhgnsgnntylsfgkymytrshgvnasdngf
gldaypfttgrycfakpsyapekralylgdpvcprhfgrskvmvkpafhdkvnvhgthipnpeqqsvhfh
sdvahfkewpdifskvnpilqekksftveadsgltlhhsldraqkanpdgtynvfyddklsnwlrfvatr
rgg*
>Phatr2a_43471
mrhsgvattalglfalpgarpfsfsstgtyspqtfapccaatsrrnsatcnnesfqaddislldsmpdre
fktstpskgdiselylslshfidmmdkappgtlqteeirllremmasiaeeneghvdtmerllyrmisew
gaatqnmrddriillepkledfllvfkawqatlettlrsktssgklntkglsvtvervwrlfatqkslfe
nglesvkpdqetfrtvlsvfsvsrdrgmdrkvwslfeamqssydvepdesiynfvirslaksrqrgaaer
aenllreavkqyppwmdvkgrvrgmsvesfnvvltawaksgldygaeraekliifmdevdsangspgtvk
pnissftslidayaqqsewdgvaaaerilnrildfylegeaefqpsiatwtivlsgwsrlsrkgnrgaas
radrllkrieslhqegriefepdaiayvtvmnafcssktpdgpprgedildemnerfmdgddsmrpsaks
vrmvidawvksngpgcmekaervldryedhlassgppdephgtfedtteiykillfgwakngdperaqdy
lldmvdknmqldsfcfdkvieantflngqdslqrstqvfellekarktgtikpnervytsyiraiakarv
pdvaekadavlqrmqdlfaegnrgieptvftynavlmacsetpntekasnasafkialrifnevrgqrrg
pdhvtfgnmlrctnlvpkgdqkdklvkatfqlccktgwvnsfvlrdlrdaasaelleslfsqsldsldve
qlpaswqrqfankrr*
>Phatr2a_47073
mlrilslslfllypalseafvgqpsgwylslhsvirpprttafvrrrrdeeyedwdnddiynedddrrrd
lrrrrrvprddlgnfddgsgldlpssygrrdgwrlpesvskallagvfvlgvglgvtidsqvntnpkdla
srdaidnaapnptlcaklgasamafdqrvfvsfnpfnvyvsqadvkpacvlreanvvpilkarglindne
vrsckqnmntwafvgslddtpqlscvyrsqdaqneflsnpkvglgedyldddrdnleklkstgklvkggm
teaqkallkkqttilpgle*
>Phatr2a_47505
mkrrwtshglgyaavltalaglgyhqrvvrwygrtsiaptldfpsivttsptlthgtdptrhtfyllpvp
elttwlvgnftseavhfynhtineeraeiwlhrgferlqhhhgrtedpdeahvviipaylhfnafllrnl
giadeathrgrrqrpveqhdterkpnslpwtaslwgpeiirrvrvhnvskphvlavptwnpkvsrkiglp
tlvhsltrnevnlyalglernsfwyhlpttrilpvpyvvatadhaiataspalsmtprtpstattpstrt
iffagdarpnagfwsgchraqllfplvnvtlsttaatyhmdvrvssktlpqrlsqaayndrirtatfcli
lcgdtptsrslasamsrggdpkrdekddrngsidsgcvplrigsrwrgfcdapcregwgwnvanrshlpf
ggtiidwsvlpeldeaafatdpvgtihtflsttseaqiavwqqrirrhgqawmygyghpvtsndfgrave
yvwrsladalprvdayglae*
>Phatr2a_37945
mltvitlssllvlsfgdnaafhsnvaqrsafgvpilltihvgetdgplfktasgtwlqdehgrfemslsr
rydaghekrkttdvgefdfevgrvysgelsyvgasiavsgsihiideklgneevgffnlidttssrrnmd
s*
>Phatr2a_42702
mgvpfnhvrrstpvgwtgrldstcakfgllacvwlavacpvqassarqgarilnpgkctkhlisttlstr
ggssqvphdfpqtsgfarvpsdgtmypeayagapvpenddpfhetvqervdywrtqqrqqaaanmysprd
ekgrmklltsvgkgsraliffvlmwrdvhlyevadqlksgltrlffviplavlfianmagavasitspsq
sakkrlkailnldkllevllivfyflrltiapskytpreiyisntlhsvffilqcqaftkmswdetaaqp
vnsyttmepekasttpsstladdgwydsqaigdfkktkf*
>Phatr2a_18872
mkqagavflallssasafvpsvhsvssagsalfssaddktevreyfntegfsrwnkiysdtddvnsvqmd
irnghdqtiqkilkwiaadgdidgksvcdcgcgvgslaiplaqmgakvsasdisdamsteaarragelgv
kadfytsdlesvsgkyhtvtcvdvaihypddkfkemvthlcslaedrvlisfapktwyyvflkkigelfp
gpskttraylheesivrealqqagfevardemtatnfyfsrlleakrv*
>Phatr2a_43572
mkatvlaasihtvlslqtpsqglvsstrrprntrslrqptrllavtedlpkilstpvstrtefascapep
vglyihipycqrrcrycnfaivpigsaaaaraqsdegerpinaqlsgflemdhmytqtilkelqwtlskm
pqdqkvsltsiyfgggtpslapvatirtilhailaedtpftlkggaeitmemdpctfskdqlqelkelgv
nrislgvqalddgileslgrihrvqdiykslsmmqevygdelsysldlisglpglslaawtetlqkvvtl
epkpchlslydlqvesgtvfakwygngdeesgwdrvrgnlptpavalpsdaesafmyqyaagylrsrgye
hyevssyalrdetqtgpspwrsrhnqiywatnsqwyalglgatsfvanelvarprtlvdyadwvnrvrtl
pdagvseivdtelllnvvlkrlrtsegldlgfvhqrfspkgdafvdaiqrgaalalelglaqlndnvlrl
vdpkgflysntiiasiyaeleetans*
>Phatr2a_17506
msshrasargglmsvfltgmvintgafaprsipmnrqsfcnvyrtilrathdqagrknldgyesmntddm
vellpplrgdktnlsgneslpedfmclprhshrgvnqilektesilrglhknskgvemraaiaakeagrs
herifannyvdlgkvdtvgfdydytlvtytenllellyemalerlvddrqyptemlnvglkfdpffsirg
lavdketgwichlsythkvavawegreklptsriykeyrgkraltpserrkrlkplndlfsmaeccliad
tvqffkerqipfcpqnvvtdvlsaiggthisgdfhrlvaqdperyfdptphlkqvldtlknsgkhlilvs
nspfwyvdagmryvlgnnwrdewdaiitsagkpmfytddsrpfreicqetrrlmfkrverfergkvyteg
clkelmrlmdwttvenkieskdtwgissgsldmatanvlyvgdslfadlvdakrefswttaavtpevgye
melqtetdfalarrtidlllhalrllqdelgtslrtaedvkvldclerlvsvwrdresdvlgnpfgsvfr
aryqpslfahslrrycdlymtsvsslrhyspqhrfypeqnhlllaheidgadpecwttsldeileq*
>Phatr2a_49303
mltnifftfalvvlsitevssisdndhaasildssdrglqtfidkynitfqnavyvsgalrtifhlhagd
eaasgrfevftapenadptgdptlpatvmeasfsttlllgadsfcdntfledinvsspfyyeigespdke
ikfifcviltltqeiegtvtymnfkevaiqmnvalkgtlgvssvdpfevdtgaagtdtdndleytasagl
cstfsgnptqgenipicivsddhplasivsvqdlsftsgdsltqsiiasgsaapgaadlygvpeplnaah
clankciqynvmlyaiiatvgdnlditirgnivlaigdgtrtlraqfkptralqdalheqafsstivlpa
lpttesgavstvgtkitaamvslgaalvsgwmfav*
>Phatr2a_33150
mastkgvaglfaltasaaflsiagiftaqgtvqniqgttaqlkdslmnmdtlfrseanfqiisahdpfaf
ssnksaeqyietsddsmaeyqtgpirsdtrlerngkepekdfrkpvwsnssdysidsptilvqlgdfnfs
agntdsitkelqslkqrgpdriiaekrvfqidkkgpldqglksfvslyaanhtnmgqrngyitipfltth
qmsakdlivdkyyndirriyhfdksccmdvpnpdesvfhfrnfiresgrlrhragyeelapeqvanelfa
hlnpgdkvaiasrfsddfrtqmivdalekrqlrvrvteprsgvadfcfllyaqkelvgtakslflfglay
lempqgfdliqq*
>Phatr2a_45983
mkfstatlalcvatasafvpvalrpqsngvttysrtghalpvsrmsttvedtttteeasfapmrppvdlp
whkitkqlqdafgytdteieaynsldgdkeallklykammlargfenacnqqymqgkirgfmhldngqes
ipglvdyavktqdkkfsyyrehthalasgcdpgaimaelmmkdtgscrgaggsmhifdkekyfqggwalv
seqlpyaagaaksilldralglsddekivkgnvappadddrisvvfigeggaqngrmaellnaaskdnlp
lliividngraintftpdiarnsnvyqqglhygvpgllvdglnavdvakggkavvdyiragkgpailqvh
tyrfnghspadpehergrkeekawarnaqdpikafedaytangvfteddlkaakkeilaqvkasvefadk
spmppvelakeleypdkpstdynvrsgpawadevnqrtisssqmetiqahiaalqqkakdgeisigdain
laiheemlrdptttihaedlqagssydipkltqqtygqiraadeiideghfigkalgealngyrpivelm
ntnfgiygmaelssagntfattggqfdmpmtiigaggtapdqalgaehsqpfhayvmgipglkigtaasp
daaygltksmirdngpcflfapvkmmkeskgkvdigkcmplnkaallheaseatvkagkavtvltylhgv
keatasidaireegfdidlielrslkpldmetittslartnkmaildestksggvgatisaqvseelfdl
ldapvkrlcmddapvpyassmekavvkrgsdliegvfnlctkkf*mkfstatlalcvatasafvpvalrp
qsngvttysrtghalpvsrmsttvedtttteeasfapmrppvdlpwhkitkqlqdafgytdteieaynsl
dgdkeallklykammlargfenacnqqymqgkirgfmhldngqesipglvdyavktqdkkfsyyrehtha
lasgcdpgaimaelmmkdtgscrgaggsmhifdkekyfqggwalvseqlpyaagaaksilldralglsdd
ekivkgnvappadddrisvvfigeggaqngrmaellnaaskdnlplliividngraintftpdiarnsnv
yqqglhygvpgllvdglnavdvakggkavvdyiragkgpailqvhtyrfnghspadpehergrkeekawa
rnaqdpikafedaytangvfteddlkaakkeilaqvkasvefadkspmppvelakeleypdkpstdynvr
sgpawadevnqrtisssqmetiqahiaalqqkakdgeisigdainlaiheemlrdptttihaedlqagss
ydipkltqqtygqiraadeiideghfigkalgealngyrpivelmntnfgiygmaelssagntfattggq
fdmpmtiigaggtapdqalgaehsqpfhayvmgipglkigtaaspdaaygltksmirdngpcflfapvkm
mkeskgkvdigkcmplnkaallheaseatvkagkavtvltylhgvkeatasidaireegfdidlielrsl
kpldmetittslartnkmaildestksggvgatisaqvseelfdlldapvkrlcmddapvpyassmekav
vkrgsdliegvfnlctkkf*
>Phatr2a_46743
mkifsssfttvivllaislstaeitgefdeilakelprqveipdvfggrghrrscaengkvaawcnteht
pslacgilpdfdeygcaclgdasscpdecisgftpsakthygircqgippdepnyvlkenhalnrcenna
vvsswcddfvnmhltcklhedvdeyschcggkhsacpedcvggltpietthnvirckgipldqpnyilke
g*
>Phatr2a_49556
msrkvvrrillhapilglmavicrtftlqpvhyhcekrgsvfahtaqpnssflattaqngfarsdtvvhv
gnldwttsieqveailasvvaaaiphtdavpritvkalppvdqrklrdrnkqhggsatiafdssveasaa
ilalqkhsesasqpfklnwasmrslqpkpsgppsppvltprdierrrqraesyarrrqrvaqrtdelles
imqaerpigcvlrasdavpvldaptldwdafpvmldpvrggglvpgtergkrkraaveafwyvlekalll
epaakattivadlgcgagnlalplawllqqkegdakqqvlgvdinrnslvrltkrghsaelqiqtmyadl
tdflidpntghsakslkdvcsivvslhacgvasdlamvaavssrlpfaispccigkvkkawlpsempkvi
eqhkqgtacisyprsrwlqknvrddddyellaaaadygvlydaqlvdrfeserrqrcrlakrvveidrle
wareegyevrlmelprigslypkrelllgavagseiaqnicrldkerkvme*
>Phatr2a_21063
mthfskvafslflswsltgeafvpsswtpsrnpvqkdaaspfvtmsrsrasqspfhqtsrlfmstrnste
rdfyailgvgrladkaaikaayrklakqyhpdanpgvdttekfqelnrayevltdpvlkqkydrfgergl
gtsaasdaegspfggaggrgqevdlgdifdsffgggssgmggrngprrsgpivgddlrfdlqvdfktavf
ggeekvrirhletcdtctgsgvkpgskvsmctlcngsgvtvqvtrtplgnfqtqqtcatcrgtgervdey
cgtcggqgvnqktkqikvtvpagvedgnklrvrgegdsgpkggpagdlyiflkvkedptfrregseiysd
ttvsyldailgasiktpvvdgevtikipagtqpgqvmrlkgngaprlgnadsrgdhyltinidipkdlsk
eeenlfkqlkdlrdqkgkrmgsgifgr*
>Phatr2a_36095
maensrrkllihfsaigstlatlpsssealftpkdrrqlevclvnvlrvvywsqniaitlqsaddssdtk
rakylearlgakaaltgkvgggasgkvytlaslrlpscledleyyarpqsrqvadlrrdfyeglaavvef
dgldtltdpsprssltlgqvneqkvlfvqrmlaervvpigqqlvasfpaesvqqahvfmqqyysselpla
qkrdgeelata*
>Phatr2a_35876
mqvyawnrllaiatllallsvradafaplppstatssgyssslqayvsyskvkrigyelevnkplgiifg
endapfnglavvevdpdqngaeagirvgdqllavnkkstvgegfdtamgmlrdgsdplelqlyrgtvrql
ftilknvvgddedlmeeddeeedddednevvvmdenyespvkvpvdtedekpisagdvlnvfkkltekke
stestdgekkkkgglfgsmfsqdtiqlegedagstk*
>Phatr2a_37893
msrmsgihwmrstialwigldfaaeawsslgqsrarflsstaaaflssaavgaveqcqaaswiqqvmdqt
aaainsgtddsfvnsftnnpryldqelqmkfgdgpdgnprtrgvlvrritgdatpfefpvrevslvkewp
etppfspedffradsnddgwfytvpklvyhidepavasltqyyrnnipkgsnildicsswvshyplefpd
tmknicatginplelqfndqltggykaadlnkipklpyddnsfdvvtcvvsidylvdpvtvlkevhrvlr
pggqvivsqsnrcfpskaiamwlkmndrqhlelinayfqyaggfqprqafditatmpdnsyrdpmfivka
ika*
>Phatr2a_46123
magrndvcglvgtsftakrwlsldicgflgitlswgvhayalyvlgaytienslastvvffslyipiall
alsslymawttdpgavplgarpltivrransgalstarsqargtrrcpkchdnykpprahhdsvtgrcvv
kfdhfcpwvgnavgamnhkyfclfllytclacltsllllllrvihcgyvrvieehegggassstgqtssh
eealpaepekffrplhrfldedndteflfaecndfysshwvlglvivslvflvftcsmgceqmeaietgq
skiarmkmrvgqtgtefsrvtegfnemfggssprvawhwfnpwqgvryprgmekvvlgydwdvtftatpy
qedavasvelqgmeggrevqaeaahvtppdtappipstvvtqdvemvrhtsdisvqsndennsgrerisr
rkpspvaydkhtiv*
>Phatr2a_48494
mtmeffylivvmltflllpsasaslgshrklnraigseaipgqyiialdsnipnsrgfathilkrafrnn
iiatydyamkgfavkdlpdmllhfilnmddvisvsedavvkaetvqtdptwgldiidgqadnlysyaftg
qgvdvyvldtgiqanhpdlegrvescvsysgeecgsdlnghgthvtgtvgsktygvakkaslhdvkvlnq
ngsgsyvgviagidyvaqinnadpsrnivmnlslgggfspalnsainsaadsgvvvvvaagnsnedacns
spasaeralvvgsinnsnqrsvwsnwgscvdifapgsgilslspnsgtstkwgtsmasphvagvaalylq
arkstdfitsdgledqlssnlegspnlristaklplvalptqspsraptrqptpaptlqptreptgrptp
spsnepsedavpnlptidaipliepdsspptktpasfptnapvppptraptkapssapsntraptkaptg
asvtpptsspvlpqcqssgqptaglakevgdhyfeafsfdmlqklsspcdckgvsktvinlmllleertm
natthqttnlgssrkqkmdkqa*
>Phatr2a_42788
mkplfkpiswllllhlpivcasengassvtidhgkalvdwirskggffhskielrrfdandptspygvfa
nedisdkellfevprsclldaindykvgdkiegffvnkewhpatvaafypeddtfdvayddgdfesrvpr
ssiqwpssamncgtvrsllrefdlgeesdyapftnylreqpygqlpsawsvagkslllemlgqdlsgkqt
lppfealdwltsgwhnlcrgstdpfaenaammvvqrcwdellipiydmvshrngrwlntqsnsvqdggpv
svtasrkiqageelystynfctdcdarahwygtgeilrdygfvelypqrwlfpdqkisfdideklneegk
ptgemiihwngltattldflekqirrldffaetelrsrdvevldyewdtinqyhqalsiamkeaarhlas
qsktgvkttcsdgegpcaltstiydsleqeeveawaayrpetckfkdlfkfdtwsvteeikspyqkiaff
sdptmkdtcfeldaivqictsyrphyhemavhytarfldkiqrvlfvgggdsmllhdiikypslelvvgl
eldqkvtrgafkyygaqphwdnekvewwygdatksllmipkeyfgsfdmvlvdlsetvmsfpvtrdldvm
ealsllvkpdgifvkneynyfkemseifehtvhvfyhdvpfvcsqslmlgsdkvdflrtpttdhkvdyvy
nlldsndsldnahdyqrnytsvhrqiscqkddeeelgvqerspgilmivevekataaldlqslersltsa
lkqeglivlstvlseeagnsivlifaegyvvarsmsqdaycafdiqlwssfekqdsirkaviaavgsdsv
gasssayrivsggmfgaekwksdaksigphmnnlcldpveqirnipiddkivetvlnesmslvqdesfii
gvlcgqsgqacksaeilkkqdkieevvtlatclnlapgaefaadglaqmetcekevwkllsgslsargkk
lraividegasstmarilfrifrssrnakrwlaedilvqaptvdhseswrsvfvdefrreifkkepvyta
evyfnttasslklsitsagdehfvrhlvdfatkaeqsaevvsevrsvrgalefkffdnyrpsqlfepday
dqsssleqwnsqkplghqtvfqletegsetsmslttikeslnsairsivpentpevkiemftemgdgcvf
valwaegnivalwdgrkhvdlnlftfiesvevadtfvlqfgaedpklhtvlrddqprgtgrvvnfktdfe
pgkspiwsva*
>Phatr2a_43308
maqvpmaattamlayfgwtlgtktssawsltllpknsgpshpqgtllsnnaavnqrrrtlfsstaatlgl
lgcgtpssavvetvgkdptcndgtclgvwdglladcphgmagkqgagctssqddtpgtfsepwdysesds
ldwqhqmrkllpviqavsakrgdsvrvllqenrylrvaftdgrsgetstgefyftpddttvqfriasles
sstspftpslrnieraellrkemrylklpvlrnrrralffvesevdtfgpgsaalgppaemrtgelegrq
didprkkldflqnfpipl*
>Phatr2a_44278
msimfdsplcvrlavllsvclihphgafqpsllprrlhqsrtlppttlppaglrirsrthpscslnaaek
ydkaspsgtadfefqemrvqldalqkqnlvsrnmdpraraelehyvrqvalyrpspvevrdigralpqtr
wklvfatdtatlgdlpadatvllnfvdhervdyilqfsektfglnnlkakstytvnpgpggdegvvtlvy
dkittdafgmkdmgvglfgmlqgranyivsayfdgtfwvergrgrgrvegtdylsvyvrqpdedpw*
>Phatr2a_49602
mliwlrsssstatviavllvyraaavasalwsvseyrlvdsssarepltndakrvesriiggeeaipgef
pwyasssgspgsgicgatlihddiilsaahcsgqfdqgvlighhrfgeitegaefhtidmeirnadydih
sqtsshdamlsrltkpsqketiginsneenpmtgdnltvmgfgttefqggrstqlmrttllavdfdtcna
qyanvelepdvmmctgfpgggrdtcqgdsggpvvtsdgtlvvgivsfgvgcglpdfsgvntrvsgisrwi
adqvcrlslnppadcpgiadeapvlrieiaydmlpaettfelkdeggnvvyagpeygpeatdvwitelig
lpenqsysftifdqfcdgfltfqpvkasfvelywlenaatkvllarvdgnfgcnttktfiltnllsaptt
vspvatavpsdmpskvpsvtpvgnpsdqpsavptgaprdvlsnlpsvrfgsnsgpssvpsvvdmgfgsma
ptrqpslvseptpvtpvdgdeesvrsshssgrrtkqwiqvcgkpwwfgaetlvggmvllwlgnfagfg*
>Phatr2a_32659
mdrssfwlaalphtlrptwtttfpadttvftlgdrttsrslvmsveplahspgrpslgpaffghaadpaa
vnvrfatsdlslwlqiddwvyrvgpsvfegspdetvcvdaavvandgsshtpaclcwypspelllrlyle
psvtdkslckddsdvhiltrlrtiilraaasiqtsptttsttdspsdphgksltnsgtdvnagvaptphr
pdrvrprpselgydrtlaelqsyllhpvpfhgepavhealvgnllttlaeqvaaknapsavgeadptnde
wdeilrayfpsrrggsanntlvelptmeatrdrlrlwqaryns*
>Phatr2a_43604
miyrsalvvlslmwavtakdydfivvgagsagsivsselvksgadvllieaggdntdpaidslrsyfdla
fgalfnpfsgfkwiqwgyfsteqtlagagagatpktfgiprgrvlggshsinacayvqanaddfnniaae
vndnmwrwrrtqrlrnklertigitklgktqtgaldfiatahevlgfpfnsnptqgdqygispsfwtgqe
sseggirttafdafvlpvlnssnrkgtidvvtfhqvqhlifdendstkvvgvstmnvrsnvatefralke
vilssgtyntpqilmlsgigpqahlndlglatkidlpgvgsnlrdhysvatfwdlknlpegapflfqsps
lnmfgpeqqgqpsfqfelagnfgsvvplrqvstgtvrlqssdpmaspiidpnvlstssdvdnmvdgleny
llpffqglidknlvttnslspsasaeeirqyvierfdtnhhpvgtckigsssdpmavvdsnfivrgtanl
rvidasifpevpsgningptmtaallgarkiklahrssmtldaddeeeddgnhvrknv*
>Phatr2a_36525
msrqqilpvvfaclflnvfslsvnpvlsrrrivglsgtafllsmpnivaaditgdtnqaitaddilnass
aastdrpqiplpissdslgrdlstiqgliylkntrferppsgsivlvtvrtlqnpdvvlggakfpasklp
irfrlneqnvlkeqaavwktaqtqdlllqaevcmqedlqkttcskvfmravgaskslqlqtqngdgtlnv
raaaslslegi*
>Phatr2a_42521
mrlillllhfpvcfgfhfapldralikhvtssdrlshfptlhrkcrrprhrqpcrphqaipiasigiett
ralsglvassivgfnfdrilpdsgilvtlisaalisnvglaptlhplydtcwttflpgsltllllsmqkk
ttetfangesiltvvrrvsvpfaiasvasvlgcalsfwlcltfpmhllpkqeatvatacqaasfvggsvn
ffataavvadrsvstlvssmatadlvvtaiffailstalqspslkrmflndnerearnsdvedinestnk
stdspdqptprksikdvspatmlrltissilvssvalaivrlaerfeavvssiipgtacaaitvlaplvp
kfmprdlwlwkdmqrvavplsqfcflflfasigmsadltaalisgpaclvvslsalvvhligtllgclis
rrwfqselrfedvlvasnaaiggpataaafcgrivgprqkaltyaatiwgvvgyaigttlgvtffriarq
fl*
>Phatr2a_33267
mkstgcvilvlarvasgfqptstaptrrhttssrphlpfllplsasdaneasldslttnqikmlrkemnk
reasnqlsqvflsadesfgpfsletvqsivaelteqelvevrgisrdrkravkttserlalelgmesgkn
vsivqikghaatlyrpsedasnaiqlrttgkgnhwekkakaprndrghiivd*
>Phatr2a_47484
mpakrtrsvlglsvvllalpimtasfstmpskyspgrghvgdlrsspirvtgrpssirtdrrlrhapsqa
pasgstwrlgmsspvhddspapshrrdesrddhdptpaagwirwldavrretsrarklpplqvedlnllf
ydvflilnlvvsisfwvvhrmqlefiglafnegclvcllwiaaglysgafldsavdghygsaderggpka
agllgfqtfvntinlrllfalvvalaehrpvgavggeqlmpleigfglilmsgwralhssfvprfk*
>Phatr2a_49539
mvvvsisklvaflaislsinvsvvaadvigeesgpfaslreqyaalspkgqfvtgacvgfvgtrialtsa
mgavkiagavfvtaevlhytgilddlppfsneqtalfsnlknkalrhtenlrvqirrqlnpnsvqtfvdr
ermgalgmaggavvgflf*
>Phatr2a_33916
makasslkrgvssqrgllaslwslvtvmtvlafivaliftfagvqegdsysnrnqntndqdasdpkvavt
srgmavaalwtavlatlisifgtvilgwqsptgryysccstkvhqtnalslgsfigtvfmfanltficai
lfgefeirdrcgegegrkrdgvatasavarsstafsiaclfltllyggfvsilfvysesileeltaveke
dlhnarcihsasptpfataytgyigerfdvrrnlgssaaglllmtpkpanclsdgtpflaaqfvaaldsl
nlnplsttlylnpswsvtynhlsvpgysqrndfhkeivs*
>Phatr2a_20337
mdkpigtwlllwpcywstalatspgvgslpdpsllalfgvgavvmrgagctindiwdadvdrqvsrtssr
plasgavtqsqawaflaaqlttglavllslphtmycfywgaaslplvvaypamkrffpypqlvlgltfnw
gawmgwaathgsmdfavvgplymsgitwtlvydtiyahqdkvedrqlglqstaltfgednqqrrilhgla
matylqwmlvghqaelaavyyagitaayghlawqvqsadfnephnvmtrfrsnsavgalvfgslvagtyf
s*
>Phatr2a_34799
meyeggsrkslrgsmtsklrivglafffmkqtsgfvilqppatfarissvqlfsvpnaqemkageirsel
esygistksflekkelikaletarkqrnipyndvngsgnkdrtgwgsrktkvgkkdegknngipsreerl
atemenaktmkvgdlkkelqnlgvstrsffektefvkayaeaivdgaekaagkkkeaydasyrdvsmqkm
dsknprllqgtiidvql*
>Phatr2a_48544
mhrncgastftvlvlipavlylygslrsihqlqrtlrlltigrgdikentfatnkqrdshvlkkeqsalg
gvalptneestsstgihittprqwqasdsfdennnttavpvsgnpptlfwhvgphktsttaiqrflaank
yllrekdniespwmmpghfhgaeivvnvarclsgrkgpkdmscqqmlqsfqhfvagaradsknivlsaeg
fsffnelqiqqfvqdyfagweirvivffrrfddwlaslhfqknrhtpfrersnivdfleapsifstvefh
yshkvreryqsvtdhnvtivnfhtadegrslieqfvcdglqgmaphtcraaqrfvsikinkshsldsgfl
laealeqnmlplldfanrtlssdeetsllaridrkletstdlpvrclsetaqghvwnrtkewfpfdlers
kslskaenvsrsrtccldvsrvcalddwkaffrglpvsreid*
>Phatr2a_50103
mrsrkasrygvenaqwtqaplicrtiicfllinqsraiviegiprsyigpscrskyfccrnpafpfmavs
rapclrnrrqrtrryesfrddrdsalvsasdlvfngstsaaltcspeeqtsrtsqssatfsevdvlygrr
avlvydplqeryvkvseknrvadstkqesvalrarrsslarfittkilprlslaflpsgvtndyyrfvrw
rilqrfvnanlnvfgtqslllalrikssasqlgalsaalnwvlkdalgkivrmlwasrmgrrfdsdakrw
rfrssfvfaagngleiityvfpslfllwatlancckqismltssstrtsiynsfrdgsrenigditakge
aqiaivdllgiasgvtlsrtvgtsiravlavyvtlqaieivcvyhqlravtyrvmnfermisvvadfcqa
rqgpkdgleglaascttptpagiptpqtlasqeriflppkhltrraiafgsigrarlspdelgtlleifk
rerfilvvgknvkhprpfmaktakqnedpvsriqenchivlheaatnmdivkstlaltllrrklalskfd
psqvrssncfdimkvtqeetndlfplllremntqgwesparfmfgrvhmradwpltarskgrttsat*
>Phatr2a_35400
mglslavltlllllsftpreahcqsfgksglsrnrqrqfflrgsvkvrhnystdallngreledlnddsd
hggderhtddgndnnlstgcmlllylihtggnwl*
>Phatr2a_21814
mpfstafafrrfsysrrrasfivvsaaallptframsfqtfrkdgtitvtpkneaeqsalvvishglgds
aegfadvaetlamqmphvkfvlptaptqpvtmnmgmsmpswydivglderanenckgieisrtritsile
eehantglpyrrmvlagfsqggalslytglqlkaeqklaavivmsgylpaaktfavttglesvpvlhchg
tqdpvvqfsmaakskqrvlekggqqyelksypiphtvspaeindvlkflqkqlppddtckvklkdpsems
vkelraavrqaglqskavgfmeksefvqllethrngkl*
>Phatr2a_48370
mkspcrllvllsssaclllpitttagfvvrsapsrsttpgalavassddhgdaprrpqqplvtsrkphql
angrgtflgfrnvkdvpglrssnqplmpdgglspcvirvlgvggggcnavdrmletavggveywaintda
qalgrskalganvlnigsavtrglgaggdpdvgrmaaeesaqdiaamiqgtdlcfvtsgmgggtgsgaap
vvseiakesgaltvaivtkpfafegrrrmrqatdaidrlrqhvdtviivsnnklleiipddtpvtaafrv
addilrqgvvgiseiivrpglinvdfadvrsvmkdagsalmgigtgvgktsaedaaiaaissplldepvq
datgvvfnilgprnlslqevnraarviydnvhedanvifgalvdddiedevsitvlatgfnqgrgpgvsk
advpdflsk*
>Phatr2a_53360
mrfaawlviltgtfveadrvqstqpqsasnfgkpprnwvsssaasgsrgtltiesatgmdhsqrtrrttl
dtrggaatkttnvklrvassravvaptaaphpllhtlkvgfyfalwyalnivynilnkkllnvlpspvtv
gsiqfgvgcfyvllvwalklrpaptltsqgkaavqkvgfwhctgqlasmvslgagpvsfthivkalepff
savvsalafgtwmkpqvyatllpvvggvgyaclkersfswlafymamgsnlafalravlskvamssganv
gtnisstnvfamvtlaafvwsipmalvtegrsfgtlwnkalsqqsaadlckalfvsgmfhylnnevmyla
lgnvhpvtlavgntmkrviimvasvmvfqneitpqaavgsaigiagvllysltkqyyekleakrydaikq
trkkr*
>Phatr2a_45121
mladfcsvllehllafgslllrshilrrgfggshsffgiisatarvfathtepfftetmgthrhsylqqr
kthvlltiytvaslilvrsekayplgcsqqnpsyydfehakfpppnlsvftpesfqitrrlgtekfsdvf
ealyvgskplvtrhaeivnthrdqspelvvlkvlkpvsprkirrellvlqhaskipslvrilgivippep
ssdqvtlprmpsivlehagpycqwfchgktn
>Phatr2a_41522
mrvvigvtllavavssfssaptfragstrtvlsatkgfgagpepkkaksegqvkrekesskydeiagtgg
qeysifvrqfgsddqswlpcgsvavprnaqvsdavyandealrkaivrtypklrgseeefefgynlkvyp
ddpievavkgkprpgglsvgnwistllspvdaskvppppike*
>Phatr2a_43465
micryiyatallffntssvtafsnalfqetpsqqitapsktdgvdielpdfdelferirkisplancvih
qqqqgdsnprrgfaaaescteklrwktieerkdrlvhqiqkidnfqglpaplvrfrsslsgpcvgecfan
fimdiderkkwdsqieqvyeaypihdldaaniamgfgrygdcsrlgigycqtkanlgispreqlilcgiq
nfsdgscivwgtemeewhnhlfppgerhtrakshifsttltptsensfdveyalqlevggklptwcttpi
lvdtikkmfihaqgffggehgnleaylseqkrhncfpadrqsllmtp*
>Phatr2a_46526
mtevsltigsallafgpflslfgllvyqkaqlvivvttaafffllaavtaslawtifhaiglggplaalv
pgvffqfafrcgfvalyhnveqviqnsmeksdqrrrdvahpeqginstdapnarieqnitqesdqwteat
klrlqlndascgvaagvgfggmhvimlygtlwasqvgdsegvlyqdacpqvpslalsavyaflfsildvf
wmlftffgmrrrrmfhrgaqgedeyvsvgawfgnsrtggnfalllclvthsfaavfttadyfnhgclisi
pltsgmvfvtaylfwagvgriymppsqiamvhgeapavsfhed*
>Phatr2a_46770
mktsglflacsitvsavpgsafvfptkqhpnrwtssktissalytsastvfnttatiegnklaiekkkll
allkstepfedavladpitkesititakpvtflggesssnnrrrikyfiesasnkfqgtsdtfidllepi
kpeeltsapdstssdalarnlipfippplrsafatagfpmgedyvpmrdlftspvvsaayergwrqgfaq
agfpgaddeaqlamdyfapvmamsdtktlvdmscatglftrrfaksgkyarvlgcdysasmlneahtriq
anprlngnrntqldlirldvgqipmknasvdclhagaamhcwpdlpaaaaeiyrvlkpggryfattflss
yfgtlqqaeggangpsrqafqyfesveqlksllvdggfaremvsievlspacvvircektkk*
>Phatr2a_44435
mshlrlfrlgwllsvlvccfnsdavveattkrdaiqklskahqnaasflqesiqhqsdgyygapdptrnh
rdyfkeqwdrrykanwgpsrkpiqpetlgyyirvglaggiggatgtallypadcaktlrqsnptryksva
dafrnlivtttngvsssaprqwhfarayagvipatlgaipssalyfgayesmkmfiknripaaeddgknr
lwihalaaasgnimssavfvpketikqqmqfyqagsvgqvcvklvqqkgfrglysgycatlmrnipsaml
rfvlyeelkfrwhtnqessrnhsqfswklfaagavagslasgfmtpidvmktrlstgtcpidmpgcmnhi
iaeqgwkglyagagsrmlwsgafasigfgsfeaakgwlgvsdrliptspipktspsaytrrerqlqhala
dvykdk*
>Phatr2a_50390
mktsfallslfypllvlgiaqaqsavsqqpdklnngvpsvldvagrrlkkggssyhgegkggtasssads
kgkggkgasgstkstkssksrksakdpksekhpkatnapapvgtpvvapvvapipspvvapvvapipspv
vtpviapvlsptvptmevvgveyniavgdtmgtdmmdllteietdlvdamdtlapeivaeilapggrylk
anvlalrnerrlnavvqlptaidslmmmecadfvagdgvlcfdvvhnitliisgdtvpevfaglfeadmd
taieedrlqdelieinpnstvivfpspvdapvdaptdaptpleptpaeptpaeptpaeptpaeptpaept
paeptpaeptpaeptpaeptpaeptpaeptpaeptpaeptpaeptpaeptpaeptpaeptpaeptpaept
psgsseapssapsgsseapssapsgsseapssapsgsseapssapsgsseapssapsgsseapssapsds
seapssapsgsseapssapsdsseapssapsgsseapssapsdsseapssapsgsseapssapsgsseap
ssapsdsseapssapsdsseapssapsgsseapssapsdsseapssapsdsseapssapdgld*
>Phatr2a_46539
mamlwqilswllgsvdksiglvrwmlpqrarpkffadgwgkyelafgaqdemlsmlkssdkrnrfrtele
ngsiqwsqpvvkssvsvtsgafpspvahllpdkakicrfyyvqpiieekrktvtiimlpgtgeagkgdrl
kmatqladecgwssiivtapyyaarkpdnqtaffvrtvedlllqsvaimqeaailasyflhrseqqrvci
tgfswgaamasgaaavalttahkdagrrlacvpyvgcsspsilvsgvlessidwtalqqkpnephgetha
qalevlgrfhlsplndavqsqnksiaalhivnmqhdyfipqrfsreftaelgrmtsdtsnraaqvlpggh
vvamlvrpwyqkraivdavhalf*
>Phatr2a_48852
mrvrrglrclsafvvwfdgtsawrlspprptrkrprrdpdavpppvkrdvspprrpsptarpppplrmtt
algivppdplwdtiqrarhfardssytkwppcirlfhpfsqtlalqvarviekygvepfditlnawsvvp
hleameadwlamqklpaqvsleddrrskeraevddliarevevgkeklqqrqqrkanqssnsnsnhtnsd
atnidtntaikhaphigrdsdtlrkdsteessnvtdddddghphqnldrrdksapaasspramldrqkrm
yeefngpcivclepdqeskerlielrhllcqelgmdpafspssanadldtrlpkaakesefrpilpiasf
tsvnaaidmarklrglwdpltftvsdfqvisceaggeldefgdnamrtptrprpdpyaenreyqlrktsf
lshvqdqernltpdgqfgcdalimflgeepeederarqkrkpdvqvmnsdgcesedemimddnkgsrgle
lwlsedddfdegtavavgrtlfftgetrefvgmpatsvvdakdrilgdgvsgaarrrstvhrsgslwedg
ewgrkevdslpwskmergamtraqeeyakdddnddalsdddg*
>Phatr2a_43301
maftsdealglgfllssllclgtwpallrlcsmtphsnssnsspatrvssslsptprnlchvymdyatty
flissvpllvdlyhrekllklaettassfvppqlifvamlggsllslgnlslqwatavfdaslttvlalq
asltvvlgttlnyllepsqtarprvlgvgvgvfllaiglatraqivysqekrwvrlrrndsdwntiemep
phhtsnirkptgsiaaktnygselesssltnsetehgdgtifsdrnpvsicstnksllplsnehtlalqk
dysliskpmwgvvvatagglcfgffspcfniavndpfnwrhlddtntdcttpeylattaglsvsranfwf
slafwmasalgnvvllswqqrsvsvyhvvldyvavdaaadrvwawlagvvcalgnvlqfqggqrvgyata
dlvqayplistiwdiflfgefatvrmkshlgclllgmyasylagifllaassmqe*
>Phatr2a_34622
mrvslstalvlgitgaspgvillltctaatafsalppttnlspasdafvarrwkivaaphhrsgsslrsi
vdkrngrdreendeiatsnlgpsttpiipsgfnpfeyksssrdssvsylnrvslrqttmqelvnellnvv
ereeetqrtlqsyqdflleplecdgavldsdsiysstmnrtqryaayresmeervtkakntsvrqvlisl
qnfvrsfekggte*
>Phatr2a_44991
mifritfllffalslntasaaskaeqkqksfsvldflqdpvaqetarfdasqhqrqrrelqespacgdqi
ttitageikqiaalllgnvlagdlaafgevalaaidqvivydlqavkicsscietniltavepwrsaegf
gsyntycnegifgfdaqhssvmflpldretglpvsgnlrgvmamhglllenrdapseilpanlteslvat
gpeafffmiiafleslvassagavslmpdflgsgesalthnrtisvpqfymqsaaqayfgaqsyldkhtn
gctkmynewnvvgssdggfgsipaakalqaldnrilnvfagapyldanvqlrfifdtylsgffspdkdns
flqlfipllgftgsiespgypntgtgqkfvdasqlaavtkwmanpsplgptelativpfpaldilnkdlv
emyqtaivtnvtnpcleglfsnktdklcdvinegslfsilqsfdiqtqlcysqedtlntrdnfipelfen
slvsevtsllhgilpitgdhlkatflckinpisffamngpattnppvltttidgdelanylkasgprtis
titssggvkmgfsilstvlllayfpfv*
>Phatr2a_50301
mrlrcvyvcssllalgssfsgasfigslqatkeisrhpfkytktflpmvgggglsdgagseltntlarld
qqwkiqqkskptsrwskiildrdtqevseeppetyvpplqerqdfvylleppsksnpscviffvggaglg
qfpqiaynefllrlsdrlnaaviaapyavgldhfglaksvgelmrkaklhceedssklypktlptyciah
slgcklssiymaateqtydgigfmsfnnfgfsqtigmaktfadqlqknigigrgirpevldqvfsfaema
vgsigldftpnpmeterlltlkydeeqqertrlfvfdddmldstqnfvqacngagpdvsglpgshltpvy
fklgldelpdevrgvakeasgglesasfgneeelnalvtevsgwilgkgpsrkplwqterptisgsaedq
*
>Phatr2a_53712
mltllilmtrlslsesfgvttprifrpapcrhthrplkttlrhstlpsetekglllpswetlplrrprqs
rdaldtvelvvgriamigalsllageilngesiweqvvesvsrfs*
>Phatr2a_49901
mrlristsvllglllsivvdhhrhgvtawlygpwirtaywpttgrtgvrssrasirvvpndpsrfprktc
laaqpndeeecgeeeaceidwslmpgwddksdletaspesvpsnfvesetnawleekeqqqqsnddadnn
knnedddddiddeeildthgnvpseqlrqrlemqwrvashvqddncdvyqphtcggepcqlcrgrgwndc
rfchgtsvlwsrpslatpptsckichqgvetcayckgsgwiaswtdlqtssr*
>Phatr2a_43969
mtvrlkrtirdplaslffcwsllffgrlfpstesfvivrparptrlrvafqsipwknrkktlqkssaspy
eqrggddddediytpaelpdesseqmsrsqldllnvsqlkqqcrlrgmkvsgrrsdlidrllgqhpfvda
qivledddsvpagpkktkatefaqekgkdlidvsayleeedmgqstkssikkpangvsnrdddtddinas
rdpevwgsearivddyegrkvvvdsltqslveykgsnqtfvqayvvasrdalkpflaggdraggsnatsp
rtqaeqhlreiqikreqasrrpirfeddigldegdetglyanilnrefsdwgeytqtgaqlsaaevqgvl
llsdvygaftddtralaekiafecqpivvmvpdlfhgkpwvggidstndrgqtyeqwraqqdelrvsvdi
raaaaclrerygvssvvvwgtcygggraleiasgylpsgkihdidgrlgppnvnpvaaivwypsrynakl
lfgkdhlgtetdindeqrkmavmgvfagkdkvpgatksdaedlkrlleqdfrvkdhmvkvfpgqehgfah
vglstpeatddyerfvdeefggagrvtlgngdaevacllstafmetysrvflptvgppisldekeaswgq
*
>Phatr2a_46134
mgaivkkfyqplliqivlvllrgtkpanallgnlfprigpplanenrdpsknfyseatvaaeplsirirs
tsasdlstvaallstasvgspkglgahafnwrqkmdalwakadieallrvrlealhegrkrlhhlqsipd
leeqdrlrllwsnerlrnriatasrqtgesnvwqshnfaltpddsswmnhvqmtaedvstgqvigfceva
mlsnpvailenddgecvfgyspaitnlatdpdfrrqgvatrllrtaervvrrkwqansiglyvekenkga
lalyrsrgfepkkpceggdrlgemwymmrsweetsaplqieg*
>Phatr2a_45385
mrrnsmmdavylgilgwlsvsiprigafqplqatpmvhsravtgsakasqgcneeekasentrrgilasf
altsataisplrsgaannppsvyvpgirptaylvdstipptllsfnnrkeasilkglgqgsgtnkeavli
dtvnlnnmlnkavfgtidafssvkgsqndnvrggpgyssfvclglpsdttvtdvelatslvqaviqprkg
kktavalwfapfsaqasldqyvnggseadlantlsrtgvseeiirlyqpilqlsrqnsldliamapeaed
iatvrdrgiqfvdpnrrsqyvvdpegfisltneprfklytdrslfkdfqplndkdtagaffaerilvhea
gatvmakygtqnldslvlavaptpdlrylggyngriprvcahfsgpsnqvgmnavttillnptaretlsa
srylrleigtgpdtlayqtkvadylwfsaspkvnliprlmde*
>Phatr2a_48979
mriprggpnvwfgvswacsflafgaahsrtsslsvnlplrlarggalktttstanskddvsayrtrqqly
lqsrslllrqaligrgldaldhdagggdeggakkrakpvdwdcavateahpksclysfdaetgakvlapl
dtthwitlaalnrlrrtdptkveplwhsqynilstwwhpshvfslytyltplgafvsflldsplllastl
lgfvllsalvtlpvwehlaqiivthpviwqqwpswgrfvhaalplklllgqmawkavaqvfgrlygrvrt
hlidwecqiletcipvtiledaededdeeyasinvqlfdddefdygdgeesdefddq*
>Phatr2a_33932
mvviknvlgittlvwateistatayaiivgatssrkgsvrgsrvgrrkaalvtgspevpsrfyrhespld
qplvavpcspacvgtcmpdtstaganhsflnsrileqgprtheplaesplaqllvlprrsssapstlmmd
leltlgrasmiaafilflvevatglslpeqlaclvtvhs*
>Phatr2a_45428
mevfgsvylwtlasvvwlavsvslrydpirsdayiqkerssphestihylwerplkrvrvrntnrsthcy
lshvismlslsktllsptllllisatsvvsfqahhairtietrqrgtpargvtstalndsskpydlaivg
agvvgalaavtaaqapfhkrvilidaptasgtlqspsgqdlslggptglfskalrdtskrikvstlrgmg
lredsvwneiinscvdlaasnsedierqldmagvtflqgfaafadsggtdnlvvsqkdgsssivkaervl
latgsqpfrpggvpfdgkrvfdsdsinglsylpksvaitgsgiiavefakifrnlgadvtliirdqvprn
almkigldkdvaatlvadlirsgihiergaqaadfevptssdrapirialeakgggprapglrtelkcda
ylaavgrkpntgnlnlnaagiqvdeyggvlvdsqlcttanagnvyaagdilgrpflastgvaqgkasits
mfgemfkdsgksvpqcedgdtscivdgiasagisfdpaslasnpfafptgvwsspeaayyglstqqakdm
gidadegmalyaeclrgrvfspngllkivfekpagrilgvhicgddacelihygmelvkgrrtvldltds
lysavtfhemyriaaqaaldqagarkrraaaglalakrnrqvvqk*
>Phatr2a_35625
mkgsailpfallsclvaqaiassfggttwapifagrshkaisrrtlthgsnhrpspsiqaglgfldgadc
itqvypcrsigntllrgallriasdlsggtafetvktrvtifpesplealnnivkeggvpalwtgsqsrt
iegalvgavfmlgsvltkaqvkafgggptmaalagglvggvaqafvmtpagmiftslnynrgrkgfendn
amnvihrvvdekglmgmysgfrpmalrqatnwasragfteicrsvlglsqygllgellsgaiggvgscwn
tpietirvitqrdiaagrpqltmkeqwddivdaqgypglfrgvtpralqaiwqtiflvvvpnmmgi*
>Phatr2a_48327
msvffgshqgfgwifmwltaafkrsaawnlpisshdaramirtstlsleawsgdnnfdysstagwesyyt
kdqikipltewhssvtleslanhvpawassclmigcgtshfpevvraghtakivlldssptcirelksry
gcsmccicgdatrlselvepdsmdcifdkglmdaffcgdgwttpteallkgassvlreggiyllvsyrls
asskeflesvgnqvgldwkfdctgsnervgisiatklnrl*
>Phatr2a_44275
metrlylrrvqrrgqrrrrfrcwlglgfslaaflpssralvfrapstistrvkrrtvptqlysgtvettn
lpfvpsraatrhgsshsssslsqtlhsitnwleqqqqqqlhlsnpnctvswtiqplygnrallrvaiqsp
daelpvvwhwhvwspvpiatptdpssrstslltlppsllwqttqtgivppllhvavdewdteglggalrr
qlqsaltvstnhrasrklpndrshhrdthewkvrpisetiandfcadrhvwgrlgpseasstshtccygv
ypdanentnsliavgifidhdlvrfvtatpsggknsvadaalsrivqalvqqhplagsvvpirayvgrew
lavepfwqnsrfvntqrpyppqvaaanistttehcggryqlvdtppwrpghhtdvlpnpireelshcstp
veavaalrrhglspvydsgvecwqwspgehtvasdspvsessrlssytvnnntgiqalldyaalqithdr
qpplspldsrsetqimlswpripmdgrdgyadnpgelvyrtpssfgegqayievrardkqwrsvsyvsph
qhithavyrvhgsgrggygnidastvgisdylrsitglaitaleardrgqknndsqslrvlhfgfgagtl
lryathiwpdsvqvaveldagvvraayevplidvdsseqrqqvrqgdalkfslqpgearydcilvdvfdd
adlvpsgfydrtflktlrdhilndngfvvhnmhygvsainaqvqeataayrevfadacrvaslvstkheg
nmlllatkfslnaatdaegdlslsnqvqwlafrgqerwgvdfdvphrlrgvkpi*
>Phatr2a_56347
mkasffylglmaalasaqdtcisstntftlkvnlfagelgyftveecgdtpnptlgieigqtytfsqadr
snyyhpvgfsyepdgahankdelepgvsrgtsgcdttltcpapmyfvngtyvgeysnieqvkeltggenf
glddyeplffhpiaewtglglfsvqlrfddatfdkdifyfchihelmsgrikllnngnlvndnadpvlgy
tydeptgfdadcgtfmlnefqlphpecpdrfvcgadkvggpfekfascieamnchmtagmttgvsaqsea
alfihqmiphhqnavnmakallktgnlicgdlsddespdcvlegilreivngqnfqiqsmrgvletleyp
avddctveisqeesnsdvttsrlnvlaslaslvvpilagf*mkasffylglmaalasaqdtcisstntft
lkvnlfagelgyftveecgdtpnptlgieigqtytfsqadrsnyyhpvgfsyepdgahankdelepgvsr
gtsgcdttltcpapmyfvngtyvgeysnieqvkeltggenfglddyeplffhpiaewtglglfsvqlrfd
datfdkdifyfchihelmsgrikllnngnlvndnadpvlgytydeptgfdadcgtfmlnefqlphpecpd
rfvcgadkvggpfekfascieamnchmtagmttgvsaqseaalfihqmiphhqnavnmakallktgnlic
gdlsddespdcvlegilreivngqnfqiqsmrgvletleypavddctveisqeesnsdvttsrlnvlasl
aslvvpilagf*
>Phatr2a_39480
mallrggvryvtlavyvvsaalihqlfkalqcnnsgsllttiadladnpitvysqsiestgtsvtnsvsn
atttglwlepfdpdtslprstdllrelvhtdvkiscprnlvlvpdtiilpehgtespsfdnqiprvihit
sksrcmtksfaanvetwrfanhsllihndvamerllhrewpefphlsqalectvsgaaradlwralilwe
yggiytdmdnapgpyfnastirpnldkamfvvesggflsqyfaaaaprhplvylwiqsclhrlldlhdvt
nqyvpfvtgpgalqaamqhfmgtqgpklpsrpsndahqasttttaqdrydsfrwvragtyqgvigtnatv
riegsrqtsdvwwirrnviprkkrvyqqmnmthfgsiprwvsnescwqriyrnrakaw*
>Phatr2a_43807
mpfyrallsypstalsvtlplipatdqwgnwavftgtaaaspwlgrntavgkllgapvtamasvfllatv
gvlapggseaarslqilslqlatplillgadlrnatarcgplllsfltaatatvlacivgwkltgtaltk
algrdglviaaalmaknvggginyvavcrslgasptavaaglcvdnifalvyfpvtsalalgrpdveatr
aqrdenqnewtdnsiirqretnltdasisveststvlflaaallwlgeriggtagalptctlltvalasn
aprswmaplqpaahvagtlglylffatagapgiavaesvkasllpltaflgllytihgslltilgkwggq
rlaflapqrllvassaaiggpatavalaqgsgwttlqvpsvlvgnvgyaiatfaglgyfqlfr*
>Phatr2a_44320
mttpmfhtivaskremtsrkrlenqsllllalllllaahscasvtiddrrrrrknghplareirvankag
akfdfywihpetrvlagsntdgegvpyggesavssfvghafevqelepckrqlcrkgyfkvngnedqiyt
vdkdflvtgedhktiarkkaadalsgcaidhsptsslssmeqldalmaciegkieatvqaqqeeitfnaq
irqsmgsmmvdyvcndtskletsrarfnetltfegtekydlqvlfqgrkdskdigsrillandwytpsea
emllsatrqkmgasdalendevtvkkllsklellvshavvyqpryrdvnltvqthsnqvasagtgettys
tcaasespngicavatttktsrslavsvtassptttnatggrpvatlfvfvqddvgalhfpqtgvrvrpq
agqvllamyddvrpnegdsqndptttfvneyvmcapptndtftvlideihlqea*
>Phatr2a_48182
msgfkvrfepcavlkvalafaalmsvmfsvirsndstrtaehpkqsislaklgkktpvlvmglprsgsas
lheffrcnnvksshfccgtsqktsfacepdqptcgrcvhqnlnqslpafqgcgnfsvysqfdvesgqpfs
wflpqhfalpllhesfpeavwilnrradarvwargvlhwysvsrrvmnafglqyhhptliaakiydapvr
pltedgliadislslaraenvtehkrrldeltsvyeahlhrvrafvtanpshsmleidvddpasgetlsa
ffggarascwvfdaqsldndwkkfslqi*
>Phatr2a_17638
mqllsllsylpiiafvdfvdsfpimtvngngkhvlnrvtpdqvaleikdpvdptaleqakaifgelrnes
gkvvgekllqvakrlgdipedgasylvskevckkafddlsdqdrtaltniharvlafatmqrssvvdkem
dipggkagqtvrpcgaagcyapggryplpssvimtavtaraagcetvvlsspkpapitlaaaylsgadhf
lcvggaqaiasmaygivdsdvprcdvicgpgnkwvtaaksivnghcgidmlagpsevlvicddtanpeiv
aadliaqaehdvvaraillstsdaiieqvdenvskqiealpepnrstalealkqsfavkcesleqciais
ddiapehleiqtrdamkvgeacnnygglfigehaaevlgdygagpnhtlptggtgrytgglsvfnflrvr
twmrvdnaaasqtmvndsiimarleglegharaaetrsvtqtpafkkprm*
>Phatr2a_50338
msssqhwtplvvafvatvamalqvsggfhssfvrvtaktgeilsmvdsnaqeavtatsigvmgdgsddfy
rvgndrrwifsrvflsiamlcggvalvvawaisiavpptkrlwqivsiasalaavtqvpvflifaafpct
dyekqqtcqistgavlfmagliiwlavtvltqfldpplgvptldhwrtqpkshqsasqgsrtrgavtvwd
rlragsrrtedrrpilpinvtesisdlveeavhssfaddgplpfqrsvrsetpndayshqastrnvrsde
lpdeeqapvqgisldhasavadaslslpvtkitpdesildhdslhsmldndtelhdakqalpvfavdtgn
lptasesiyklevngkrcqtstatgilgfahkrrvkrtravkgydvleddggdddnneghligssqlnsc
ppseivtiqmqpsldetadddshwidvhdtngkgllnvwnmlhdlqasepieysaaeetidflsegttsv
ekpllreiatnvddkgflifessaefspppensvgtrrrsrrrrsrgphsvcsspsllhvtieeetaedl
eehcldsdddpkhdkplplltrtrsapnllasyirsknrsnvaedlhmtgihsfhrvenyrseyskansl
tdaskrdcdshckensraavpvvsprlepkqsvwrderhmrrgihetetivstdssdhhslmsspsptsr
rasrirrlqqvqiddkqslrrrsrtldppkkrnsrritpvrsstqsvvsdpgspncrsrcpvspnadqdt
aatseqtrtrstgrvspdlsfittpsqqslsnhshisyadsglvdtlnlslaelhrpydnecspeegsv*
>Phatr2a_50456
mesvripqrrrtssswwrrtwvwvatlprptsavevrrhpirmrripspyvaygsttsalpfrivrggaq
ssrpsfdkkdddddewedwddldrddsehdtterstqskpqlddddnefmkdadedgailsspfldsfqe
evhrivaeyrsevrqtfqqlqreillerqqwepttsdrspndlsdaglsdddeidrdegpdqagdwsstd
edsnnlddedyqdkdetdpvpeyldvfrdldashvgmgetedynndnfdddddnlavdhsllpkgtsaat
dtsnetteanvevhlprtnekrrkkkkktkkkatpsrptd*
>Phatr2a_44667
mkfrilvlllvplfslaravpeisvesdlgqhllanarrvqegennnnnneaitfewvagysvkfqgchv
vkqwndnannendvrissqglvrfrlcpssqcsankasgcskgygdyvigmseflssfyeaksreieydc
qyylqnkcscqdtddkddgfnadyceydcfnnsgmtecvdrnpyqddgqnqnqqfnlenymqctavrlnn
nnnggggqrvleqngasyyvgpycsekggsiylglftddsctnaatdttfqtlvgfelpystssivgadc
vsclereynqqddqnnqadandaadidavsescetlyqnagkcenslasgivddpntsactymegirvvr
qdgiidtgssrssavatalivifamafcamafyvwylrtrlgvkqntll*
>Phatr2a_20577
mlrqvifgsflalfassiaafsldrrafvrdvalttaavatgvtvsaplpafavpvtgakapffelpnsr
gsgstslknlinsgkwtvlyfypgafskgctleargfqrdieryralnaqivgvsvdpveknaqfcsaeg
ldfymlsdtggrvsnlygsalsvpgfgmfsnrqtyiidpegnlrwvftdvesriarhsvevleklnelet
vka*
>Phatr2a_31408
mrtsrygcwflaivglstvtnalvatspprklsaladptfvtpdvsllteqacietaermqrvvvpvsps
iqsdgavgvsyvhwmaspnekspqrlpvvlihgfdsscleyrrfgsklaaqgfdtyavdllgwgftqlen
vndfsasakvetlnswistvigenkpfciagaslggaaaievaagnencqalvlldaqgfvdgigpmaam
pkaiaklgvqvlksvplrssanqmsyfdkityatdeavvvgrlhctregwsdalvnfmqsggfapstkvp
titapalvlwgredgildgkefanrfletlpdarltwieecghvphlekpeetataineflrgipvrgsa
iveessksalssqwigvagigatalaalaadflpvh*
>Phatr2a_33832
mlaplsvthwpqffvfvmslllrrsaagftgtfrrrrwsrttltsdsasrlsslpplsaeplhwnretse
rrsyatntpivkqanvisltdiedpannpfnraaplpegvkilaigatmddfdvaslereganaifvshp
qareplaqlltqlpeiewvhtrsagidfvtsptleswkgkltnakgqfsstlaeytlmacsffakdlprl
mrnkkvkcwdkynvlelrgatlgifgqflfkfsygdigracaklaavygmkiialrrhpkpdplcnevyg
ndkdslnrlfaesdyvlcsapltaetrgmigkeqfdhakegavfinlgrgpivdevaltdalsngklkga
aldvftveplpnssplwemdnvllsphnmdqtatfmheatefyveenlprfvrgqellnivdakagy*
>Phatr2a_47510
mirnglilalgsfwllsdantpsdalqfgfttstqrvgrvtagpitiseigcgtwswgnrllfnydpsqd
eeiyeayrlvreagvtvfdtadsygtldlngraemllgsferryqleqtsvakpwwsvasasdgvqnaqq
vatkfapypwritrqsllnaanasldrlqqpqlaiaqahwstanyqpfqegaiwngladiydaglsqavg
vsnygpnqlrkvasfmkgrnvplataqiqyslmtygvaqqmnaacddvgcrlisysplclglltgkydld
nlprpgnprrqlfrellpgargllntlqviskdynksqsqvainwavckgtvpipgcrtvdqareniavt
qwrlkpdaieeldqaassvqkpmiqnifqtd*
>Phatr2a_45708
maqiavgikafflvslcsgaiassksrdlqefiaiasyqprtdvtnqknialdqyelssflgnpanddle
aakaiyergafvtpiarltltnesglpamitsdetlvtgktangtevtgiayesfnpgemeisvqyasda
pdscevggllepymhgcfaadgeldiegervayrydpstdnyngrtlqqfstgasftfrnpnagteyfde
fekffdyygkasyadiliqaafnktntgfrngnldfstyldgdgqnaaiatataymilgmeiigklehav
vqcdlpcetddckldpvhsldeavafwtgvledfdqgsgrsnllygladetcrqfrtcgvtgdstegtsr
vnidlfqlfrtmqeqllgnqciearaskdrmiplmflpliqatlsnvflaksmsfdevvdgegavlaaal
lprlascnfedaqrlylqmrvgqhgvagysevrqalernyeclgvtcadvgglydrdrgeyeaegapcgg
vaqggggtnpglavglflggmvavllgfvlirhrrrnkslgaaefavegghvia*
>Phatr2a_48026
mslrmagtlalfvtgattralgrsggtskrpfslrlplqtgtqptlalslsssasankptlslteqmrke
seaelaklahhyedrarndpafadlapiiwktldeatafvndhietimfdcdgvvyrtpdecpgakeciq
rlldkgkrvffvtnnaasnrsqlraklseilaienltddmmvpssyscarflqreildrkgrgrlfvigs
rglcdeleqtgfevltgngpldsdasmtredlatypfsehpvdavvvanvllqmnpdaplvatnkdafdl
vgvdgrhipgngcavvalehsskrtainvgkpsatladliaadhginpsrtmfvgdrldtdiqfgvengm
hsvlvmtgvttadsmvqlgngtndeplpniviphiglly*
>Phatr2a_44024
mknvllttsllwqsvsafvpslkpffgtlqavplciaplhlsaithepslkdqnplppltpsefveymlm
slrsgkgyqmlldfsthgwrskiydavgapasadersvrsalkvamtkphnqfailvegedfeisfpsdp
vdyddgtcwvecrlrasddellvamgcqlqqrqtdgawlissidwqdfrepfypgvgreewtrlf*
>Phatr2a_36932
mmlqsdrispigvalllylatsighafaprsvltlrritqpsnprqasstdaddggmffasasdetllar
pgnatnddaatadagqvnnqssrqsrvlgsqellmlprqygpkrdkvifpqmnhvscailsatpsdtvlq
kaldaamqahpllhcrvdgdgepdkridlfqmvrqgepnpctfvsepnlfsaldvlkvidvpstdreald
qswqksfnknlddgswcdaakgplwkvelhrtasssgpcallfsfnhaisdqssanrlldqilrnvaele
slgsttpaipqtmplaledsvmgvsrrwsdvqmdgvgtdtiryvvnkaaeglrnpvivpdsagrkegsnp
lnaltiisgraaggqdnesqsrrstlqfrslsrestsallakcrengvsisnaltaaaaltatdvidngk
pkrksrnykvlqsldmrrygakldqgesvacmagsmdlmlgpladrsgrtlkqtytpeaatifwnlarei
hltaeskdnkgraysagitnvgvyesqeafaridqsepavllvehgkykiqdiffatthtrsgclypasc
itvdgslkmtfnpvapivsdktnanfadgfvelleivagvsqgtikkdeermgllasipenalsaatavv
glaavlshapawldffssvnemkqniqdpadfwaalnfwiffavghpilqpilwisdvlhaspgpkiggl
ipatflagnlafialitkskeirnavniaalaafltyvgsgldgtagtgdfnlalddsykgqivrgcpsy
devrqpsmdnfdlekyqglwyeqkfhdwtqfkevydttldiklteggkgwvddfavkgpapdaaklswdk
spvangahyflfgrvdpndppgilrekgfgvefpnyivdvkkdpqtgdykeaiqfqclerggvrvfegin
fmsrnptmtdeemtamhsraeragmypygaspeqmhtvarrpvnapeidnnwqamwralgvdkllelltq
siedggr*
>Phatr2a_18994
mvcsqnlvlvatlllatssfsgafttqkqhswvgpmktdssfatrpvnlpwgtlvlassevktdtgrpen
rgrrdsrpargpnnpngqrgprregaggggsrtfnrgnsgggnggtvlkltnprklvrvveqeplteeer
kealdnfkerpasrgsdrpqrpvasageggpagatgsgppsakdfgrkrttparpekrrkpgagddgrnv
nrqslrigtgkkgraaeitqrrgslkkrdrtsekyarleaalerktvmlpdgplsvidlaeileekpvsv
ikflmtdlgvmasmtqnldsatcvavaegfgkivggaedmeddlmegleesalatgvvfdeddpadlkpr
apvvtimghvdhgktslldtirktqvtageaggitqhiaayqvtrndqtitfvdtpghaaftdmrergan
itdiivlvvaaddgvkqqtadsiacarqagvplivainkcdletadptkvmteltsydvlteefggdvls
sqisakkgtniddlldkimlqaeiqdikanpdrdaecivveanvekglgtvattlvqkgtlrvgdvfvag
ethgkvrallstsnndrmkevgpstpvrvvgfegvpcagdvlivakdeqtaremaenrqriarekssssy
qaglmdsvamtfgavkesremcvvvkadvqgsaealtralrdlkreddqaivtvkvlvseagevsksdia
iasvtpdttviafnipasfaamedsrvtgvpieyyniiydaiesvesrmqevlsptpegeyvgsakvqev
fniggtgniagsrctngflkkganvrvmrgdkiliesriktlrnfkaetdsieegnecgiglldfeafep
ddviecyve*
>Phatr2a_41149
midaayilawmgivllqavahysvsarkrfdphpleatedvcldevppreqlassideqdersdedldge
efdrllsqtgsemmnscrslesivqekichin*
>Phatr2a_43285
mkasdaglfllvalvslthldafvfpasasrllpmttssptafvsarqilfgvnmakdgnmptlkrvped
megvptpfvdvvgnsfiecfadsvafvdgieytigvpcdysvalcyfgdddqlvpvelddalmddifpma
esivaeefgeelvlqrtpqtltlvgeleddddeealqrfeegdessmededdeeevevlltfehrnqefn
lvrlldpillvgkvdpsqpdnrilltpeesdkvmpileelflefqdepdddmmp*
>Phatr2a_21805
mlyrlctavvfwscyrpslaftvpstrgpstttyrryllvrmaslkpyieiliqgtrpltadeteaafse
ilqgadevqvgslltllrargetpseiagmvramnkacnavdlgnrklldivgtggdgadtinistasvv
laaacgcivakagnrsvssacgsadvlealgvkvdltpeqvvkcvdavrmafmfapvnhpsmkyvapirk
klgvrtcfnilgpmtnaagaqhavigvfhpellslmagalkevgrvdhavvihglgldeisplgpstile
ikniaapgepriyeerefefdplsigiarceladlkgggpeenaqkfrdvllggghtdakrdsivlnagv
gcyvfglaksiedgcdlaratlesgkasslleswvkvsqeiataekva*
>Phatr2a_50334
mssiylhglsrrrrigsvivaiymldscgaflsasgsgrypgfsyrglsvvtenirsihssrrlkltvna
tnkemyerqdsihtlplspipvmpsqlfqelalsqlellansipcadrpgvskiktmalylpqenvntgq
leflpaihyphpsrervfianeaasgvapalprtlttlpgfahatsllpgypmvsggseasvgvveevic
dltsgaaalsvplfsgsrtvgvllvspsiskrrkgsawtkedreqvgragkslslalsmdteraalqmqn
draaralsdslhqiknplqamrtygkllqrriadlgllsnegmtpqllemaehllvqsdrladrlkpvdt
ivdslsertpfvlnpaaptktqdslvslatplvpwesetlefaresktsgelvifmptkkvaasgsngps
nsttsfsgngsdvstyteddgagempsslfsemdlemsflsdvldpvlaafraiaedrgimfshddtedl
pgvticpqalqealinvidnaftyvflpkpgsrfgpnpsaevrirlvqnskgsdagvtilvedngpgipa
etrdqifdrgkdqaldwtlrkhw*
>Phatr2a_42605
mraslnllalafllldivglsngflvhppklgekfntvslkqgsrlcmsvetekeknkedegvmelfdee
rvmqeeqpqtapflsqgeispdalspdlsdpketrviiymilsllpvlfliplmlgsrdlipldalppve
l*
>Phatr2a_40162
mvqrsttsisllllaisfvwrciatetslrvvtreelavhdgkqndalwlsilgevydvtagkeyygeng
pysvfvgkdgsvpfvtgtfteeeaakplsvlepqqmygienwrsfyeteekykyigvlegvlydrdgnpt
dellrlrgvlaeakveaerreaarkekirqrrlkkeaaeqaaqntaskngel*
>Phatr2a_17808
mrlpataaaflvvawsslpsslafapalpdrrvwngpqvlpiapqspfrssislfmsdtaeqisiddvsk
elrvvrqefgekmervtsvadaevirreylgkkgpinkamgymrllpnedkpklgavvneikealettmt
ermdalkvaeieaameleridvtqpglwnspdigrrhplsitmekavdiftklgydtvtgcadspeiend
yycfealncpkdhpardmqdtfyltedlelmlrthtsavqirqlekrkpplrivapgrvyrkddidaths
lmfhqveilalekrgelnlghlkgtvehflqnmfgpnikvrfrgsyfpftepsmevdvffrgkwlevlgc
gmvdpnvlemagidpneysgfaagfgverfamvihgitdlrefykndkrflqqfphfvddgvesflkgge
raspkpdirgeeppdppvdsleeleerlklnsnankkepvtteqtkkattpsaeidvskldirvgviqka
wvhpeadklfceeidigedeprqiasglrahynledlegqrvlvlsnlksrklvnfpshgmvmcasndeg
kvmfveppadakigerivvdgfdgepatenqvikrkmldaifpdlktnaagiacykgvplstsagpvlps
lanadva*mrlpataaaflvvawsslpsslafapalpdrrvwngpqvlpiapqspfrssislfmsdtaeq
isiddvskelrvvrqefgekmervtsvadaevirreylgkkgpinkamgymrllpnedkpklgavvneik
ealettmtermdalkvaeieaameleridvtqpglwnspdigrrhplsitmekavdiftklgydtvtgca
dspeiendyycfealncpkdhpardmqdtfyltedlelmlrthtsavqirqlekrkpplrivapgrvyrk
ddidathslmfhqveilalekrgelnlghlkgtvehflqnmfgpnikvrfrgsyfpftepsmevdvffrg
kwlevlgcgmvdpnvlemagidpneysgfaagfgverfamvihgitdlrefykndkrflqqfphfvddgv
esflkggeraspkpdirgeeppdppvdsleeleerlklnsnankkepvtteqtkkattpsaeidvskldi
rvgviqkawvhpeadklfceeidigedeprqiasglrahynledlegqrvlvlsnlksrklvnfpshgmv
mcasndegkvmfveppadakigerivvdgfdgepatenqvikrkmldaifpdlktnaagiacykgvplst
sagpvlpslanadva*
>Phatr2a_49639
mklqlaslalwassalafapnslpsrnnravgyvpssisslhaaaleppplspltqwgdrieniralqae
lkarelppfapelsavkdcglaredtegqlayvrdnamriktmmqehgavvfrdfdlmktqegfqafyaa
igmkacldplhsvsarptvdgqknspvyeavnkesrknffigmhnefvgtrapraaafvcfkaaetggef
lvadgrrmfrdldadlieelynreirysvmelpffgwidnlpsfvqqpamnvvrgavsaainakvdfdve
llwgeggydgtrmlqarapsqppivkhpvtgdptwfcnvhshssklrhqresiygaerfedgasqinksd
mffgddgelseaqlkqldevtvkntryvkmtegdvvlldnyktmhgrnvfdgtrkhgvawfegwegeadm
kqqfqaegasqkvva*
>Phatr2a_49153
mgecskcrrhrrylprpvlglclvvaslgfraagsavawilhpapirssgtatgtrivstgessrrphrf
pdnasqqqtplsarsastkrnrpaesdrrddmnatspiinatnvsevnatkpivnatnvyevnatspiin
atnvhsgtvdtppwasqeyvklamvhsrqwavldgaewwsvkmllerqekqaretdaqkqkkgvngtksf
tpptsipstpfgcmrivtgivnmasasaqrsqneqrvigmqrmpqvgpttkdnltdgavvlyadsvarip
devsddqavatyfrsvaihavlprpfvlkgiggaddvsftqtsdmgkvvvvggneramwaanaldrlgvh
vtlvttntaikakipdskksdikvltpavgelelgfanvvgrfdalldtvgnehergiqssvlrllsqqh
gcdvyvsiestsqaligqegvlwgpgkakthaqklqaapqraawfappaqlgttvaqlltlhvqdassks
wqwpklpitktpdsvavqgwsmgeffeattwprdsngatttrygfptvedvsggagdmddedeetldgmm
vaapplrsmgkdalqlqqekaaaeaaaadaspyirsvvgvsglqkgiietkadcilflsapfcrtcryls
pqyrrlarqhdiseskkdgeqaifyakadasgqvgkalgralqvdavpafvlfrkgerfgsvlsisrlps
akldaavrmlrdgvwdeiairnlddkpfmkkrks*
>Phatr2a_48879
mygqlfavallvtsgvsagstyrstlgawciprggsdydtndtieayeqalesvkakvlqtaassiedlr
seivdggkvveafgtateticnqalegfasaapeagddankaatfdrklqeleaaldaplqvlylkqlgf
lreaalqryraatktsgasdyeamlqadsqfvreadgsiregsdwdytaeraflqsvmnniaessrkamd
vqmnsaqqqqtamqflqsqqqmiqqlqmqlygqsspwnvgvayripdtnfnlqgsyqqgranvqlscvpd
eyapflgpngftngvgpgnlglslnlsv*
>Phatr2a_40937
misqhivifgatggvgtalceilsreypnckiqavsrstdggrlgleklpnvkivqgdifdaasvksite
ssdvifccvgfteykrkywaqrwplvtenllatithsestktklvfqdnlyaygpgtqrgpqdgrvpagt
hskpavrallherfqehmtkfpgtlavvgasdfvgqhvgeksmlgdtfmgkivqgstplcfgskdakhdf
cfvpdvaralalavdpdhenalydsfwvvpnsiqnqsmqdlanriatlhdpssstdkhsvsvlgvlscyl
lglfipflweiiemmpfwkndysvddtgmrkafgleptamddalrdmlldyttatpsgsqpeak*
>Phatr2a_48780
mmkfacflssftatcaffvtpdyrhlrinlfqhipqrvdvtrrnaenprvgagqwlldqalnspvwklvl
vpqarqkiintaeengiawnecknwltsqsgpwqndeildvsdipdyykkefhayengnlcwdaalevei
asaavgarnfpacgrdgeqafrdsfgvalqemgatcpaggtivdlgcgsgmstrwlaaryphagrllgid
lspyfvqvgkrllelqpnakqaggewvssvafdgrikyqtgdatntqlpnesvdvatlqfvahelpyeit
leiirethrilkpngqlwfcemdfespayaaqranpllfslirstepylddyadhsveireclqatfgdt
kiaaatgrhfsivatklgaskmgvledlrfdeygsykvedthlkvfenkkk*
>Phatr2a_35228
mktsfplfttlflwvsfpssaflskrdimarrsfsfglqasnicpelplspqtkgneepgvarcvvgysg
gnepdptyqtikwgeadypyspqkrqyrsgvfylteeqaksakefvgklsakhsgerklyvdiepvtkfy
rgeeyhqfflekqtsnrglqmf*
>Phatr2a_38108
mkfstfalvglvpqlslatnlresasrirnfadkdsvgsfngeyarffkmvaenpvltledlmdsqqale
teldveqaeikafmaaiqrseiidlsmdisnapsdskspsasdnpsvsptvssmptmkvgdptaapssfp
saiptttpsnspsttapttepptmvptfagcgisaesrvqailsildavadpvlirdgtssqglatqwli
eddefricpdddkliqrwsmavmyfstggpdwfqcsgdeaatdicgaedpfvgkqrflsgvsecdwagis
citgcvsevefesnnlvgtiptemglltdlavwgmerggltgpipteigiltnlifldldfnaltgtlss
ellslstltqldlnnnqftgsingigvypameflqlhdngftgtvpaavggfsglvaftlyetsisgvmp
asvcelletdvnggvlrsliadcvepnpnvicpcctecran*
>Phatr2a_44510
mpaslfgirvpalltlsqaervvpyftrrfskirrarvvssssstsallvtqrapepakkrifflfqisf
ntitmptvgekqcevvlvgcgapnrgmgwyhaeqmlrgdipsaklsyivepwflgggasgpggkefgefk
akaesehgvqfftsvsdlppvqegrnrlalisgrtadnprlltdsiaancatiylekpgaptvkelaemr
deantanvkvlmgynknvckfvskarqyqaehgghitfvsnntyennadslgecfernaegmlknmaihe
lallvsfydvsveniascqadkefsscqtlqgpsgndftdfdkikftiktktgkevsvqadrcggdisya
kveqdgkevfrhsmpdeddeemveklktqypgampyffsqdpdyitvkervssycangkeaegvatidva
vetlrvaeylktelerqlk*
>Phatr2a_36333
mtysrrivlcvwlawllvvteaatipsshdsrtsklstakkgddsfvsipliphhvqrrrrmletgvede
alprptrsrrdlastntdreiqqvgalyqgygthytdlwcgtppqrqtvivdtgsgvtafpcsgcgdcgv
pkyhanplfvegdsssfhelscteclkgtcrsgakqchvgmsyqegsswsayeaqdrcyvggfhntaavd
sgsnspldlnraeafafdlkfgcqtrltglfktqladgimgmdiaskflpstilfladfyssggliifss
gtfaeaaywqqmydagktasknfalcygrqdiveregteagamtlggldtrlhksdmvyastggtsqssg
fysvhvrkihlragnggdsavsnseglevraldlsesdlnngrvivdsgttdsyfsrrvasefnrvyeei
tgqsfthaalslteeqinamptilfqlegdeeankalveehpdrqivglanivdpehpfdilvamppmhy
meydsskklwqarfyvddssggvlgantmmghnvffdidngrvgwaeascdftaleaeygtddfasdftd
htrqerpepddhvsaqeakfepddtlpnsnsgfdmglpnqfcstmqcqlgivigvlaavvfvvvrvvrrn
tgiayeaaelelqmtalpeddddmagyrdhvapantgyektdeempltpsnttptdiyhdgvnmlvgvtt
pksewesgltkkrialaenevlgrgdecfstqpregkrshrnsktrwhrhaqvtlvacmialslwnmnll
giddekgkqvsfttkqqrtypagvaslkvsrlsekipptypgvqhdllrkpdtlallyppgflggyrnqv
irlislcvharktnltqlllpsllwatqlngigvqvqwftipmewvfdvehwnlfsdnlprlvenvansd
cwvrgtnesrnqplnplqrgslqqgflgpisnittgfldgtinlnprrvdyypevefcqhpvvygggrty
grlwndyisyrknkdfngsipfqqdewvlralqpahqwrktaqecislhtanekyialharveleifaha
cgremewnltkifqqveilsendayrnvsglfvavsragmreegnyekfkniadgnievlnrfvgfgseq
pallgrnhlsvfecgeqmltgfyaqhpgipdhgallqsvinfyiavnadafvgvsgssystdvfttryhm
gkgrqnfrytkgykvvpvennglpsphfncrqkk*
>Phatr2a_25840
mritnfsivgavtatalvlsacsisqafspplrsvpriringrpspsfrfaiipdkeiqqktkkdttqaf
fdeeapsphdsgagipyerltigvlkesfpgecrvsqtpdsvrtlvkegftvavesgagdkasfndaayl
eagaivlkatqiyqdadiltkvrppsdedvpkfagktlistiqpainsdlyhalvaqgtnvfaldcvprm
lsrgqsydilssqaniagyraiveaaeqfprffagqmtaagkvppakilvlgagvaglaavqtaknmgai
vrafdvrsickeqvesmgatflevdvqedgsgtggyakemsdaykaaqaklmleqakdvdiivttalipg
rkapvlvdegmlsemkagsvcvdlaaanggnvaltkpdeivttdngvkivgytdlpsrlpatasnlfann
vakfilsigpqttkeknlflidldddavqnmliaykgearwpdkikpfsppplpakaqvdvllteedpiv
sankkqkvsfvkntgisslaaiilvafglttdspesvsllatfalaglagyqvvwgvapalhsplmavtn
aisgmtaiggmlllgshatdtkglipdspahwlgaiatalsfvnvaggflvsgkmlelfrrqnepkdffe
lyaiptsvilaglgiagfsgvgnldtmtgtvgiasaicciaaiaglanqetartgnvlgmagvtfglaaa
tgemavaeaapaafqqvgllgalgggvglklasgvgptelpqtvaafhslvglaamagaageffagddlt
tgtlsaiylailiggvtftgsivafsklagimgssplrlpgrdqlnlamittcvlgfaafldpslatnlv
sidhgtvqlvslgivasiasilgyhltasiggadmpvvitilnsysgwalcaegfllgnpllaqvgalig
fsgailtwimceamgrnvvsvvlggagtatssestettafegeittttidnvadalkeartimitpgygl
avaraqfsiaeiakklkeegknvrfgihpvagrmpgqlnvllaeagvpydmvfemedineefaetdvtlv
igasdtvssaaeddpkcsiygmpvlrvwksghvfvlkrsigntgyagmqnpilfkdnvdvllgdakdscd
alrsalid*
>Phatr2a_18357
mrrlhplllstvavlalasrglafsglrpvpsspgtvtsrnmvnkddgdgadfcvmvngmpgpmataaae
aclrkglqlapvamtgpdveastfivtdtvtgtsssvrlvpssdteelvsavagmqtaserllaidythp
savngnakfyveqnipfvmgttggdrdelmkdveghfcviapnmgkqivamqaaledlankypsafegyq
levveshqktkadtsgtakavissiktlagdekysnddikmirdekealafgvpedammghafhtytlts
pdgsvsfqlqhnvagrtvyaegtadavkflakkmktekiprvfnminvleegale*
>Phatr2a_45887
mrfsttnvyqsllvgvvlyvggvagyvshlptnsgalrlapfvpsrssvsripypsvpldiatplrpsts
lsagasqssivptksivsaaafcvldvafrrgflkanvafpsslggcgillalllalprktagkafsalk
pgadvlakwlpvffvpslvtlpladslgssaelakvaavivggflftlvttsasvvavrsllsgdtnrde
speealpkidavsqeaiadgrdpfptikpfddstatmlygltvfsglaaakltldgasyatttpltalfm
lsstlasfvwgarlpkaltkvlhplvtctsltwaaaaafarvtgrsfasmlqsyrtgslgkmagagdwll
fllgpavvslavsmydrrklmrenipevgtsigvstfgglfgtawavrflsignpavrlsllsrnitspl
amsiasilggadvslavsmvvitgliganfgatlldalgirdavarglgmgaaahglgtaaivnekdafp
faaismaltasaatvavsvpairrvlvqtalgsl*
>Phatr2a_44251
mnllsllatiaafvvlpnahalkpskcgllltqpclsttdkrydanfpnsfvmqnlswkqyeglwkvtat
nfegdgipaqpqphvpalnyqllpytrseavafynhtldgsrmmtygyyfyrpapssfcnqtfeppfqnv
igsgfcgvngfvsgkahygtttnekegdlelfrsvesgalgrdvidfdppakgswidsstlwgsttidgv
fsqthsyvflnndtafvslsvidlitssrqanyvakmtrmddtewiaaveqtyndynileedkipvpfed
fsmdpewypaekewcggvgsdpacvespfqepdaklktgplvgfvilglalfcvpmyglyryqlgqqvrr
iktcfiqgiakniniaptpgaltheklleefqhmdrdnggtiekaelkqwmdegkvgkisdsdfnvlwsa
ldidgsgsidfvefctflsgcgeafdevynhqqtmskeqklkfasqrfstrslpnnvcisndiedna*
>Phatr2a_44203
mastalcnmrllyftgllfgptvltvnaewlkindtvntitshqdfrttifrsfdhvvcrilvelvdydv
dqkdsmqntcevigppellgssrwrgggspglvieleeklweqfsfapedlvldlmdavvgeryfsnvgw
lptsislssrgnatihhgafhrrrqleyfdrprsvmlvrvstddesvslspseiadsffqpgrfsfasqy
eacsagqarfvpfdvdnvvkevrvsgissaftgrsllvaaniatqtllgveslpdvadhvvfcmppgtsg
ekylaaaalnswyavasdrwcaqpnaiiheighnlglghagkgdnayadgtslmgysevradgpskcfng
ynfwllgwypnhridldalaltesvrveiaaftdfgvigkneviiakagglyltynraetfnretedfld
tvtitkrvdgihtkllaglsetnsryisgdklifevcskhdggsvaadkfvigigkemlpcksamilgpd
gvdatlspptrapsmtptlapistptsapistptsaptfapaptgkpvtpqpslheytgfptlstggpse
plddisepfnpersqvpvggdervaaeesdrfplipvvsgiacviffvfltiflillrrkwsrqarsrwq
vsvlgspkkqhtdnesetsqfgpsdesc*
>Phatr2a_45774
mkgdfvsgrrtrtsflifsvlivssrvdcwtvsskrsrknlmstkalqmaashfdlplsrreaissssaf
lpgilsnpgqvqarevsvsrgtlrdvvddatyaalvyepkrkeqtplpllvvlheagrndetvwsladpl
gehaglapsllftgraptaladkfamvapysagkrsfyeeprskilqfiewvcseagqragcpyvdpnsv
ylfgfsdgatlavelattrrfractiaaygfsgtlpklaldrlkgipfwvfhsaddvifpvvysdrlvts
lrtantenteiirytrydkdqegfegsvrghstgitatklpdvyeflltsnra*
>Phatr2a_45439
mmpkktsllsrftfalveislysfllestllpvasftttttllytsgktdivgfpvastlsfsyrrsqtc
rasaesagnqqqtgevplenfrqmvsssivaptsmpvdrstltllehvnlnvpsqeyvlpfyfdllgcgm
dprkaenlapdapkktlwancgasqfhlpygatpqripghiglrydsldglrsrlveqtalrdankkned
edtkdpivrdvamgvdfrtgheyiklvdhydnvfycraggsvvdfrwqqpfirasetnawdnvatrfgmd
etdcrgldyiefkcprgtaekialfydsvldattsvitddeghnptqvaiiafghiqangkadqslifre
tdetlppydghhvamyigenaadfdqafknaklanvvwvnprfsdkadtlegarhwkqfrfknivdmetg
etifelehemrsieheawpgpplats*
>Phatr2a_34343
mtalivtmvggllmvgssssvnrpveafqnqrifrttsvtrsqrqgglplrmtflsmppsqlssssgefs
yqdesqstdddsqllgylpdngsslppltkslvrkatenyiygtirrpitfdqlisaieeeyrctdvplr
vgsaffdvsssgeevdesiaevlsmaalhripkeitlelvaesladastswvesisifaqngwdavsfpk
glalrpkrkyatdltnspktlfgwrqqkalveaarravshasvatapkrrlksrdeflsfmatqlsatan
pskkvtkedllffprsipmqkisfsqiakklkrtadrqyamlkaqgragflayayfnfvfytagilwqwr
rvapadpfsnssvmviclrkfgrvfgslyilssilklpklfsavamapaakltlerakkklnvgdnyasa
livgllailwsgivavpffteyarlrrflyldrvvqgyvfqpv*
>Phatr2a_45315
mllprlsrclwsvraspvfvlfilltlwtfvfravlplvgdidtvipgttdrinsrtpaqrnatlvlklp
tpiivvgypksgttsvwdffscsglrtqhycccgdthdhppcssnsmahcilkniaarkenvlegcgdyd
vyaqidgerptfdrgdkirglllengtidewdqrtvegrnelfkhflpqhfhlpilhrsapnatyilplr
dpivwansvfdwfhmrgrvvneyrlfnsslerpgkngaraflariyiehtdsikrfvqlhpshalvefni
tdpnagqiladafglgegcwrhrnkvgeranrlksrsisnwl*
>Phatr2a_48553
mlasphfqasfalcyfllgrfslgatlefdkfrvlpskygdqnlvflrkatsnapdvnhdfisglnleqn
pawllaelsrsmsmeissnptdvneggvntsptnlpdsgqsqstvstsptsapsisifpsvsaepsstps
isqapslsvgpsvapsmtilpsvsrepsssssnslapllsagpsvapsmsimpsdsmepssspsisqlps
lsagpsaapsmsmspsvsmepsftpstskapslsaipsdtpslsslpsdtpsnipsrepsgqpspslfqn
daiftctdagvniaqlpvaeltgidirvgyvveslsdfvdfevalernilaaatvgvldcidggpvfgvg
gevpsvemstietpgvacipefsscttyqttfqivvdksvdpdlaaflayvrlqenmdggsftrdilmld
rieyasplpllppitapistqppasgtregsltvspwtigavlamcmggtvalwawarnrqtrnrrhmql
ledmsvavgeslgfnngpgvlsavakvavvvgaglalsnvlvtvgllvataaigeslgftadtggllvgt
kvvetvgdaviarvgvrkpgilmvgllprgllgimdgkdvgskvglelgcedtvgdalgidvgnslgcsl
gnllgtadgtrlgkelgvwvgsmlgtglgkllgeslgkwlgsmetegknegvpdgatlgladgsedgsde
giiemegdedgcaegctetvgsldgtedgvedgivetlgllegtdegekliegteegvpegyiegladgt
rdgdidelgkadgsllgdevgtllgapvgkkvgavlgwrlgeelgfelttnvgaevgsklgvadrleatt
pdgdavgsldggieglpltgesegsvvemssgisvgrkvvaearfevesyavnptaggsvvaldvkrvvg
tlvfgilvgvsvgtggvlprsvirslpstnavararspiasg*
>Phatr2a_43725
mletsqpiyfssnnmyrfvllvltiasvtafqasiprfavvqqddfsstarfvmteeetqailksatdca
egecsiddvsellfelkeqekvlssrldkimnqisrlqnanekeerkvdevrsfvkdvlsvfqhdkvgky
spnaysgsigdgpttaydalppkkwksst*
>Phatr2a_50627
mthsqakascfvvtsiwvgtcygmsisqkkislsenafrqmhpsrvfaeknlgllrsrgyedatglhgas
ddscetierisrkdhlseayqmgqylfgtvatllflipdrtmtkrlasklagvagfgtaagtchilacan
ehnrlgsdtykrlniglfgfsmiglasipgeagfcrsagaamifssfmgivrlfatvvsfmgwkrgidqr
dgmnlvtskmtnelwkgtkrtfeglkvqhkkkaltyrnslilvlfgvfssfmeglfklryrkalrlswfd
vslqwsaiarlflistmiyslkdaaerdrltgstfielnilvgcwallvamgqsiwqinfvasrgveffa
fsmpffikaiksvnernsharisptsk*
>Phatr2a_44540
mralclcwlrllgfiffrytaeqcssfqyvperfhrstrrksksslftrsdhltaamteassesdgvfsv
pgpihspvlrqvypamlqhiekygnpniplgssdgrmcqtlrrlhtqgklpseevallekigftwhsled
vyttgdfddlygrllqyasthegdcsppkkypsdpelgawvtgirrlgleqvdpehakrldkinflwvsd
rkcgsafmkqyriiqarleettdailtdpgvqqwiqaqreavargtlsetrkhymeelvgedwlqda*
>Phatr2a_24218
mhtqlpltlmrlfsssrlltiavlvctrhdthgftasarprrsaafalptlssmatadeswystletppq
awnqqslspterynnegdetkeftgsredaaatatallekeaqqqnptklrarvqetgydsirsyiktmc
nhellnkneeiilgrevqvliqyeatreqleaellrpptyqewatkiqpdmmvpdlkkqirrslrakaal
tesnirlvvsiakryqhrglsfqdlaqegilgltracekfdpergfrfstyaswwikqsimraiadqgrt
irlpvhihdqinalrkverelkaelgrdarleeitekstltaekieflnrvsqqdvsmeqelrtskskgs
saglggpdggltlgdvmgdpeaqpaeeasyqmlkddisrlictlnsreqavirmrfglddgkaktleeig
rrfsvtrerirqiesralhklrqpyrnhavkcyvkdys*
>Phatr2a_35909
mpcvtfnckstafvaillfycqklaafvpnfggvsrtertffrhyenkdssylfqlymsdpvpvptpdpt
vpdppgpapgpvqpipdtpglppepawptpvpmpdvppvgppvsvptrgppvmls*
>Phatr2a_44920
mlvrmrlrphfcvvflsllccgvdatssaalrrhlefvnrsgerisvdwlnpltgqpvllgapvngetip
ldsfvnhtfairqhqdgqkvkrfetpslstthtrtleapttksslraieslqtcleyytaliledkneel
afqaqvreqisalaenhtcadpmrtttepiemrswryldedprtvqvlhnrpssqihvlegfispeecqa
ikdaaapklhrgtvadgkggsklsesrkawqagvgvdyshknaisdlkkrlfaytnevtgfnmnldgqed
imsiqyfgdgvgnptpdrytphcdgecngmphkrggrvatmvmycdipeigggtnfqhsnvfvaptigaa
affsymnndtglhetgftthsgcpvlegtkriavqwmrvgvdedspwdsfdtntvqkgsfiedsrve*
>Phatr2a_46359
mtnirvlrfrqmlldpfvlgvcllafagttintvhalvpsqggelqkaaqqlqhheyepsgtlsfcrssi
vvthpwassagfdyesrggsqddrrgervvhstsgsrpihpdsyrnrrrelrrglaeflaldddrlcvis
fhaswckscqkfgllykslahklgdkrdrktqnivergsvrfasvewgantalcrslgikrlpttqiyha
gtlltsfacapakfqtlkdqikymtrtlqnsdrlaaikanplfpdeqavqdkvqallaahteqefsktld
igaalidatvmvappssdqsdgsntedhgqglsraermaafaerirskqnradhvattaesvadsshkvw
wrfrrap*
>Phatr2a_49299
mekmlftlallawatiahhrslqtlntslyalndflfresecqwefyvysdlcrgfpyrfeiftaptnit
tiadptrtcfseggesfdfmasgsgississtsappvrgyflgfnfdenvteaspfyytingtnnkeiky
ifcvkltltqnisgtvtdinfkqvaiqinvsldgtlgdssanafevdagvvstdtnndiaftssadlcst
fngnptqgqaipicivsdnhplarivsvedlmfssgsftqliladgsaatgaeglygvpdplnaehcavn
kciqynvmlyavfattganlditirgnvvlaigdgtrmlraqfeptralqdvfrersfrskivlpalstt
esgavstlgaksvaamfsfaafvatcwlfdl*
>Phatr2a_45684
mrdgatliaflfasvfsastisawiplrictrsrvrsrnvlaassewsatddwnnlssenpdngrqdyav
dqdfaqreairmqnwdldsldptalspedawlqdaietvlldstitpeerldtqdfledmgreiallvrc
nqspqemliaagkalpilttedkhnprqlvrlepsnqneetegevvvwaatdflktatrvmfeqhahnak
tgagdtkaildprgvaswmkkslregaigphdprvmfiiskfgtygtgtlqyedflnlyvsticgsspsr
wkqleyrseeieavwrdlrnhdivspveqervallqkmkekyeesfshvtdetlldeceiiddkvaswee
tsqgqwrqtgksshelvelaydgktplrlkdgefvfidedscigckqcasaspasfhmlddgrartfaqr
nsldvkaavavcpvscmhyvgfdrlkeletsrdspdgdgrtdhrhfgqnhrnggyiaraplhltrrdsda
nhksswyhylvnkcylssdcpqrgcfdcpqfrtqpgsnpscqskmkdalhikaehfiqtgeanlyrksad
l*
>Phatr2a_48603
mvlvvsnkkrvrmrmhrlllaygaflliaqhcfpngvtslslqytptvathrsrlslancdvqedpeslg
eskvvvvvgagvaglaaawtllqqpqqstrgiathsefrdekehplkvlvleakdrvggrlwsvpmsqgt
tttklgenantstvrqqqtneativdlggmywhgdspvlqhlqscfptfetvasggtsqhpgrsgaqwlm
ydengnlqplplneqaqiqvlydrwdehmcaeyathrrqdrllrkfmeldtpkllsgwsqifleklsvre
qsllqfqldmafgldggiplaghalrgldsdwdwiqykgedrvskqgmqhvmkelsddivakggtvqteq
rvtriqyasssleykvtittesgtqyyadacivalplgvlkasssvlfdpalpsrkqstldraavgalnt
vavrwnrpvcarnttayylvgdkypqnplrngyvcsgnlrgddptvtqfylsetcfdfddmtywktqale
ivqdlmpgepklalddildikvsqwhldpdirgsysapatntrgnmdrkrlaesvdralffagehthyeg
ryqsidgayetgvraaaevadalvdrlhhsrergvntagf*
>Phatr2a_47390
mpdrresrravdamawilvlaglywfaasfflakrslsqvsscdearvllyetlklgqtsgtgsvvqrrl
dsilsssasrrggcwmdrvvdsmvfivvdalrfdfalynlpksigkrldkakhhasiskvadhtiltasa
tsysklyqfvadpptvtmqrlkalttgglptfadissnfgggtvdddswirqvllernwerrglsrntka
afvgddtwddlfpniftesypypsfntrdldtvdngclshvpdlisrlrhsensnettttgndddlelvv
vhflgvdhvghtygphnqhmdaklrqmddalasvldfldssdschaamilgdhgmtedgnhgggteeevn
aalfvhmsatchvresdkndgpsrmdagfldtsrhsdlvqaafssihqidlvptlsimlgipipyanlgs
lvpslipsqsiaaittalalnaaqvwryftfysntanklpglpelesklamgikmfedalhqddpeadey
fqaatlfkfylrealelgqrvwtrfddtgmtigiiiitiglicyaaplvrpekvrllpssqfwevsvttv
fmvfqcglltfsnsyileeqhtimfcltivsvilalrirresahdimwravlllpmasrlneffvfghgm
dpstglyaahktdhsvpldyfgglcgtalsceelvgke*
>Phatr2a_54499
mklalvfslfataaafsqeasrrealtkgaaafgaaflpvaanaavgesprfsvfgligdgtsysegaay
gtdqasklyspysvygevgnpdslykdtnpeylarkkailaetrkrlqklpayiekkkwfevttelsrfm
yetrgaidflgkspeqkkkavaffkaiektnlsarqkdqaaaasaaadtistldaftssl*
>Phatr2a_39159
maksrsvanvhgsvpyrqlgaavllvllslsvtvmfqrfalrndrqaatvkgphlsndtairpriirttp
vellknrtlvvligdlrcgekaweslytnvldhnqadlalftqppsqdeyknsslferamhvemipnytd
wsdaldlvagpawrrtvprshpsqshsmvlggvpgytasgavvnmfkwfvsqrieennwlskydryvvtr
tdqyyscpldiasldpqylwvptgqdyrgvndrlliaskefvvsalstlvpflkdpwryafmpantncer
flfymwidsgmaqilrrfprsmftcmaptdtsswgkisgydegadlhlkypmefnftkkrcrldsrrw*
>Phatr2a_45435
mynhsissetirryfcrtvaplivissfalfhttqsafvptrsfrqdhapsrrqsflsgsvpilrsiavd
ddtaeesslprqqtpsdqkpsvnqlvtdrfhedmlrvlesrshfladslkqsmqrhtrpvildhnsdpdg
aervlsmlrhlqninaateesfqivmqafvnrgrvrwqehnknvmcaadqvetlleellrshprstlsme
tfqlalqayatcstprgdrdyanradellqrmesmfgqvsvealvhvlhayawqqanlqegdcasratdl
lnqivkrtndpvilmkcynwvleawskngspgsadqadavfkkaqslaqslpvskekaakmldaesysna
ilawskahdigsaekshelllemiekfetgafpeeseppliafngvisawgrvgkpdrahdilrlmdklq
tkcetlvpdslsyntvlhaylrlrnrksslekslallkhmeehsvkqpaikpnaftyntlvkcwvqsghm
dsgeeseklllkmerlwangdrslppnnrvfnmvinahakkvndrsaarkaekillrmraspscqpdiit
itsilecwsksgdpdaplraetllqeafdeyyktrerammpnlrtftmailcfaqnqgstvkaralltql
vdlyeetqdpelkpneypfnyvlncaanslenqtqafqiatqtyqqmrqsptvrpdsftynfwlkccnnl
lppselrakcvsyafdeckkdglltkevltrlfqgnppalvdelleltatpataathpshvrpsyrtlsv
qdlnpswsrnasrr*
>Phatr2a_45446
mklvpawtmmtrnaifsarnpshflevtalfcillasgrgartntafvnpqnprngltftssfsgtsqha
grvtvneenlalptgsglyrefsrhaweklqssglfvqepveeecasntaparglpsgsvvqmevqalrg
slpqvayaryalletlkagndanvthhdgiqvlnlvifpstttdlpvfgadfvslpggkhlllldaqpmt
edvhyehywsdwyqsnhiseifpwggdmpeavqryvsskalwtrmassednagekrnpviiiqtdlmaaf
qahlevyiqllhdytdleskdnwsaeyldyrltndparpmlkslygeewtervlktvlfpsp*
>Phatr2a_44980
mtpkfpqemtrrlratfarrslkflliaallngsvasafvsptssilqlqssratnpstmqtivsqqads
dsetvrirgggplppsnpkdpaaknkkirissfdsmrfflitqivlghfirfaepsdvvfkffshhnviv
gfffvlsgyvtaytttenaqriasprltetpsqkwilskifgylplhlfvlalfsplflyadvkyngwpt
avwhgflsgtmtqawfpmhaeiwnaptwflsaltfatalfpfclpkiaqmdkkqlrktvgwlwiinllpk
igycydlnvwklaegvssakahpsmamfnmvrfspllqvaevligavacrlvmldgtegddtktnalstf
vplagiiglmlaratglveisdmlaravvfvplflrfmmaahrntvkgvkdplvsflsskflgslgalaf
pifvlhgpigqvfykkliatrvfgkvmtgpqnfglyllttvasawivqktflsskavanwsknsvdklss
wv*
>Phatr2a_43945
mrilstsiatavwvllssqesfgfsvrptishrmttasigsgthgstrlwasspgnndddsrrdfltrsl
ataalasggwftgtgvgyvadppaaawaltgvkkvnaklagyglplvsnvpdgltplleiygkgvnrfpv
lvqfnypvtwvvttpsnnvngedgtvqageynkgdtatfflysepgnikdvttqskeffekalmrsigqk
gdnmyqnfkvtkleptvkdgkpymiadfkyqlltgagfevdrkgvasitsqgdavevlwaastairykkt
eetlrnivasfrcyadglnfsdelvgsaasrgldg*
>Phatr2a_32260
mklnlavytlmlvtttvcltesdaftprafgvtsprqglarfessskdesnliediaelvttdsmmatik
ssnqqsaksqpnegmieqaertplsstsgnfalfqndgplawmqdfldlfgikegkgmaygpipvdveds
ervspevvaqrrqkatqdlvnigpqerqrrevagnvlacisavyvvwatlfadhgdfgghvlrllavipi
flavgykesaktgl*
>Phatr2a_49867
meahplvpigacllygllmvagqayfrtreplrartslaawnlflalfslvgmlrtfpqlvhnlatltlr
enlcanpqatygsgstglwvqlfilskfpelidtvfiivnkkkliflhwyhhitvllycwhsyvtksppg
iffvvmnytvhasmygyyflmairarprwlnpmivttmqisqmvvgvavtllgfyysaraadhqscrikr
enntaafvmygsylflflqffvgryvgtqspvaskkta*
>Phatr2a_42733
mrllfasallcctvnaftpaslvqsssslsikpafaalrstvtdadftsegaksqvgnqsflnqnlmara
rngpgkknreslsigivgaglagmvaamdladaghkvemfevrpyvggkvsswldkdgnhiemglhvffg
cyynlfgimkrtgsfdeklrikehlhtfvneggklgaldfrfpigapvsglqafarteqlgvedkfhnav
rlgtspivralvdfdggmdmvreldditftewftamggsrgsldrmwdaiayalgfldcdsisarcmlti
fmlfairteasvlrmldgspqtglhdpiikyledrnvkinlsspcrdivhdidpdtglptrvkgikvgar
eefrefdvviaatdvpgikkllpesfrkydefdkiynldtvpiatvqvrfdgwvtemqdearmmdvsgdq
sngkgagidnllysvdtefscfadlaltspgdyykpsegsliqavfderaftrsneqlvddcikqlhnif
pssrklkctwssvvklgqslyrekpgqdkfrpaqatpisnffmcgsytyqdyldsmegatrsglmvadei
iaraddaqfrlleplgscdawcelcdirkefca*mrllfasallcctvnaftpaslvqsssslsikpafa
alrstvtdadftsegaksqvgnqsflnqnlmararngpgkknreslsigivgaglagmvaamdladaghk
vemfevrpyvggkvsswldkdgnhiemglhvffgcyynlfgimkrtgsfdeklrikehlhtfvneggklg
aldfrfpigapvsglqafarteqlgvedkfhnavrlgtspivralvdfdggmdmvreldditftewftam
ggsrgsldrmwdaiayalgfldcdsisarcmltifmlfairteasvlrmldgspqtglhdpiikyledrn
vkinlsspcrdivhdidpdtglptrvkgikvgareefrefdvviaatdvpgikkllpesfrkydefdkiy
nldtvpiatvqvrfdgwvtemqdearmmdvsgdqsngkgagidnllysvdtefscfadlaltspgdyykp
segsliqavfderaftrsneqlvddcikqlhnifpssrklkctwssvvklgqslyrekpgqdkfrpaqat
pisnffmcgsytyqdyldsmegatrsglmvadeiiaraddaqfrlleplgscdawcelcdirkefca*
>Phatr2a_32412
mayrptpfslalaalialhcepqnllvdaaldvsektalqnemdaflqktllgcsdneswynvsdrsilt
litrlkedvgsdiasgyldwlrvaassfdaltdlvttleqavqggsvdaesstgvyirqvclgweklafe
sscllwknfvkqvqsvlehqdnpgeyvttevlddwplspqqmeeelrracrsgelwahnedsgeidssda
meerlqtllkhnpelpsahflrflhclrtgeragaieavhqyfdsvwlaqdsikvstssepstpienqqq
llqfaaivlavlyhshgdatlsrlateeavrvaqqsqdascvafalgwlfqnesilggsnqtpissaarl
gageliwqcsqravegnlrslavgasltlarhalqhdarrstsaawrfiqaattdvqstesshpldppth
mthtssglealeflsrqrtsiaglwdfagdssasalaswlalhgspqpsndpgiwsaiqnvarrslmgsp
tnvvapdpngnrayeylralddsrmstpsetsracvyaetinrllqlrdmyrlpvrgrfamecalvvhew
atrrgdfdhastlsrmlksnlhtsmpnyaqlnqdvdsqlaflrcrqgryqeakdilqklldtcqaktlqs
nrarllllsaevqlestasdqfthvlpalleclqisedfdmkglhaaallvkaevharmhepkqaiavlr
aalptilqhehvgvqaqafmtlgkchlqianeydqekrenstvkhwqlaliefqksvllfelchdaerlr
eihyltarifhsladtkqrdassekftseh*
>Phatr2a_18941
mrfllpsvlalpvlasafqqphpqqwltpshrhvkgrspssstaatsalsmavetkkpgtakldvaweel
gfefrptnshikitykegsgwgepelvkepyvnlhigatalhygqscfeglkafthaddevyvfrpeena
hrmqsscerlmmpvmptetfvnavntvvkdnieyvppygsngalyirpllfgsgpriglqpadeytflil
vipvgdyykgglatpvnglliqdfdraaprgvgavkvagnyaadllpnmlskkkgfpiglyldsktqnfi
eefstsnfvgidnsknayvtpkspsvlpsitnkslmqiakdegmtveardvtiaeletfdevlavgtavv
vtpvgsitrldlqeagdvkryefgtkneigettrrlydrvraiqngeaedvhgwnhrvq*
>Phatr2a_46376
mkfvlpllvthllvsavagfvpirrcagspqprtkpllsssggvytrvrlgsaalalssndsfdiskpvf
dlyawrsvrgdalakynslnqseplrinlsalfaltcfasptlaeeinaealslpqtaltvvlglacsaa
fvrenqrrakqltrlekelaalsltirlptsiladaafakpvsiqqlqrksasrviavtgtaaelaptlq
elrvlgrrltqantyvvviptdgstradwglpnerftwlaepavvlqwktyfatlsegsdfkwfglsssg
rsfgsgqgsrpvswiqmlgqhlrptdildendvskedvdnvlsqmdlfydalvqgnleqmrsvcaeeqck
evtgviqaggrlddwksclqegnrpagmrvsgadvtiiskelafstviefpsaiegatllamqkwirqag
ewrlarhqtipwaenaaagtlicdcrgcvsltrsadrrtfgglig*
>Phatr2a_56351
mvfstpakvfatalamgvlvatqidltsqkngaangiasdadaaskptgassrglkgarrlatgnvegyg
rvnatsgtlvngfagpgessqyaavkqtgsfdirsfatgpngfiegssngavyhtelktigeadyygqve
ntgatvesygtgyfagnfdtegsapagpnattapgatmaptsapvatsstkapkasmvpkstaapkseka
tlspksakgdtmnievpppeprtatadegavspdavtgsvysvaggtlkstftaqgstyvyapaeiiggg
ldigasegqvgsasgltsvggdifddiatmmpddatvsplatvseglataspgsggasltssssaygyan
effadaeaagdltqtgsatafaygpsageylpggnsstyadsyatfgvsgeaaapsp*mvfstpakvfat
alamgvlvatqidltsqkngaangiasdadaaskptgassrglkgarrlatgnvegygrvnatsgtlvng
fagpgessqyaavkqtgsfdirsfatgpngfiegssngavyhtelktigeadyygqventgatvesygtg
yfagnfdtegsapagpnattapgatmaptsapvatsstkapkasmvpkstaapksekatlspksakgdtm
nievpppeprtatadegavspdavtgsvysvaggtlkstftaqgstyvyapaeiigggldigasegqvgs
asgltsvggdifddiatmmpddatvsplatvseglataspgsggasltssssaygyaneffadaeaagdl
tqtgsatafaygpsageylpggnsstyadsyatfgvsgeaaapsp*
>Phatr2a_45784
maqqamakwyfflslllccghrclalahapilwstkshrcsgrfpfathpelireqecvqslrsrflssr
laisptesfdeytsvrkvegrrkrvkvgyrvvsmgyaifsclvlrgglnaltayalsgpvmaagisyilv
gavrndrlssdtykrlnlalilygfcgclsayfmprfrtaawmvpsfvavvnsvkgycygvkgwklesss
vigdivhgtrdsfrillekpknassagylivtlfsvvfallklgnvadlalkkavpfsigarllrfskla
mlttvsltlkdaadrdrlegstfiqlniltsamfgamagtfldslsse*
>Phatr2a_41476
mtcwatpttrriprrtpsgsvsarwlflvalfalplptvallivppplmgiaallfpvrrtriagvsqaq
gtnaikveiadasdffvdafwtakvgggaaqlsknqqsqlrqsqtaeftrrygskrraselfvcrdgqna
ivacvgvemgkipdgylqgptltkaplmsnlavsrsyrrrglaeqlvrvveqhvqdaygadecflyveqr
nrgavklyqklgyrqvwvddnaqtllptargdlqsasttivcmkknvvrgngifsglfg*
>Phatr2a_41002
mkkdrsdlwiglvagslstviatwclqryqstknpqtlysptlnqtptastllpddirdeqlsrhllyfg
edgmdrlkrckicvvglggvgshtahmlaragvgylrlidfdqvtlsslnrhacavladvgtpkatclak
fcrricpdptklvldtrvemytadtgaallslpdgehwdlvvdaiddvptkavllarccqtqtrvvscmg
aggkadvtrlhvsdlrtasrdplatklrqhlkkymadhsddqksdyldnmdkisivystekpvvkladft
aeqkeagvhqfgavdgmrirvipvlgtmpaimgqalaamvltqvgnkpfqpvtgervgknvrnklfqhlq
tredriqkrvlqnttrddvatiattggtvvdsvwigplqidrddveylneiwrnrcgvtnarlgttlelv
rwnnakpsrcdnlvlmctaaiqafdkpggkekipayvvqrieerlatcqndrlay*
>Phatr2a_56359
mkltflslvfalasaasweaqqhvgvsdqgsesstellrgssrrlqlpvvalvgnngnpasafplkvcqg
dcdsnsdcegalecffrdggeavpgcsggesvssrtdfcydpnpnpapvampvpapvvqpttggpsvtli
gnngspasafplkvcqgdcdsnsdcegalecffrdggeavpgcsggesvssrtdfcydpnpnpapvampi
papvampvpapvvqpttggpsvtvignnggseaafacvmsdagdcrcfgccdyvdlv*mkltflslvfal
asaasweaqqhvgvsdqgsesstellrgssrrlqlpvvalvgnngnpasafplkvcqgdcdsnsdcegal
ecffrdggeavpgcsggesvssrtdfcydpnpnpapvampvpapvvqpttggpsvtlignngspasafpl
kvcqgdcdsnsdcegalecffrdggeavpgcsggesvssrtdfcydpnpnpapvampipapvampvpapv
vqpttggpsvtvignnggseaafacvmsdagdcrcfgccdyvdlv*
>Phatr2a_17982
mrlsaiaifitaasdqgvsfpwrrtplqcrgggndntatgmsptssqqshpgqhishleqqgqyqgspqq
sglppdlpsyddpynrpntpqlyassdvsqqrqgedfyaagpppppqlpgaeslppglsnpyyeeegedq
eplpfetegmpedpnwdtpgsatangnagngdaernmdlssfdkdyilrglarlyrkkilplelssrygh
fhspplspsdfaappmilllgqysvgktsfvkyllgrdfpgirvgpepttdrftavlwgqqdkvvpgaal
csqqdrpftglspfgnnflsrmegaelnapilrnitivdtpgilsgqkqrsrnydyeavmkwfaeradlv
ivmfdahkldisdelkavmelmiphldkirvvlnkadsistqqlmrvygalmwslgkvmntpevcrvymg
sfwdaplqnteqaellqreemdllhdimalpqqavmrrinelvkrarsvkvhayiihylrkqlpytfgkr
ekqrrligrleseflaaarryglpkgdfpalepmrqalyeikdlsefpkldkkllremdkvfsqdiplll
ekarnh*
>Phatr2a_47515
mrtqtasvtcsppslamwptrtsillcvvmllsnargehrtawqalrsrsvrpqpvpllapppsapfrfs
sgaksstilcakkpntkakpsvaplqslsrknriqsvldwaqradvqvskeialdsrvaeyglgwyastn
iptnqvllsvpsnraltveipgegpddrsvldlvassdsgsktevralpwfvqmslyiykldqvdadkeg
vdmrpwldslprsfdtvihwseanrqelqydsmvtavasqeqdwkryyqsllqagassssltweqflwgc
eiarsrafsggftgsafnpgvyaftlllvtiyvglgvgsleqaangagvvfsasilkdfvlpklfkkrry
vicpmidmanhqsvkfagqvsfeyfanayslatdqaipsgdevyisygprsndqllqyygfvernnpndv
yvmpplrewdiealeratdrkfavgrleklnragllgsattvlsdkkydetevananggvvitrvlgldp
ailqalralvstedewnaagqavgsfaeegsggaaneaaarlaartavgmelqskettlqedeallqrmd
tvksmdasreeklavqfriekkkllsetldklsvr*
>Phatr2a_39873
mktygfasvlihlswgliftlateadfdaliasmtadaielarqvellyqkrcneislrqcargsynect
slypnqtcpggedlnvaqcgdgvscsglwdysisntrlhqnlvdsadgnpsdpnvieticftqqldeffv
qkraeqkpywdslglrtpqmyfgsqngafriyparqsetcgvydprlrpwyiaassgpknvvlvldtsgs
mtdgnrlsllkqaakqvietltvgdrvaivefssqaklfaqdnkflftatqknkellathidsftaagat
nfldaftaafavlndsidqeyhvgcttailfltdgemtqpenvqeadvldlvntgisnlearlgrsvflf
tfsisdnnnvhafpkqiacstgdngiwskivdereifdsltsyyrllaiglgrdgnenfaawvepyqfas
geiwgttvsvpvydrsvtpnlflgvvgvdftltaadralgvpdgskesinrivrqstavcptidlalcel
esfrrrssagdealcttnctaseyfeieeqacsfvndyprdlfinnmlqglsyeervccvvgentvhtad
qcvagpdelniglivgtviggilvvllviaawiyfkhfygkkgsfrdshesaentkiqedgyaiatevtv
lkpgatnpdyrptapeede*
>Phatr2a_49239
mvfpskpllcatiwlavvpkvalsfssegreyrqgtalsgwlqnlfpaalqetddvdkdrqrdfpeqypa
tneinhsivsgdtgdaqlvrpllkntqleskplrvvydansngwnyksfhnavdgkgaaiiiarghgtdw
fggynpkgwagtggarlsiaaflwytrsdgvpqklqkvggggqacakddpdtgiwlgadglviplasgdp
keaqsklgtyfekrsdgkqslfdagcikladlkvlvgeyedneaipysgavfdmtsg*
>Phatr2a_49977
mrrrstplrclpyllvallvltsialalvddtntqrdsveskqrvsekkvdhapvcdtkqpvpdecglvl
apsslpnagwgifslrdrirgtpllagdvviqltdpnvthaqnihrmlhdylwsaeetggfyegrvvvsl
lpgpgmlangldgnrhnvipfvpavdeggctrldspgagafthyhnytffvqkpiaagnevfidysadwl
kerkqnfvqpettvdlrrdldwlrdhgkcldnlkggrspiphagrgafaarpltkgsivapvpvlpiakr
eamdmtstktynnviakkqlllnyclghpkssllflpygpmvnlvnhggkkanvklqwsssqllinsknq
semtledvwameqsgllleliairdiasdeevlmdygdawaeawaehllswkplpgsetyapsyvqddai
kslrldselklhpypnnvltsclyrytgnvgkleaptatsktdvvatvqwnmtkglfqpinlrpcrvler
rhdkrkgtlftvqihnrfglpesqripkgivhvvtdlprrairfsdkifttdqhlenafrheigipeeif
plkwmdfakedksvlpef*
>Phatr2a_49747
mksegvrlskrslaslalglasmsvmvlsteswspplfpscmrpqtmamsatktstketsfdgsfgnrrr
fvaafvggsllwrtasfpctaseatandattnavdpwdkfgqslqqqqqqqpmpqsvstpkwpetsaspl
prtmdsipssssaseygsnssngndleraiqeskkrrqvdprthg*
>Phatr2a_50312
mrsiyellhlnpsraaflhlvllgiphrfgllttgwgnhylpselfpepcsvfadgacneselftlrdsg
vrfilyyelawvvwfvmrknaanivafhkilvgssmasllimswiqnyfhpspnspefspsfytnlvffh
llaisislwtlavhpkpspgamkwsipansifcgasftllgdvgiltrtiasatkciqvvnffaatagcq
mlleeggvenvyamkrsatktvklcvflaafyttlhgtlllrmrvfltmpqlravclyklvvnlvlpflw
lpemssvlsidhripfairgvltlsylfgyllagqaegvsriltaekdd*
>Phatr2a_36724
mrrccfllatwlsafhhdvaiafsqataplvskngnahaaedskfkenrrpfllhtaamisglwlsnepa
lakddvfrgnpltnsvlekiriweqaeaddlkyggelergdagnkgkveayprllvpilqmaneldever
iclgsrdswaqaqnilkqkkyqkiefkkqfnaysdniyysdpdranlylgggatpkteqslayllrndil
tnvealqseieyllkepsessedlvlyattanramkrymgivppgelvkarelik*
>Phatr2a_36628
mathttrllhqflliltlgtvslifeiywtthaiiegnastpeknlwkyfssfvstrnaqiyissigfds
fagrftspkpwnhsqffpgrrkidardsaiysfanissasaaiplvltvssenassitttkantsgrkeh
pdntfsacilvmddnhrlvewiayhyyalnlrhlvvtvdphsrtrptavldrwrdrmyieewndrsflps
nigrsandtveqrhlkhrfrqaqfykgcirrlrefnrswttfidsdeyltinsrmvdntalrmqqpghva
dyfheltwqahsgpnytfavnfgqscvllsramygsvestdeeirrdvpdfldparfdtlrwrhrstedd
hvlakslidvsqvkqhhldgkanahkalvemcksnswiaytlpigihhylgsweqysyrddardggdahs
yetwqrkgsalvstddeirpwirgfvkmvgngtalsllegaglptnrta*
>Phatr2a_44388
mkqlflvilvtstnllitrvsgfvscvsrqqqtdasprnwkcalqtssnseeaerevdenvyqsididav
sdaeallavraylqrknrlgswskyeerkrqarqsissmqnassrsvdeagffwedpaqlrylyhdseas
ktissrhddseadlseteetdetlvlpvdgeaksrtdtelldfpmdeedfdadatadsffdhgpsdsrir
rskaarktwsnpdwrkmwyerrwgerrrqrvpgkqeqkimedrvrtfnpdqllgsealssltegeiadai
csyvganrkrsfsrqislqerkaalqkpppiqalprdyllqqdpavlienrrkrarrasqayqkrldnes
fqrdgqrrrqasakraadgkasartisqartpdaalqritadldderipaildvelilepirlgrrknvl
rrilsvcfdlrgkcvpdestleewnnakedtaesvepygfvfatscsidhlgkfvlycvqkahrelpffv
rk*
>Phatr2a_36818
mnvacallaslflslssltgafipvsfttfvrtsspplwaskyeyallfdcdgvileteelhrlaynkaf
qefgltidglrvewsntvgggkpkmffhfrntskafpmvgdkkvpetendqqalidqlqafktdyfktll
etegkarpgvlelmdaafadptiavgvcsaatkeaavktlditlgqsrvdmldvcilgddvsakkpdpli
yntareqlgmaasqcvviedslvglraakganmkclitytsstesqdfyaegadakvpdlgsrkvtlqsi
fdplrkngnnaeiligikdek*
>Phatr2a_47859
mwrvsqrylllltllaaclccvnlvltvwrsdsvrgafghesflsspadaisftaiqpqpvddllvqqgd
riylrgdwdgapivleeykliffttakvgctvwkqlfrrmmkisdwnvhntarlipwnpelnglkylydy
nrtvasymmiandwtraifvrdpkerflsayldkvvdnkdffrkqcclftgacvapareslqgffdavqt
cedahwkpqhrrmeskywryvnfvghmettsqdaehllkmigawklygqsgwgrsgnlsifktsaggagr
ehatnakerfaafytpslerqvelyysgdyansvmnlttkrfli*
>Phatr2a_43553
mkrrkmqlhrpsnrfwgavalsllvlgpresfsflgakqfatqlrqisshrqregdytiqrtstirqhlh
hkpsmtptqedeapsvpenrpweqraakprtarrlnhafkylyrhvdpkrtnqtlssedplsylvheggy
trdqviimnqtfppllslsvsrqlrpkmrflketlgllhptsinlppqyfgarlertlaprhaflafhkl
phgpqlwqedpaaaavvhnqtttvqpsrlssflvagrktkrfaalcqkwqqekimdcnevqhppitdkqi
eafdvlfgrglmaaarndlvqwnntwpldyinvtsaeltqllidhgapplerdhrgatllhwaagvgnlp
gvqtllphfpqgvrvttkrdhatplhwaaagvnarefgtggsvkvcqwlltqietsdevkryvnqqtrdg
nsplmwaswsgtldtvkllvrhraqavgvanrngctvahwaasggnvevcrylarvagvdfsqansggnt
plthavafgrtkvvewlrsegvechndnaaytlaqdfvqwtdgdhrrkqilqlfqe*
>Phatr2a_47649
msskmrvvlsnkslwtflkgvvllivssffsftsgfsfeltsrrqalgwmsgattasffrgndrfanale
elpasfdvdsylksgfvlnpmgvsgqagksrpetgvllrdgsevsrdprtgeilaeiilttisgekvpvl
asysstwplatgsvfdvecrdlktgdtaflavssstggksiselkdsfftnnlfapkgrfssygqptdik
vrknsvtgayrvldlsfstlsqstqteiprrarliatipegtnqavmligsaadlrwrkgsekeieqvin
sfraipapqtnmkvrakerrnqg*
>Phatr2a_47446
mrltflicllatergcgfslraafrtsrdslpsltsavsprgtgmgmgantkggtkkkngkvkqpsnppy
dvsasllrldkkyeelqlaaaktlqkefdsdddlvtteyiitaraspivadwvpvaqlclartqadahas
egaadptlqaavslycrelshvagmgsrlfqsvarnelqyavesmdsfhkhvyevvlegknentknenvm
tktearsvlqlevdvvdkseikrvyrkmsmawhpdrfvgkdltdeemkeasvmyskiklayetlesgire
igkswyeslggrartdfhgpvrlspiseakalleaskvssavvgldpemvqgfvarsqagv*
>Phatr2a_44805
mtkrsrtsllllsatamagtteafylhslsirspslkptfrtiredsklafqphtrplvseivtgthshe
fwrkertaeevrahvqtcldditqqtddddtrptahvvssepplvlihdflstsmcknlidtatstdkmi
rsttgseqetstirtsttvwlndeqvpetsriiaekissisgfpanhmenlqvvryetgqsfklhtdtid
aynemdkrgrvatcliylaaptiggetlfpdvhadkaiqiriaprqgsaiffwnthekpgspaydgadmf
lntdlrmrhagmpvdggekwvcnrwvhpvdygvgvrgl*
>Phatr2a_20708
mrsglavvsisglvmltstavgglatsrpnlpplsgttsiaphlplarsameyldaspdpfhavqtsier
leaagftslsetstvdtgkivpggkyyftrnkstlvafavgdryqpgngfkiigghtdspnlrvkprslr
taagcvqvgvecyggglwhtwfdrdlgvsgrvlvrsrddarkvtqrlvrmdrallrvsnlaihlqsaker
eafkvnkeddlspilameaekslnggenktkdgwteyqepallevlahelnvrvediadfelslfdvqka
slggvfsefihssrldnlascflavqalvdhveagstakdsdismivlydheevgsnsavgaaspimaea
vqriaaalgnqestetyaacirnsfccsvdqahalhpnyaskheknhqpkmnqgmvikrnanqryatnav
tgflmreisrraglppiqefivrqdcgcgstigplistatgirtidmgcpqlsmh
>Phatr2a_48917
mspqfaaslgwvlillfvkarivyawlphtsfhtrcsgsprawipsitslysdasissgtpqalkedsde
yeyveydilreedfaksewligtnwenrqnkieetwvrlaitedgknlavwgdksegkwnldaasqflsi
skenifgkriwagsvddyyyvqgtvrgwtywsaaeilgqwqakrlgvdpeeageapwfeddgqppiegpn
*
>Phatr2a_29896
msrsmrmvaslsltkvalcncrrrkscmtflalgetpmvprirtmsaslgsagt*
>Phatr2a_42761
mfcsrgwktvlafctlvcisllqksltsdirgsskstslrgetissascvrgkctgniqvppasrkrdkm
htqkklktsaaamtyntlceyvgsqsaislwtqyadrilqesrlsvdldfsqrnmmlemldmisprlpds
lqattrdwatvkrileqgwdryqylqqiktfdqasytadepriiqvlvvggsvtqgnncfaikgghgrhc
awatrleslvnglaggllikvhnralggvntkigqaiweygtspdddfypdivinghstndaglttrkgg
rdavsemaqsfvrsvmsekscskrplliwlddylgntvnkikeitilsqeiqvlasyygfsfvsfanvvr
dwvygdthgtlfspqwysedgnfvgelhpgqgmhlatswimayhmlnlatrhcsieawgkqalvrqdesr
ktsghttieenayyqpsptglppmltnnlrleevtkawqadaedresslgpcsqgnasqcvfswinglas
netsssiqnvfapflkrqgkwsigkvsnrhkfgwvpaeqgselllefrnltqpvgkvtlfpmksygekws
nsnakirflskadgattwseltsvdvsgvhkrstsetyvwkyfpavvalplklskphpkidrqpqhatan
acigpeartfvvqystimiklfgalafltgstsagffpsaplrllvhtisrpstakptpllraqlttkdd
pvaktssvssqecaeyalfgmgcfwkpqeaflatpgvlqatagyanatqstsvdqpsyltvcngdghtea
vlvkydpnvvaycqllrvfwqnhdasqisakmqyqsvlwplsptqqataqadaarateayreqslapvrt
ivvdrvvpttntftpaesihqrfwsktavkisiylaatligvsnikerepildsliikpilglvavwllw
evvelavsaarsfgwsplrpideadrlnt*
>Phatr2a_44223
mkytvplfaslifllddvatafsvhskssrppsptsrsaqtagsffnpvpeddpsndprsdtndtmdakp
qnldeslehllkerkspsrasqpstiqgvpsaragqgfgktrspvaqritpprekpfvgigpplnditkp
eyddqgytlyadertgeksrvfealvdypcdftmkivganegafveemvavvaesclvqadsiqhsvral
gkwtsvtvqapvqsaemlyglyevidrdprvkfkf*
>Phatr2a_46593
mkttaaflslyglsmassfvptayrhpktvgttllrdqivspfdsserdegsvatteldapptklvgpld
ltwdnveavldemrpyliqdggnviisdidgpvvklelqgacgtcpsstqtmkmglerglrekipeiqev
iqampegpeltseqvdvvldgvrpflqvaggsinmdridgvdglqptiwlkmegssaslnsvkleiaqrl
lrhfmvaglqvqwiv*
>Phatr2a_42663
myrnpivnmrtwktllllqfvlprasafvsqqmssyrtdriqqnkktgavssvrpserrsskvplqqtek
gevdwmksvfinnknkaassrseskvmdgysdtlknrlyshqagrdtpgkrlmdryqskstkkvppppap
mqnpnetvfdkikgtfwsgvdsaygltqnktpeakeliskpvikarlsaaqeisasiqrlqssnpierai
aereirnwerkerlrqealeregkiqkikenvyqvgdtvkwfaggmlsipnkvadavdktgtfaktipda
vktsidtvasipdkmteaarnvqtsvdntmastakaiddvkalpkkidttakqtkqtvnelatsskvllg
lekpkpkppkipppkpstnlnpdsigwtvvetvasftgkaiwivgkgiltltwklgeafvskgfeavqqq
ikersavmdeqnqpkkavwpkqsiskqpsstlpneqispafdaelseevasalkvarealgtgegtlkaq
sgintstdgaksaswdqpkmglpqtqkneimsntdqpmskftdaskvaaekaklsaelekevadalkmad
dainlsssatkkndq*
>Phatr2a_36913
mkllfslavflttlgsttafvqkptsqlfrassslwakkkvfidgeagttglqvrerlaqredleiisip
delrkddatrkklineadavilclpdaaskeaaswveadndrtvlidastafrvddswdygfpelskeqr
taigkskrisnpgcyptgfigltrplvdagilpegtaltvnaisgysgggkalmnvfeneahepwgaygl
slkhkhtpemakysklnkqpifqpavgtfdqgmvvsvpvhyswmtegvsgtkihdalkqhyegskfveim
plgeeavkesgllergaflapdtlkntnklqlfvfandddgtcllmarldnlgkgasgaavqnlnlslgf
eettgll*
>Phatr2a_47140
mslrnspsrgrihslaviatafifvlhmyvgvyesasfyqqipmigtwstesksrvetddtkratrkhsm
reivpepvprplietlvtgqnvtgdvawllnmavlgfskcgtsfmmrylgrheeiamltdgehceltrrn
edsalikslmdglpsgkiarglkcpihlespramqsfsryfpntkiivgvrhpvlwfesfynyrhrdgkt
qllpaqeligkcadlgpfekvasvctegakfheplarlgktnmqstderqyfsadaqnvsdtdafsgmkd
lrnflqvtkpfqpmvvepkrlhdgtridicdpeynhlrevlvdtgvkasrwirrffvhaegvtvsspkfl
dqvlakweedpceerraekssapsp*
>Phatr2a_56310
mmrlltallvsaasvaafapqtsvkkssstlnavapekeigvlppigffdplgfttrgpygsreenfrhy
rgvevkhgriamaatlgtlvqqnyrfegflspsanlefaevpnglaaldvvplagwvqmavvigaheflv
kerpgrkpgdfgtgyfgvalddqsakqlrllnvevsngrlamlgilgmfaseiihgealfetkifs*mmr
lltallvsaasvaafapqtsvkkssstlnavapekeigvlppigffdplgfttrgpygsreenfrhyrgv
evkhgriamaatlgtlvqqnyrfegflspsanlefaevpnglaaldvvplagwvqmavvigaheflvker
pgrkpgdfgtgyfgvalddqsakqlrllnvevsngrlamlgilgmfaseiihgealfetkifs*
>Phatr2a_22511
msrlvpssalslgvwwtitvlmwtslamvrslalhgrgastirtsrrppaflvplrtasslpdahrtala
ntnsnseidteinmdtdtvvwttdkvrstfidffeqeprshtfqrssacaplndptllftnagmnqfkpv
flgqvdpnsplanvqravnsqkciraggkhndledvgrdtyhhtffemlgswsfgdyfkkeaidyawqll
tevyrldpdrlyatyfqgddalglapdfeardlwlrylpaarvigcdvrdnfwemgevgpcgpcseihyd
rignrdaaafvnaddpqvieiwnivfiqynrepdklqtlpakhidtgmglerlvsilqnkdsnydidvfq
plfaklathtdrgpytgrvgtddvdlkdtayraiadhartlafaiadgavpnnegrgyvlrrilrratry
gqqilhcapgffatlipvvvetfgetypelraaestileivqeeeqafgdmldrgikfftelegelkenk
vleisgekaffmydtlgfpvdltelmaqeaglsvdmagfanametqktrsrqaqktaragnapvlelvae
qtawlvdqnvlptddgfkykwdvqlpatvmalygkdgfltgdstadqgdfvgivldkssfyaeaggqead
vgtlefldeagtitgrftvtdvqvyagfllhkgaveegsiavdqavnckvdyerrrmiapnhsmthvlna
alrnvlgekcdqrgslcnneklrfdfahkramtmleikaveefcqksvadaqpvkskvmsladaqaidgv
ravfgevypdpvrviaigdsssvefcggthlentaeaeafvlveetavakgirrvtavtkdaakralagg
vkfqalvdkieqlpattsglykqagsarkdldaafvsavlkaelrtrleaiqkkandaakkalqqrvdlv
lndvkkdvavaleekmqtlvlnvdiaadskasqrvmntvkeiapemaflgvseaesgsggkimafavvpd
rlmeefdlradewiratlescggrgggkpgsaqgqaqdcadvsgvmdaanafasskvqsktl*
>Phatr2a_41069
mrpivgyataltvclllytiegftrtvflqaktaslyvqtrglsqfihsqrralqrghglkpsqlnaerl
snavessrlkkellalakrtlrgfqastkdrrrarslidqlaalnptrdpaksyyatqtqesnaidskdg
sssklvgeaslsgkwtlvytdapditalgttnpwaklgrigqeceppyirnviewkrpgwatslpfsgse
esrvlqrvvtkataspdqpmvvnldivglrinadapttlsnfaeaiqsqgliagffqaapvdlqgplqap
fgkfevlyldeelravktgqgyvavnlrtgdewi*
>Phatr2a_54251
mrsfllwslvasfataqegsnldrfnyrgtegtdygpedwdqvscsdtenclgwpdafeasrgwslkdnf
crwcpagssscgthhqspidlqrnravpgdpdenecidvhwmayydstctwdtlkelnafsverhalkvv
qpitettsgeweiacrddsgkrfgridfskgfsqwwflshmdfhvpsehtqegkrydgelhmyhfysvtg
aeagidnemasvaffleayddipdypmlnrlicqwreaeektreecglpsilteypgcffynrghtdsav
ttqsisngqrklrttsrnlrpkvksvhdiilqnheqmqsnatfkphklilseddhaeadpdfdwgafvae
qvakstssqehrelmnydhvgpwfnyfplvdvrteyyyrysgsqtvppcygrhiggsrkqtnhwrfmkdp
lrvtqrqidemhrllkeriaplddplascqpdtaakvneddptkisvarplmetrdthykvfcecidwps
kwpedrawceqgfmdrlythpynfqtdgf*
>Phatr2a_44072
mlplssfirstvlafvlsrlcqtaafqlsnpfrsvafasktvvassfaadgseysskdssefeddedgnk
dfgrnyrdddetptvelgpvpmsknagnrfvavlwdaelvkgkdpldlhydhiqttddhvmycrkanlyn
ktfntdsmvdilwslpllssdlqrvighamclestrldyvqnflaedptvktitggdltnvplyrwrhir
dyslriddgrdgypcmcfaldddpeyvknlreetvrenleylirserviaagplhmptefkddpssnpmg
dlimfnaksrddaiefaeglpsaeeglykdmrvhfynslditgkfvsedplrdspceqmkealehwgypv
gddqtphlnf*
>Phatr2a_33921
mirklgllcsvfvlvqhtvsafqvsgvtdtwfhsrkfssvwhfgkqkngrgktmqgqnmlpmdlttdtia
itttisgtwlaevpvspepihtaftvatflpqpfwllmialpnnpitkkimggldipllcclvhffivat
sivqqgagvtaplsefnnvfdpsgdpqkafmgmtsnypnfvaeewshvltwdifvgryvwmdglkrgift
apavlfcnligppgllihwitcklsgkpifepsekqefenl*
>Phatr2a_47678
mvamrpasrskrrrtlellvlttflviyfvlsiklllsgiypnqsalsmknlnlvqsagsglvslrgkia
asasarggdvlygvhmasnlsgvldiqnfvrshcstqtkqfygigkaavelcikgsfppfkytlpnfvrp
dderifllqkknrecfdtnwidwqyetcvtihpaaknvlhariqgydawsfqhfhdnalpwiyqvrqimd
vlqnastcrfeehlqvaeppndvtlgewqrlgfarnsldfmprmrqlllngsgrdfslsipnfpkdydqv
rvhpqhvtwlrnslglgqrersaktvywisrkearqgrrcsneeevvealkrngvntiffdlakastssg
sdviedlmalldnacaivgvhggglynqyfapattalvelipiqikndlfhdqfdgnvtapriasrafwh
nsqligqpywrihartesdrtfaldsqavkdtvaalqaagcafkgss*
>Phatr2a_45466
mkiygkllavcvfqtnvwgtnafvaqkpkalafkgtdsqwqtfsyveslgggasdpyssgsklassegas
adkdvmdkrgvasgspanvmearlaslekqkksdsqsssqsgpmstkkiwdstssvtvqggslktwsfpn
psvervqvvmntegrpldadielwqgpdntpykmrvyvedgslrpfravietprgpntiairntghlefp
laayvmagsadngfvaktteetiprviqggalrtypfdptvesvqvalrtdgrplnvriellqgpnnnkq
vmelytedgmdrpffcvietpgsgnvvrvvntatmefpmtalveayqvsngnsasnpvigggsgymdrac
avrrigpsedygmqglqaeelkvtfttlrscmi*
>Phatr2a_50602
mnlraflwkarlfvlsffnslfipvaflylginvqllyspgkaieltrehfwggqpndspvvcfagaark
sldpqhdprlfwstfgkiseepslllltqrsnamssaeqklssdsfsvsnlsqlteevdsldgsyetsrf
lrkmpsqsrsypasfsnnqrhsrlpfstiglygrdshketlqarfrdqalsveggstclvtlagpagagk
salasqmepfcadyggffvsgkfdahrvgetdqdpyaairvacnqlaekilrcdqdllsercdtdsqpls
rtsstvvqpsthssksisqqeeqiaarnfsftdiqsklqqelgdedltlllrvvpvlaevlglnrstiva
ldrpwdqgtveatdvqaqkhrlyssfrhffrtvgsfgtvllvlddvqwadaaslelieflvategptrem
rqstrlmlivsyrdnevdedhrfaqmmdrlkkrdlddvnkngkavshieeisvdnlsvaevtefladlmw
ieehrvrplaelvhgktlgnafyliqfltslvdedilqaapgsrswswdmeraamhidatanvvdlmrvk
lnkmprdtrsilkllsclgstfalsiepnsfdlgesapreapstgrkaleclehcvmegwivrlrrnlyl
wvhdkiqeavlsliepaylptlqrrigellldklsdselegnafvvanllnagiqgmalsaarriqtakt
nlaaakraiasaslssavrylergimvvpedhwsthykfsldlfstaaeaeycignfnrvqrysgqilaq
tqrplldhrraynalmdaigsqdqhleaanlclevleklgcpfpkrgvglkiafgflkakvsvktissel
vskmpvmtkdlelwvmslldklftflylagsemlplsvlkslqwtrkkgvsefspsafarlgmsftaflg
dpqtgkefaehalsllnkvksgkaesrtlmlvhsfvmpwscplkktleplfrayetgmatgfsenpmwci
yfmkehsihlgipiskvladfpsliscmdkfqqlrqrdcckivgqallnlsgqgktpyvltgelmnqdlm
wnaamdandvvaiaslqrwrlyvafyfeeyqimmqlledtnlgstiekaqpglyglcpmifhnglacism
mretgnnkytvwarrfantikkwvdkgnpnvkhydallnaelaalfgkhslamrffgsailfsgsggfkn
dqalvyerfgeynlkqgnvneakygleqaiqlyeawgahgkvnlikqkhilllappveinvside*
>Phatr2a_45739
mnrggarlslywfwgaclclcslrlvawdvsflrflspvtladyefpeadlyvdpvipvnpypspalapl
sirgntntqaaepksqqaaesshnqsesrsdnntfqqtniipqgrqlrfpsvsdrllrylgndwsldrgp
eapvwryarvdpnlvklyppsenhvikvptklsldapfvvdmvaarwqlrelvtnrsvaatqqyffnavn
sifygvdlqewkynrnavpifanmaspdamevssivrypqwtwarrrdtnatesntatahragtdkvgne
ptptspppqpilwnpfsslrhrkqimdsttntdvdwlqkqnealltqsclskpkcqsiatplsipsniph
llltaaprkgyrskvlvllpaldreelvrallsqsvvlmpvpvttswlmedqlepwvhyvplaadlsnle
gqmkwvwandhaarriaeratvwihdlyfhenatkdneylqreilrrykalfqpltvssdstvgndpivk
prmsaptiftaggqsaseiiaasrrvkadpqsnitgsatlktavcyktlfgavdlerftqwvaynhllgf
dhvfawylpglrhydgfdtlanlpytipilteekpgyeilhgsgdqraverlclretakdydwvmfadad
eylwfheniglkefihryggnntylsfgkkmytrthsvddrdsgfgldmypfnagpfcsvppdtkgssws
alrtkyslsnpvcpmhfgrskvivqprahdrvgvhgthyprsdrksihysvhvahfkewpklfdevdtrl
qgrmnftvfrneslsihalenghqsnadgsytifyddrlhdwfefvakradtsnlgmter*
>Phatr2a_45073
mqsslrarrgvaprrkaavgryqlvlaitlsvaltglvttqfvlstslystqekqqrqqhkshakgpnps
nlrtdsfpreqlhvvvpeeqkqserrlnessrehesrendhedeqktrpdsekkddlltqqdqkttkrne
hgpaqegirkhktdheapekvespvdedhevqkahretvqkfvddrrvrlkhrisrpkvaraasppevep
qievapppekrpydilddplqnpdfnkpskplnftaavpylgvlidggrhffpmdwmkravdrlsdlryn
lihlrltddqafnvlldshpelaypaavnnphqqvwtaselrdltayakskgvsimpevnvpghagawag
iphlvvhcpeficqrgyglplnvthhdlkpiltsilkevvdifddppflhlggdevnmagpcfnevrspv
fnytafevvlkeiiadvgypekqvvrwemtgqanleraggveqfwesypgerhkaagpffisnrlyfdtn
qdqnayevwqntrrfyvndyqpeavptaiiagtfelsttwwydrnilgrllavalgarnetlpktmkdqd
hekmvldqyqvfcdqlgysqaicetnggpiiptpeykkkwgdgwvvwkahicermtttevtkamrprssd
rvatqansyfwnvfgfpahthtrvgqhptlpddlqalqrhliphcgvmldttrslvpadrlgtiltdtva
klgfniaqlrlvsnkgftfapsslphtvghsllatkeikvytrsdlmgtvakasavgiqmipeismttgs
agwyesgylancpnrlceigdasidvtnpflpptvysliyelrsifssspyihlgsderqdaaacyqean
ptfhadvgaferkmvkvleasgiandsvlryansqgevysdrtggvthygpdhateipadapifvsvdll
rddgwtlyqrvkelvskkplgilaeirtltaprwegleiperllvyamavselptyanaaalgerygelc
ralsdrlpglgrrhdcalpgvvsgkvtfladtstfvqqqcqmatypvtqhhaklvaprynateweqlrga
prvfpaagrdpqrhhpvvighgksgdespvesvas*
>Phatr2a_20757
mrfsstsvwtiallavsssptamtnawmttpvtssssshlrtttnrtplrlssssatttaaadervvwgk
vkshdhcrephdrdilvraargetvertpvwmmrqagrymeafreysdvlpfrersetpdyavelslqch
raygmdgiimfsdiltplptlgidfdvvkgtgpvittkvrteedvnnmprhefddkvpfikeilnrlsqe
aedantsligfvgapftlaaytiegksskdclttkkllmadergdnacislfldkladmigdyacyqieh
gaqviqvfeswahqlsphwfetyakpaaqkairkiksqypdtpviyfanggssylelqrdmgadmiavdw
avnlsqartilgpdvpvsgnldptvlfgskeqieqavrdcidqaggpgrhllnlghgvmqgtpeeavkwl
vdevkrykgka*
>Phatr2a_32487
mrlgfaialayvsavpteatferhvasrvrnnpnvryrqhtvenailakaiplkqyeanlatrgmgidrr
leqgqnanqgegqqaddyymgddemysfsgysmkfakcqpvqyfsenaihagehspmitedivvlricpq
kscsssreygchynyaeyalqltdylsimlkysaqkrdyicdfcnnclgsngsanrrslnegegdgngeq
qnnqdqdqanngqqgqgdgqdnndkddeqqqqdqndqqkqneeqgeenddvdtddatgddeyanacsdwd
tycsnystqcaendgtyldyegylnymdcsqadyndyayfvrprcdgskgsikmavyydnycvqyagnev
svkdlglgfregafgefysgscldcsdseyppydanslmcnnlhgqsakcsadlmhdlfeseeddtsecs
yieslrfgtydkygqlnsafgvgtddaqvttvqaavlalsialcvifavyscylhhtmtnllikslshre
llppsrhqsrrprrhhkngkrianaddwdhdnarv*
>Phatr2a_26970
mkwestafvllqlivtthayafpkptqssrwatpattgkssaakhfvsrsrsttslaastqkkpeelrre
iaernslvedeaqyavadgellermgtsdavaaeetdvktdytdmysrmkrmtkprayplflaekgvefl
egtvhdiaksfqrtaetgaatstsdvngsvgqkervvvlgtgwgsasllkeidtdlydvtvisprnyflf
tpmlagasvgtveyrsitepirainpqanfleatatnidtktntvtcesvicegnscdiqdfsvqydrlv
vavgaqtntfgipgvkeycnylrqvedarrvrtsiincferanlpglsdeerirnltfavigagptgief
aaelrdfveedgpkyypkllqyvrikvieaspmvlapfdkelqqeaiaqlkrptmisdpkvakllppnfq
mtellleasvkevkedrillnngqeipygiavwaagngpipltlqlieslgdeqasaqavargrvavdcw
mraiggqgkvlsfgdcscmfqqqlpataqvasqqgeylakllnkkfeftpaltedgifppprkdpartqt
sfsdaiaafasnnyeyakpfqflnlgilaytgggsalaqvtpvpdgasvqgkgklgnalwrsvyltkqvs
wrnrllvmndwtkrrlfgrditrl*
>Phatr2a_26382
mlstkslllsfalvgvtsafvapkaptfgttrfpvsstsldaykkvfvaggtrgvgrcivdqllgqgsev
valvrsedalkelnaiegvtairgdafeqkavenamdgcdaaittlggatsdggkrvdydgnsnviesag
ilgvtrvilvtsvgcgsskeaappnvfealkevltakekaenvlikyytnmnwtiirpgglksepatgka
iltedtraigtihredvaalaikalnssnterkvltaidpsidsavsdgkqveafav*
>Phatr2a_23044
mlyrrksshcnskkvcsplclsslllttavflpslsiayvqafrpliappnharfarvspafschrwkdt
saslvrnrslrmemtstsattiipgdgkfhfaidrggtftdihcrlpngdeivrkllsedpshyqdapte
girqvlaefdterlynrgipvetsqigsirmgttvatnallerdgarmallttkgfedlleignqarpni
fdlscakpsllyektvaiderlvlaqftpdeyrdrytahegvtgetvyvvrepnltavravleslkadgi
taiavclmhayvygahedmigalaesvggfeqislshrvmpmvklvsrghttcaaayltpkittyllsfq
kgfdanlanvpltfmksdgglapvhsfgghqailsgpaggvvgyaktsykpgfpvigfdmggtstdvsry
dnawehvletvtagvaiqapqldihtvaagggsrlflkrgmfvvgpessrahpgpvcyrkngylavtdan
vvlgrvvpryfpsifgpnedepldvdgaraafeeltklpeaqgrsaeelafgflqvaneamcrpirnltq
mkgfditthtlacfggagpqhacamakalgmkrvfvhrfggilsayglsladavheeqeptaetyhggis
esgqtrlqalaekaqsmltvqgydaseivterfvnmryegtdnaimiqetadatlddsfralymrefgfv
lqgrdiliddyrvravvpgatppqwpspenigaptpidttkayfehgwedvpvykaedllpghavkgpsi
ivqpisivvleiacealvtatgdleitvgncheqvveeesseaqikedpvqlsifahrfmgiaeqmgrtl
qrtaisvnmkerldfscalftkngglvanaphipvhlgameravsfqveywnsegresikegevlvsnhp
qlaggshlpditvitpvfhegkiiffvasrghhadiggiapgsmpphsnkledegamiiafklvrdgkfq
eegiteilqspgklpgnsgtrnlrdnmsdlraqvaannsgirlltelvqehglhhveaymhfiqknaeil
vrrmlrdfckehgnrahaidfmddgspieltididpntgsatfdftgtgpqvlgnhnappavtysaviys
lrslvaediplnqgclapitfiipqncllnpssdagvvggnvltsqrvvdvvlkafqacaasqgcmnnlt
fgdkefgyyetiaggvgagpswdgpsgvhthctntritdpeilerrypvllqefslrrgsggrgrhqggd
gvvreleplrpltmsilserrtlhpygmaggedgacgknllvrkdgitvnmggrcsssintgerlrietp
ggggygafpeekksps*
>Phatr2a_46152
mvagwfilqlvalcvglgstieapedlykllgvprtattkaikqayrrkalethpdkqkqlpadeaaeaf
rqvvhafeilsdvasrqrydrtgssqptqnsnqgfdshqqyaqhfrwnfrrqpvrlkdqfqvqeaqtrvl
hvvsleqlqtimldederlernlllsfvvpgviekhvndemvfpypfaamssqgiwwedllqtvqirfhk
sselsrffqvdagqmqndsntpiflfgkrgqsltdsaariqtrsrqslenwvwkqmevdvqfinqhdehv
elywihasdykpvcfpmngthatpelildptrrvdincqrkarwgvgkl*
>Phatr2a_45215
mkkrrqtarvapgllfvvigfrlcdvaawmplqlpsrkttaqlmvgnfgggnekgaklstlprdvkeavk
screatqealknrisrmdiefpvgakfniekgearrnagetptkdeldrsdrelarlfvdmfqpvggdri
avvfadvsaadkarktwkgdttaicnivsldrrksqaskkkkknskgfaaklaaevegemdmsgpfrlpg
ktevalfvapgpkelitvekicqevgmetlvvllnarlsavsnfgsaataelflgkfesvfsltagpqda
apgcllyraypgrwvvarkpavgqpkavleqsekptpdqvrvafdtleltdiekgvesaienvagwfr*
>Phatr2a_56363
mkvllstfalpailalgyanaltpkpmqtyyvplpesdvfsstfkvinsgarsdvmsvvsvaisidgtvv
wydhwedgydastkstgpttkvwgdgdasngcapgvspctnqkdvltagqsilmenwvklprqpsviryd
ggdriqasfpiavtraeypnrpgsllaggvevlptekwgrdfvipvgqditarlfseafqytavyvmagt
ddtmitlpngsiitlnrgeshqmrianmgakisadsdvqvhilagdigstyemrwysllpenkwskeyls
pvgdstgqprvivynggttsisvnyeyyastssnnprrrvlqvgpndiarsdiiptgsgarftstkdffa
lsmtdtkangrvpgedtwgqiydwgfplvpvnqlssqvligwgygctgsvcsgrhgnsrskvfvspmeda
dlyvdfdnngvhntkitarrlsstkivdngdddmsgaiiwatkrnsgplgppveiaaawgqdgsasysgd
nsaldlgtvvvpfytvtvkhfvemdndqnndgvvnpgdtllytirvqnlgqddvqindlditnngvpilt
tyiedsvwyypdgglapikipdktqgtpnpldstgipnpvkltkrggthdiifkvvtqgtedriiyndgt
ilqaherpdlpfdvdipllvpagqpkgtnndtpdvcippgarreqrrrrrhlaaqeaneiksatfplst*
mkvllstfalpailalgyanaltpkpmqtyyvplpesdvfsstfkvinsgarsdvmsvvsvaisidgtvv
wydhwedgydastkstgpttkvwgdgdasngcapgvspctnqkdvltagqsilmenwvklprqpsviryd
ggdriqasfpiavtraeypnrpgsllaggvevlptekwgrdfvipvgqditarlfseafqytavyvmagt
ddtmitlpngsiitlnrgeshqmrianmgakisadsdvqvhilagdigstyemrwysllpenkwskeyls
pvgdstgqprvivynggttsisvnyeyyastssnnprrrvlqvgpndiarsdiiptgsgarftstkdffa
lsmtdtkangrvpgedtwgqiydwgfplvpvnqlssqvligwgygctgsvcsgrhgnsrskvfvspmeda
dlyvdfdnngvhntkitarrlsstkivdngdddmsgaiiwatkrnsgplgppveiaaawgqdgsasysgd
nsaldlgtvvvpfytvtvkhfvemdndqnndgvvnpgdtllytirvqnlgqddvqindlditnngvpilt
tyiedsvwyypdgglapikipdktqgtpnpldstgipnpvkltkrggthdiifkvvtqgtedriiyndgt
ilqaherpdlpfdvdipllvpagqpkgtnndtpdvcippgarreqrrrrrhlaaqeaneiksatfplst*
>Phatr2a_45895
mglsqettflawwiwcsaflpvsfvvawvprrpttlsrnscrrrprkipsaswhsnnvalrfpielksiq
rsrdlavstalslfafkngpdgddtnqeqsnpgqgtqeidddenekdkpswirairqwplresnavsgsg
vdqwllggplqdheadwleeivggggvtdednstlpsssvlksvsssrisssstsflrplvsllnmeall
fdydeaqtdnfagdsagnestgrtlvasdslpgssstnasqifasilplsatlsanttaslargiatdwt
vleelgrldqwadsirrgistadpktfsksaeavlkqattrieslvadasavispatlqalinrarqavp
psninllvgsennvtssgempkqvdlieaakrlaldrgldvaeaaerarettayavslvtvadgvirkgy
vdgdfiaqrqrelqnksdavmlddgvadgsqalfadypsaeelntygpslaqaaemgalsgaiyeetipr
thalnhaivaqgrtkdvfwmvtdkllvnasafndrnvaltkdpmlvrtltirgfdasdegvdrerlingi
caaaperlksqpdvlihsglmsiaraiykdvkqyidwcapthkiilnghsiggslsllmlllmtddmgpe
yvrnkilrvftfgnpavvclrkprrktseadetcdilkafelptnivhgfaqpwdpvvrlftqydplypl
agglgddgvtpwangpprtlrtitkkifeawdgwprfretfrgqanqnytsvgiqhillpeptrfladrf
vavnipvppietvlkissrellpalcnvfplstfeisfvpqairsfvhhfypaydmplvayvrrkakgng
slgpnnngsgkspsppkakkvskktatqfkepaltnsaiapsednrsiltgdegpswnlaaqwlqgkegq
ietkgnt*
>Phatr2a_35561
mslpssvcgiarvcaattflamlsshtsrfavraftvkafaahnyrqryplphlnvhmhreadmveqmig
geryevtqlpdsmvettlfvgnidefvhdddlsglfqsvsklqsvpacvvrkpdmsslqygfvsfpsvee
keaaiirfngyewkgkklrvqeirdhpgrarvsvpermvayvsgaakkvrggktnqlrrisrddverlsr
gqpskkkgygsrnvphrlndeeraemdraakkgfvsfagtgnrrtrkgsplanihrqwcdardkpqilhf
kasggrqpldqvivdlsplrlnglfddpsrvddflakwkadiataasnsgmqiytrtsdvdadendlded
iatdylvtldhhavmeawatkpiwklpvvsfavfegdrprakamakelaalweipeeqqetgggpktrrd
agarkggktnmkglsqhrkrggghrqsfy*
>Phatr2a_52941
mnsallsicfmlflgftddvldwpwryklflpsvaslpllccyngstsivvpipmrswlwhdksatllgh
vlsplivvdanaegslvelgflyllymgllavfctnainiyagingleagqsyiigcavlvhnlleirfh
nnleenhlfsvmvmlsfvgvtlgllkhnwfpasvfvgdtfcyfagmtfavvgilghfsktlllffipqvi
nfvwsvpqlfkfvpcprhrlpainadtglmepstfpcqpheyrilkrhpndttvpnmtvinlclqlvgpm
serslcilllalqtlscglgmlcryyianfffdd*
>Phatr2a_49768
mkvvslwknafallvplfvlidaasadfddfvdptydcpalttcpvicaenatacptpscaagltlcadg
scadscssranrnpcpqtclpfacpkiiedyetcqrdfeafyaneevcreqeedaknsfsagplsilglw
lmavtmsvlgwcrmmrryhtdavtqpledgqtqtgyretilgqilyysvvitllgiqalllafcitsyrq
neeealrgfeitwcigfvwtialkwpcsvaslflvpcelslatqvavftetrstssrpvqgkreagyimh
mrrilsrftsgfhscmsglfsvpyrtahgilqyvpvqnerdanlpstyyfvyqfrrynlddergyyvpgk
mnpeyrtvadvlkgvdgltadevtqrlhivgpnvidmpkptllgcigidfskpfytyqtfilwtwvplyy
fylavihgsvilmgglsvsyfrfrnernlyaltqmhgevnvrrdgiittihqsnlvpgdivqvqpgvvyt
dmvvtesegllvdesaltgesnpvaknvvdpaatanpsttaigkkhsilagttvleqentlamvvatgsf
tskgellrdvfhyerhqfqfdvevgfvvgilvlqsifmfalvvfliqeqpvyawfygmyvvgtllppllp
tvftvsvgisdqrlskkriacsnsedilvagkvqtacfdktgtltkqgldfvsaqciptwndphspsspl
sdtvalgmacchslttsgdamignavdrvmfaasgaqqnqswivlngnrmkvlkqfdfchnrmtqsvivk
rvdgsmlaivkgsgenvqraclpaslpqdyervlresakagiyqismaakvlspatnlediqrdkvelnm
efagvinfqnvlreetpyvitqlqaaaveclivtgdavltgitiaresgiiptgaavlwcamphkddrve
wvdfdhegrmtdlpwsalrsgttvlavtgdvwdsldisfvselspfvrvfgrctpahkvaiishycdqgk
itlmcgdggndcgalkaahvgvalsdaeasmvspftsldksivsvteilkegrcalasalasykyvimyg
qveaianvmnayfminlseycwmfmdgfwvismsftlplgkaasalaetrptasllgpitassvvgilli
nttfaiialwilfhqdwfqcrrwensdvsnlvvigdnyesetlflvmgyqyistamafnfgyefrqtwwr
nkcfvgfcslftaihlwvtlvpgdlscfwrvncendhvlysaaigrvlpiqnpfhttvmpvsyrwilvil
misntfanifweyfvvngtrrrlgkkrrerrerdrlvqpkvaddrseai*
>Phatr2a_45563
mvtlegirlgwewlqwldythilglmvfiwcwkvtpssqsaierryrrrrnqipndaflrpgrvseenag
pedeveaalaketllakampastleerrrflsakkgsmkhatnslakylewraehqlskeaittflvsed
idlqdwniaaasaikrlgenpsavlpqiarmhhmhakpvcdrtgkrlvhilpgrmdegvasltayalava
lyidrkldrnsselvcvlidarggegwrnlnavqlmpfikhtsklllelfperlskalvypvppalawvw
kivrrcidpltrdkiclltgpatiaslppvkqmeahlepdtvefleqervaaflptpapl*
>Phatr2a_56334
mksiifaslltsaaafapasssttrtatptalneefcrgyvggesvepmfigktgsknfdplgltekvpe
wvpwfreselkhgraamlavagfvvpefvrvpgeaysfaaipnvidahdalpqamiqifawisfveavsf
palanmnefdrvpgdfgfdplklypkdaakqeqmqlkelkngrlamvaiggmvtgsaitghgfpyl*mks
iifaslltsaaafapasssttrtatptalneefcrgyvggesvepmfigktgsknfdplgltekvpewvp
wfreselkhgraamlavagfvvpefvrvpgeaysfaaipnvidahdalpqamiqifawisfveavsfpal
anmnefdrvpgdfgfdplklypkdaakqeqmqlkelkngrlamvaiggmvtgsaitghgfpyl*
>Phatr2a_38354
maitstwrparwflltlavphvapaplrsitcngtnannrdenwsdrtanpdfaetvaylegassplret
lcvtgagvrvavldsgidythaaldgtgttsayiaaygtsatasanqqrqglfptlrvvegydflgdsvn
qanentrvmdddpidgprghgtsvssvivavapnvelvavkvcfsgieglrgcpdfailegleyvldinr
dgntddrvdivnvslgtnytsgyygllakamddlfdmgilpivsagnsqnvpyiagelatginsfsagst
gsseiegrlntatsgnigsvaafssrgpgvnnmikpdivapggyfplalagtgsstflaagtsysapvla
gaaalvkehcpecsplaikailmnnalrtteysfsdsslapislvgsgelqigkminadmwaycdddaqp
slslglinvvsdteirktlrvsnllnkaqtvnleavfrdsndarsgameisfepsslrlsatcgssvtve
vvfrisaantpfnvmtmggpeamnplrldrnefdgwivlstqnqgtkkdisvpfhsilrkvsnlsigndv
lprqdsnptvvdvnlmnsgagpaqvdafeliyiseddaerprgqrsppsdfryigyrtlpvmeancaylv
efaihtweisrhpidtvhlvdidtngdevadltlvndgplafgaqfpesrifdpvnqevgctgfqidhst
ntattilracsndlgmatsgtyrvgissvtrpsseqtdstpwisisfpqpalstasfdvgpgkgrrslsv
sgtgrtpdgndalglllithsfrslestgaatpatealvvrtrgvnlpsevtsdvldlpraaerggpvct
wkefpdnktcadtvspssftgakyasastassflrptssanlalselnlmkplqvssvngarlvcdlkpv
prsalstespittptpqptnapnipipasnsptllptvspivaisrsptmvptpaptfnvaggdpsaips
dvpvttsasagptmasttvptilstgpsfvptgiqtptsppsdtstdiptaapagtptstspsgpptlvs
aenpsggtsnaltergcsaiavivlfislccagl*
>Phatr2a_35777
mrdqlivyatalwlpilfvslscdslsvqaqkmpesllamrrtnrlrrtasspiihvqdlesndateedk
kwiaptasvpqhpndaqarrarlevfgpepqdsflawnlllqadeemsrflqdstsmsmdpttapvsapt
iaptmdagsvpiaglplpepgtpapvsvnvidptpaptiapstglvappiaglplpepatpapvsvnvvg
ptpaptiapstelvappiaglplpdpvtpapvsvnvvgptpaptiapstelvappiaglplpdpvtpapv
svnvvgptpaptiapstelvappiaglplpdpvtpapvsvnvvgptltpvatttsptvfptfspssadvd
sstcatnsvcaalnltgfccpttddifldccdreptqpeaqcennptcdalnltgaccprndgvilacce
eftaapspssvtsaptvstdlgelstptaspilspaptilvpptinrgdaimlkckmtetersealievl
seiserdllvtppnfqymartwldiidghlvcpehkertqqryvfalfyfsmtgvewdrcrdgvsprdvg
tstcvnatrwlteahectwfgvscndlnlatklrlvennlvgemidelftlkhmkqisldknqisgvipd
sisswsnleildldnndltgtlpeslfnistivaidldhnnlsgslplslsqltnliilqldtnaftgla
pglaltsmpdlvqarlhdntftgsleppclvmdtkridhptylqffssdcaseitcsccsrcf*
>Phatr2a_38440
miirafsclllvtfgcqnalawtaagsvrlpaatiasrtsrssrsvpltrlsstssspstdelaatsvsp
prkgcvvtvdcrllpegdfvpeplidgvvlnaddpparlsfvlgqgnflpglhdlllaesgeaklssigd
kvdqisldagwgarrddlvattsfedsgvdpsqisvgsqlylsngvpcfvtevteatftidanpplagas
yaatvelvaseegprvvpyeetlsfnsrfqvatfalgcfwggelaymrepgvvgtgvgytqgqieqptye
qvcsgttghteaivvtydpalvtyerlgqlamerlgenrylrnqvgndkgtqyrhgiyyhtqeqkkiaeg
iissygedcqteclpaqkfhfaedyhqqyllkggqsarkrdssvircyg*
>Phatr2a_39432
mkiptvlsflyvgnllrdahcsplpelfaaksmeevealmsktkqrpahevlrgrrrlqdgtletsnhil
adrfggeagffhsvasgdpladaviiwtrytpvnvddeitlefrmaaidpnlevnahldptlnenikrgk
vtvtaasdftakidvtglpsntqfvyvfsdgqqvsdigltktapapgdedpdliyaffscshftngffha
ydvastiqdldlwihvgdyyyeyglfdtyareaaeqrdqfvlpiwetidlqdyrnrhsthvahdeglrnl
rrrapmiatwddhettndsygnvnqgtgaenhqetclanatspdadkaaaqcdrpegdaverftaaaqay
wewmpiryvegtmgeiqtgtltqiiewgdlatiasfdtrmsfrteestgasafatyaavgavntnvssys
dpssdayaaiqqiresdrgsrlnesfsmlgdyfdtledvfeaskaagkpwqiwaantmmghyvlpdaaqf
yldapeevqaiiqtyfdafmlseaaltarlisalrvadiewnlddyggfyaerakitemakastnnmvvl
ggdlhdafawvlveggevegapvainlgcpsvtspgfknaflpvfspileaiggedvaidimnrgyaran
pnlkfsdigkkgfvaikatmdthtaeyigfspetlltdfatartdgaitapfecqislttqsdvpgslep
setcsaiafdnerpavydlpvpsldnmpegdaltvcgmigcafdasteptdsastvtptapapapassst
lsigrsmglvtgvlllivtll*
>Phatr2a_44671
mrvtllvitigivvcafgsvvspvaaftslsqgstprlsqspqsqpfpqrrcdttflrttrttaetpstl
rplpttsshpvfavvqdfqlkkpwkdgttpllqtrtcnivlgqltdsprpdaagaaerilrymlqnahap
gapdvvslnsvlacysklgsdkdargrqqqrdaaehsaldkayadehvhvdaaflsnilyslatcdekdm
pvfaeelvttmttqhgvddsvlavynalihcwaksgerdavprvlailryleaqttvqpdiktytnvldc
laksrdrqshveaeallqrmeelgpppnvqaytsliqnfsrsrlpykavkaseilqrmkasanplarpnv
vtynavlnaaehtdtsdkvateealkvacltfdeirsstvrpnhvtygtflgvlanlmpidsrheivslv
frrsvgsf*
>Phatr2a_22622
miqsaapscrrwwalgfaavalwvdstsgwttqrppmaglrrfqssawymsssstekpttsgtinggggk
qkaasqpkktagivydaqkirnfsiiahidhgkstladrllettqtvaqrdmeaqlldnmdlerergiti
klqaarvlyqardgemyclnlidtpghvdfsyevsrslaacegallvvdasqgieaqtlanvylalendl
eiipilnkidlpaadpervaeeieatigldcsgivhasaktgigiddilerivqmvppppaatggpfral
ifdsyydayrgvivffrvmdgevsqgdkvrflasdaehdvtevgimqpnqvpvdclhagevgylwgnikd
vldarvgdtivlakeykesaskgksppiealpgyadsvpmvycglfpvdadqyeslrdalgklrlndaal
syepessgamgfgfrcgflgllhmeivqerlqreydidlivtapsvvykvkkehqeeffidtpakmpdlg
rndvalepyvrmevltpseyngaiielgqerrgdlidikfltptrstivyelplaevitdffdqlksrtk
gyasmeyslidyrasdlvrldvkinyemapplacvvhrdkaqsigrrlcaslkdliprqmfkipiqacig
vkviasesispmrkdvlakcyggdisrkkkllqkqakgkkrmksigkvnvpqeafmavlklne*
>Phatr2a_33543
msfsysqkfsialvlclivtvksfrvsvssgrlasatkicvsesstdnvdissafkgldlslvkplgmil
eeveegaakgvfvkevaeegssvpyadeivglklitvagedvtsltfdevmdkiinspetvdlrlvsmne
idsvdaeedsapafeigtsvtikllqegkddldietkvgdnlrqvlldnsvevyqgmkqklgncggggqc
tfcafdfvdsegwaersdyesqklkknpdarltclnniqgpvtirkakr*
>Phatr2a_45064
mrllvlstsvwlmlalatsafsfarhpsataaassltsrslrllmsaaastpttpgtdvasttgtttast
adtydqlvsrlqtiarlgqsqavlsydqmvfmpssaasasargaqlsalatvvhekatdpamngilqtle
svehqsaltdeqrklvalarreydqktcippaleqkkaelsssayaawtkaradndfaafapvlkecfdv
asqvaqatltgvagagrsvkaddpnakytqmldefergmgperidaifdeietqlvpllqrvlnashqps
tdclhgnfaiasqealskaivttamgfnvekgridvsvhpfttsfspadvritsrfsdtewyqglagsmh
eaghalyeqnlpdtslpidtalsmgchesqslfwerhvglskafwkyatpllkehlrvdvtpeevyaavn
vvaptlirveadeltyplhvilryrierqvvqgtlavedipsawnaamkelldvdvpsdtmgclqdvhws
agaigyfptyligsataaqlahycrrdlanfdelvetgqlepirtwltnkihqhgkryasldelledqlg
eslnpkyfvdylvgkyselyqc*
>Phatr2a_44091
mnftrlhfsvflasisasivssqnaclatinalaleeaaiddvsvmrkytlcpntvyaigrlnndndvve
gqaflplrpnlhvqcgpngshedqclmqggslqvdgssaygisdsrvdnvilegitfvnatrnvwinkpg
nvtfkdceflnnvafttpvhldyfdgsassealtvtfansrfennqypgrpatpalilsssrqnrliled
cafsgndmthnntlsetqsaliessgplrivrncfsfnqmgvspvvlyngdfqflnnfdelsrgikcplt
srfesaaqfeafapicedfdaatcllsetgaatpapnvttvptpavggaptvspagavpstptgtvpapt
lspavvdetdrgievpessavysahsvglslmaaffvvvcqm*
>Phatr2a_48049
mqrllstvlvalvtlfgaiswlrqkqlhseqalhdggidviairhldqtimtpspynastncldpknrsa
cttsrdlrftrsrdnlapintstfrmklywepgyfwqeedyerkwcwmcvdmcnvsssiqvvncdddggl
aapdrfrfiqqrtamevqiqeigsrlclqrqndrvitlqscnvaeasqrffassgrfawgqrfeitprgl
sgecitqrhhpkageileveptitarmsdtsywnly*
>Phatr2a_48797
mqrlvfaasllspfmpshcsatfvgsrtttslfrsmslrkgssspkmppqtsnpadpirgggnsaprgvk
atlfdnspmfqgqkivlganllgyvislttsihyhvdflgtgafaaaalpdllrrstvqrvqwssaavva
fgvklggflfyrvlqtghdarlddilaspvsaggfwlysalwgifcmlphslgttssaignplalklgmg
mfgagfviesladfqkwtfkqshpgqfcdvgvwsitqhpnwfgnlllwtgifvmnapaliepipgkaslw
krvwsyrrvalalvgplflwnlfesqatgrlmpesfeknrekygygqdpsftsyvdntpliipnplkwfs
*
>Phatr2a_49943
myavtilcwagcwwslgdafavsplfhplfvvrnnrpaswsyttelslakgnkrsneprfesqapnrtvl
etvkgnqsdsstlestsprdaeatknttasvrsipentpnatvavssspppplrkiesspsptippprvs
shkptnvaknwlylqsigaitgrgefasasqkesvrtvvaaleavnptpepaasphllgrwelvftdthl
frsspffmaaravcvtddavqqfhwfcdmhrralaisniravrqiigptrltsefevragavpflhdftp
waysggwpitidgsivstadwrlttnataassssnetnnamefymdtvqikgsnlpglrqildtgnvqlq
srelarwlentvasyhtprpvfattyldetlrisrdvdghvfvyvktsddttptdyspidadlgvgrlle
gfndavtkfyl*
>Phatr2a_44031
mkaatrryawstvlilvvgrsfgwnwnpaddhpcnivrlsftdlyqrfgpdgvpplhheplilvpdasvp
grnayfrqrtllqalpqnfepnflvtlsssnslsehrrtvalktylnetvakgetfpdrpsneswylfge
tysdewktllkdyelppcrtctdewvalsfgignrgsgvqwhvhgpgfseavhgrkhwilyppyrkpvhd
kdqssrqwmeyvyaaasarpyecsrkypcnastnvsgyniqsq*
>Phatr2a_49878
mkdrampsfrlpllmllslyfpmdilsktdlsscmeamqladqnrdglisrseyvnlmttlspyescpds
rlggdllgngsfhlafsslaclclrytndrnccteageengtgpvlvlgnvypkaytervcatlagtldd
ecappptlspavllletpvtaaaaptagrpeasqpptvspnfrpssnptappresilptptslfnsggve
dggnngslvdantddpnrgltialpivllltligtlafwanrrrsrardrefsslalgywnkgrgtggeq
pspsdnfdnrttctksietpgcvwvselklplslemhtpqrsvnlqnsfemnhrgidaktqvslgslgvy
esgsetstgvvvvgelahpkirrdrefssplesegseideeflseqdvdeisslattsddydcdsnytly
racdavpeknqndsytpgdkakqtppphgvsrqrrpsaiptvgiatspivlvnttlhaaateypdqgptp
afqyaeegndsdsqadfsfldyslkqaawldfqpgaapeeglp*
>Phatr2a_44045
mrlsslvflgfatasvtafapvhlsrrsvvsvyplaggrgglaaspeldstpcdtpdataedlvstkgsa
vamraasltnvhgdvvrlgdvlgsndaaaaatlacyakavcalqqqedmkaagitqgpvfvsvgtaaqle
tflelnpevpkesvlvdnldrkvyqsvglklftetdpndakeggknisapkemkmgdwwkyltnaaklsp
iaedqkfgelppgvlqlggtfllqgddviyqwndrvpgdvpdlqlvlakakvasaamast*
>Phatr2a_46303
mrltevpcrtglailallipatawtsppttrhyygsfasfsrgpgkhralvergatsidvsvstqdqpvl
ldsetllaaaesfmqtstgyysaldedrladdfvfrgpvigplgkhdyarvleyfavyralpdvapnafg
fsvdpedprrvwfllratgtyqqslggalgnlaatvtppdqrqyrgstevwsvtfnerlqvrylsagyva
dlyepnattggrgltfgvlaslglplpagvgspvlqvvqkvsrflagtgivplpyssadnvpswwksdkf
ga*
>Phatr2a_49531
mrkhqktsvatsllfslitanysaagyvtpksawhagfgswgstararrrpaglsatkppttspgsrdaa
eksplsvpsskrkrpnrpqrcsskppnqrldvpqtwrlfgvevhpddlppvtirnwnrpnseaidqlflh
davvraleqrlrilpvdgvrnisspigavrvvrrsldarhkrrtdgtvgprfvyvldvdlvpltntdggn
pigaslrlkhqpgrmelltvhpnqqqqaptpasapqspfasrrvivvgagpaglfcalalarqgfrpill
ergqavesrgkdigalmhrrsmngesnfafgeggagtwsdgklttrigrnsqavrdvldtlvaygapqti
lvegaphlgtdnlvrllrnmrldlralggkvrfgtrmtslivedgiavgveyhrsqpaiernvalaehdq
qlpergsirgdavvlatghsardvyenlyalgvqlepkgfavgfrvehpqalinkiqygsewapsvitgk
sttdaanaeffasqpkklntthpgqlpvpsyrlatdqaydgnqtrgvysfcmcpggqivpastdpdevcv
ngmsfsrrdslwansalvvtvapddpvldeyrarhgvlsgiafqrdmerkaatmgggnltvpvqrltdfv
agipsttapsssyrlgvrpaachelypaplttalrhavmeqferqmpgfvseegllhavetrtsspvrvs
rnettmqavgirglypagegagfaggivsaavdglavaeaileaslsgsdavapedenrkerakamktig
tyy*
>Phatr2a_32548
mlacvliacaatishaanlraplvdqeepslrklmsrgtrnrnrnrmmnnrasgkaskadastktvsdma
sglevslptppdsietlmangtveatansssyidfdfdgidevgvlggslngevfadslagalnegssnf
sgsvdfdnavttekivvggvdkgsqgsvdlaidngsfdstansmnngtaigfglvegaftgdnnagsagn
vstigdggsdvsttgagssayattagtfsvvtssstsqp*
>Phatr2a_31478
mdgdlpfvpliivltlglfaaaqglineqlrgeqglsaflkdgrgysksgfqpladqdrtlartdplpwl
klprlnfvqvagqdeavlkaeqelmdrldglridlndklregrmeealfvkreletlmrengieyqqe*
>Phatr2a_19411
mgptmrhqavlfavlsiivtsdawlsnhmkrvsvkvmgsraadkrerkkqwlgkrggnvsagddassggq
vpfseiigsgrigallaeagkckvsgredsidsegkgsiliatrndslesivekcpenrrkdlvfmqngy
ldkfldskgllgntqvllylskasmeakavdgvtsvnpegltaatgihaqafadrlasldlkcnvvspks
yrpamfekliwistymlvgtakecksvgqaseeyrdiveavvneltaavcakegiefpdgtmarlaaytd
vvadfpcavkefqwrnqyffdlgddacpthngllrdcaekgflgfelp*
>Phatr2a_43900
mrlsvgnnlvglsllvtsalflqpcraifeddagqldfliattghgpvkfvatvgntavvtsdftddatk
tscyvasrkvadgtlvwrrnvcssaadeqqyhgvsvsgnfvatvdhvgvvqawdatngallwdvylptks
nhrlsiwafakagthyiavtsgsdtsvfdaatgtattspsareahtfkgssgtqqptevycdaldltvga
dgatalsawnrkkdklpfqnqiafppeeelsffsllscsttamevlrtsgrgtttmisltktdslnvsge
vmwtaeeglsrvdsaimldashsgvdleqdkkenllqlvprlksqvmamteglvntgnpvrrddvfgflk
ialllssssnrlygiptsgdtrgktrfqvnlpagaewhrlvhgasnsiksghgikggthtrevlllssls
sarekqiqwtcldgttgtehskgsvtlktavsqviplagsggcrqaavliledrsaivipedkvtkeavl
eqvamskngffghsmrkesaeleafavkvdrngdlstmvvgaiafpgeeilsvaypsreeaiqspsnalg
dfslllkyvnphlmavvtktkedgkedefsalsgtrktatskrkpsgasdtaeveptvstndkpnffvni
vdsvsgrilyrashtnvasspspaivisenwvfysftnektrrgeigvlslyegmvdsksltafsapels
stfssldareskpvvlaktfslaksatalgmtstrggistrrlilatidgqifaldrkvldtrrpmgqvk
dtekkeglqqyseliplvsytslsylqlvesvasivssqtdlesqtlvlafggpdifftrtspsrgfdll
pesfnrpllsivvagllivlfvvkvscvgvaggsiatmrccv*
>Phatr2a_48714
mlrnkcftfgigllcctifgatldlpplshtaygtstgpnetpisesllwnslvdaldntwlrhlssetr
enlersreiahlssldenrtarpvynghyvavrptglpqprlllyspdvahreltitpeqieseeflawi
sgnqvygptwatpyalsimgerytsncpfrtgdgygdgraisigefwgqelqlkgagttpfsrsgdgrav
lrssvreflaseamyalgvdttralslvisdsetisrpwynqassdridqslpftndssrqqsseterqd
siervrhqdkqdpnmlvqektaitcrvsmsfirighfdlyarrsekkslenfeytglrfdtttaewhele
qliwhtcfrefrtecydpfyprrniaaaaallldlaaekiatmvagwirvgfaqgnfnadnclvagrtvd
ygpfgfveefdptfskwtgsgthfgfmnqpsaalanykilvesvvpviaaqtmedmerirtsfleraqil
fekavsevfriklgfsrdqkegdrlwnslqymlrhsrtdwtiffrqlsyitrslsqdagrnytemmtmle
ggqqtswgqgafydaltpsirqqwiawleewssalsanrmssdafeqmisvnpkfvlrewmlvkayrsae
igedaelfylhdliqapysegspqqqtqyyrrasehaltaggtafms*
>Phatr2a_46030
mpcvtfnckstafvaillfycqklaafvpnfggvsrtertffryyeskdspylfqlymsdpvpvptpdpt
vpdppgpapgpvqpipdtpglppepawptpvpmpdvppvgppvsvptrgppvmls*
>Phatr2a_43170
msvawfafdvvricvhavpcsdprfwyptnptgrsinparkvsqgtnrselatlpliddndrmglsflsl
cavltassamafvttrspacndvtrslhrintrhmtypfypasslristrvastavppedvafdklslpa
regrplkiaiagggvgglttalcmlkkgfdvtvyektaafarfggpiqfasnalsvlkeidetlfervmd
kftftgtrtcgikdglradgsfrmtedrldylwnpdapadwfvkfplkqcadlfglpytgvidrpdlqei
lidecrklkpdflingnpvvgyedlgkgqgvtinlndqttasadvlvgsdgiwsavrdqmykeggvksts
ankkkrqgcdysgytvfagetilktpdyyatgykvyigpkryfvtsdvgdgriqwyaffalppgtkkaps
gwggstrdgqtdpeenlvdyvkglhegwsdevmmvldstspdsveqrdlydrapelfrswangnvvligd
avhammpnlgqggcqaiedayvltetlantrtteklqdalqeyyrkrivrvsivqflsklasdliinafd
tpwsphdnlgkswksyltffwkpilqfaifpmqfaylysyyptgnmgdlpakleaiwkekhktdaeavfe
qaskegfvmeheasffkkaevelsptalaatkeels*
>Phatr2a_43698
merllfvaasilswecscalafrgpastrlpsslarrlgtrwhgpattrlaaflsrrdvvsclvgssiav
gtaapvqaddgdltsqlfnpdgslkdsasivteaqtrtvtstwdvsddllinadgtnvqtpsgtsvewsy
tvpekwsagtggvdlyldrseginakacdgilvyqapgtakanllskastigvpqalsmaqaipgldkad
lisgrtrknadglqfyefdlgrapktcedsaenlglgfcpfdslflisatvlddklyvlvvqsdrgewkr
assdlkrvrssfavgraa*
>Phatr2a_42457
mrvnmasgkarfheisvalmilvlstteissafvplpilcrakdsvlgssvggdgpppssgnngdkndwd
dfldpnfkeseglqkareymsenslpisfdeeaddgllvnddsngqaqdivvdekksnvsssaltrpdgd
gglftsglsaeqlaknpyvaavsrltpseliskftstahprvqnavrqtvlgligglpkmafetttittg
qrlaslmfqlqmtgymfknaeyrlslqqslgldghsvnpsterllsavddegsdddnddtqmdtlkgkir
gklrirypgsmkntlddpenqndvdnsnglqmevdaaaymselrsevsqlrdelkitrsakedalrkdll
lyirtlpekelrsltntmgpdvlvamkglvkavmtgigedeigpetvteqsseamaqlcmwqlaigynlr
tlevreemkkslkgstvggqdgdlasgafe*
>Phatr2a_42874
mtdirrkrriapsprlgrfrwkwatvplllalycasespltincyggysftqqgsrsfadarkveddeks
kqrslrinssnraqnptanqktmtlnqilikagrkglgggipgalagivqvvtlmwlrtiinyqcrygtt
frqalvtllreggvgrlyrgvafaliqaplarfgstaandgveafvsnfeptrnwgpgrttivasivvgg
wrmlimpidtmktvlqvdsaegfrnlmrrlksgklnvlyqgafanaiaaivghypwragiglvasvvsdt
vvncirviktnkqslgskhsisysetirmvlaadgwkglfgrglrtrifanalqsvvftvlwralterfr
rtpvdaee*
>Phatr2a_45910
makkttflswilvvctfylnrcgatrsladsqkchqrcrlpenetlgfleevqqnhcvlcdsskvrqvve
avvfrvhigfvvlseesfdrhapviagllanydnvtvlasstlpsfahmrnrvlqyvpceqhqaatmhfa
verfdvpanficeetlstieaiacnvknlvtmteiledalsrttkilvlvveptfiagrliaekrlmvsl
slvddaqtlrillgppsqqtirdppifyqslsnmdlqhqslstvlyhfiqdrvsslrltstfinynrarr
vlglapvrrlsqiwrsgllaslvsqtddwryehphlvpfanplvplcfacdpaadeiaaraakehylite
enviletpivlvaahehlqtpslaelrrlskglatarsslqaieakcrthpvpsvsglcrmkhfqvfrig
rapnhtmfpefvhslpgtiwdglgvsknvdliivncynrdpweaylgrpvmcwnpqwtaiefalaflrql
hysefsaidpvvgyaledlvailertygiaadgqgrwkqgsnifndvviqlmlyrfrkpppqwnflgwli
vpawmililavvyiwgndtttwqrfrlrrshrmavegpsllddflaqlpelteawtnlrewghaqwqdia
khipaspttvsaatnhvpsrkrrgqkkrh*
>Phatr2a_50063
mtvngelltglgialaiflssvgacygsvyagvfalrhasrgilsfapvgiagvlaiygtiismllcgkl
gsdhtlsaaegyrylasglsvglacfssglgigkflqehvngvfalppslrslaeresmedsgrpllpip
gqqaslytttsmlpllvvlvfleaiglyglvvalilqkdsa*
>Phatr2a_33016
mwttasrafrpvvrvawarntatrqfstangpdttivqtcqqkiqdalsatdvkvtgayddpngshisie
vvaeafagkrpvqrqqmvykaiweelkgpvhavdamicktpdev*
>Phatr2a_48243
mlwstmitqptrmvhsslalgmslvvisslsvriqaftstkaafrlsrrsvrcfggsalrsrrrssegeq
ksvlewesfefgespkwdarfdssrtivagnedelnlvrqaeaikdqetaatlnqqrsawerlspgives
atqlllpfiqeervqriksvlnqrtghtrllfenpanpsniwaclrtvdsfgiqhvdvviqsgeykgkaa
lsqkrgmrtamgsaqwmtlrnhlstadavrtlktqnncrifasdlnpnsrdirtidwssygdqpicikcv
ssrmkplhcpctdlpspsicrwrpplrwri*
>Phatr2a_47926
malastritarrgvpsprritlgtilcgtflvlapgliafaivltrnaadtmsdsmtgqwtawtpslgtt
pvvdatattattpthaprthqpvtiayaislikcgdfqsstegmmdaaivlqhsvhqtsvragksaydyk
myaivhrdalhcsqpladvgyervvrdtpvnvsdirdsalrkgvhrawccgadefvklyaytipealvvh
vdvdfvmvqpmddlfdamlygdsaavqriprerpndpwptnpqaamtrdwgqvmpgrkpgyqagflvvkp
nqtvfeeivnvilnddynpgygrdcgwgskgygvfvgamamqgllayyydiyqpntwvelnqcrfnhmgm
dvlyrsqpnfqarhakrgmcrndldycedcqttameniynihytqcrkpwncigeglstnpdkssipeds
vilshcmelqsvwhghrrdleralaarvgtednkrqketasivagqagdykkevfqghcrgngqtnylal
aggqqqlllripelyq*
>Phatr2a_32681
mrrtlttlvvaafvsalvealtsdgihhsetlsrhaffkkvattaaivtsgslslgpniavatageeedi
avyfgcgcfwhvqhelveaektilgrsdneltaragyaggtkgakdgkvcyhnaaqiadygklghaevvr
vnippsafplfaaeycklfskegyradqwgdrgseyrnlvgipgglnsvyakqlvetsikegdkldfakg
kgddpdaralsfimdtrdfpfftaeqyhqfhdgfaagenypnsynalaskyakegnlgnsdcpngllgig
algl*
>Phatr2a_55157
mkivrvttlllslvfttafvvdrptvartstaradtphgardisarsetldtvytseqidallphrypfa
lvdkvveydagkravgikcvtkneeffnghfpgrpimpgvlqvealaqlagivclqmdgatpgavfffag
vdgvkwkrpvvpgdvlvmeveikkwkakfgiakatgrayvdgqlvvevdemtfalak*
>Phatr2a_39788
msitncftrscwallvctllswslssydtrhataftvprhaprsrahghdsvtrryalqqrpgesrsaff
qrmsqaaadplvwermvledaqvdgtpstapstgsssviptihlatnqskqlpeekeettssepkrgyvr
aeewdktqtsdgsplaweervqfdgqrygnkfqqneilrhnlhsf*
>Phatr2a_50293
mrrrklllgccvgtatatatptvafvfdgrrrpasrithrptgltpsiltsvsarkddttedsiirktsg
ytdssvtskglvtvltdlvnwvggtnalrstvlpdptqsrppptrpsdlleriradyvdknylwtgdidl
acfdphcrftdptlsfegtatfvrnirnlrpivdalvvppdghcrselleieqrdavdvndsdgqgyiet
rwnmvgvlnqlpwrpkidvigrtqfwyrpcrdnrddaalhvyrydeeweipagrallqlvtpadtvpntt
rgvrld*
>Phatr2a_43694
mvqlyssgalrfsllfatallsspsltvaqqgiatnvtfihindhhshfdentmdlfddaipsglsvnts
alrmyhggaarsvaqikalraaaeadgqevcvlhagdaitgtsfysfygpapdaavmntagydalvagnh
efddgdanlanftrllnnpvlsynlnpgpdselnnlgddsiqpfliktlsngellgicgittktsteess
fpdegttigeeqasaeacvaelqtqginkivllthvgydtdlngfaaidgvdviigghshsllgdaqals
pvglvpsaeyaaivsgtcvvqaweyhklvpkldvafdadgnvlscngevyfpinpsrftvrdrpdeerfd
lneadalvmrnyllelgiftdpgeeaevvaalqpfrdsleevasrkvaiaaenichtradgsdpncpgke
drsrvgggvclivaqgflfnvptadiaiqnaggcrgtifegdftfgnafeilpfsntlvtlemtgdqirr
vledsvnffldptigggggsfpvsaglrwhvdytaefgsrfsnievnrrleeewepldlqavynvvtnnf
iatprdgyltfeeidqtsdayvdtfvlytqslidyasdlgtleepeideystqvltlvngttidireaqp
ivptaapggsssssvtsatvlyvlvglavlaai*
>Phatr2a_47293
mkdlvtfslfillfctcsdslavygrsaattsrtappivytiagsdsgggagiqadlhaihsfgchgcsa
itcltaqnsvgvigvhapppdflraqletlledlppqaikigmlgtkelaievgaflkklkaldrkvwvv
ldpvmittsghrlieedaqeamvkhvfphidvltpnkfeaeallnrtletisdveegakdlialgapsvl
ikgghtlyeggkasnhiayaqdyflssvqrntgeprlcdgdlgvwlrspryetehthgtgctlsaslaas
lalgeqerqkpdgkrrgatsaidtvdacclakayvtagifhgiqlgqgpgpvaqtgfpsshqyfpmvvad
aaedhqrfprmkayddkttyddnrptlgrilpvvndevwvqrlcqdpgvhdiqlrvkgiddnkkileiik
kcqklcqasgkrlwvndywqeaiesgcfgvhvgqedlytciragglqllrekrmafgisthsygelatal
gvkpsyislgpvfatssktvqfdpqglslvrkwreliqkevplvviggfsdaerakavrglgancvavig
avtqandtveavsqmneamr*
>Phatr2a_41541
mrrtvpiwyallwplvllqihsstqawsaptctrrtllhswtmagvavaggsnpahaaadcyadcfqnck
aiapkdlgyckdscrdycaqpdrrdglsgsvssaggevgllgggfpgsgtvvkgqdkppsvtlpgldfss
gigkkligy*
>Phatr2a_56323
mkfclaiasfaasasafapspqnsqnsrtqtslnndlwgqppsdgkekskalpfanrpklldgsmpgdvg
fdpfgfagadkaslmymreaeikhcrlamlavagwvfaelfdkpiadavglptaltksgaspsilnggle
kidiaywlavvtlagiveienskvkedkgkdyilgdcgfdpiglypkekseqfamqtkelkngrlammas
e*mkfclaiasfaasasafapspqnsqnsrtqtslnndlwgqppsdgkekskalpfanrpklldgsmpgd
vgfdpfgfagadkaslmymreaeikhcrlamlavagwvfaelfdkpiadavglptaltksgaspsilngg
lekidiaywlavvtlagiveienskvkedkgkdyilgdcgfdpiglypkekseqfamqtkelkngrlamm
ase*
>Phatr2a_42610
mvqrwnlvtylfvavaalksahcfslnsrrpirrgwsttanvvahktlqstsspisprtivssspltlfa
tsssgiasasvdttivdevcdvlvlgsgpaaraiasllsapqqgamkviladqnvdkvwpanygvwqdew
qsvvdrfqaagvpfvggnvdnaidrawnydkvdacgnqkeylasagiggrifdipmeeqmrvnrpyyrvd
kyalrdsltgneykivkanhiskaigpnlyspagslmhdedgttiqlrtkddqfltvrsklvvdctghet
klvlretrpesqppgfqiaygclvdvdesnspdlsrfgpydkeamtlfdyrtdhflteeekikadraptf
myampikdnqvffeetslvarpamsfqeckdrcfrrleylgirvtkvheeefcyipmggalpakdqrvla
iggsaamvhpstgyhicrclmgatdmaaaiqkemsyspaapnldrvaasaydalwspenimqrnfavfgg
eflmkqnvvglrgffdgffrlptelwggflagwpglpnndkheswiarlwygmnfivripplvavdmlas
iatymvtegvplpqsvtpffgkpesyeykrnvdgvgdvaaksearrmllesevekdvpiafsstedgril
seskagilsqsvpqfksaevveakrkaitddsrldetivegfq*
>Phatr2a_33290
mkysilgnillslglvlettkawsvppppqtspapressgdsgtstpvspqrralgraavgfaaatltvg
vapsvpvaraaetdtkiyspprksltnkvvlitggntglglesgkrlaasgatvilttrsvakgqqavre
vqeylneqgvenshvqyvtldlcdlqqvkdfpntlssvlskdqsidvlmnnagvmaipdrqltkdgyert
fqtnhlghfvltaklasrlandarivnvsseawqfapkgieldnlngereygpwssygqsklanilfake
lqakadaagkawtvtslhpgavatdlgryivgeekwndmkengmsfrdkllfvplskftktvpegastqv
ylaanpgkggsyyidckaktlkgaptdmakadalwqvseklggvqfql*
>Phatr2a_35224
mrfpvaalslaatftpslarssavnasafvssngdtqilgtsskqdapfsstsrkgssvdslmtdpiypg
taverlnnvrlrvaeiskgndlngpwedvrrrilwagglrdlsnaipgkgytghsfsdynhvdltcmven
vsdnendgrvkrialgnqlgegirlaslpelgpggswstcaigcnkeppqdvahlqfrariafklvwvpn
enfdsfvlvdddgkllgkgkpsntdelppmrerqlnyrivegskyafeadklarsvaae*
>Phatr2a_38724
mrklllgitfstaaycygkptilidspkakciaveaaqdtilrveydapdtvvekmspeygptyltinvq
pknrvmdsklhsapiksrlkttsqvleskqgsvthkfevdgeanvcirsssanpkfpqlfglrvetnvhd
laskkashsgdeasadvhlsqmelemqriqngmrtilnqadfaktrdaefhiqtkhmheasmwwpvvqvc
iliitgftqashitrffqsrrii*
>Phatr2a_43063
mgikrlllflsvsfltrpgwslapavricyalsrapyarqttsihmaidsnkeigteikmnqeisgqsrm
saeivsggasqekaltgtvnerlmqeleaekdkekfgarsklgkklglaafrsqktdaereaaiaearnl
ngvnplvtlagslvalgiaaglwaatnslgafftlnpvvsefyfversaavfrnvamglislasgffgvs
glgifllgmrvaygvvtgeldptplkkpkseglempnvwalmtttkpnrrvkkkddns*
>Phatr2a_33251
mkfcsstililalgasadatnirgvdlgrglksgngksnaerdmkngwkngkeggkgkgsqaipccrrwf
nfnkkasllvqplpssqrrlmprflehvrdgmsgdtdfphgplkaiatvgerstcddslgekivgvpdgl
gvylvdddmyelsssqindgaatfggshvqyvdynrdamtgfmtsdvpassmvtgfgemieisynlkgel
vgprvrdgnttvgahyantdaagayvvvsepaeadwlmqslcsahleqthqwdrfigleddifitneewm
iyengtlfvgigahaidthtktdyslgvfgqggfekiaeinsqhpdytmfavsgyngdltgnsavlqark
dkygmrpdgeeyvwsenvvpfrifvaddflarndlrygklygfaidmsesgpsggifrdefhqdpakakn
gakvdgkwisvdwtwdgevrnfqhdvawefqlkppgtsegssmedyqwwnagglsssglktehvtpdprt
dttgfvqgstagyfghlygelditsqvklggkgeyadgrdatrnwddadgegkvtfkdidglevvysndg
klyaiiqedsgndlgermfitspleheddgeeltyyfiamsggsrntrmtegvgipkgtnceanahefsg
ifdmsglirkqdgeymlsasdeghhkrkqdkkvnindktiiiglqahnmycgvieafqadrggqwllynp
hipi*
>Phatr2a_54396
mkacfaisvwillwlgpqaigakpaqslrsrkvlsndnkrrkneplgqvvtfeellrenglfevlpevaa
mslppthaptnttpmaptripkgsptknpsgaptqapivtantpmvnlsvspvsaetpvrtsksptsvpt
digdptlqptigsippieiptgaplqsiaffiantprfsileealvaanlldtfsrdiqltvfapndaaf
etldlvflealltnpgfglhlfqlltyhgilgsfpsasltsgrelaslldgsdltvsiisgsiflnttav
vsgvsgafpsrlietnvqvsngilhememvllpnfaffyifdvlqqgvatfstlssliiqadleqilqek
emtvlapnndafamlpsqtfaflqnptnvdtlrqvltyhlstdvfnslqlidtdslntlegstvavtaiy
dpesamlvnlffnfvggvrfnvlaangivheiggllvppnasvpgvgmfsmqavteyleilasanht*
>Phatr2a_34815
mryssfllvvafhvtctgafvtpanaakstalpmglfddwraggsgkdsldeewekqqeilaerrkpkae
rdkyfekveqrrqqasakqkdmwawqtksyskgedpidewkkrradgtisdlenqygdpkkiggipipga
sfgvggefgvggkfdnggrfdlrlpyadqgyvdddadvmgkisaffgggtkkkvatvkppeepktkkela
iegagll*
>Phatr2a_39366
mkvstrkmltlwiafltnsagivqaftppsassypfpstsfhnvnrlsipvvrlhasptsgdndsnakdr
nrdeklaklgyseqelqrvearsnaknddkvrvnlipeidsvtltaigfgliafnffvlanlgdggiggi
latiinklne*
>Phatr2a_38942
mrmrkrsnaitaqrratawmnhplvlafllvetwnlgaihgwigsnnvptrttrtakivrdavgsshqdi
rssipvipnaqssfaeekfveetntrlyklkgkllkqirqtclqynmleegdhimicvsggkdsatllsl
vkqlqrqlpiqfnvtavhvdqkqpgyngasliawleemmipylvvtedtysvvvdktepgksfctvcsrl
rrgilystaltlgcnkimlghhaddcletlllnmihtgqtkamparytsqrgslavmrpliqsmetdiae
yahlsnfpilpcnlcsnqanlqrpqvkllletiqaslnpnakrnmlnavgdvrpshlldqslremcgmdp
itgqveasdedeai*
>Phatr2a_48037
msawllsaltlsllptfsmslaiprvtalyryavkglsedvldsvtfantgdtfpddrryallqqsrrdr
fdgkswlhkenflcaftepelmatlqsyyrettagekiltivdrasgdplfmgnlateagrerlgemmse
tssqdvvcvtasdpsspqhtfqfgntssgfkqrdgdtrtlhivnaqtvrslsekigvaldprrfrpnvvi
ddvdawsefdwvrskaklrcinsglelavigktvrckgisvdpndlghvldipellikhfpehgpylgvy
avvdapgklstgdtfeilmeas*
>Phatr2a_40991
maltnllqsvlvfflcgltlstargfsithyrriqlassspatlltlrggeqdqeqttqqnlstamaipl
anfgkayassldarpiltksvtagcifavsdylaqrlessgsrerkinptrlltsaavglfyfgpaahaw
ynmifqllpgtslvstlqkavmgqlffgpsftciffatslmqsgnftianwlrkirqdlpgawlagasfw
plvdlvsfsmiskewiplfvnmcslvwtiylssianrgskss*
>Phatr2a_17920
mrltelsvslivgsaaafapttgisatrttsastvrlqlvsgsqgtgegwidpsapvnskaslektlsks
legsnfqkrlsllgstgsigtqtleivdacpdnfvvdalsagtnvelmtqqvlkyspkvasmstpeaake
lkrrlqdegcksmplilsgqegivaaatvdtadtvvtgivgaagleptieaikmkkdialanketlisgg
pvinplvekyginmlpadsehsaifqclqgvppgglrrviltasggafrdfskdelfrlcednpravqak
atthpnwdmgakitldsatmmnkglevieahylfgasyddidivihpqsivhsmvetqdtsciaqlgwad
mrlplvysvswphrlkmpykpldlaelgsltfskpdhakypciglayaagrqggtmtavlnaaneaanem
fradvglgfldipkliegameahkeefkkdgvtledilhvdqwarehvrqaseqldkskvivv*
>Phatr2a_45797
mrlqshepasprtkpasrrrsttlalaallssallsvtsaqsvsvpfdsfslqlpltfrcsvadgtlnrg
drdseqirdaadaclttyavsdcnltpilvqlgatrcageglvqiaggyfifgsgstvtedqvetcvrsa
mespvclssiqerynyiddvtfsldtttpigvptasplaapsqapvltpsiaptvvataqpssapvlaas
vaptltptgqasaspsiqvtaspsvsqgetpppsqgetppsssetastgapvsgtatggptaapnssgtn
gptsdgvvglerepvaaddsasngvivgsvlgatlialilalllyrkkedrkwkdqtanddsldhddimt
rkpkslsdkdslspkprsagvaaaaapvglfgrlfgtkatgcgedeedlevasgggmllnismaesssta
gsgveaylyppasvesfeqdrraqsyiqkdmigsnedvpmsrklngspprrlfgltyasrlndegipdre
etseddeeeeaakmfepkgslyhedlsvsttsdsdaftpagrvndgaslldmgekkrkynleqvqlaeaq
erkssprngtppff*
>Phatr2a_45514
mlflhtlavvyllslaapvrslvsprpigsfrsistttgtatttqlyssiairiedesahkymmarakec
afseattaseaqrylheilhiqsgcvsgvlashdlcdnimetaeivahlrekvrdnagmsvsavasslvp
lslvilaasvyafalhagtntqpftlqewawaardgylptmiahfitdgglasadlhphdvvpltpqewm
walqggylnsmlaevyhygglavdsadtidagspfvaeewamavkggylptmlshmytnggl*
>Phatr2a_40044
mrlvilslallvgvetrpqsfattkrgecmpssadlnhyvcfsdrpvdalvyqcadsealcpdwakagec
qknpgymqlecrhscdtcvplhvgmtqiaplqeaptqqqvhdrlvqtqqhvhskakenfnvlhnclnyhe
lctfwavagecdnspdfmlrtcrpacyvc*
>Phatr2a_44012
mrrlsvstllgwflpspitvlgasaesavllapnlpmgdinvvvltdvhswvgghdakepnldadygdvl
sfyerlkaycdlikkdlffvvngdwidgtgiatngdpsflipllekmpwdavnignhelykrevieymtq
pggfvewwgdrylssnidltssmrpigsqyhilqghnssvltfgflfnmkdndamvtvhevatvvqqdwf
rntlleevydailvlahmdvkddlvqvikdairlqvganvpiqfvtghthhrsnyrpdssshsveagryl
dtvgfvsfpkastllselangngnasdlfqhvfldanvetlmktlavtllqtanghalskfiartrselg
lnnvigcaaqsyfidrslddenslwrlfrdklvpkgysgdevfllgkggwrydvlqgnvtvdnvlaispf
nesllvwkgvpsatiaklvdtlnafpdqaflhdlpnyilaparnfsavnetydlitdqfevslmqqqmgi
idqstaditpvpmqpattttsvwikffqsenechsnshgagnerpmemppstgadakskqnddetdhqfd
nvrlvfvsvavaavflfsiinvrqrdrrwrmvteakrqltlqalrdyedeegqfv*
>Phatr2a_47587
mvsttskvvaavlvmggllatqldltkdasvatphanapskttarglkgarrlasgatdgygsidavstt
gvygsagagvtkqealvnnkgsfvvtgsagspggstdgsagvaidhagvesngyaynygvvdpsvvsats
ggtgyfvgsfdtdataslapgateaptatplvtssptraksakakspkakspkagtpspkstmapeeddh
ddsdsemnievpskllvdlaedeatpvpesgsayaaaggsftstltggayttidtpygatavpgatvvpa
yalgsggvdsvtvdaggaadstandftasadaeggaeqdgsfyaynaasinpgataipvgeasiyadidg
vfgtageaga*
>Phatr2a_44488
mkilsslvlatialangqityldapvegwrasfapmeqgngvflspdgsmvvaiasnclvrafgqatgev
rwtsnpppgdgssscnggitfndnadipyftymvndnvqgtistrvimgdidtgdvlmtsevlagssags
pqttldgrhimfthndggtgmfsildtmqdpdmsgmtpiispifsesnatepfsavgvfhdpnggnyagg
lttnrndifvwslatnfdvnntrppvgeagvfgfqfpvdfnntgddldilyfgsfsfqattrpvlasngt
smywgvtrgeyrawfqrafdrpitelvtlsrdnvvpslgaraavtlssdpinpivfgpgpneeffrgnsd
fsettiistspsdaspygegivsgraavspddqfvyyatqgglltqaetdalasvwttggaanitiesvr
gdlaisrdgsrvfvpdtvsasgfviavqvaevgetppptgapismdmsmapsgadgssgtaapslpdgat
appnaegtdapgstpapapassairasmialvasllvfvf*
>Phatr2a_41305
maqesrrqprgwplllvsllasrtavlglqairsrpsqhrevaynsksrtyvplpapevtdrqrrimgas
llssvlyypttsaeaktgeitlvlqqpsdkvglelydvtigtppkstvairrvlsnnrllqegmvlvgys
saaevvqrvrsgpypisltfrnlaaagdaiaddekplltaqdalqlarrqsgeinanvipgpafavtvlr
padgtcemrsrrndvleinyearvtnpdngvvydasasrgtgrpyqmvlgsgdmlpgvdqglyemcpgev
reivippqlsygprgnklfrippdstllwkvelvsvndvrkgdtrtrseiegre*
>Phatr2a_42449
mghyslsrglecpsvvtlllllkyhhsfavedclgswelpiqyqsiinqstnqpirmngshdaangagsf
vgggqtsssygydggnsptatvspshqlrrrmvdpsvdytsrnntrtsppqkrsvsatsvavkkldflfp
kvdteytvqtdrgglaslvaylliavlalaetaswlshnrdtvdhvrvdtslgqrmrvnlnitfpslacd
dlhvdvmdvagdsqlniedtltkrkmdrtgrygqaeilqsnqheqeqsrkaklrqdplpdtycgpcygaq
pdvdaccnncdalldayklkgwrtdlvlytaeqciregrdqkklrpliqgegcnlsgfmslnrvagnfhi
amgeglqrdgrhihvfdpedsehynashvihhlsfgpeiqgktksgnldssslngvtkmvtpehgttglf
qyfikvvpttylgpggrrdesgtfetnryfyterfrplmkeylpeeavaedpkqaavhaggghrthdhhh
vrnsvlpgvfflyeiypfaveihpvsvplthllirlmatiggvftivrwvdtavlegnprnrrsgr*
>Phatr2a_54920
mipqrkslvgwlwvvattafaprptrqwtrlpdsfgptrfhgihacrprdgtslsvlphsdlqrvrevre
mpeplplelknsyyllrhgqstanvaqvissdrmtlaytdkhdvtlsgyqqgkdaasqlldalernatrg
envvfvsspfararstaracldglqeldervqalgllvntnvvlderlmerffgrlddeaiytysyvwpl
dkfnvthtafgvesvaavctrlhelvtaleetyerahivcvshadvlqiaqlyaaradnvgafssyrfrn
gevrsmilgttaclpepspllppergtkv*
>Phatr2a_43663
mkmqcpvlpigilylhlslvssfapyyfsrqnprstgkmdvlasstalpdqetlskvlqvaveaskkagd
iilgnaggaeitnrkansrdlltlidplcektiraivsdtfpdhdflgeedvdpgkqastaaleakldds
ewlwivdpidgttnfvhgmplcmpsiacayrgrvvvgviydchrdelftaikgqgaflngkpiqvglqta
igdaiiamgsppaeesmemslkgvqalmpvcrtirmlgsaalmlawvangrltsyweydlsswdiaagal
lvqeaggkftdlegrdftlrtrkicasngavhdevlrvlredagiv*
>Phatr2a_22054
msspaqvlilllgcitpiqalvphtaqwgsalprasaqrehsvlraglsssddellsrrqtlialstvsv
saaassaqprvaraedasmyapkfvqqyddfvtspegfsyrdvtvgkgeaakpgdrvvfdwsgytigyfg
rpfqakggpqggafdkeidyartvigsgtmvkglegglvglqpggvrqivvpfgplsypagdmahdkvgp
kpstfsgdralnfvlenprvdrtllfnvkviridspngkggfnrg*
>Phatr2a_20169
mmfhyktgsswflllsasitttlttttmttthafaphtrlsvphgasrlvmkdfpkpnledtdnyrfyrd
lshsfsttlkapspesrkkvaiiggglsglacakyladaghqpvvyeardvlggkvsawqdadgdwietg
lhiffgaypnmmnlfaeldihdrlqwkvhkmifamqelpgefttfdfipgipapfnfglailmnqkmltl
pekiqtappllpmlvrgqdfideqdelsvldfmrkygmperineevfismakaldfidpdklsmtvvlta
mnrflnednglqmafldgnqpdrlcapmvehiqarggqvnlnspvqeivtredgsvdyllmrsgekvvad
eyvsampvdivkrmlpekwqtmpyfrqfdelegipvinlhmwfdrklkavdhlcfsrspllsvyadmsvt
ckeyydesasmlelvfapcsplaggnvnwiaktdeeiidatmgelarlfpteiaadptwpatknqgpnge
aklrkyavvkvprsvyaaipgrnkyrpsqttpidnftlagdwtsqkflgsmegavlggklaaevlarkaa
nlpapelankpvrdeivqkaqthvarppagvkgqgaiafgggavlgtenkallrdvdpsqfvea*
>Phatr2a_45763
mtmmstrstllflasllifdndkqqataftpltisngrvgwvasttrrsatiyspdgvahawdeddffyd
etgtlnasppnsphnvyqesgfgpdleeldphkslksliskeampelarlavafappdqaleldeiehve
vlsvdkdhiqievvlcerdgcvtlaipvsfpspcgiedkfsecvidnidllntvahedlakldslknrhe
dvahdtrtmqilkstsdlelpswweapgldrvladecdnvrnllnelefqddvkclteqalanvggcnew
avdkaacamvgpaglmlrativeidadgneprreqvafpvgfgrsaptiealraavlgmvaaassaeasa
vavqanaddeaarlrr*
>Phatr2a_47582
mnplrcaipafflllqvlpfsphqklqriaqpentiasqfivgfdddlvsnataaalglmadccdsegli
iqflesawkafvvrnltdvslsrildypivqsveqdhtaalanlqvhdnppwgldrldqrrlpldksywy
ngtgkigirpthidfhgrvscglnlvpdetcedlhghgthvagiaagqthgvakeanlisvkvfnrhgva
lisqllgavefvirsrslrgngtavvnlsvgtakswslnwaiekaskeglvfvvgggnnggnacsyspss
aeaaitvgattiadnrasfsnigpcldifapgetilsashtsdtatatksgtsmatafvsgaaalyieqn
rslnafeikssilestvpgivrdlpeflatpnrlvnvrdlvpiefeheegshfllwirraaittatllti
llvfglrrrrfnrrkrqgtseireesssfp*
>Phatr2a_41548
mtkllcnfalisslfvsvhsfapyhhrtinlpkisneihssstimsglpsphnlagkliptlpgipsssi
ssvvssypgdlvliafmaclplvlneilndvvpkkfrsftnqfdaaarisgilygmflfdavfahvlgrq
avvgkqissvlfllawwlpsrlsivrlvkpkvewmqngsetergllnrlgalavylgatvvatkslsmsv
sqamgyavmpalvailk*
>Phatr2a_36840
mnclwlsflffqmsqawtmfyprtssflsktavkssssveaelfvdenemvpiaenyvrakyksmaqshg
klactnegagqilrsllppvtpaelntevsktlatimanpknsddtieeddfvkaivnnsywkaagslvv
keliyfdalhtyyragtpllnnsdyetlrdnltgegsvvvnmkaketifvmavassrrgdpvmddlqytt
lkrelkaqgswvtarsqdtleklglntfmgylhral*
>Phatr2a_35873
mvrltnilpllmtfaanlassslaanssstsvektvdaetflepqtqaavsiphrslaefdriglgvvkr
trtlnpgvkveesytcdtsasrlsdcqnefcyqvdgipcrqsyfcpssasrasyldcsnlpidrsfkcec
sgscefnvkpvayndanngcsnlgaackgtectwttlmrngatiqgsledfvcdvkidgkscscrkcgdd
tvsydcsmhtndslgkascsdtawirdaierkqptrspvkaptrapvqaprevpvaptrgqvnspvstpg
dqkpgswdsrcnnmvtnnnfeskltewrsrgsgsislvspgyksktalryskrsrvwdgvgigvsrnsyn
gctppgskwevrarfrlvdpttekgvncrvspngkpdkmgsdfcprvsiylrdknwrletftlgdyqtaw
nanvfnefrsvfefpgastkwnpeirnfhikvedpnhdldiimddfymerva*
>Phatr2a_45371
mnmryslsstsallaavswtcfsasfafvpstvastvttsfisvrpctphtvssstslcavgalvkkake
qelrkyiesgveehvmekynllkenlatindetladqvvgplqesltrrkgtitviaeykrkcgfnptgl
ihemhvpellspsfreygasaiavmadprmggcdyddirhfveeqrrakmevpgplpvinndlivdelqv
arsaaygcaalvlnlptlgveqtkvllkatkavdleaivavsskeeaqtaidsgarmlsilhlgtvedmv
aavdglvipegqqvckianilanndqqlqeiedawsvrdqgfnsvwvgealykggadpneqpggiiksmk
sksslkfaspkaargrgegareylgdilm*
>Phatr2a_34671
mlrvgslflfgllpmaswafvptirsgthtrtlftlqaaesevsfdadldgsamrigiirtrwndehvtn
lvdgikeglracqveednifetsvpgafelpmaarflalsgtvdaiittgvlikgetmhfeyisdavakg
imniglqtstpvifgvltcldeaqvqarssgdsnhgvdwgktavemallrteamggkaegkaklkamgfs
eeadklekkkkegagff*
>Phatr2a_48958
mvlrsssgsvtvqvssfllgaasawalswlvqqtrkrpitdtrpegsnrsvpctqtlttikddsnnsygd
kdsdalreplstspaeplmdspeldlrlirkaeaviqwrtssitivverctndhnysailrtaealgiqn
vwiidppqlmdgtgvgsvddnnreegsndgnsesrklptsahpgrpllkvlseqemeqraqhrlfaqnat
ewitlreftdtasclhelratghqiwatdlsqqavplekddlqeaghwplpnqlaivfgteavgcsqeml
rhadlrvylplrgfadslnlsvatalviqalfvldpdlvgrmhpedrtvlrqawfsklarqrllssaekk
krkklvgniaygerlqlkvdagdclerkqieklakleamraelialdeaslfsenaavdaavaewvrnpp
apltdvrradthrvtfvgkgtkklhaahwkdmvatnnthsvydssssffrariqqaagktktsiagteq*
>Phatr2a_46281
mamvimsslyrnlsvllplllllarstqafpqlsvtggalrlptareqafalrsttgagirslqqqqqrp
nlplyaqlpeavgededdnrhaepqspglwqrcrpwlpflrhhphasripstrhrftlrrvttaaaaalv
gttlgsalcvpqaahasapvmalpkaegrdpasealleaerrqikvtqqelqdmaatarkieatqgeaar
vryeheyqeareakaarkkadlealrrelldqgidpftdiegkrqviafekgvdlgkipgtpfhlekefe
rssrpqrsfgykkvenrkiiacmvqdlknrgldpleyfrthgdkaadildlpapqaaslaqqyqanleay
gqirvpqegevsakerlaqaaandpsfqeqakaqakalkaqakqakadikakaqeakrvakeeaqrikae
mkaakqaekdrakavaagaatavagastavgsavdqgaemvqeqvagavetlspgidgrsgagpdsgedw
tlpqevmdgapvptasstslkgkiqampivpvsafvvaagggvafkvyrdkqtkeeeerqrqfkllmgdd
ddirrpskmtptsapaleeiesnvpdmkqtekpkakeepprkenaatkkeetpvapkktkrigltkvfsk
kknaretdlkalladdatapnlaellaktltfgapgrfpkvvglpggmpmetfdlelakekliaaqtdsg
lslkesaevfanvvncmlidivdlastslkekddkltvdainivvdfmnhaaslydsvaegvvitpvtyg
gslskskleqmytayavsgmtnmanlsddfenrvallqdvfqinekkaeglmmkavqknmmnmlkdgegm
egmedmlkemggmegmgdmasmmgpdgegpnpeqlkemllslkqlkdsgsippdeldavksqfkeafgsg
idevmkdadaqggeltsddkelldlmksildg*
>Phatr2a_35416
mirllllcyfvqawsyaftgknpistragsalgnvarpslalnleldqqvlqgigigvaglaagvglvaf
teaqgerakerggglsegmstritgglledvevssvedlgsltsqlekalresggakdevfemteeekkr
iqdeaddgw*
>Phatr2a_39403
mtfvyskaillslsvtirfiepppkvaplvlsshsvpgpkrvttrgnvrrsscwrrmllsrilpsalamf
tlfaisrksltplpeqtlsapakvreyhtppqdvhygdntsvfgrilngelpastfaesndlfafedahp
qaplhaliiskrfigsvfdlelsdlnlvrsmrdmayelirerypealskkdyilcfhippfnsvdhihlh
vlapasrmqmlfrfvkynvrtrwctdvdtvirrleqgeaavpyrnprpstkst*
>Phatr2a_45131
mamsfyrsveimflcgalllrarsdafliqslgqvkvsalcsfsscslvstrclgkkddddyspqielve
eeddyerdedwtpdrekskqrrlqarvyaesvrqqqeaprsapakitpdklreddstrpkaspyteeeed
viaamggktsnpsrkreqgflgdstlneiatdygvpvcyladvlcmwgvpvpiqvhdrlgdlvtgeqafs
ileainsldisalhdrysnhnliqlcaeydielqtafemamkegwslpfgvntclrveqsdelvrvhgpf
d*
>Phatr2a_48865
mtmspvrkyvvplsllfafmrhlvtgayvqqgqqaedavpswddldqrplpvwydqakfgvfihwgvfsv
paygsewfgsywrdkwgnpayqdfvekteranfaypdyahrftaefyqpdtwadlfakagaqyvvltskh
hegycnwnstaipttwnwnaldigprrdllgdlavavknvtsphtskvlkfglyhslyewfnplyhvdka
nnfttqhfvdlktgaelydlvnryepeliwsdgeweapssywkareflhwyatsspvadtaiwndrwgqd
tlcrhggfltctdrynpdslqpkkwenaltidksswgynrnatwedymtvpelvhslvqvvayngnmlln
igpaadgtihpifedrllgigawlkvngeaiyettpwrhcqnetassvfytrrpdrlyvhftkwpsasll
slerpaptqdttveflglssassswqptlpwtglrgtsgssgmtiqlpsltpdilpcehswvlvirnlan
lddppksavs*
>Phatr2a_36106
mrraesvasaaklialvvlilttanmlalrsffclpmpgdgydeypgrpveasgkegakkqnidvsiegi
dpfytsdetlesitrskqasgqttsslsngsytrsmvvvraignplsstnssnkplrileyilenepafp
nttrhwflnritdaqvekaivqrlkssnetytiipfslreydnvlysfdskdtihskhyikrsaeekaat
lveetvqqskiryvaningarnamlrygkknsaaeyilpwdghcfltreawdaiqfsmqkypeakyftsp
irlhegsidanvteepqiafhrtalaqyneylrfgrrdkaelltrigvkgqwdegipwedweldfvereq
aadsvsgvpdagwaacvhsgienggklgtkilklnrrghnlsaqlvrldirasqelhglssstllyykes
qlaeerelwkagkrlplvkellelankalsfgpwsvmdkrgfgcgvsgdchdyfhvapyqwptlnstgyt
dyskpfvlrdgerapgtvafsegsekydrtkllamkfnttvlalaysvtgnityarraaenlrhwfiyne
trmnaninfaqikwdvekremfgspcgliemkdlyffldgvklieksgalseseidqlrnwfanylqwll
sseqgrwqisannnhglfydvqvaplalyagnlplaisrmqrsisrirrqmnattgalphelrrpicehy
qaftlqgwitmarmaekiglnywkrfadsdapnketalcravryanpylsrravcpgnidgidarrwqpi
lldalhhcpmldykstsgqnnvlippelidpplnhyeitglfnmsdgigpfwnlgly*
>Phatr2a_20087
mrnitklrllavlavaaspirtsqafapsvsrkqtnchktplttsvsiknqgvlgddgqatienprltgl
sfllddgtrkshsiaentafvsgffkglstrdsyrtlvtslyyvyntmetafdtvedvsvqtldddelrr
laslerdmeyfyglswrdslpspslatqayvariqqvaqnkpynlighqysrylgdlfggqmmkgmatrs
lnledgqgvsfyefdkiddtkefitdwytrlnaldltdaqkkeivdeanyvfglniaifeelegspfkam
wslawkslklklgval*
>Phatr2a_47597
marsffygfrtrllmlflfttlfglvsihliitssnsvtqyeprpaprressgvfhdakahpefapketk
lkalvglpkyapptssiiliralgnalpprhstnqtldnldfilahedsfpnttrhwfvnrfvdpemenq
vldrlrkaqesytvipfdlqiydkieyaydqipkdqihlpttrritkkevhlaegqiqhnkilyvinvng
vrnamldygrthsnaeyilpwdgncfmtrnawssiqsslaenpqaryfktpmdrlqesneallsdtyepk
pveepqiifhrmarsnfneqlrygrrnkvellvrlgvpgpwdkwswldsetaisdrahafdavgdvpiag
witrlnsgtflaersakargrlrnkavtlllerldfraardlygltsstllffnekrllveraewkagkr
kqifrelvrladqallagpwsvmdkkkfgcgisgdchdyfhpspymwpqrnesghtdwskpfkrrdgvra
pgtslfssgseqydrsglaamkynttllalaysltdnkayvekaasnlrhwfihnatrmnphltyaqvkw
kadatavgssygliemkdvyffldavkiveksealsllerdsmrewfadylewlvsslqgqqefvqdnnh
glfydvqvapialytgnialalsrmqrsasrllthintttgvlsqelirptcehyqaftlqgwanmarms
rkigldywgrfrdkatnqsilcqamryanpylqkreicpgnshsedvrrwwpllvdfsqhcqqpsnegll
nvsdwipsalrnpdidrylmppmydygdgiapfwnlgyhw*
>Phatr2a_56338
mktsfftiltavttvaafaplspkhqrlarifsqvdeetklekfskealeegdertgpienalerevvts
davnsppgmstaipflkrpefldgsmpgdvgfdpfgfvdseaslvsfreaeikharlamlaaagwplsel
fdrqfaswldldpaldatdrvpsilngglgkispvywgaclgaaaaidlyglrkkrsdpdyfpgklgfdp
lglypstttgkrrmelaeikngrlamiaitgfafqefvqqyavvdqtpllfkpvsdvvetygsiggygm*
mktsfftiltavttvaafaplspkhqrlarifsqvdeetklekfskealeegdertgpienalerevvts
davnsppgmstaipflkrpefldgsmpgdvgfdpfgfvdseaslvsfreaeikharlamlaaagwplsel
fdrqfaswldldpaldatdrvpsilngglgkispvywgaclgaaaaidlyglrkkrsdpdyfpgklgfdp
lglypstttgkrrmelaeikngrlamiaitgfafqefvqqyavvdqtpllfkpvsdvvetygsiggygm*
>Phatr2a_39660
mmvfricfllalssssllcqgtdcaatsfqsvrrdyhddqmcdrgtfnkfkeslnrnfqylqlkqlgnal
vpdqktvvcpshvhnlhnendiigfdsvwiventasspivlsfvhgdgressalnpkispaqvdpravvm
pgdyravntfeghvfharemlpdggagrvllqhrvgyipiglnqsnaacsgqdlepvitdaltdetriap
eyartppkpfldcnalhvgfrnkvgcpvhgffveatenddchenfkfhlgvnpmtddfmwswdsptkfet
syightfafrladrpgvlvdkvtlgptqisdcpglaqsfaipigadgqllpvarmlwdashktsvyhvnn
pglyrhsnstassvlvntnaslpsaarcagassvarersplftlti*
>Phatr2a_55303
mtivyalvsvgktvlaeytatsatgnfptvtrvllskipsqdgrmsyaydeflfhyvvensicylcmsde
pnkhripyaclqdikqrfvaqygleepltanafaynedfsktlevrmnfynstdaessvdnigmvksqid
evksnmveniekilergekiellvdktdrlnqqafrfesssrnlrrtmywrkmrcyagagvavvflifia
taslcgglsfhscrrqgs*
>Phatr2a_43644
mrsqillcfrilflfllptttiafsthpkfrarrkqpcassqlavtdkheigigidlgtthsavaylkdg
iptiievpnngrtmpsvvsyidaqtvlvggpaieqevdhgayrnvkrilgtggkldvgtkdvvpflspcs
egktfkksnmnnklhdateyptmltsslnpnetlhpeevsahilrtlrevaenhtgcvvtravlgipayf
ndaqrdatlkaaelagirktkllrepeaaalayaigkeqvgrgdddelvlvfdlgggtfdvsmlvvgggv
teiistsgnaqlggsdfdnriaqyflkllrghgistkkwsvtainavvrsaekvriflsnnkkatlalpv
aeelwirlshssqilhlattdcaatdagtsnathllcdftrkemeslcrdefqqlirpvrevaiisgall
pgdasptlveaafeleeelksplefddfysevlevdnsdllieiealnmkdtkrkqqqgrkrardvakqe
rmyreekrkvdesnrrsesermkvrdgisgrpisrvvlvggatrmpcigrllsvltgivpqktvnpdeav
algcavhvgvldgtegmgtvlnpmqaailravaqqqgmyndnvfgddeddfq*
>Phatr2a_47723
mwppcaqkhvatnslgsaryncrwllislcimwmttdigaqqdndemiqvvspivnrkletsvvadgwps
tpqnvlceayayhernplsarsflsnlvqligstetsavpsfvgialessplegsarallsyalslrays
pqcelhrslarqallervgedpildetksnvdvfavvypsnallfedellatdfsklpkptsgetidsfl
lpdeiilghqgtssadeplvtlyanlgsmafvhayrhlidsasvrfvvrylgdaqidklnttgaasdngs
iptvlqgygvrldirnveykvfddrtdqsegnhdeglvdlradldparvpqeflagvnttslglnvssva
slwriharqqgyaqlvppvwqrrqlplqaatvlsqarededvletlqqiaqdlpsiastlvhvkidetvq
tvakalekdrllrrgalyvngrvvamdrttfnvfeflnvlqeeydrvetlqsllgkhlsieglqavqkaw
mqgetfladatgqdssspknprsdvfrvdvarggkdaifylnniekdrqyrqwprsvqqmlmsmqfgmpp
mvrrnlftmlavidpienhsnlglelgfqlmqnsfparvgtllvsakdvqacrdwvlnldendndlpcpt
epilarkpsakdlekmpatthalhrlvsvlsaefvdqpeavmayveyilsaigehqetqgflslsdllsl
hgnlmdgmqvmstqkaqakalddlvglersefqygkalrfavekrilpgmsflngrplptasddlskais
dtfaeeqnhvfnmvvegaitddsprsvyakiltgdrvfpfahpllmggdkdqvkylliehsfaaesllap
rntatkpdarfilemfldfaspqgvdlatriitileelspslkvsdeesqimvgyrllpstqnaadsvlc
pvmehaslfgvhllkkvlskhspadearsldsflqsvsgvpkdlrkqilqsasqqnacnsskyllsnlsl
paknfvvgngrvfslenssigkensellfnlklllqielarakavssllrehlvdervwdcdavalaacf
laveqdlnsrarfdiaehiekalssldddlfdevnplrfswnknskaklrvdvvavldpateaaqrispl
lkvirdqlelpvavfvcpetiidsdskvpitsyyrfvadpaslslanppsahfshlpanhvltlrmdipe
pwdvqqtagvqdtdnlrcdlqsgcgdrsngdgqervdltsvqyglksllvfgqcfesngkapnglqltlt
aalslgpnskdetlvgadvemdgslsntetkgstpraysdtlvmknagywqlranpgvwylsianeskga
dlfdfvdgeaplgksfgnramrtlatskrivmndfvnrgellvvkrragyedaslfdenerllsstdtde
vinvfslatghlyerflkimmlsvtkrtstkvkfwlfenflsptfkitaramaerigcevefvtykwpew
lrnqsekqriiwgykilfldvlfplnvkkiiyvdadqvvrgdlkelwdmdlqgapygytpfctsrestlg
yqfwrdgfwkshlqgkpyhisalyvvdlenfrrtlvgdqlrsiyqqlsgnpdslanldqdlpnyaqhqvp
ifslpqewlwceswcsdetkgtaktidlcnnpehkepkvsmakrivsgplfneswveldaevemyeqayf
kgql*
>Phatr2a_44531
mkqtqlwsvlysscciisavrafndpvpqslklpqppgpvmrawtchgrtqaelvdrltqanivqsplvq
svlqavdranyvpndpymdapqaigqgqtisaphmhayaleallpclqqqkqhpeqqrdlrildvgcgsg
yltacmgrwlhsrnpqeppllakgqvygidihadlvdqtrrnmqlgdadllssgtvqlsesngwngwpva
apfdaihvgaaaaefprtlatqlsvggcmvvpigpqggaqhlykvtrlrghgdsqtdanlqapsfvmqdf
evsqllgvryvplvegpkh*
>Phatr2a_46965
migsysrqnriglffvfvatskvgakvptsrkrvlpqtdmpgnsdawngigggavnekvrtqgsqdgtkd
lldnpnssgfnpsnsrahlfhalegldrypnylarwnesdinclenaleevlvkvceqkrsildqkkgiq
alvgelleadgdrwrnllrpptnwsemqdgvldskayctiiaprlftqatpptvrqilaaeveieldvgq
ltclmneemydvyslsilsesfcgrvrefvsevsrlgqtekyanlqmgrrpidldtiglgwindllfyli
lrpisrhlfessesfgdlnwrqgyvaaysanptegrpraqlithtddsevtlniglgenftggaiefrgl
rgtpeagkligtiqprvgvalihagrhfhdvttvtsgdrfalvmwarswggirqqacpccwlnrrkddhc
vcgpswn*
>Phatr2a_43124
mtmfssslifflfaiiavtdhanasavhvapqtkpknlrqstlgrtvprggnmdvgsklfrrmhetdqmp
slfsnseleydkysaclaateglrrirdrslaaevqaaggtgtdmkeaekhinaqyvqnsgrvlralgmt
vaefnalgrqisqdeqlkekvmeqaylyrmaatinmdranliedpasaellqafrkdklhlfcesmseie
qlrsdqierlkrslhvdkfpanvnisdpgllpflspkvravveafplqaedivkkhglqsdefnqmlqat
hsnpifrwkiqkeirkgkepaeas*
>Phatr2a_47490
msrsagstasiglvvaavavssagavlwhrfsrsqtspdtaldspehpdesgkynrmngigsndndatva
taprsttrgtdpparpensdapvseirigdesggtaaslhdkqriltkglvtivhgsmtgtcrqmaaqlw
edcsktasfssrntqlgtvedwdwwdellndedddddqtqlpqdtvvisddskdapvpllilflpthtng
twppcatplqsalqdlqndwriakfplkhklqvaifgmgssayddaetgassmgqpareavrafqklgak
cvvrlavgdnsvgthanetfaawqqdlwqqlvpkvkqstaatsscacasegktaenaggccsssnkdlda
neeanagccsspnndddddnesyyseeeddeneepavmdledmgdamlatqaatvkskepremvtpsqaa
alkkegykligthsavklcrwtkhqlrgrggcykhtfygitsyqcmeatpslacankcvfcwrhhknpvg
kewrwktddpyfivdqavnthvqmikeakgipgvrmdrwqeahtvrhcalslvgepimyprigellgdlh
rrkistflvtngqhphaigtlrpitqlyvsvdaptqeslieidrplfndawdrlkqslvslkdkgqrtva
rltvvkgwnsdeiegyaklivlgqvslvevkgvtfcgksdasnlnmtnspwhhevveltrtlkdeiqkir
dkggddvppeyglacehkhscsvllarvdqfskvdpatgqrkwqtwidydrfqelaamyeedptftfgve
dyvadtpawalfgaeeegfdptdkrhrrpkkhpkytrydehgvpthddndealslkergrlsklmderlq
qigtgtvvtelkggakevvdaslmfrgmvvak*
>Phatr2a_47345
mvghettawlltlfggacaslacpgitalalppvaanpnfqrnaalrtvawgadevtpvavnfteqplts
allhvsydgrqfygwssgndpkdresnaarprystrsrrrrrnrgnydgtvrsvqgeiqyclskvygnid
pqrvvvegcsrtdkgvhargmmaqiyclhettspnddpvvdwsipgkrqphprnatdtsyftqlpmnltk
laftlnrmlphdisimgiaptphphvtgcnpaisalpfhptlscrhktyryvvsvgtradptkrlyvwhl
draistfsldqaeqacqilqgshnfaafqgaprgsdnkikftmrnttcqlisiriqhqstwldtetyvvs
vtgdrflykmirflvgtvvgvgtgkltldnvaamlltqsrnnlqvecapphalvlehveydaaidwqpvr
s*
>Phatr2a_50206
mtlsqsfallvaanfvgvafaqqlsehrklsrivggqaipgqyivqldkripdskgfatkvlkralkskv
intydyafkgfavanlpdtvlsvllnlnevrdisedgvvtidaiqskpvwgldhidgvdddmyeyaytgl
gvdayiidtgilashadlegrvascisftgeacgfdlhghgthvagtvgsktygvakqvslhdvkvlnvn
gtgsyanprhrkr*
>Phatr2a_21166
mravalqlcilgglltarsvsslstsarllprrpvsplsrsavparadgqrslshcfgttvsscqsipri
sttpwglsssagssdssdasvldrllgkgtsafplfvlasailgiakpqtltwvnqgnlisvmlasvmcg
tgltlemhdfktvfqkdwgsvplgvlcqflimplaafvvgrtflfssgptgpslflglclvgcspggtas
nlvsliaqadvalsvilttcstvlavlatpllvkllvgstvavsgvalvqatarvvllpvllgmilnakl
prlarflsrftpfasvllvslicggvvaqnasmllhspasaanlsvigvavlmlhslgfaagylipkflf
gkserssrtiaievgmqnsalavvlarsigappiaslpgalsatahsclgsllaaywrikgdpdgdgvgk
dvseepfpfqhpslriydlgygdktvk*
>Phatr2a_48524
mksfsagvlavfgasvspvalafvpptthtlartsaaatsaptttyksplvwrmasddedddgwkaptsa
miggagvnnageppfeirgfslgnlvvgagilitfasfaeylsesggdglnvsglgfvygipvflagaal
kyaeinpvpvattpaaervfdrkatdtilkikqdvtrhrygdeahldttvkklglvvpgkaypqlqelrq
devndgelaftmvwqsvdtpykmwadprrvlkyekffgpgvyadvvkidaeqrlvgirlttgtrppveeq
dtstsappvanpqatadkqa*
>Phatr2a_48420
mttpslvqrsrrphwtrvaallvsshgawasklpplarpsvshtidddametygmeelyaivdesysdqk
drspqsqtilassrtsqsnydsvdnegyksqeewwkdplalfdedeeendgyeqgrsageelqmisedkd
gvphenkvgqehqrvpleelfpnfektdgadpaassrsekpsarkstrqirsasgkgvvkvpprrgstai
stdwiktlpmltptllpklqqvlvhlpaakvmaalalgtgltqllnaapkwaengkkrldeaaasknknk
kkidsndnvddaeqeaviepdemvtereaaarakqrrrrqaaaatsaknsnlalkagkgnsgggwmsgwr
akmsktdsrgqripsahklleqvqelqrlletaaadktnaereyekaswqlqesvselsavksttrylqs
qlkeneemlarvvqterlkakeelvrmkeamvlvverereamrdefmkqaaelqtlwkreqhrhrqqaak
rppsrrssaaapvrs*
>Phatr2a_22590
mspsivriaaflgmllasasawishgttaarnprmtqlymadgpqkgvvkwfdtmkgfgfimpddgstdv
fvhqtaiqtegfrsladgeaveyvveedsngrkkavqvtgpggeevqgapfrpsndydsy*
>Phatr2a_49218
mnilrlvgflalgyvaslatavdptdeveatpedefltsttsapftplllthripvllvqrqlqrifdil
tpedvcrngefnfgpcdvsrfpvcnseqlicynrrprrdlfwpdnrqphfyidytnvycypanwggcssc
spgrycrseercilddsnypcanwi*
>Phatr2a_42281
mcrlliastasfpvavslrhrlrdaantvlrlgeekcegclllkktrrqlkfrhsdvlvcipketkdltp
itvitgflgagkttfvnyilkeqndwkicvlenefgavsiddglvaesmeaaedlitmdngcvccsvrgd
lvrtlgqltkrrkdfdaillettgladpapihlelhlddkkpddsaneamqqvafadkillnkidlvtpe
ekkalkdrlgvinkfatiietersrapldkilglqsfsmesilsvdadffetqenakhnlemvssvgikf
egdlhaqwfnvfmmdllreraadifrskgllsfhgqgdtkfvfqgvheqinfgpakepwkagetrvnkfv
figknlnreeltkslmeclykdeak*
>Phatr2a_42792
mrvqcfclqcllililcifscgalsraspqavspqkavknllaicthlqnpelyaaewanacfvnkkgil
vssrkiesvhaigfkelgvandfvaftastsgshvsqskpsetkyrfsipllensiptfsnidsdlfidi
qpdresldgwlghlsstggsskepdvrtncivvplpgatplcalvatidvpentplvrpfssqstkyrhr
lstfarkverrysaeilenwrpifrwltlspfylclnqsvspldlgeesnsdnldndnrdfehpfhrtne
gylgiqrantdpvvwivpgflsesecdalqrkasrrmtscvtknadtsrvykdlsrtstntnvprrevpt
vvsklknltlcddearfeilqvlryqagqhfsphtdgfsgpitacgfwdsgrlvtvfcylndvekggttr
fnkipleirpqkgtavlhfpstvgleedrrtmhegsiaadekwllvtwlwrdsshisaydevnlpglsee
iv*
>Phatr2a_40996
mlsrlhstallltavagwvllssscvqsfsapsysrreavaasigwttavlsqhspawavaagpptkedl
erirlghaqivdlldnfeaattvcrenggeckrdaepirkvlglrsttdplfqiekvfnkvknmdldpda
leaffeasedwnsamslsnsmafisqfgeynpgggkdevlkylneskkqvvvaekalktimgslgidg*
>Phatr2a_45238
mkyrkllllatccsvprevisfgpidpvlsarqrvasssttrcmglkttirivgrksgseswledacsmy
etrlkpanidvqtewhkndqsltkgvqsdyvrnvpvvmldprgkrftseqftddfykwmeiggsrmvfci
ggaeglpadlraplsghkpilvslsnltfthqfarlvlieqiyraseirkgtgyhk*
>Phatr2a_45660
maihtlqvqcllvmlvllacswgsascagklavafastrpirstfpstgfvkvnlhrsyqaplyvlpqip
eetpsspstkrfrflsklgigtarkdgrairniartekkartiynittqmdldnywkddqrrfrkdekgt
idydwlirslnvsgdtqiigdpsrpeyvhpvaqlvherqrrgtalgqhkdgcklalavegggmrgcvtag
micalhhlnltsvfdviygssagsitsayfitgqlpwfgpevyydqlttagknfidrlglldprlyrdvi
trpdgkpvlnlkyllkttvkdtkpldwdkfleqqtlqplnvvtsglksqrsivlsyenggfenlneltdc
mhascllpgiagpvmnldmrstsqrgktpklmlgngrmedylepladaliyeplpyrsavaagathvvvl
rsrpdgtdvtgkggifermifrrfllrknrlphmfqrlsqqlhkklyaeqvievneaayskqdfkdtsnp
hllgvalppgspevvrletgreaifegirrgfaraydclvedpkergrgqivakeyfpdeildydpltis
etdrsafevymkksgitpkswgdkehrarptvr*
>Phatr2a_22143
mklwwtalsaiaaptvvavsrtdtdsfrvdvmrnerilrrltqvqfvgnnhfpraafplglcegdcdrds
dcqgnlrcfqrgasresvpgctgadadatrfdycydpltptpasappsvcegdcdqdsdcagdlrcfqrs
nghlvvpgcaggaadvshfdycydpppksvkvkpfsnictiasdipvpgippyfdansradpslsslgse
vssglpdenrsdrrlqsvavvgdngspssrfplglcqgdcdrdsdcagtlrcfqrnggqdvpgcaggakd
rsksdycynpnasvrpppapvatrpipapsvavvgnngspssrfplglcqgdcdrdsdcagtlrcfqrng
gqdvpgcsggsnegsrsdfcydpapeaskpvpvptrpnpapvppppagpvvspvpapvaapspsgprpvv
tvvgdngspssrfplglcqgdcdrdsdcagtlrcfqrnggqdvpgcsggsnegsrsdfcydpapeaskpv
pvptrpnpapvasptvrpvappdsttpvppptmspvapsgsitldtfvfklyweegyywqeesyerrwci
kcrngcnrghkmkivncdndggrglpdrfrflpqtseqvqiqevssglcmqlapsrqitlevcqagasdq
rffarvgdltfmdkfelspinrptfcvtqrhhpkdaeiielepcdtvaersdtsfwnllp*
>Phatr2a_20984
mvyfkaaavglfavsattawqpnsvsfgskkattfsalpgyrsaaqskrstlsmvvtdptetgsamgggm
ftrsnsesrrvvpedprgrptmkvvyvvlesqyqssmtaavkrinagsdnmavecvgylleelrnedafe
qfkkdvadanifigslifvqelaekvvevvepqrerldaclvfpsmpevmrlnkvgtftmknlgqsksvv
adfmkkkkqedgssfeegmlkllrtlpkvlkflpsdkaadartfmmsfqywlggspenleslliqigqdy
vapiqesmkgkdkvkaedpvllpdkaiwhpvapdivfennqkyfewynnefcpdagidpktaptigiilq
kshintkddthyvsliselesrgarvvsiysggldfsgpveeyfydsngkpivdtvinltgfalvggpas
qdhakasqvlkklnrpymcavplvfqsfeewqsselglhpiqvalqvslpeidgaiepiifagregatgr
svpladrvnlladrslkwanlrskpksekkiaitifsfppdkgnvgtaayldvfdsikavlgqlksegyd
vgdapmnkeaimasvlddpeakisspelnvayrmsteeyyeltpyatdleenwgpapgnlnsdgqnlvvy
gkqfgnvfigvqpsfgyegdpmrllfaksasphhgfaayytylekifqadavlhfgthgslefmpgkqvg
msgtcypdrlinslpsaylyaannpseatiakrrsysatvsyltppaenaglykglkelkeliasfqglr
gnegrgaaivnsivstawtcnldkdidlpsletydaakdtaenrdsivgqvysqimqiesrllpcglhtv
gvpptaeeaiatlvnigqldrpedkieglprviassvgreinevyrgnnqgvltdvelnekivmasraav
ralvmqstgsdgrvkevksafdemsamfgkmmgqkkpwtkaiidagfpdvnearldpvitylefclkqvv
annelggimellngeflmpapggdpirnpavlptgrnmhaldpssiptaaavevsqdvvrklleklrden
dgafpesiaftlwgtdniktygeslaqvlalvgvrpvadslgrvnkveliplevlgrpridvvvscsgvf
rdlfinqmnlmdrgikmaaeadeplemnfvrkhameqaeelgvslrdaaarvfsnsagsysanvglaien
ggwedegqlqeqfltrkgfafnadkpgmmeqqaalfksalktvdvtfqnldsseisitdvshyydsdptk
vvqglrddkkkpmslmadtttanaqvrtlsetvrldartkllnpkfyegmlstgyegvreiqkrlrntmg
wsatagevdnfvfedansvfiedaemqkrlldtnpnafrdmvttfleangrgywdtsdenierlqelyae
vedriegv*
>Phatr2a_45127
mtkatpffilclavaslkhagtlafqagpgssvaiqsstvdvkrlikherklsngaqnsliplsawplil
vssqplltedecsiishycqqnlspsgtvemeetfsrgaqilqrtqhflddilarpcgeapvlpryltyt
ssdapidsveallpdglhvdtnngflfryltvllyltdcdssattfplaksittvsksvsnrereaelll
aaeelldtnthhtgfderdtkcrqideaawhvykrneassfgfrvlprqgyitaffgiaadgspdprswh
gaealepgekkdiltffyevpftfssknefarlvgerkqallerhglfqagnirnadesrr*
>Phatr2a_22313
mrsrtpgttsagiasagfvlvaavmlgtspietsafsppalqpshkrlvrhspliptevasiqnrqrysr
lslsledswdeiaqfvsqaaatssqkvqpetimrsikeirweqwfskewfaaiskvsyetwqfylaqpvw
ielsvvilplltttlatlysisfppsdyragmepysrgnydpiqarayyarhnflvlqrvlellrlsnrf
llnlavdkyiwrdeermrnrraqellelitqlgptaikvgqalsvrpdliapeyasalatlqdrvppfdc
traqvllreqlgteryghlkgigleknkppvasasigqvyrgfiddkevaikvqrpnvladialdlhivr
efsplyqkvtktssdlqslanewgrgfiaeldyreealntirfnqemqkrnlnavcspvvvsdysteqvl
vtewvdgtrldesdaddvprlcsvalnaylvmllelqslhcdphpgnllrtrdgrlcildwgmtldidpd
lqyslleyvahltsedydklpedlaklgflkpdklefarrsgvleplkyflkqagqgggakgvrerifed
yrskypgltdeelrvemrsemkqqmdemveresvatgitleieelqnqnrdsfqipewflytsrafltle
gvslqadesfsiikgcfpyvakrlvadedprarkalrdliygasdavdvdrlsdladgfssyttttksvn
qqakahagelilangdvekiskrkdrkdklmdteaaitlakdsadillardgnlvqnliieesalaasaq
fkdtvrttfvegpqrfreslplgvgsflpplpfegllepfvrkteqevkaqalaakisqiaaspsrteah
kegnarngeatnailqslrelepeqaalvlkelrenvpkygplvgqlgerfittlantarsnfdtarket
sksr*
>Phatr2a_45464
maslvtcvitsagwcfctacasllgaccgndkastippsvtsgrrrsvlllffsiamalvfqygiapaiv
dandltsfvrdkwtdgcsqyvdidvvkscagnngvyrvsaastlffafaalgallkptanreawpakytl
yfflcivtifipndplfsdaylniarigavlfivvqqlvivdmahewndswvakadaaeaqeagsgkrwl
gaivtacimlfgisiiaigvifsrftgcgtnngfitvtlvlgvsivgaqmsgeegsllasacvfawsvfl
cytavsknpdascnpmlgemdtvsivlgltvtaislgwtgwsytaedklrssseeesaaaatarasddse
kdvrrdvtgvvtgndygtqddeeqansaghaevdesvlnnpsrlsnswklnailmsvscwkamaltnwga
ivangnaanpqvgrvgmwmviasqwlvltlylwtllaprlfpnrefg*
>Phatr2a_44144
mrsmgktvqtsaiwlwamkiasanglqaqnqsksqsstekpyatcsnpifasldvdglkaticagqvyqq
rnflselqvssllqevkeledagefvrsglsntaergnqqfgesdrstcivpwwmdfihgnelpitnivg
pslhhlrqtlaeifdrptlldsslahecyfstsgvgsflprhmderheelkgpkgwiqpsrrsftwliyl
sddnwtleenggalraypqqkvlrshnlgsahngnlqigwlqskngsqpvymdswctiagdsephcllyk
vydeervvltkpwkttailqgisvseflqewaikdsngigkpvlflheqdakqfnlledrrnwnsgkdpq
gsfpfdvsperalllifdsllvphqveavrkgrrvalagwfheatqpipaslyvaq*
>Phatr2a_46044
mtastlspkgriglplasawcivflpalsyflatrilqlggrssgvrtsstfrpdesitgkilrlhasda
thacrvlardvlfvskestscaphtdtvalqyglqtvqdsglqqvvatiwrhdselgrgylllsdaanng
riwrwevgggpiaigktlhldhagcrsgqyrpcsnstaavavgepvgsggmaidfrskehaaegslvvae
wgegrvvrlephtgartpliiqvpdvcelddnkldnntnhhqttirslanrriehptslvftpfgdllvt
dyvaacqtsvliqlnhavhvkpleslpqsreahswsavaasdglapprikyatagrlgnvaiapdwtfay
vpahhndrvtllkfqltpqdddhdtddltdnhekreakdqpriagvrtepeialdltqhvvwanqepghi
avsqsgyifwaigtnvlvvdvanqsvlasfaipdtptsltlgedgflyiatkqtllriktrakpvkipvn
lvvrpnma*
>Phatr2a_49532
mkiclsfltvaavsalissgvdafspvlgrssvttsssrivfgmstmadsgvppttadassdvadteipt
nlpsdcgmdyvplatmlatgqlaeadqlwrsacgcrfyqdlthtqssfmvrllpfqftrdalivisgaka
kkrdfvyftdvknipakdlatmerlwnkfsngkfgysvqkrkwrqckgdfeafcrkigwtatdgeierkk
rwfgasefiydvkkapeghlpltsalrgtslikqilnhpvwddedwkkep*
>Phatr2a_47650
mrfflamsvligcfgtasaavvlsekvltltrtvdptpklrsnptvftlpalpyrpsaissvpmstsahf
klsdfphkvldpiatltvpptyatikhaqrqlmtnaaaiptlngggahghmaltltalayadisdvpfvi
pvappanpppgatqpqitennrvhqrdadiynlyvavnnalrqqlldaipriyvralahpmfefsnvtcl
dllshlwtkygtikpaelqknfqsmftpwnttepiesvflqldeaiafsvdgndpiseaaavragyevia
hsglllldckewrklplashtlanfqqhfsladddrrltattgslgyanvlaatpsltpatvsdtlslpf
salsvsqtsvsspdmtycwthgtsknrrhtsatlnssvapsppsshtsaiadtgctghyitvncphthkl
parpslavrvpngavlrsshiatlalpgfspsacqahifpgltshplisigqlcddgctatfsatrleih
rdttlllsgtrapttglwhldltpakppatahalvpntpladriafvhaslfspaistwcqaldsghlat
fpelssrqvrkypprspamvkghldqqranlrstklppvgspittappaaavpdldppdahpvtrthhvf
aahqrvtgqiytdqpgrfltpsssghndmlvlydydsnaihvelmknksgpeilaaykrahalftqrglr
pqlqrldneasaalqsfmtsehvdfqlapphlhrrnaaerairtfknhfiaglcttnpdfplhlwdrllp
qalitlnllrrsrinpklsahaqlhgafdynrtplappgtrvlvhvkpsvretwaphavegwylgpalhh
yrchrvwvtetraervadtlswfptripmpaasstdralaaardlvhalqnpspsspfapldatqhqalt
dlatlfatvatptddvpapapvppvrppapatplaqvrfavplvtaehapalprvpipapalprvptmat
yhsrtgnpgrrrrkarkqpatptlvpahphntrtrpflvpasanavsptndkatshlqrgcvdptpkpng
tgfdilevfidepdqaliaskdgycfaafrgttltkedwkqnlilgnedictttgsqerccstrrgffqa
ydttykdmlikslrscasacknkdecvvltghsqggavaavagvaladlnpyvitfgqpptidapcaait
serwyryvnskdsellsfgivydpipfapglgadsfghmimisgdnsgvayigldaqdffgplnvkgfea
hsmigaegskypgyldrivaimeyyaekgtypvrttgylpnslcteakecetgecvketglswarcvgtq
cdedmdcpetgrcdsgicvpklgscqpcdedsdcesdhctwhfvctnmeglidnecgcsvnsdcksgrce
gwappicearlgdgatcnedsdclsndcswsfrcrggdknlaiattisakqivmnarsidiaakahptrv
septsnskvkiggvfgivalavigfaaikwyrhrrhgyeeipaqinv*
>Phatr2a_45163
mvlnnwlrslllvtmccsfisiatitlnvwivpslsesksskdreiflrypggplsgleekasgatgtvf
egektryfqgswrlrdyndqkddneknkstlgssfsknfkdclqwavvttifepgesiygvsklrnwclv
iigdtktpdaayadlnsldnviylsardqmlflgkspfgqilpfqsfarknlgylfairhgaqviydfdd
dnvlqktengeskepftyrqgmksdsilvrfdprpnlplpfnplpymgpnvtnpwprgfplqdlttsnag
mqsdpslvfgsipvsrigviqsvcdgdpdvdaiwrmtrdlpfgfeedsqkllvasktfasynaqatvhlq
nsfwamflpfsvpgrvtdiwrayvaqrlfrdinlslvyagplvthtrtahnyladfqaeqdlymktnpll
glldgwesdstslpgklealyvalyehgyvglvdvthvgqpsvqswwtrrqytphekekshgdmwqewvn
gvnhslrpleaviklimmtkdegdllqrwvfyhgeligykhlyildgstsldnisflkyardhlgvnvif
tpanlnelgrelsamalslagaadflmkvdtdeflavnsqnatcrngesgncstspygviellraysllp
ikadggrmqietsvgtiqdrkiceagrgtdlgqfhqipyqlkkvvldartvqvvdlgghngvilpphdkk
ptnivpltiihvhsrclehevrnnekacrghgyipsgpidpatilksfensvgpdpclltspeqikdira
sshkvygllkhlanctgftlwypteypahaftnptamgtnsllrkllqyecisstmievkekghchrrgf
ae*
>Phatr2a_41316
mkfsafvvfflplafatersannlperylnsptgpsltgpsltgpsltgpsatgpsmtgpsatgpsmtgp
smtgpsmtgpsdsddrrlkspsstgpsatgpsmtgpsatgpsmtgpsmtgpsmtgpsdsddrrlrspsst
gpsltgpsatgpsmtgpsatgpsmtgpsmtgpsdsddrrlrspsstgpsltgpsltgpsatgpsmtgpsv
tgpsmtgpsdsddrrlrspsstgpsltgpsgtgpsmtgpsatgpsvtgpsatgpsmtgpsmtgpsdsddr
rlrspsstgpsltgpsatgpsmtgpsvtgpsmtgpsmtgpsdsddrrlrspsstgpsltgpsmtgpsatg
psvtgpsvtgpsmtgpsdsddrflrrrnkm*
>Phatr2a_39571
mmrillfamilldaaslaqpndeaqihksvfekrelmnnyielsmsmpvigkgkgkgkgkgidyslssks
skaswsksskskgkgsskksdksgkgggkeislvptvptpttapivapptitttspfgstmsespnstpa
ptltpvsispftilytieqfrlplaseyvsvanltanylneyfranfqetslvdfviadtmmtdnnfqfg
qpveidyrtqltfasasfipsteefdellasafrddnlaiyisllnslpisnifqttslvtfegstsatv
patsadsaaraagiavaagagalifiiagvvmyrrkereevgkrldedgqmtvagdtcggssmdsqsvvn
qthamndadgssvselgdfqvapsnhpileegaeeetddecdfeergqlsevql*
>Phatr2a_48308
mlrltgvlfiaigaiekasvegfgvvpkpltnscrfshgkiqsvhfakfkpsvpeylvnendegensged
glrngaeleqhtsktseplilpeppvvvaetphsmkgdlkpstqfaalapgtvvhiqvgdvslarkawkk
rrrsgspllvpcsvlnvdrastirwnliyilekfgrsnasgirmtltelssrhrthlksslsshavalgy
etprdmvealfnkkaqdeygvklleanpegkntnengqhlilqaplsrfkaqkranaapilqffsqqgst
vdtlqhtgvvrnrqngvdmeagdnlyrlqplsaalrvsqedveagtihngsfhaavvfdydmhgdggepl
ltlslnparnqvrdrlkisdrkytplanpryilkeltmgdgpmegkvlrlikggalvdcgvgrrvnnapy
etvrvlgylrykdatpssvgqsrisgtvevynsnhdgdmdsldsaddldddeweeilsidhldadidedq
egdqvddvtipegifddaeddeftnsedithmfhqnedgsltyrdpesgetqiielssgndeveyndets
qddeedqpvvfakpgarsfggrmipeglwnttpsrlkklhvgdridlyvksvskqsnrlmltmnadikgk
nakqvkhetefnkklsrlisqigglqkvgalsgkemdgvvralsktgdwiyvepsddslpvgvafapkal
ladiaqgdsvriqvegvdedrvlpsrlsnvytyagiawaetidl*
>Phatr2a_48967
mkrrkifvtvcpvilllvvvsstssvhakrskvttsvssisqtrrrdsllfpflilrrnpsvlgsfresv
klsgvglrggsqekqeheegrnlaaslennkadpgiiekdtagkpegneniydealdttlkansnttarn
prtvqesavavdgqnnanddnvdsqglegnmddaakkntaiptnehlstlaqesamrdslqvsesdtess
ernededeggetatylenvlneatvyrqqgkhfhdeghyenaancfrvagnlihptlqefddlmeefatc
rlhqalchlkaeeyeaaklacthvlddcsgdasvmapalrarafhrrakaelglgdstlalqdarsaafl
gdrkavalygrlmresspivgrspaspdiftgsamgdlstsssllesllskpsspsrgssdplgdgmfpa
sllsglgtagptdggglaksvlsslskrledentqeticrflqntsgpqlqqfavmagvplqstqatkia
afcqgvtpklirrtvkstkriayvvqlvrkslqllakyrnviiilcilawvksallrpvpidkkaarrai
eaaakaattam*
>Phatr2a_49495
mlllsllqqlretldawtgvpgslgylliiglvvagysytsasliadtkdmpeeeeqpdpprnftakqlr
yfngekedkgddlkpvylsvngtvfdvsdgrnfygpdgpyaafagrecgvalakmsfdeehlddfdgctk
lnpgekmelegwidkftyyrpypikgrlipdqcmpspervlskeelaknngkgptpegyatppiyigagd
kvfdmsfggvtfygeggpyhrfagydvsrslakmsldeediknsdvsdmsekqlkimndwiktfeerksy
plvgklak*
>Phatr2a_50125
mvvvytplsiwvqcaslaftlggmhgdllairfflflayvflflnaclgsplwgaptnsggvavdsllwa
vlnmyvhgsslvrlvlderpvhlteeedalwrmfyrtgglskrlfhailvphlevieaqagdelltedff
yiqyhgrahlqvldgerlvadrytrsgemfdfkclgmfpantmiakhvvkcrcenrtklfrfsranmeri
ahhnfvkgiwqsllinnisfvlerqrvddrdcilpegacdaifaplqpweepnsilagsnkslsrptahl
lfsihksfsppwpfgghptgmrqvqlpppvpppsgdpqaypplhnissrgwhdededdigttghrmrtwl
wsiprrvmsrrnsaesssstpalgelepdtveddfegkvatellveatedwqvaihdrpeaaarasrene
ktanv*
>Phatr2a_56414
mnlfrtiallglasptvlafdyqitgsesivltdvetgidkiatiftdeqilvsvdgltwepsttnvtes
nnllvwetfldgqlqpqasgtqsladtgrilptridageivvgsggrvnirveitvdgntittekefeay
gsgvsiipllvvlvfalstrmvefslfsgifigacmisgnlkdgfkstledyilealadvdhgyvylftl
flsglvgmleksggmygftkdvsrfattprtgqlacfsvgifvffddyanvllagetmrplldllyvsre
klsfivdatsapiaslspvsswvgfevgliqtqldiiveragtddigiktsglgvflqsikyryypifmi
vlmlgliysgrdfgpmlvaerktqvyersdggdgkgvaskngtsekhnapkegtplkswnmvfpvlvlif
fifymlvktgeepgtsqsfmdkiensnsysallwgtmaavmlttifyllqpvkdgkvlvpvpsvvkelff
srkekdedaespprflmtvhdsvesflygmgrifpalivltlawasgaimigvgadrlfsrwivggidpk
alptlsfiismfmalatgtswgtmsilfplilvptydasngdptifyavtagvlsgsvagdhmspisdtt
vlsalacdcdliahvttqvpyamlvvltsiilgtvpigydawpniigillgailligfvyglcapvvnat
grfdpvtelfikfssrgekessllllkedtikkaagenvqeskdldvseddsskkleeavyetpigveag
dsreenenm*mnlfrtiallglasptvlafdyqitgsesivltdvetgidkiatiftdeqilvsvdgltw
epsttnvtesnnllvwetfldgqlqpqasgtqsladtgrilptridageivvgsggrvnirveitvdgnt
ittekefeaygsgvsiipllvvlvfalstrmvefslfsgifigacmisgnlkdgfkstledyilealadv
dhgyvylftlflsglvgmleksggmygftkdvsrfattprtgqlacfsvgifvffddyanvllagetmrp
lldllyvsreklsfivdatsapiaslspvsswvgfevgliqtqldiiveragtddigiktsglgvflqsi
kyryypifmivlmlgliysgrdfgpmlvaerktqvyersdggdgkgvaskngtsekhnapkegtplkswn
mvfpvlvliffifymlvktgeepgtsqsfmdkiensnsysallwgtmaavmlttifyllqpvkdgkvlvp
vpsvvkelffsrkekdedaespprflmtvhdsvesflygmgrifpalivltlawasgaimigvgadrlfs
rwivggidpkalptlsfiismfmalatgtswgtmsilfplilvptydasngdptifyavtagvlsgsvag
dhmspisdttvlsalacdcdliahvttqvpyamlvvltsiilgtvpigydawpniigillgailligfvy
glcapvvnatgrfdpvtelfikfssrgekessllllkedtikkaagenvqeskdldvseddsskkleeav
yetpigveagdsreenenm*
>Phatr2a_44074
mriratlkpkrrtrlalsatasililcmvvsmqplhqqntiearhplvavhrqtsiesvrvlsfggssty
gegldsytqsypyrlskttrnaavrsrdltmtaactqsivkedvfdvitieagtntattevllkrvrlrf
phakivliqiwhpsdvlylndtgkyvdlstyrrqrglklgdkelyesiltdtdparwsiatdenlagvaa
lyqatframplppadifeypqtmlrymeifeedgdnlnalghakvfellrpyleedprsnplrnevgswg
sgdrcelwyqhgnlqinnlrhgsiaefghegahhkhaleirqegfrftilnpfaddrmlyltymtsrddl
vdkiypktrialngaalvrldpfhedsqshqltrtsavghvspganvvelqpmeesphpfrlvgisliat
elnpsflefgleaepapeeialtfgklw*
>Phatr2a_20347
mlrtvmgfcfaiaasfvsrrtpimvaassshsgarttgafvssfaslatktsrvfaashgsnsantqlrp
tflrttvtartmsatsddnkeydfdffvigagsggmasarraatygakvavtevarlggtcvnvgcvpkk
vmwnaasiaesvhdmshygfsgmdnitfdwnvlkqardkyiarlngiydrnldnsgvtkilgyaslsgpg
evhiqpsegdpikytakhiliavggvpvfpkgegieeyaissdgffeleelprkavvvgagyiavelagv
lqalgtdtklvvrkgqalrhfdeilrdtldeemqrqgieiyrntdgvekieadsdglktvylqngekieg
vdtvlmapgrrpnvdrlnlvelgveqkkggyiaaneysetnvdgiyalgdvcgnveltpmaiaagrrlad
rlfggpafkdakvsydlvptvvfshptigtiglseeeakekygkenvkvyrskfanlyygpwqiepedkp
ktamklicagenelvvglhvigmgademlqgfgialkmgatkadfdatiaihptaaeefvtmfpwglspq
ktgaiqsplngasppev*
>Phatr2a_17523
mlrtfvlywstffladvscsplipcigrrrlfrrrtnydqsvpflnrwrgggdpppirtlpetrggstrs
ktaeeeeatfiepvcqhddsgsrfslfpiehddlwgmykqhvasfwtvdeidlsadltdwherlndnerh
fismvlaffagadgivvenlaerfcrevtvpearafygfqmamegihqetycllidsyisdpkdremlfa
ahtkvpsvekkarwaqryigsdasfaerlvafaavegiffsgafcsifwlkkrglmpgltfsnelisrde
glhcsfacqlysklerklsetdmhkligeavevekgfvcdalpvgligmnaslmsqyvefvadrllhdlg
yrtlygsknpfdwmdmislegktnffekrvgeyqksgvmaslsddhthgrksfnldadf*
>Phatr2a_50183
malpsrrtsrkrlrvvvlgilcasngqgvlgflsigsksslrylttpppsrsgsvslfaisssqrrtttn
kgsatdatpqflpritheemmtllshtvelrrikqieadlaltypssrkpttlavarkagyaddleayea
tidlgyasretmvtrnmglvhfcandivgtqarpsrlqtlsredliqegaiglaravdrwnpeiggkfst
yavywvraailrciaerddlvrvpehvsaavrkisraarqlgididgndlissvyskdaswkeaqaakal
aeeagltprqvseaikvkarrrggmlsfeawmqqgqdfatdltpvvaddnplasleteqlkstlskflrp
kemealswryglqrdyvaeaeeelfgrsprapitvkgrwgeamsftevgkkmkvsaeygrrlchkalnkl
rvaaeegmlepalll*
>Phatr2a_34590
mlcntrstlalsfwllcalatakkpnrnaphahsgllkahqpgpfpivlsnadeaelnrgnsvmkqtmpa
ageeagtvlcvqdidapmpavwnqildlgaykgkvpkvsacdnyicqknhdgtftvktrmvlgvmpgysy
enyynhrylpedssmvwsldyektsdfddvaghwhvaehpskpshtrvfyscdvqmkgnlpkpiinyigk
aalkqatswvkkeaeqnqkatppapfdecfsaggddkenaapagigkgirkpaffgsrk*
>Phatr2a_46131
mtmtfllqllaflglsrhilaetnsstskvyvhipfhlhnpsgfahvqaefgfqhtsgsiaeyvyylddh
lcsplafnktegypshnqglnppfillanagtcsavtkarhaqqvgasaliiadlhcncddkdctkafpk
secqekdpklvndgsgndisipsflmfkgitsqvkeklvqnqpvlmelvwglpkdatkdaslalwyhlwt
taydplvdvltyhnvravskalkghakftprysiidgtrfkcvngpqengpcdhlctnkgryctthatnl
sghaivketlrrlciwehfakenedpwweyvlyhkehcsephyfanetcltkalvhanvdshtveecmkd
agdteadvantlldemiqkqkqssvvalpaitvnqdvldhmsswslfesicrrywdskvstpeicvkcga
cpniigcieeghcvgfhdksdnennaptdkkenkrkkayhgwrffwfivisclcglgyyqykqqhgygdr
sgpfqgylqlssdp*
>Phatr2a_56450
mklhrkgryrllvtavllgtvcsfvpenlrsgsvriprknanagsvpgthtvskqpsasatrhkvsqtsi
danalpikndliqgpvsanksigsitfllpssgadeiktnfgssspvgnpsldeavrhlanksqyfsdgr
vetrivyvpieeqdesvwkdlletdvllamglqyeadlafarklfqqrhdrdaehrfrqchfaidcaqsf
ptmvgpydsenpsfrakllpwtkhasgkrlsqqmvallqrgnsddfvfaimlflnqfsgssvdwvkhsid
atwekgplrnaqevvsmvskcgdcvvkcvqddncreclevltaldtrdqvasyrtivsyesdllkdfsfc
ilqknnifncdaslptlpnvqpvatwreqpltediarsllvghlndeaapesslrtdiswkvacganeay
dkfpsqnqlfypaargrdlwydpvfrvetldgrnvwckrhykvrpadipgtfrfsvldngitsnefwtiv
gvaddlswivfhyagaasavgqrylggllctadgslpdesqrpeiwrvlrsagiqpwdlytvnndltspg
aqeagpppldyfrrevlakraassphp*mklhrkgryrllvtavllgtvcsfvpenlrsgsvriprknan
agsvpgthtvskqpsasatrhkvsqtsidanalpikndliqgpvsanksigsitfllpssgadeiktnfg
ssspvgnpsldeavrhlanksqyfsdgrvetrivyvpieeqdesvwkdlletdvllamglqyeadlafar
klfqqrhdrdaehrfrqchfaidcaqsfptmvgpydsenpsfrakllpwtkhasgkrlsqqmvallqrgn
sddfvfaimlflnqfsgssvdwvkhsidatwekgplrnaqevvsmvskcgdcvvkcvqddncreclevlt
aldtrdqvasyrtivsyesdllkdfsfcilqknnifncdaslptlpnvqpvatwreqpltediarsllvg
hlndeaapesslrtdiswkvacganeaydkfpsqnqlfypaargrdlwydpvfrvetldgrnvwckrhyk
vrpadipgtfrfsvldngitsnefwtivgvaddlswivfhyagaasavgqrylggllctadgslpdesqr
peiwrvlrsagiqpwdlytvnndltspgaqeagpppldyfrrevlakraassphp*
>Phatr2a_45787
mrtsslltipksfsiiitlsilnrsllrktqasflargaiavgynphfylqtdtpqyttksiamtksvdq
flaeqkttpskhlvigneagdadsiisaiglayvesvgkpesdsaglktpivsipkedlksqrpetvllm
elagishavdhlffvnsdivthpetemdvtlvdhnrlgedlvnmpwkvveildhhrdegqyldtcsgesr
niafadgqaqvasastlvverlrdfcqepypsslstlllgailldsvnmlpaagkgtardavaiqsllng
tnwsdlsektksilqvsegtgepnttamfealqnakfdlefwralsvrdalrldykeftidndseesssf
gvstvlmplndflsksnastkidaymkendvtflgimlaftegdshrrqlvlcglngfplqllvdylieh
nnddknslwlqeledafmedhsdglamrfydqgnakasrkqvapiltrffetsttaaakl*
>Phatr2a_56725
mmmnkgpnkmfalkrsccvfllllissvgnasaasfrdfvsglmqtipgvlerkslsffshfgtnlnrnk
mairldcnyddpvrrklcppivanpfppnfafpvedeakasatgfanesdqeavresvetevssaftssn
attqsldplvhsnhalaqfarcledpddpecrelhrqngpsksflatdppsaaradfrtlrglqrglngd
lkedvddfgiatlaptkddcygnmvderfcassmpssttaptdiplgnpllpvtpvptscvdredgefiv
vqgkqcstyetlpievvrrgedtvtftvaqtwkeapvawvaaafiemgsyscaankevspleefsytaqc
netgyvhidifvtddsfadpddratvpeecahaadplgntcaysmvyacscggegggvyitpssptispa
gqpstitssepsegepskfgthqvvedrsvdgepspspslmpgealtdipfgalsdspgvvpsalptsap
tvcedredsrlqlvhgktcefvanpvvvvsrtgrsvtftvnqtwqvekddvleyiftqfskgdqetcdlq
eqvppyteltytvdcdisgvaevnlfiadeaydktqdtaelpavcsseikvpipancqfqvalvcgcggs
dfgsiqkiasdppfaaptatptsvptvgpttsptkqpttrpsvrqtddpsdvpsglpaielsmgpsttss
tfptkggekepnealssvpsgslvpsgsfsegpaarftskpssgptnqpssspsetpssgptgaptagpt
dgptseptlapssspissptagptgqptdgptseasfapsgkpvvplpegsptagptvgptgnpaliptv
aptsevssgpspgptstptasptaepslsptskptseptlsptwkptseptsgptfspssepsaelsatp
ttqpsqnptrlesagpsseptlgptfkptgqpshgptsgptespsvapsdgptefpstspsggptdfpsa
spsggptdfpsaspsvgpsrgpsskpssaptnqpsnsstsgptgsptgaptksptggptgqpstgpsarp
stgqtaepssrpiisvssgpsmsassgptspptitpsvessqgpsaspsagpsllpssegssepsiasrs
pssrpsplavskltdspfsspssvpsssvsfaptaspsggptsgpsskpssqpsgspsggpsgspsstps
glpssgptsgpstgpslspssgpsvlpsatpsgvpssqpsaapsagpsvgpssgpsaspsvgpsdspstg
psvppsaapsgapstgpsvgpssqpsespsssptsppsalpsavpttkpsavpssspsgepssgpstgps
tgpsalpsgspsnspsgspssvpssgpsgqpsltpsalpssgpsgspsagpssgpssgpsslpsgvpsss
ptsgpssspsvspsvlpsgtpslepssspslsptaegerapseapssvpstsiqpsavpstmpsggpsgl
pssfpssiptsspsilpssepstmpsfgpssvpstqpsalpstqpsalpssqpsavpssqpsafpssaps
sspssgpsaapssspssqpssvpssepsaapsagpssapssapsskpssapsstpssapssspssapsss
pssgpssapsaapssapsagpssapssapssgpsaapsgspssapssspsaapssapssqpssgpsasps
sapsavpssqpsvspssapssvpssgpssapssmpssqpstvpssqpssepsatpssqpsavpssqpssg
pssspsaepsvspsampssspsaepsggpsgmpsivptttpsaspssrpssspssppsaepsavpssvps
tapsalpsagpssmpssgpssvpstqpsalpstqpsalpssqpsavpssqpsafpssapssspssgpsaa
pssspssqpssvpssepsaapsagpssapssapsskpssapsstpssapssspssapssspssgpssaps
aapssapsagpssapssapssgpsaapsgspssapssspsaapssapssqpssgpsaspssapsavpssq
psvspssapssvpssgpssapssmpssqpstvpssqpssepsatpssqpsavpssqpssgpssspsaeps
vspsampssspsaepsggpsgmpsivptttpsaspssrpssspssppsadpsavpssvpstapsalpsag
pssmpssgpssvpstqpsalpstqpsalpssqpsavpssqpsafpssapssspssgpsaapssspssqps
svpssepsaapsagpssapssapsskpssapsstpssapssspssapssspssgpssapsaapssapsag
pssapssapssgpsaapsgspssapssspsaapssapssqpssgpsaspssapsavpssqpsvspssaps
svpssgpssapssmpssqpsavpssqpssepsatpsltptaegerapseapssvpsesaapteicaqafl
nsheglsdffempvtitafdgetvtfdvnqywkqtesvgwisteyptgedslrcikeesvpagsvydtsl
marctdgiatirifvkddsfstednpdvpfycsasleegkmlaynftlpcdcpfppqppkgspspaptyn
cdfsdvnfdttddgtptesgsyvsrqwrregftvraaggftpanyarlidtttasgspqlqgipgagtim
vvqeknpasgnfevpeasssgtltftfepvmtevvefglvnivdqaivmvtteggsivttivaprdgagk
vtnvvvdvpfvskveivmessepwgvsniglcktfestpspfgltkswptdmpstmpskspapssspsds
sapsrapsstpsaspsvepsgspsstpsstpsvppssapsfvpssrpsttpslspssepsaepstepssv
pstepsvqpsaapslepssvpsnipsskpsavpssepssspsaapssqpssqpsavpssvpssvpsdaps
aepssgpssepssgpsaapssvpssepssapssepsatpsaqpssapssqpsnepsavpsaqpsaepssv
pssqpsaapssvpsaspssmpssepsmspssepsvapsaspsespsaepsggpsgmpsivptttpsaqps
stptsapsaepsaepsavpssmpsaepsaqpssepssepsaqpsaepssepsavpsvpaif*
>Phatr2a_35301
mmsavksllvviiailisttvgflprlpvrhlspsisdalsrfilkesggnneesmppsklsleekmknw
eateeeqkaaslggvvpgrsdafdiglfvlfplmvlsglafaffplimdkidvdsvgpppmv*
>Phatr2a_42574
mklvvsalfflslaeadlfnygntdttvdgeksygmpnwnrvecsnedtcrgwpdkfpflvgwdagrntc
qwcpeggpencgfhrqspidlkrdrgviggsnekscpdwhwmaykddtcawkdmvdefsierhglrlsvp
iesdgeiscvenrngqdvrrfprldyskgfpdwwwlqstdisvpshhtqegkrydaevtlkhfyeiehdk
nqlgyvtlfmeayddaeswpfldklicawrekeekvrrecglppsapygrcrifsergqqptdawrfeag
elqsfgegepapvpsvaptksptasittlspvipttsrptewvlppifappsvtvttdtptiteqivsap
ppidcdafdmnydrlcysndpccetqrstseycwdayenifpgnaiysachhccggerksvgppspinpk
ipktlqcsslsnepnrmcnlesccdgsdssycrdlmelirsipltacflflqwyccsepkeydsnrrtlr
gtsfgmevgedikgvqsfpsgtkfmevdgrrlvlrkenferdeeseedyfnriysnykhrslqatvhqed
yadieywpyewmlkvnteyyfryegtqvvapcaetvhwramkdpikihprqlaeltrllkeriaptgdpn
scqsdtagvsgsdgslklnrdlqyyhnvhrkvfceckdwpskfesdkqwcrnwqddtnyerfyqrpysfd
sngew*
>Phatr2a_49423
mykpiskrefsmhafrppwllmpmiavlcsrvhsfshafpvhgfrqlvfcshcqlafaktsggeitdsyh
giscnmgtisvrrmlpnatilefdiayklyrpsslssrqaapivalhggpsvpsnyllplvrivpyrsil
fydqlgcgtsdepkaddgiysvgnavgdlevllkhlgvrrfhlygqsfggilayeflkrqaskevddgia
gegcrsvilsstptnvmqiedearslvekldspdlfrethqrrispmpqaltdayayagtawrgtgaiad
ykatppsansrklrsalvlrgehdfvtevcvadwkrslwntpyvrervldgcshhgllengplygeivds
ffteyd*
>Phatr2a_19160
mrfseaaaaltatvllavsvrenhgsvgahqassvtstrtskrtrvpfwgsrldhiytadatvttsails
trgggapgevrkeekpvevtvdaeelylpgllqasitrtnkptsalsdckvtlspskakelkvssgdavv
ligrrrratygrvqiekgkkgsctlssnlatnlrlrqddmvkvvplhaadheesrsgdlvllqakeppkv
kavtfapvedslkqlesaeggdeiaeeelqarfvqpyvdnpqqamvkkglllmlrdennkalefmvthid
tendaseskasedddedvavagemtsetevimgsstprlevglgydsvggldsaiqlmrelielplrfpe
lwttagvptpkgvllhgppgcgktlianalveetgahvvvingpeimarkggeseanlrqafeeaiekap
siifmdeldsiapkrdqaqgetekrvvsqlltlmdslkpssnvmvigatnrpnviesalrrpgrfdrele
ivipdedgrhtilkiktkdmkisadvdlfqiardthgyvgadlqqltmeaalqcirsnianmdvdseepi
peeildtlevtndhfiyalsvcdpstlrdnkveipnvkwediggleetkrelqemvrypiehrhlferfg
mqasrgvlfygppgcgktlmakaianecganfisvkgpellnawfggseanvrnlfdkaraaspcilffd
emdsiarargaggsggsetsdrvinqilseidgmgsgktlfiigatnrpdildpgimrpgrldqlihipl
pdhdsrvsifkanlrkspideevnmkqladategfsgaditeicqraaknairdsitagierqkrveage
lsqeeadalpdpvpfitkahfeasmskarrsvgpeivkqyedftakikqqwsssgaegaenvydidaaaa
eqaredsmvegdeetlvpvvgsdsdsne*
>Phatr2a_46706
mlmgksviprrrvaafvalssvsrlpftgglladgiassmtnktvlqtalfssdyssaslsvfhlkesvg
stqdearailhardasdrerciaviadeqtqgrgtqgrkweggsrkgnlyltigipfdsirskitllplq
iavliaqrvkrlldacpegeddgvrrqigakttvkwpndvlvnekklagtlienesvdqrtwfligigvn
vafapgltespgkqireatciqdfcpstlpestalalgtdmarglvewaldtetdrfvketkvieewkal
sefgktyelrgevvdensgtyqgeavtlvdiqddgqllvrgvdgrerlliadymf*
>Phatr2a_50148
mirsrilvslrrtlvvyifgllwscvsalgrpayivatdrrpscifpstslrhfaapinladvgvfnipg
sdperprkvnqdrhflfqndetivvgvmdghgkdghklteflatqlpfrlkeslnsstlnksdhaalrem
eerlvtlgkakstsmseehdvvsgaliqafhlahhdacqntavpagrsgttcvacvvtddsivtasvgds
tlilglyaapdvaaegyvlstevlsvrttvqiegersriqagegrvdgngnvfygpvgiamtralgdavm
lragilptpmirnfnrpvshaqeetgeilsmivlgsdgvfdvmtkedviqlagqviqefestktaaeaic
nearrrwlanlpiepkvdditcavvqi*
>Phatr2a_23549
mcisytftvpriiiylsaimrlslallfacsastasafapssialgpsqhrrvrsvrqavspnndkddnl
vhhsaglteqlagtttktaaltasvwaastqiasaagpdwglfegksasllhpvmmfsllalsvstailg
fqwrrqrtmgdeisslkkslpslggagsisealaearaandsnqvsvltaaltteqdiaaltnerkelaa
agpkdkhfsqgallaflgtafaiegplntyaragklfpgphlyagaglvclwalayacvpamqkgnetar
tvhiganvtgiaffvwqvtsgipilqkvwektqwp*
>Phatr2a_17681
mrrpscwtgvatailssfyivaavnvaprhcegnirhvhlavgtepetsmtvsfatfaskfkaplagvli
gtsphdlkelfleqspptsynlkqnkdtwtnfdgkyysphyhhvelfelqpntmyfykpilkasrgefee
ynlhtlkqptkeemqkelkeldseedaadeeyvqegrrlldpydgswrdcppvnkirsfrtappagsfpv
slaiigdigqfphseetlarllrnrnemdavilagdiaytnydhrrwdtffdflddyplfehiplqicpg
nhdidmndvandifqayehrfrmprvkppqlelydgphgamnmdappyplpyewgnayysftygaskmim
isayssmepdsiqynwivdeleavdrsitpwviavihtpiyntfslhqkdlqivaarqhlepllvehrvn
mvfsghihaymrtttmsnetfhphgpmhvtvgaggrnceapfkndepepwlevrdatiygygmlrihnat
vaewdwihtghneergynelkgsdvrleagpgfdqvflenqyfakdel*
>Phatr2a_43309
mttsiyailvlsvlfakscafvpqqaqgwlkrsqevtyplqlagkgfgknsipneesvasnsdfetsqls
ssdplygmsderkanlfqfllrdlqvegapllsvdsvdfhtlqaalwttlaelmesddsnkaclifeqip
ipalkslvdgilvlkeqprlmaslpelerfnvslvgkgvgpaillevggrnetnpyensiatvspsqtta
amkmfvdrinsylysardvsdrlesiapvpveyrscafsevchilsafwnsvceiqttpsdqlqsimlsf
patnaadherfvavaevvsrslsvyhrnidgdnenlleiqhfspaydrdevssnnevadghlpptswlqa
mlrhtdledenrvkaqlviksnfqrrapinsvcikrsdsvdgkmdetkgiteltlengggkkvvpasivl
ryawnavamnkqdqedlrqalekeieianrq*
>Phatr2a_23953
maalhfscvllvalvsigtafhspagfpspsdtprltdgthlsarspfsfsqptsdhtslsrrqawerva
aaatvttsglllptpqvasastqsvsttmqatpalipttrlgnsdlvvsrtiqgywqlagghgryketda
ianmkrhydagfttldtadiygpseiimgkfiktqpqaipctkfccfrfldeidraevkqrilnscerlq
vnklplvnffwsnygikkyvdvglflaelkeegligeigatnfdlqrlqelknsgvpvvahqvqmsaldr
ravqsgmatwcaennvslttygtvgsgilsdrylgkgaptqeerntasmrmysttasrfgdwklvqdllr
tmdavanevrsdgrctqatisniaqryvletpavasiligvrnpehiaenarthsftltqaerdaidtiv
akrkgpqgdvwdiergtm*
>Phatr2a_44922
mvscsnvvrslviccllgclarigafstqprtptagasctsfsfhgtlwcsasdkaasniaggpkeivar
rilvtgdvqggylracilneagrfrrlvgtmsppeegdsaeiyvegkrkvvdgfirwckkadiglsqtmn
vievleeeptglydafyvktk*
>Phatr2a_17509
mwrrflslfltfltvgvaaeessivtgkpheavltltnanfakaiddpanpkwllkfyapwcghckrlap
ildqvapeiagkmaigkvdctqekklcnqhnvksyptlkfsldghlfdypggrkegdiiafankinrphv
qmmdsmdsvmeylykesdegvvfvahhpalqgdtideqtqstlmtqvfsqaarkmqaeghflllqphadv
ssleqkgeapficrveahvaprcvenvqdiqtsalldfakaanvatvtalgpqnfhkigrkgrplvigvv
dsskpeqiedakqrltafattsdvrdkyyfgyfdgkqwqrfltqfevlpedlpqvfllnvpkkvfwqnat
ygmdvenfmaavksgsissrlagksgiegalqrlyyaiaenrpwsvillvlvvlalgvglascivpgddl
rppynrevanaavaeakaddqakenaneneskkdk*
>Phatr2a_45682
mrfagtltiacsifvaaashesdaqvrtlkqrieeerlarsprgdrrrqrmhesrrlaleqdvhihpdyd
krrkaydvgsgifspqdstskpaeigtsedmqfwgrllqidsdismsiapspsplaspiaspsgslatpt
mmpqkdpatdspilsptplptrfatsmpqgvsmtvpptllptstpqegsptvrptrlptstpqegsppvr
ptpmpqvvsttsaptrrptfmptsspsaaptqspsrnptpaptpsrveqivlsvallggaefldtnsyqs
ralswldrfsdtsglsdarivqryslacifyatnavrtvftdmafdssqplpqwqnrenwltdtnecnwy
aieqcdssnmvveldlfsnlltgefppeivllkasievldlgrnlfftegvnfntvlgqltklkfllfdq
tnminlngipteignlkslesfncvatryggalngdafqpdqinwtileieenafnsaipsaianlpale
qffgrdcglqgtleplrnmdnavvlwvdmnpllggpiptefgnfqqlrslsltecdftgtfpselgtvss
lsqlflfrnrldgtipselaelqdlsileiwennftgiipplvcqltfsdltrliadcencptagfccds
cvg*
>Phatr2a_23701
mpnfplifsgilavnvlvtvlsseryknynkkkmiesstsdsnsnsptpavneeqrqawqrlvrkyllvy
llatlsdwlqgpyvyalysdygysqhdiavlfvagfgssmvfgsfvggmadwggrrtfavlfavvyacsc
ltkhfknfnvlllgrllggvstsllfsvfeawlirahndaglkawlgksfswaaygnsvvaitaglvank
aasavpmtaiqtggqvymggylnpfdialvallgcgiaalslweenygdtdgsndssrgqahwydglqta
ftttirsqdvllcgiisslfegsmyifvfmwtpaltegsdealpfglifstfmvscmagsslfsiqiekm
rgerlavivfatasaamagialsysntvkfllmnvfevtvgmywpiygtlkgvivpeskraaiynlyrip
lnfivlfslltdltpttsfllnatmlgtaavlqiilmkrremhgltektdsnkadvleddveasasqall
ggapdkldpsv*
>Phatr2a_30466
mysrpglaflclwaitdaynvliiggtrfsgaalwkelydrghtvtvynrgktpaqavvresvddfdari
raatflqgdrqdpeqlrrlidpdrydyvydmnareepdtkplaslfvghsqlkqyvfmssagvyllsdem
phletdavdansrhkgkleseaclqalgipwcsfrptyicgpgnynpveryfferleagrpvcvpshgqh
ltglghvedlavamanvvdrhtvttgktynvqnrqaitfdgvvrtaaavtgrardsveivhydpgtvefp
agakafpmrpqhffcgveravqdlewtprfdtveailrdsyendfvllrdsgglrddfvcddivlqkiqg
vskaaaegasv*
>Phatr2a_32532
mpparggvtmgsklvgvavaatvtalgvgtiylpfiadkdrirglheesdlsggekreyeramaqmrsnm
pnqeetagqtpqssspnsnsmwkrlgdkagqnrek*
>Phatr2a_44695
mkfpsqlgatvafvvvattttktvsgnlaspfpfeetnadgtptgemyihggpgeswfedkqgfticpvd
eqptrrsrrflgvldwftggtseedlassdpertfyycdqdengnavprtdlkvgesdpqasglpahiei
tsdqleaqcgpycqldengrrlgeeeidgshrklqgtlknlvvlmrfsdhatrdlpsvgevddlmsadsp
ttscptgsvkqvflensngrlildstvyqwvtldplytetycangrsgldarvhecianaldqveaggld
frdfdqdsdgridaitflhsgygaewngapnriwshkwvlysindgggsgwtsntgvsvytyhispslwg
tsgnaigrigviahetghflglpdlydtdgggqglnswslmanswgfdgsqlypplmdpwckiqlgwvtp
tvltetsrsieikpsyteddyyviqkgfpqgeylvienrrrvgydsqipreglmiyhiddsasfnregfp
gqfnwpqngnhyrvallqadgaynlergrggdsgdvfhggsggvsslgpgpnvypntdsykfgnivqtrv
tienispagemmtfdfldgddvvegaptqapttegpheisvrvthdrypeetswnlvnvagggvlarqna
gevttdntvvvetirvypgtfrfdisdvyndgicctygigsfeikvdgmvvyasdgafgqsdsttfevgg
aiidtsapmgqsspaptpiptvqptgpptvfptvspstsptfpaptapptvtptdrpttlaptnaptsqp
sntpttiptslptvsfstasptraptdtpitlsptltptsppsntstsvttfsptslistasptaipsnr
latqsptvaptkqpsaypsaaptvtatnlptgeesnldnnylieievvhddypwetswtltkpdgvnevl
asqaqgsivtkgyvtnialnlssgaylfelrdsasdgiccgwgiggyevkvdgtvvatggeygpskleti
ivgpvdppsddlvevtvrvkhdnypgetgwemldtttnavlinqvqgtvtsrgqvvtksvlvspgeyafh
itdtfsdgvccsygeglyevlvgntvvasggdfgaesfntfvvvgl*
>Phatr2a_50417
mttmttqssgtgvrisplsllthllvglaglqlglviggytvihtgsdaattvttsgdssssstganada
vvgipcgrdttdatirelrlklahalaeasaettlpetlqgfvagmgrvdrdefiqrfdvgvpwdakqpg
nkevlllynhplslprngssdassntipryesindavqnchqmkivlqkpnqpnvcwavvgqwdshhvqk
lmrlppehslstkkavsegfplryvsrnhlpngrqtrvptgtsyfpilhdylgkleatlarlspvaaqaa
dphnslvvlvcnhgqsellwnfvcaarsrslnlahvlvfatdsvtydlavamglhamdvqnafgdmptva
arrygdaaftgmmmskvyvmhllitlgynvlfqdvdvvwyqdplayfnndqsdfdlffqddgahspryap
yspntglyfvrhnertefffstlarmgdliqasgshqsalnallaehaswrglkvkvfgtstdqgelfpg
gyhfhrrkgfmkeiinkqrffrqmgdwfvqeacigktlddigtddspdvrqaeyytvqgqsfd*
>Phatr2a_48367
mwyglrprdcrqglllfqvavlfvrncetrlgaqdlhlthdtkpvsamhpirrrlwlslvtcterdnave
dgvdvidnpsgvtlnavgsnlpafetvdinepylggepmhfgedvereslvqilktltqeekvsmnditm
pirhlraekgsvpkavakiretlawrrdfdvarvrkgmhgddtemreillrenetgkiycrgfdaqgral
mymrpsrentnnelnnmrhlvwslekaiactrrksvelgatvplekinlvidydgfqmrhappmstsryt
ldilqkhypermyrayvvhppfvfrtfwmlvrpfvdpttkekicfcsgkkgiqkltsavtdvhklepcag
getpmrdfdskeymtlplnhgfde*
>Phatr2a_34876
mrvriyfvcllvagtyaqqksysrslslstdtstptssptivngndtaaptalpdsnetqsptlapggnt
taaptptgshrnatahptsapsilppnvtvaptavnhntsaptiaptnstdtpaptstpvgtspptaapi
naapvisssptaeptadpedashhvsffriltktiawlillglgllafgaimnhryriyfffrgvwltlr
qlrcsqwilqklrigdygsvdaglntiifdndmteglllqenng*
>Phatr2a_45289
mrlqkltlpvflciatvsafslltqcgvsrpiptdrhsaylpwlieagrhntrlnavdedawnggivsgq
dgkiggcsillqegkltdwevvidgveadlgrfseaiykklmqdakqqrfqgfrpgtipphleptyrafa
mdecaretvleamqqnnirpfdstqvemtisnikippvtekkkkstkrkkaaqdaaaiqeesqseeplwr
dfatmkeainagwrpgqsfsfvargvrgqqvkgeeetqrarplgldy*
>Phatr2a_17198
mriglvpmtlfsllassvcqnhrgtvtafsntartltrrstvarsakdgggggakkpknayaptivlpet
afsqranavirepelqalwketnlyhklssqakeagaerfvlhdgppyangdlhcghalnkilkdfinrk
qilngkqvhyipgwdchglpielkvlqtmkskerealtpvtlrekaaefaketvekqsvafqrygifgdf
ekpyltlqpefeaaqirvfgemfqkgyifrgrkpvhwspssrtalaeaeleypeghvsksiyvafnvdtp
sevlasfhsteeplkvaiwtttpwtmpanmavavnpelsysvvqhektgkllvatdlasslarkfdlped
etldilatfpgkdlvgtiykhpmydrkspvlaggdyittesgtglvhtapghgqedyltglkngleilsp
vddvgkftieageryvgmrvlaegnlamidalqeagsllkaedyghkypydwrtkkptifratdqwfasv
agfrdqaldavekvkwvpevgknrirsfvdgrgdwcisrqrswgvpipvfydkatgkevllnkdtlahvq
tlfaehgsdcwwkmdesellpekfraeadkwqkgtdtmdvwfdsgsswagvaqsrdelaypadmylegsd
qhrgwfqsslltsvannniapyktvlthgfvldekgfkmskslgnvvdplkvieggnnkkqdpaygadvl
rlwvansdysgdvligdniikqtfdsyrklrntarylignladfvpsdstdsnavayddlpsmdkwmlgr
lsavlrtvneamddfqyqraiqellrfasadlsnfyldvakdrlyisamddarrrscqtvlyaclegftk
aispilphmaediwqnlpyqkstdsvfeggwptnlmsyaefdsqtwdlvrlvrddvnkmlesarsdklvg
asldaaayiyvpdsekkaileklvgdaslvappvktngvdelrtalmlsqihlvenendvreacedkyvs
srdtssgcivgvgravgtkcarcwfydeevgnhsltyadvcqrcneaisswekktgqafvkpeeteaeqp
va*
>Phatr2a_49103
mtnhshplvtvlvlllsgvfytataqvalcltvedciqespltcqewidsmeswdgeccsfqdvtddsev
qcrltivgscrwidpllacapdatvciyggtvyevvdtnetcpesvyspfqgleaptaapidnrdtvapt
evmgvpyvnetetpaldsplpsnesdssnastqtssargictrrnalasfvsaavlytfln*
>Phatr2a_47187
mggrskrpsggrmlriiaavlvlclwafkfpilfdesidrakdspathsssgnnwdfltlpqtplaanqn
liqiefdwinarllgpdsyggtdkcslcgcpgvptprdcpqwytvediqdsvhfmddhsdvliphsrall
nkrrleaegdcqvkevtqarggwcltpnpkgekmttangsflvpfhhvppakrlvdeidklirdedvrsi
vdfgagvgqyklalterhpdlqyyaydgagnavnytndyleyfdltiplglpkadwvlslevgehvpsky
egmvlrnlhrhnckgiilswgvlgqggyghvnnhsndyiikvieqlgyvldqkltarfqqakdnywwfkk
stmafrrttevc*
>Phatr2a_48191
mlhlaplfwgrlftvlivtagscspiyaktvsgdfrlsglqshrvlvsfavvpdgarvsvnltassmyen
erflqlrmyrdvewskvikaktctemirhasqtqqlsfdyknkqwkseektalifnsdkgtsrrphywyi
vvddcsleqvmqdlkippihyelriqnhipqkntdggrpemvlthlsadelpltrvhsvslllsslitll
icmligsqlvskhtvhvallwvaaaaaldaasslcelihikvyqgngvgsylfdalsahaeavcdalvml
lllsiaagwtlpsdmlsmnpnqsvvqlllsdlskpmgaiqhwnagtalglavlalhvvlaqwgrtynddf
esyhdlehlpgkilmavrfvlgllclaatmqtrwkcrakqleqfylnlaiagfawfqslpvlvvicntfv
pyyvrhpaivtgsallqsvalgllawlvtshssayhqvshltssaetsltdslsqaaggqargvadtktw
sfgkskirld*
>Phatr2a_46068
mrlvivilgivclahraapftslgasrglqarrafrlrekqsdndtdpstidddglrvekvedperrnli
inavgaglllssgvasaqlyvsqvytpggfqrlpsmqfvaalgdpnaregmgadqwgiwrddpgprgvwl
rnfdkleqadyvapvgwkfdtadwwleehgiimeapqfpvpagrylvtggrmvttgltigadgswkldeg
klydvthlpcrsaryrpndgggspytakgsdfpvipgaempkvpgcdkqdyavlflvgkat*
>Phatr2a_47472
mvftllknltyiltsaltvrfdgslrypsdpgfpvntlgrlsacavslhnckeqnilggrllnanvltts
aeaeyegillgleglmdlyqgrlkqiaappsgatimfegdcktvinqlrrkarprklqkyfdeatsiiek
ipwkiefrhiprtenllcdrlcgkilsdheagyyslvrqelatltqffeeerksaesgkfetllqmflnr
hfsegrslipyskrpklyrniakvacerrdflalirvgqlleieartvwpsilqaidknsniecevlstg
apaigvecvdddtllvegvvyqlvgqrslgmgdfkevlrqqrrhrnllqrldlhvtaveqrlnewttpnl
tvedetqatnvdidvhshileefpldvidwcerasesegwydtgtfwhisgt*
>Phatr2a_23920
mnrivvflfamissrrlvaalaptaggnrvfsrtsfalqaskpsgggrvsgavqdqnlldkttkqdspqq
kgrpqldtnppkgtrdfypqdmrlrtwlfdhwravaksfgfseydapvlesealyvrkageevttqlynf
vdkgdravalrpemtpslarmvmaqkgglpmplkwysipqcwryermtrgrrrehfqwnmdvwgvagpea
eaelmaamvtffenvgltaedvgikvnsrlvigevldslgipeekfavtcvlvdklekvpieaiqgdlee
lgldrsvveklldvltnksldalkgtlgedsqavkelsqfmtlceayniqnwilfdasvvrglayytgiv
feafdrrgelraiagggrydklletfggvqtpaagfgfgdavivellkerdvlpsfestgvdtvvfamnq
dlyapavgvasvlrkagqsvdvvlegkklkwvfkhadrigakycvvvgadeylngevaikdlsggaqksv
kiddlsnwvsdeq*
>Phatr2a_45332
marfllvllgyslvvpsvafrasvvsrrtvrgadvslgaasrrsflvtnaaaaaavsgwglwtapaaqav
gpvkitlealsyqarpcppdkpipgqmamkgmrglcvtveaklkdaapkdlekvgvygfitdastgnsvl
annpdlstdagqfamvesvtpkdkkilfefvaavpsdkdlsqyedgigpldfeslriisypggqqygain
pcemnefseecevweqengsyqkaefmvksnprtkgg*
>Phatr2a_48737
mnfsqprfarhrswrkllpvltvlsllsfgfwncfartgdsleseirkdalgapngmpaelstalaykqs
fgffddildgawrkmqerarifiqysnphnpnqgqtdsarwyvenlepdftcpqvqrvgghgdgpkwtcd
pnrllkeepcliysvgsagkyqwedglihllggthceihvfdpgafarsrdvedknihyhqwgfsssyvk
sfvpdiysmgeasgkpvmktfqdtlrelghvhrtihvlkldcegcewvnyrdwieldirqvliethqlpd
rragpgaltpstffdefrknnfamfskeanviaqgtcvefgyvklhpdfwh*
>Phatr2a_49271
marggawrvsclmairtaillttsfglhiitavvakkmsdgenenasltkqyveagaclrsdgvfsectl
kpsfcgsssrssrqikmggsgtyeyrclsqkevqtvtvgscrtgvdrnqctssaeacedsasfsdehgec
ivrgnrifsvgdptlfpvcewrsgnsacvwdaaecpltpngqisgsetasnfltafegrsrkngdctcdf
vetgackgnndnalhcavikeacdddstwiprlvlqrdyqidcrlcdtlpeehnenrgdgtlingiader
nsagggsddgrnrqkivggsvggvfaltllvvfvavrkrrastkgieesdtdtdtnsnshnmi*
>Phatr2a_21235
mkcdagiltmavsimtisrvasalssrsstfsrgfvvsdlarrsysttklsmklqtaivglpnvgkstlf
naltetqgaeaanypfctiepnvgivsvpdpkleilkdinksvkvvpaalefvdvaglikgastgeglgn
qflasirqcdavvhvvrcfededvvhvdgsidpvrdaelinlelaladlsqvekrlervrkdrnaspvek
salekvaavllkdqparnvvldeeeenaikslglltakkmvyaanvgdadlangnemvdrlretaekega
klvvvsaqveaelvelsvgdrtdfleslgvkledtglrklvreaydilglqtyytsgptetrawtirkgw
tapkaagvihndfergfiraetvsyddlvacgseieaknkgklrsegkdyivqegdvilfrfnv*
>Phatr2a_50567
mmvaghcslligcllmasavafapsnprrlsqtvssqsqlraapddvdfmaslrtrmdevgdrdtklplv
vldsmlprqvlkisvsnpvfmelirtrlveenpcfgmlgmarlqtgeqvhlrsgvevqivgkpkvlddgi
klqlqatrrfridgdvenakegwtegrvrfldsveeeakeeetdgimlaramskarkleplvdqwielar
eserqpgqidqllldlgdipdddepserafwvgalinpipamgvaleirpalltaqtadqradialrgiq
nsiqhmngskklf*
>Phatr2a_50641
mkiirktlqltiwlsaclvtsysysnsnvpvgkssarntetspvpisshtflfrshpiayetavvrfptk
iavppqspttpyrdvspvlllngfgvgsfhqhrliqalqqqsdqstvtdknsnrdepaslatiiytldyl
gqgrswpvdsndgqseaelglrycgqtwvdqivafletivlparescfsstrhytappervhlvgnsvgg
hlavfvaalrpdlvasvtllnatpvwglnlpgwtghlpapflpktigrflfdqirnlntieqylaaayvh
reafdatlmqqiractesqgghaafasilwsppvtlptkpndapsntkndykkinafdealsrlecdvll
cfgaddpwckpafaarmlralgqrptgkvqryvelssvghcpnheapnavayvllpwllssnaqrqqial
vpaplsedkrtsvretwgvtelterqaddislslvdrlavlfv*
>Phatr2a_37738
mptqscvqprnrwrfsllfllvasssesftfhayawfisapkaaddwqqlsnlvvdtfeapitqqspwma
qsawqiverqltrqytyrhyvstarkmkgkkygmlvakewgkvigmveiglqwdethsmkrptigvlcvd
ersrnrgvaqglllksetivtqvwkeptiyaeveksnegatgffqsqgfalhqdnpvmvslrrrrkierr
phllfakslsvpatsspetvnpsilm*
>Phatr2a_50108
mvlpsrsktmllpfvvkrchklltflvfasaiyfawrtwraaarlglaettwlqsasrdadwnvfglpps
aqqwnsapppqaltpprerrnrcainlyglprsfapivlpalrrnviepnakhccdyfvhyyqvteekag
rsgnggtinpeairllrqavhdvhnatgsgdvlpkvefrfdtddafwnqyqplidrirntkddegrylyf
pwhskdyiyptatdniikmwhsvqaawnlmkaheivpytrvamlrsdvvfmtpidvymvngktdarntka
iipafgrhpvsdrficgpaaaveiwanqrfarmenhvqlmlkvkpgfgmhserfmyhtifpairekgvqi
vednkmcfvraradetvwiddcenprrviaaksivarmgdkmsrleqalgracttsaekihnmwvqdvan
csstk*
>Phatr2a_21229
mnkisallaasalgtsasfapitsfrtsdprsvsldmaavgiffgtstgsteacarqiykafgselaaep
vdvenvdnlvkafgshdslvvgtptwntgadtersgtgwdvlyynqlafmkstlegkkiavfglgdqity
senyadatgelfdvfdslgcqmlglwsregyaikasksirdgkfcgllldevnqeeltaerierwvaqlk
degilgskkasslptispeitphppstmppifnydadalkgssmneeqteterlieyrelernsfeeker
vrssddftphfnpftgrtmwtsadgrtsyvtvkdptstqsklss*
>Phatr2a_45565
mmtgplvmaaiwtfrpvaafvapgtsvhyrrayqrlwmassssatisvdnnvsrmsvlqtllskhgapgs
rqcdqpndlvpvtslhetpelvssmtgpdeqlsnlhpylfpiakstssgnyicayrnpfteesdinhpwp
iveaqiggpgmrllalnsehlmrriacecdtdgsdasrtlvtlynqdlgkgdlasaldapyqagaveqlg
ygvdkyvllrvgpfpdlyqtmarqhaekgdeqssliaaeaangklagfgstfrfyarllasfpnrheesr
daarmclrlplttigmsmddfrevavlgqlaeeqdslkdtiaklndmyeklrmaeqeedgsktpeqaaid
easylmdqtalsgarwseirpklgtifrsidrvdmakfvdlysdk*
>Phatr2a_55013
mvstglavvvhfstlvlasaysnnqathhyrqdwrstrlasvqhasstvdttspvlpgvatfeswfqkls
gatcctsvvhstfgrgalrglawksttspgtpvpiaktllatipssavlksdynvdtwdadlacrlwhev
rkgsdsrvagyvslltqgdnvpaisgsevpastalnavrhwtvaqrehlqtcnagqrvldlsqsqeakwk
ekysklgdssvdssvptweqfrwcmevvhsrafcgvstsgtvsllpsivaplvasyagylytssqvnasy
gvlallatiaiaptfvgilrpssraavllplidsanhfesadstidfnvlanafelsigpncikeeadgq
qqlyisygrksdtelllnygflpdvpcdnidndmlrrqmadafvkrnn*
>Phatr2a_56388
mkmkviallvatlsvatafapqvvssrsttalnekfwdkvagmdlfapnpdinkygqrgkkvkqgsigsn
syvpaglslseyqkirqkdvakrdasykrnvakagkytdftdwyvkrgteegggwlkaagrghtfaklky
edlsqqkkydgtgnifgkktsgkkk*mkmkviallvatlsvatafapqvvssrsttalnekfwdkvagmd
lfapnpdinkygqrgkkvkqgsigsnsyvpaglslseyqkirqkdvakrdasykrnvakagkytdftdwy
vkrgteegggwlkaagrghtfaklkyedlsqqkkydgtgnifgkktsgkkk*
>Phatr2a_17395
mlvgaldvvksylpdwpewaldilllmtglliatgiistlyvpdeekedkeyvqkhpadaaqvsnrkpaa
hwcrftvvelkqelrerglrvsglkhelvdrlaefeamsparqkgqveetklhhhelltefhgfrtmyvt
vyavimladwmqgthmytlymsygvnvsalfltgflsggifapflgsfvdkfgrkrscivycvleilinv
megfdnftillvgrvmggvstnllfsafeswmttehrkrgypdewlsrtysqcsivngstavmagivaqv
ledflgqigpfhgavglttlalllilgweenygeeqrgdheksslthqfiegwkttisnsnvwrigltqa
lsegamytfvfmwvptllsldppggvptgcvfsalmmsitiggllfpllqaginafvpkdssselcasfv
yllasasmaipvlclsaietpgglncqqmvigsflivefcvglfmpvagtlrskyvpdalqgailnifrl
plnavvvsgtyatnvleasivfklvsacffaaaiiqatmitsipkplskskte*
>Phatr2a_56299
mkftvfaslfasaaafapaqqaartsvatnmafeselgaqaplgfydplglvadgdqekfdrlryveikh
grismlavagylaqeagwrlggdialdgtkfadipngfaalsaipqagliqiiafigfletsvmkditgg
efvgdfrngyidfgwdsfdqetklrkraielnqgraaqmgilalmvheqlgvnilpgv*mkftvfaslfa
saaafapaqqaartsvatnmafeselgaqaplgfydplglvadgdqekfdrlryveikhgrismlavagy
laqeagwrlggdialdgtkfadipngfaalsaipqagliqiiafigfletsvmkditggefvgdfrngyi
dfgwdsfdqetklrkraielnqgraaqmgilalmvheqlgvnilpgv*
>Phatr2a_48356
mkfyraiasfqmallgtasvavaqqlkprpmqtyfvplpetdifyetfdrinaiatapvmsiisvsistd
ntivwydeweddydqsvdqpgsttkiwgdgiasngcapgvtpctntndrlragqaiilenwvdlprnnkq
irfdggdriqasfpiavtraqypkepgsllagaaevfdtmrwgrefvapvgqdirganyrdafeytalym
maeeddtivtlpdgskifldmgkshlvrvnmgakisadhniqvhvlagdigstyemrwfalvpaaiwsse
yitpvgdstaetkvvcynggtssitvdyqyftgttlqrktmtlapntvgqslfiptnsgarfnstgkfia
lstsdtlsstsgqiydwgfpvmprsqlssqvligwgygctgkvcvggqgsrsvvwitptanadlyidynn
dgvvdsqvaanylsstritdtdndmtgamiwatvrntgpfgtavdiaaawgqdgshgvvnpgdtllytir
iqnlgqvdvningltiinngvpplttyipnsvwykpdggaapikvpdkttgtpnpldaegipnpvkltkr
ggtheivfavttqgtvdriipnngfivqsdnrpnlpfavdiplvvptaqpkvannnngtvcipltarrev
rrqlreegrrerrrlaeeaiyea*
>Phatr2a_18463
mkflkitvasllvssasafspktfgvtpkktatptvvtsnpashpalwrppmqmvaggaekaygeeyydg
vrigpppdlpslllhnrivyigmplvpavtelviaellylnyesttepitmyinssgtstangqavgfet
eafaiadvmkyvrppvhtvalgqafgaaamllsqgkrgsrfalpnatillnqpksqargqasdiaikare
vahnrrttceliasacgkpvetvmedcsrvkylqpheaveyglidavvenealavkpsfmsri*
>Phatr2a_39807
mlritliifvllggvdafqsgtplparivhpgvttgrtlptgdphpaltsstglaairppnkkviteeek
eastsigrllsplnpymwfvymfvfifaadfvrn*
>Phatr2a_40861
mgqksnalslrvawavilalscssaffgyynnvpcpqvfppdwqvtekhrfskavtttdaakdldarlkr
afdasvlrkhraatlerasvapyknmdlqlyhkphpvlnpldpklrpkpewgnttfpdisvvgfpkagtt
qlynilvshseaeafnkrdkefcfagnesslsrnnnwedfvpgsrpttmqielqealhtalqkhrnlrts
sqkktvngclsqrivsvvydyfnqpsnkkfiialrdpadwlwavynfwalpdidtvvprpdwaapeqhyr
spemfhdlvasshemlffekmlgsrgkhamdyvwqfeamagrenilyirnedllpgvvarpggvldqlaa
ftgldrkgfdsqtfgeisncndqkgfvkkcgtaksnayeitggrsmlpetrtliyllyyeecklwsqryd
vvyedclnvleatks*
>Phatr2a_38662
mqwnlvvltlccgmqwlpsqafvivrsgsrrlsadtparrstllgmvsaerryearqlvsdgmemfrkge
vsksidlfdradalqpdgslhpflwqrglslyyadrfaeasdqfrsdvkvnpndveeivwdiaaqlrqrp
defppstmmslpagnrdrrrimptvyrlfrgegtehqlamaghgngasvadefyalfylglfcevrketv
kaseymqqatrteyatgigrgdymtscarvhcklrgwv*
>Phatr2a_20128
mtfqrvlclscvvalasstvgafafhapqlsnpstshydfrtastclraaedgtseaaqdknekgaaika
aaaddilnspaflkrkldvlksdidkteqdiadakqrydegkaewgdqfdelareyqqiqdrmnsqskng
dgmatvqvarhmldaldnfdrafgsveaesdfekeveakykaaydliletfkklgveqvetvgvefdyef
hqavmqkpseeyeegivceelakgfklndqliraamvvvav*
>Phatr2a_35336
mwtlrhlvaftsllvtgsafsllplqlkspnrlaaggssnwegsgggagsieqiefkifsdgrveetvrg
vkgnnchkvtetineklgkvvasapteemfeqelivnqkislsessdswdgsssw*
>Phatr2a_37509
mtafslivsitaisclilntvavsnhrslafavpehhdesagkgkhiaawtatatlalsltriplamaed
stnfqqgarlfesncalchmngaktlksaaeqkfdnlnpatlltyleneqphkimpfhstfsdkdyqevt
shvldqpidqn*
>Phatr2a_23059
mkfallavcvlsihvacalslktpaataataaslwkdleagppdailgiaqafrastdprkvnvcvgayr
daegnpwvlpsvraaeqvlmadndnkeylpiegdadfvnkalafaygdemdvhriagvqtlsgtgacrig
gqflstflpgrtiyiptptwgnhwkifaecglqaapyryynratnaldldglledlqeaedgsiillhac
ahnptgcdptlkdwqriadvleekshvvffdsayqgfasgdgekdaaalryvvkrglpvllaqsfaknfg
lygercgtlsvvcgdadqkdrilsqlkciirpmyssppkhgssivrtvlsdekltsqyykecatmadril
dmrtklvtklsevgskhdwshvtgqigmfaftgmskemcdqltneyeiyltkdgrisiaglndqnleyva
kaihavtdgqsitta*
>Phatr2a_23683
mvdvflivatvvaivilliiasyllvhyqhpddhndayvpklivllgfvlagatvlmlpldvannegyag
ydtglcgglnmelmwdivfwmipiwvfvlipfatfyyeaddgmlmagtayapnpvrqsrigqaicyqlfv
fviigvifavtyislsdskipvqeyvgpalgkvnqgftysaqrnatddllpfdsdglqpwgdsdttylsn
vvdngeqtlvlqvslstfyaglmawlgwflfaifggiglaalpldlylmfknrprhmdaaefaeaqlslr
ervnemvdigelikiereqkaqagltsafatfslnsdtrkaardenqavlgfkqavylleqdvedfqnat
vnykkynvlipyialllslcafivsifwfihvivyvfpspplapflnnyfewfdkwfplfgvlsvalfvs
ylllaalkgcfkfgirflffhihpmkvgktymssfmfnialvllcalpavqfsqaafadyaafaeirqif
gvqiqflqffsffwtnnvfiycflaftvltsiylcckpqde
>Phatr2a_44748
mksfqsilvtfalliataaafrvaggatggssfvlsrrtsiavapqssttraaagvsnmrmgsqakfgvf
spavyaakvvlgqdklnkirgkaislhsqyigefcewagayhlrtklikkakvngdtlgflv*
>Phatr2a_39429
mgsnvtllllagasfvvslttfmesrmvllashrtveevvaiesnladlyssrlvsteqslgarlsetsc
tlsdisfvrnlslsvsqptwlasfpgsgsellrelvqastgfatdevynrdtdcqdssvimckthwplri
ggdarkwgappvaraprfasdvfvlvrhpaealpsffnykwemqhhvqdhsqqgteeewnawrdrrfdqd
lenwkrllrvwatqmtpynvahviayedlvderkgprlfqtitehlqatvsrpiygfddpenafndnavt
qwtclwkkivqeraakkrrtrgyqpsyhlrqktalirilqeamdelsdyplflpilqrykddterilvsq
s*
>Phatr2a_23569
meerpwiplvalffyatgivlgqayfatrdawnwrrtmalwnlslsvfsfvgllrvapalahnvwhytwa
enlcldpeshfgsgstgfwvnlfvlskipelidtffivihkkklillhwyhhisvllycwhsyvgksppg
ivfcamnyavhalmyfyyflmavhrkpawfqpvwitvaqisqmvvgvavtvagwylmlvappaegcwlsr
ennlaalvmygsylflflqffvgryfgkrskkvtnktikke*
>Phatr2a_23381
mlprvrlsfvaasrrvgtlptatlasgdrtarhrrvatpgfypvnrshamrtlfvaptpvyympiktidv
ptmgdsisegtivdlpvapgdfvnvddvvvvletdkvsvdvrapeagalveilgeiddvvevgtnlfrid
tdadapeapvapestpeevathiaepapsqtptsapvaaasaatkapppppaaksappsapsgapasqpv
flgtrnerrtkmsrmrqrvaarlkdaqntaamlttfqevdmgnlmelrkrykdvfqekhgvklgfmsafv
kattaalqeipavngyidndtqeivyrefvdisvavaspnglvvpvlrntetmsfadverniaaygqkak
egslslddmaggtftisnggvfgslmgtpiinppqsailgmhatkmravvneqgevvarpmmylaltydh
rlidgregvtflksiaekiadpsklllei*
>Phatr2a_38413
mikrlsilatafailtgtamflgqenggkdstsftvpeaaedwklsqdqqgrqlrliriraipfwrsppa
ptppaptppapvpspvappppvpvpvtpqtgaagadtfrvklywetgyywqfesyerkwcwkcmngctag
ssveivncdnpsgdggnpsyfrfiqgsgavmiqeitsqlciqrtgnlaislepcnsglsrqlwtagqngq
fawgkkfeitptdlptqcitqrhhpqmwetvaieptdlarhsdtsywnmy*
>Phatr2a_32704
mvrrwhviavlllcclvsihsgkvcgafhsspgmpfrtnpstqpvsgadqssvfvdgpsrdrafsspfar
ltmvpatpscvstgtpvptvttkrswsesrdhpirpddarsctpsasksdvddvpknsasreeeedrppe
sgsaqpagrgddsltrteaapddqrkaariraallanraagtrpqrrnanatgkptsvgvrrigsathar
qaerathkvldilrkaaprkdhtdpptkaslrkldttsfstqhdrlatafsslthsemgllgepiesprt
iilaqdgavsvqlatplddvdianlrlsvfsdfsadlqaqfcsrscqamvrrrmrgatcivatkatahte
psttsrvilgsaecsfhefyntqlgsrrprygllyltevavhpsarrqgiglrlldamdrlardrhvetl
ylhvdtmnhsalqlyhkagyqiapdrdvfldftsslnlhpgatkgrdhfllykdlrpdptwllsteqhcq
erwlgreeisa*
>Phatr2a_54723
mvhlpssstlltcvsvllsgahpakaswlarrtvekptlariheqrdstdrksrapflhrrqnhyahhph
gllttlrggasnadnkmdgpcigidlgttyscvavwrnsrvdvcpneqgnritpsyvafgkdgtrligda
aknqapsnptgtffdvkrligrkyndatvqkdktlfpfsiekgpddkpllglptelkkqqgksqytpeev
sgmilrklketaetflgcevkhavvtvpayfndaqrqatkdagtiaglkiervineptaaaiaygldkqd
veenvlvfdlgggtfdvtllsidhgvfevratsgnthlggedfdqrlmeycmsvfkrqsgidvsgdkrai
qrlrkqcelakrtlstqtsatidcdafsngvdftttisrakfeelnidlfkktmvpvtqvlkdagmskse
ideiilvggstripkvqqmlteyfggkelnkginpdeavaygaavqggilsgdaaeatkdvllldvapls
lgietaggvmtplikrgttipvkksqvfstyadnqpgvniqvfegersmtksnrllgqfelagippaprg
vpqievsfdvdangilsisasdkgtgkletltitsekgrlseeeiermiqeaeqfadqdaaekekvqarn
dceaylynlknsmndalqdklsaedketlsqaieeglvwlennpaaekdaydakqkeveqvanpilkray
estsdgaaaadndflgedldgvddgpsveevd*
>Phatr2a_20666
mlstkkallclvsttvasawvhsapllrtttsmiaasnrpsprlwasepgttdpstlsdqtdtpvilpdf
dsledylaymervsalpkgfaigtadgtfvsaeapsmgklpiratiiyltegstenwaavftknkfpgap
iqvgrqrladggplhalvinnkvsnvcaggdgvgnaelvcnavaqeldlpngassvlpsstgvigwrlpa
qelatdvvpkaakalqmesalaaakaicttdrwpkvrsqtlsngarvvgiakgagmiepnmatmlsyimt
daiipkatlqtmlteavngsynsisvdgdestsdtvalvasnvvsntdeaefrdslrvvcqglaqdivrn
gegtghvlrvhvlkfpgtdaearrlgrhvvnsplfkcavsgndpntgrlaaaigsfmgkfkndenidttm
itlggrvifadgkfvlegdeveqelsthmkkaqydehsdypphqkcveiginfgqssggdgeaivlgsdl
tgeyvvvnadyrs*
>Phatr2a_54681
msirlfstallaaclakataqtcptliwsdefdgsnlnadnwtpqigdgcdisvdlcgwgnneaqfyrsq
niavadgslkinalrqtfgekeftsarirsfekfdidltqpyvriearikvplgqglwgafwmmpspevl
wpkggeidimefigrepnsaygvihygnlfrdkselggplkmptspsenfhiytiektpnriawlvdgfe
yqsytnsdiqpkyswpfeqtyhlilnlavggnwpgypdrdqavdvimevdyvrvydmsggsigsitgesl
vqingadglyciddsdvlftdiawtvptgssftpslddgnciivafgsvsgyiqavgqtadcgplsysmp
vevqplyqkefavvpieegsttigastgsqsfllidgiptfqydrlasdlydniiigtsdvsdaslyvse
qkkfymdissptaatctrviiqfedtttalpdnypigrhsryvgylddsesfqrveftyydrpdtsvadn
avsqlavlidpflfrgdrylirnfdsssagcssnceplstnacrtyakseqgmctdgenndregyngddq
idcedadcygldpacplregratevptmlsptlaptglptgnasdppsivpssetafptatgtvrvtsrs
sdipsskpnimpitsgptssaapsysndeaecdaqprcaaldlagvccptidavyldccdnrpidpnsea
gfcndgidndndglfdcedpdcandemcradcvaigtcaglsgqccptidsifldccdaavlsagysvdf
slidpatieeqaaywlstspytvpgvapdgstpvvdyardeatlydmiyyqtgsiekaseyvigrrkiym
dvwtdapectqiilqfdslptavadnyptgrhsryvafttrrnewerialdfwdrpdgdlddtvintial
ffdpgtltshqfyfrnmdstlsgcrencevaaiddyclalssgesgfcgdsldqdgdglidcvdpdctld
eacsaqlsisysalqdnsfrtaassssaqvilngglivsflailhtia*
>Phatr2a_56340
mmklallasiaagaaafapsqgqsarasvatnmafeneagvtaplgfydplglvsdgdeakfkrlrfvel
khgrismlavvgyiatatgnrlpgtidfagtkfsdipagfgslanipaaglcqilffiglletsfmrdwv
ggesvgdfrnkyidfgwdsfsdeekarqynvelnqgraaqmgilalmvheqlgnvddilpfkli*mmkla
[truncated: 5,655,754 more chars]
