# Supplementary material for: Plastid proteome prediction for diatoms and other algae with secondary plastids of the red lineage
Source: Plant J. 2015 Jan 6;81(3):519–28. doi: 10.1111/tpj.12734 (PMC4329603; doi:10.1111/tpj.12734)
Supplement: Appendix S1 — ASAFind Python script. [file tpj0081-0519-sd16.py]

#! /usr/bin/python
# This work is copyright Cedar McKay and Gabrielle Rocap, University of Washington.
# This work is licensed under the Creative Commons Attribution-ShareAlike 3.0 Unported License. 
# To view a copy of this license, visit http://creativecommons.org/licenses/by-sa/3.0/ or send a 
# letter to Creative Commons, 171 Second Street, Suite 300, San Francisco, California, 94105, USA.


# ASAFind.py requires Python 2.7 with Biopython. To install, move this file to a directory in your
# PATH (such as /usr/local/bin), adjust the above path to your python path, and install Biopython.
# Developed using Biopython version 1.63.


import sys
import os.path
from collections import defaultdict
from optparse import OptionParser
from Bio import SeqIO


#### Collect Input ####
#######################

usage="""Takes a Fasta and companion SignalP (versions 3.0, 4.0 or 4.1) short format file as input,
either with the complete SignalP header (two lines starting with '#') or just with the results
(first line starts with first sequence name). The fasta names and SignalP names must not be
longer than 20 characters, be unique within each file and match perfectly between the two files.
This requirement is because SignalP truncates the sequence names to 20 characters. SignalP may also
convert characters in sequence names (e.g. '-' is changed to '_'). The minimal sequence length for
SignalP positive sequences is the length of the predicted signal peptide plus 22 residues. The
output of this script is a tab delimited table.

usage: %prog -f FILE -p FILE [options]"""


parser = OptionParser(usage=usage, version="%prog 1.1")


parser.add_option("-f", "--fasta_file", metavar="FILE", dest="fasta_file", default=None,
				help="Specify the input fasta FILE.")

parser.add_option("-p", "--signalp_file", metavar="FILE", dest="signalp_file", default=None,
				help="Specify the input SignalP FILE.")

parser.add_option("-t", "--score_table_file", metavar="FILE", dest="score_table_file",
				default=None, help="Optionally, specify a custom scoring table.")

parser.add_option("-s", "--short", metavar="FILE", dest="short_output",
				default=False, action='store_true', help="Short format output")
	
parser.add_option("-o", "--out_file", metavar="FILE", dest="out_file", default=None,
				help="Specify the path and name of the output fasta file you wish to create."
				"Default will be the same as the fasta_file, but with a '.tab' suffix.")

(options, args) = parser.parse_args()


#### Variables and Names ####
#############################

#Figure out some names and paths
if options.fasta_file and options.signalp_file:
	fasta_file = os.path.abspath(options.fasta_file)
	signalp_file = os.path.abspath(options.signalp_file)
else:	
	print "You must specify a fasta_file and signalp_file. Use '-h' for help."
	sys.exit()

(fasta_file_path, fasta_file_name) = os.path.split(fasta_file)
(fasta_file_base_name, fasta_file_ext) = os.path.splitext(fasta_file_name)


if options.score_table_file:
	custom_scoring_table = open(options.score_table_file, 'rU').read()
else:
	custom_scoring_table = None

short_output = options.short_output

#Figure out what our out_file is.
if options.out_file:
	out_file = os.path.abspath(options.out_file)
else:
	out_file = os.path.abspath(os.path.join(fasta_file_path, fasta_file_base_name + '.tab'))


#### Functions ####
###################

def parse_signalP(p_file):
	'''Processes a signalP output file, and returns a parsed dictionary of results
	
	Args:
		Path to a signalP 3.0 format file, short format, both eukNN and HMM
	
	Returns:
		 Dict with the keys of Cmax, Ymax, Smax, Smean, D. Each value is a tuple
		 (score, signalp-Y/N, position). Smean and D don't have a position.
	
	'''
	# name Cmax pos ? Ymax pos ? Smax pos ? Smean ?  D  ?  name !  Cmax pos ? Sprob ?
	#  0    1    2  3  4    5  6  7    8  9  10  11 12  13  14  15  16   17 18  19  20
	d = {} #results dict
	p_handle = open(p_file, 'rU')
	seen = set()
	
	
	#Account for different column order. Thanks guys. 
	line = p_handle.next() #First line
	if line.startswith('# SignalP-NN') or len(line.split()) == 21:
		d['signalp_version'] = 'SignalP-3.0'
		Cmax_score = 1
		Cmax_position = 2
		Ymax_score = 4
		Ymax_position = 5
		Smax_score = 7
		Smax_position = 8
		Smean_score = 10
		D_score = 12
		D_conclusion = 13
		
	elif line.startswith('# SignalP-4') or len(line.split()) == 12:
		if line.startswith('# SignalP-4'):
			d['signalp_version'] = line.split()[1] #Right now this can be 4.0 or 4.1
		else:
			d['signalp_version'] = 'SignalP-4.x'
		Cmax_score = 1
		Cmax_position = 2
		Ymax_score = 3
		Ymax_position = 4
		Smax_score = 5
		Smax_position = 6
		Smean_score = 7
		D_score = 8
		D_conclusion = 9
	else:
		raise Exception('The SignalP file is an unrecognized format')


	p_handle.seek(0) #In case we didn't have a header, we need to go back to beginning of file.
	for line in p_handle:
		if not line.startswith("#") and len(line) > 1:
			atoms = line.split()
			if atoms[0] in seen:
				raise Exception('The Signalp file appears to have duplicate entries: {}'.format(atoms[0]))
			else:
				seen.add(atoms[0])
			d[atoms[0]] = {'Cmax':{'score': atoms[Cmax_score],'position': int(atoms[Cmax_position])},
			'Ymax':{'score': atoms[Ymax_score], 'position':int(atoms[Ymax_position])},
			'Smax':{'score': atoms[Smax_score], 'position':int(atoms[Smax_position])},
			'Smean':{'score': atoms[Smean_score]},
			'D':{'score': atoms[D_score], 'conclusion': atoms[D_conclusion]}}
										
	return d 


def parse_score_table(scoring_table_string = None):
	'''Takes a scoring table, and returns a 2D dict (like a lookup table)
	
	The input table should be in the following format:
	
	A	0.151009115	0.085083382	0.583560009
	C	0.031243265	0.026179502	0.063661092
	D	0.005207211	0	0

	For example, the score weight given to a 'C' in the second postion is 0.026179502
	
	Args:
		Scoring table as a string. If none, the default table will be used.
	
	Returns:
		A 2D dict describing the table. Access the scoring weight to a 'C' in the second
		postion like this: d['C'][2]. Note position is not zero based, to match SignalP
		results.
	'''

	if not scoring_table_string:
		scoring_table_string = \
			'''A	0.151009115	0.085083382	0.583560009	0.090317708	2.280392482	0	0.347218528	0.059318647	0.097200366	0.074468452	0.033263496	0.041608564	0.056157785	0.095102845	0.071684231	0.043794002	0.079695775	0.085701177	0.044777601	0.057920154	0.059972166	0.114027446	0.075960804	0.061762271	0.047797224
			C	0.031243265	0.026179502	0.063661092	0.009507127	0.074159105	0	0.017360926	0.009886441	0.004860018	0.004380497	0.003695944	0	0	0	0.010240604	0	0.004980986	0.005356324	0	0	0	0.004072409	0	0.003250646	0.00896198
			D	0.005207211	0	0	0.028521381	0	0	0	0	0.009720037	0.004380497	0	0	0	0	0.005120302	0.0043794	0	0.010712647	0.008141382	0.010860029	0.014993042	0.012217226	0.011394121	0.013002583	0.023898612
			E	0.015621633	0.013089751	0	0.06654989	0	0	0.008680463	0	0	0.004380497	0	0.004623174	0.003509862	0	0.005120302	0	0	0	0	0	0.011244781	0.020362044	0.015192161	0.019503875	0.023898612
			F	0.015621633	0.006544876	0	0.014260691	0	3.251039844	0	0.059318647	0.009720037	0.017521989	0.059135103	0.023115869	0.031588754	0.02237714	0.005120302	0.0131382	0.029885915	0.032137942	0.016282764	0.014480038	0.011244781	0.012217226	0.015192161	0.016253229	0.011949306
			G	0.104144217	0.065448755	0.05305091	0.019014254	0.333715973	0.021819059	0.02604139	0.049432206	0.024300091	0.03066348	0.022175664	0.069347606	0.049138061	0.02237714	0.025601511	0.017517601	0.039847887	0.016068971	0.012212073	0.021720058	0.011244781	0.020362044	0.034182362	0.029255813	0.014936633
			H	0.026036054	0.019634627	0	0.057042763	0	0	0.02604139	0.029659324	0.02916011	0.03066348	0.022175664	0.009246348	0.010529585	0.02237714	0.015360907	0.026276401	0.029885915	0.016068971	0.028494837	0.021720058	0.018741302	0.004072409	0.011394121	0.003250646	0.005974653
			I	0	0.019634627	0.095491638	0.009507127	0	0.021819059	0.069443706	0	0.019440073	0.008760994	0.01847972	0.023115869	0.017549308	0.039159995	0.010240604	0.017517601	0.029885915	0.021425294	0.020353455	0.025340067	0.011244781	0.016289635	0	0.006501292	0.005974653
			K	0.015621633	0.006544876	0	0	0	0	0.008680463	0	0.004860018	0.021902486	0.007391888	0.013869521	0.028078892	0.02237714	0.025601511	0.017517601	0.029885915	0.016068971	0.012212073	0.018100048	0.018741302	0.012217226	0.026586281	0.013002583	0.023898612
			L	0.031243265	0.078538506	0.021220364	0.047535636	0	0.065457178	0.008680463	0.138410177	0.048600183	0.03066348	0.070222935	0.046231738	0.031588754	0.039159995	0.051203022	0.061311602	0.039847887	0.117839119	0.093625892	0.061540163	0.063720426	0.03257927	0.053172563	0.052010334	0.023898612
			M	0.010414422	0.013089751	0	0.004753564	0	0	0.017360926	0	0.019440073	0.013141491	0.007391888	0	0.007019723	0.016782855	0	0.0087588	0	0	0.008141382	0.00362001	0.018741302	0.012217226	0.00759608	0.013002583	0.014936633
			N	0.015621633	0.026179502	0.010610182	0.071303454	0	0.021819059	0.008680463	0.029659324	0.02916011	0.021902486	0.03695944	0.03698539	0.010529585	0.01118857	0.020481209	0.017517601	0.009961972	0.010712647	0.028494837	0.036200096	0.022489562	0.024434453	0.041778442	0.019503875	0.026885939
			P	0.041657687	0.045814129	0	0	0.018539776	0	0.008680463	0.781028858	0.136080512	0.078848949	0.066526991	0.07397078	0.056157785	0.04475428	0.061443627	0.035035201	0.044828873	0.085701177	0.04070691	0.039820106	0.029986083	0.044796497	0.041778442	0.032506459	0.026885939
			Q	0.036450476	0.039269253	0	0.038028509	0	0	0.086804632	0.049432206	0.034020128	0.043804972	0.025871608	0.018492695	0.031588754	0.03356571	0.030721813	0.056932202	0.029885915	0.032137942	0.024424146	0.018100048	0.022489562	0.024434453	0.026586281	0.026005167	0.026885939
			R	0.005207211	0.006544876	0	0.014260691	0	0	0	0.009886441	0.034020128	0.03066348	0.051743216	0.064724433	0.052647923	0.139857124	0.128007556	0.100726203	0.089657746	0.058919559	0.044777601	0.047060125	0.037482604	0.044796497	0.022788241	0.026005167	0.014936633
			S	0.182252381	0.340333526	0.275864732	0.209156797	0.352255749	0	0.234372506	0.168069501	0.160380604	0.183980881	0.103486431	0.161811081	0.0912564	0.240554254	0.15872937	0.144520205	0.174334507	0.235678238	0.12619142	0.115840307	0.116196072	0.138461899	0.136729447	0.100770022	0.104556428
			T	0.114558639	0.222525767	0.360746187	0.061796326	0.018539776	0	0.329857601	0.177955942	0.087480329	0.087609943	0.051743216	0.11095617	0.052647923	0.111885699	0.143368463	0.100726203	0.144448591	0.085701177	0.089555201	0.065160173	0.078713468	0.069230949	0.056970603	0.065012917	0.05974653
			V	0.05727932	0.052359004	0.286474914	0.019014254	0	0	0.243052969	0.069205089	0.05832022	0.026282983	0.025871608	0.055478085	0.0456282	0.061537135	0.076804534	0.048173402	0.044828873	0.042850589	0.065131055	0.028960077	0.071216947	0.061086132	0.041778442	0.029255813	0.023898612
			W	0.005207211	0	0	0.004753564	0	0.152733416	0	0.009886441	0	0	0.003695944	0.009246348	0	0.005594285	0.005120302	0.0087588	0	0.016068971	0.004070691	0	0	0	0.00379804	0	0.005974653
			Y	0	0.019634627	0.010610182	0.023767818	0	0.087276237	0	0	0	0.013141491	0.003695944	0.004623174	0.007019723	0	0	0.0043794	0.004980986	0	0.008141382	0.014480038	0.00374826	0.008144818	0.00759608	0.009751938	0
			X	0	0	0	0	0	0	0	0	0	0	0	0	0	0	0	0	0	0	0	0	0	0	0	0	0'''
			

	d = defaultdict(dict) #results dict
	for line in scoring_table_string.split('\n'):
		atoms = line.split()
		aa = atoms.pop(0) #amino acid short code
		d
		i = 1 #positions are 1 based
		while len(atoms) > 0:

			d[aa][i] = float(atoms.pop(0))
			i += 1
	
	return d
			
		
	

	


def score_peptide(seq, table = None):
	'''Takes a 25mer and calculates the cleavage site score and transit peptide score.
	
	Args:
		A 25 aa long string, and a 2D dict representation of a scoring table.

	Returns:
		A tuple of scores. First is cleavage site score, 2nd is transit peptide score. 
	'''
	
	if not table:
		raise Exception("Expected a scoring table as a 2D dict")
	if len(seq) != 25:
		raise Exception("Expected a 25mer")
	seq = seq.upper()
	cleavage_score = 0
	transit_score = 0

	i = 1 # 1 based counting conforming to signalP
	for aa in seq:
		cleavage_score += table[aa][i]
		
		if i > 5: #transit score is calculated omitting 1st 5 aa.
			transit_score += table[aa][i]
		i += 1
	
	return (cleavage_score, transit_score)


#### Main ####
##############


#Test input files to make sure they are parseable, valid, no dups.
try:
	records_dict = SeqIO.to_dict(SeqIO.parse(fasta_file, "fasta"))
except ValueError as e:
	print "The input fasta could not be parsed. The error is: {}".format(e)
	raise e

	
try:
	signalps = parse_signalP(signalp_file) #It parses. That means no duplicate entries.

	records_keys_shortened = [x[:20] for x in records_dict.keys()]
	if not len(records_keys_shortened) == len(set(records_keys_shortened)):
		dups = tuple(set([x for x in records_keys_shortened if records_keys_shortened.count(x) > 1]))
		raise Exception('The input fasta has records that are not unique to the first 20 '\
						'characters. The offending records begin: {}'.format(dups))
	
	if not set(signalps.keys()) >= set(records_keys_shortened): 
		raise Exception('Signalp file does not have an entry (unique to first 20 '
						'characters) for every sequence in fasta file.')
except Exception as e:
	print 'The SignalP file could not be validated. The error is:\n{}'.format(e)
	raise e


#Input files passed our tests. Onward!
records = SeqIO.parse(fasta_file, "fasta")
signalps = parse_signalP(signalp_file) #This is a dict
scoring_table = parse_score_table(custom_scoring_table)

#For stats
total_proteins = 0
signalp_positive = 0
chloroplast_targeted = 0
chloroplast_targeted_high = 0
chloroplast_targeted_low = 0

results = []
for record in records:
	total_proteins += 1
	signalp = signalps[record.name[0:20]] #Get a single parsed signalp result for the
										  #record. SignalP only uses 20 chars of the name

	best_window = {'window': 0, 'score_25mer': None, 'score_20mer': None,
				   'peptide_25mer': None}

	if signalp['D']['conclusion'] == 'Y':
		signalp_positive += 1
		sliding_window_range = (-2,-1,0,1,2) #Hardcode since no plans to change

		for window in sliding_window_range:
			#subtract 1 to convert to 0 based positions
			#25mer starts 5 before cleavage position.
			start = signalp['Ymax']['position'] + window - 5 - 1
			stop = start + 25
			peptide_25mer = record.seq[start:stop]
			
			# Score returned is a tuple. 0 is 25mer score and 1 is 20mer score
			this_window_score = score_peptide(peptide_25mer, scoring_table)
														  
			if this_window_score[0] > best_window['score_25mer']:
				best_window = {'window': window, 'score_25mer': this_window_score[0],
							   'score_20mer': this_window_score[1],
							   'peptide_25mer': peptide_25mer}
			
			if window == 0: #Store the original predicted window when we run across it.
				window_0 = {'window': window, 'score_25mer': this_window_score[0],
							'score_20mer': this_window_score[1],
							'peptide_25mer': peptide_25mer}
			
		#Check if 1st of cleaved peptide of best window starts with F,W,Y, L
		plus1_aa = best_window['peptide_25mer'][5].upper()
		if plus1_aa in 'FWYL':
			best_window['plus1_aa'] = plus1_aa
			
			if best_window['window'] == 0 and best_window['score_20mer'] > 2: 
				best_window['prediction'] = 'Plastid, high confidence'
				chloroplast_targeted += 1
				chloroplast_targeted_high += 1
			else:
				best_window['prediction'] = 'Plastid, low confidence'
				chloroplast_targeted += 1
				chloroplast_targeted_low += 1
		else:
			best_window['plus1_aa'] = 'No'
			best_window['prediction'] = 'Not plastid, SignalP positive'
		
		#Calculate a few values that would be too cumbersome to put right into the results list
		window_0['position'] = signalp['Ymax']['position']
		best_window['position'] = signalp['Ymax']['position'] + best_window['window']

		results.append((record.name,
						'Y',
						signalp['D']['score'],
						window_0['position'],
						window_0['score_25mer'],
						window_0['peptide_25mer'],
						best_window['position'],
						best_window['score_25mer'],
						best_window['peptide_25mer'],					
						best_window['plus1_aa'],
						best_window['window'],
						best_window['score_20mer'],
						best_window['prediction'],
						str(record.seq)))
					
	elif signalp['D']['conclusion'] == 'N':
		predicted_25mer = record.seq[signalp['Ymax']['position']: signalp['Ymax']['position'] + 25]
		results.append((record.name,
						'N',
						signalp['D']['score'],
						'NA',
						'NA',
						'NA',
						'NA',
						'NA',
						'NA',
						'NA',
						'NA',
						'NA',
						'Not plastid, SignalP negative',
						str(record.seq)))
	
	else:
		raise Exception("Expected either a Y or N.")
	


headers = 	('Identifier',
			'SignalP', # yes or no
			'SignalP D score',
			'SignalP cleavage position',
			'SignalP 25aa cleavage score',
			'SignalP 25aa sequence',
			'ASAFind cleavage position',
			'ASAFind 25aa cleavage score',
			'ASAFind 25aa sequence',
			'ASAFind cleavage has [FWYL] at +1 position',
			'ASAFind/SignalP cleavage site offset',
			'ASAFind 20aa transit score',
			'ASAFind Prediction',
			'Protein sequence')
			
out_handle = open(out_file, 'w')

if short_output:
	headers = [headers[i] for i in (0, 1, 6, 10, 11, 12)]

out_handle.write('\t'.join(headers) + '\n')

for result in results:
	if short_output:
		result = [result[i] for i in (0, 1, 6, 10, 11, 12)]
	result = [str(x) for x in result] #convert every item in list to string
	out_handle.write('\t'.join(result) + '\n')
out_handle.close()


print """\<PRE>You submitted {} proteins
You used {}
{} of your proteins were SignalP positive
{} of these were predicted to go to the plastid
	{} of these were predicted with high confidence
	{} of these were predicted with with low confidence
	
Citation: If you use ASAFind in your research please cite our publication (Gruber et al., doi: 10.1111/tpj.12734)
as well as the publications for the appropriate SignalP versions (Petersen et al., doi: 10.1038/nmeth.1701 for
SignalP 4.1 or Bendtsen et al., doi: 10.1016/j.jmb.2004.05.028 for SignalP 3.0).
</PRE>""".format(total_proteins, signalps['signalp_version'], signalp_positive,
		   chloroplast_targeted, chloroplast_targeted_high, chloroplast_targeted_low)
